# Supplementary material for: Spike 1 trimer, a nanoparticle vaccine against porcine epidemic diarrhea virus induces protective immunity challenge in piglets
Source: Front Microbiol. 2024 Apr 8;15:1386136. doi: 10.3389/fmicb.2024.1386136 (PMC11033347; doi:10.3389/fmicb.2024.1386136)
Supplement: Supplementary file 1 [file Table_1.XLSX]

## Sheet: 单抗N
Image Tag	Tissue Area Analyzed (μm²)	DAB Area (μm²)	DAB Weak Area (μm²)	DAB Moderate Area (μm²)	DAB Strong Area (μm²)	% DAB Positive Tissue	% DAB Positive Tissue (weak)	% DAB Positive Tissue (moderate)	% DAB Positive Tissue (strong)
YD-1	196440	23724	11495.4	5950.19	6278.38	12.077	5.85189	3.02902	3.19609
YD-2	196463	28187.6	16996.4	5615.56	5575.69	14.3475	8.65118	2.85833	2.83803
YD-3	196481	25910.6	13956.9	6597.44	5356.25	13.1873	7.10342	3.3578	2.72609

## Sheet: 阳性血清
Image Tag	% DAB Positive Tissue
Inactivation PEDV-1	0.013129
Inactivation PEDV-2	0.007884
Inactivation PEDV-3	0.007121
Control-1	0.002766
Control-2	0.006358
Control-3	0.016212
S1-1	0.016912
S1-2	0.01653
S1-3	0.009664
PBS-1	12.077
PBS-2	14.3475
PBS-3	13.1873
