# Supplementary material for: Spike 1 trimer, a nanoparticle vaccine against porcine epidemic diarrhea virus induces protective immunity challenge in piglets
Source: Front Microbiol. 2024 Apr 8;15:1386136. doi: 10.3389/fmicb.2024.1386136 (PMC11033347; doi:10.3389/fmicb.2024.1386136)
Supplement: Supplementary file 2 [file Table_2.XLSX]

## Sheet: Sheet1
切片编号	绒毛高度	隐窝深度
control 空肠	391.1	78.7
	359.8	104.3
	523.3	89.3
	497.1	91.4
	533	90.1
	486.7	88.6
	488.4	93.2
	500.9	94.3
	413.3	76.7
	542.2	94.6
S1 空肠	547.6	73.5
	632.1	73.6
	486.4	61.2
	720	70.1
	582.4	78.5
	665.5	78
	615.1	74.4
	686.4	76.9
	681.6	63.4
	711.8	67.9
Inactivate PEDV空肠	1187.8	81.6
	1166	84.4
	1112.5	87.5
	1210.2	64.4
	1242	92.9
	1099.9	86.7
	1074.9	94
	1204.7	113.7
	990.2	78.9
	1355.4	74.6
