# Supplementary material for: Spike 1 trimer, a nanoparticle vaccine against porcine epidemic diarrhea virus induces protective immunity challenge in piglets
Source: Front Microbiol. 2024 Apr 8;15:1386136. doi: 10.3389/fmicb.2024.1386136 (PMC11033347; doi:10.3389/fmicb.2024.1386136)
Supplement: Supplementary file 3 [file Data_Sheet_1.ZIP]

Archive with 36 entries (28 files):
- cellular uptake-BMDC/
- cellular uptake-BMDC/COE-Monomer/
- cellular uptake-BMDC/COE-Monomer/图像_04.jpg
- cellular uptake-BMDC/COE-Monomer/图像_21869.jpg
- cellular uptake-BMDC/COE-Monomer/图像_21871.jpg
- cellular uptake-BMDC/COE-Monomer/图像_21873.jpg
- cellular uptake-BMDC/COE-Trimer/
- cellular uptake-BMDC/COE-Trimer/图像_01.jpg
- cellular uptake-BMDC/COE-Trimer/图像_21859.jpg
- cellular uptake-BMDC/COE-Trimer/图像_21860.jpg
- cellular uptake-BMDC/COE-Trimer/图像_21862.jpg
- cellular uptake-BMDC/RBD-Monomer/
- cellular uptake-BMDC/RBD-Monomer/图像_01.jpg
- cellular uptake-BMDC/RBD-Monomer/图像_21875.jpg
- cellular uptake-BMDC/RBD-Monomer/图像_21876.jpg
- cellular uptake-BMDC/RBD-Monomer/图像_21877.jpg
- cellular uptake-BMDC/RBD-Trimer/
- cellular uptake-BMDC/RBD-Trimer/RBD-Monomer/
- cellular uptake-BMDC/RBD-Trimer/RBD-Monomer/图像_01.jpg
- cellular uptake-BMDC/RBD-Trimer/RBD-Monomer/图像_21875.jpg
- cellular uptake-BMDC/RBD-Trimer/RBD-Monomer/图像_21876.jpg
- cellular uptake-BMDC/RBD-Trimer/RBD-Monomer/图像_21877.jpg
- cellular uptake-BMDC/RBD-Trimer/图像_01.jpg
- cellular uptake-BMDC/RBD-Trimer/图像_21866.jpg
- cellular uptake-BMDC/RBD-Trimer/图像_21867.jpg
- cellular uptake-BMDC/RBD-Trimer/图像_21868.jpg
- cellular uptake-BMDC/S1-Monomer/
- cellular uptake-BMDC/S1-Monomer/图像_01.jpg
- cellular uptake-BMDC/S1-Monomer/图像_21856.jpg
- cellular uptake-BMDC/S1-Monomer/图像_21857.jpg
- cellular uptake-BMDC/S1-Monomer/图像_21858.jpg
- cellular uptake-BMDC/S1-Trimer/
- cellular uptake-BMDC/S1-Trimer/图像_01.jpg
- cellular uptake-BMDC/S1-Trimer/图像_21863.jpg
- cellular uptake-BMDC/S1-Trimer/图像_21864.jpg
- cellular uptake-BMDC/S1-Trimer/图像_21865.jpg
