# Supplementary material for: Spike 1 trimer, a nanoparticle vaccine against porcine epidemic diarrhea virus induces protective immunity challenge in piglets
Source: Front Microbiol. 2024 Apr 8;15:1386136. doi: 10.3389/fmicb.2024.1386136 (PMC11033347; doi:10.3389/fmicb.2024.1386136)
Supplement: Supplementary file 5 [file Data_Sheet_3.ZIP]

Archive with 31 entries (24 files):
- cellular uptake-Vero/
- cellular uptake-Vero/COE-Monomer/
- cellular uptake-Vero/COE-Monomer/D.jpg
- cellular uptake-Vero/COE-Monomer/F.jpg
- cellular uptake-Vero/COE-Monomer/M.jpg
- cellular uptake-Vero/COE-Monomer/T.jpg
- cellular uptake-Vero/COE-Trimer/
- cellular uptake-Vero/COE-Trimer/D.jpg
- cellular uptake-Vero/COE-Trimer/F.jpg
- cellular uptake-Vero/COE-Trimer/M.jpg
- cellular uptake-Vero/COE-Trimer/T.jpg
- cellular uptake-Vero/RBD-Monomer/
- cellular uptake-Vero/RBD-Monomer/D.jpg
- cellular uptake-Vero/RBD-Monomer/F.jpg
- cellular uptake-Vero/RBD-Monomer/M.jpg
- cellular uptake-Vero/RBD-Monomer/T.jpg
- cellular uptake-Vero/RBD-Trimer/
- cellular uptake-Vero/RBD-Trimer/D.jpg
- cellular uptake-Vero/RBD-Trimer/F.jpg
- cellular uptake-Vero/RBD-Trimer/M.jpg
- cellular uptake-Vero/RBD-Trimer/T.jpg
- cellular uptake-Vero/S1-Monomer/
- cellular uptake-Vero/S1-Monomer/D.jpg
- cellular uptake-Vero/S1-Monomer/F.jpg
- cellular uptake-Vero/S1-Monomer/M.jpg
- cellular uptake-Vero/S1-Monomer/T.jpg
- cellular uptake-Vero/S1-Trimer/
- cellular uptake-Vero/S1-Trimer/D.jpg
- cellular uptake-Vero/S1-Trimer/F.jpg
- cellular uptake-Vero/S1-Trimer/M.jpg
- cellular uptake-Vero/S1-Trimer/T.jpg
