# Supplementary material for: Spike 1 trimer, a nanoparticle vaccine against porcine epidemic diarrhea virus induces protective immunity challenge in piglets
Source: Front Microbiol. 2024 Apr 8;15:1386136. doi: 10.3389/fmicb.2024.1386136 (PMC11033347; doi:10.3389/fmicb.2024.1386136)
Supplement: Supplementary file 6 [file Data_Sheet_4.ZIP]

Archive with 3 entries (2 files):
- cellular uptake/
- cellular uptake/cellular uptake.pzfx
- cellular uptake/cellular uptake.xlsx
