# Supplementary material for: Spike 1 trimer, a nanoparticle vaccine against porcine epidemic diarrhea virus induces protective immunity challenge in piglets
Source: Front Microbiol. 2024 Apr 8;15:1386136. doi: 10.3389/fmicb.2024.1386136 (PMC11033347; doi:10.3389/fmicb.2024.1386136)
Supplement: Supplementary file 6 [file Data_Sheet_4.ZIP › cellular uptake/cellular uptake.xlsx]

## Sheet: Sheet1
	RBD-M			RBD-T			COE-M			COE-T			S1-M			S1-T
Vero	85.103	87.267	81.265	132.305	136.716	131.251	76	73.222	79.232	119	115.25	121.753	65	68.623	63.627	166.842	168.262	161.265
RAW264.7	94.386	87.6237	98.2537	184.097	187.256	179.264	77	72.383	79.382	188.347	193.117	186.114	75	79.181	74.272	218.195	224.722	211.276
BMDC	100.885	107.266	94.256	133.831	135.126	129.265	112.768	115.234	109.425	188.896	193.627	184.617	68.639	71.262	63.213	255	239.118	167.996
