# Supplementary material for: Spike 1 trimer, a nanoparticle vaccine against porcine epidemic diarrhea virus induces protective immunity challenge in piglets
Source: Front Microbiol. 2024 Apr 8;15:1386136. doi: 10.3389/fmicb.2024.1386136 (PMC11033347; doi:10.3389/fmicb.2024.1386136)
Supplement: Supplementary file 8 [file Data_Sheet_6.ZIP]

Archive with 11 entries (10 files):
- structure/
- structure/7w6m-rbd.pdb
- structure/coe-7w6m.pdb
- structure/COLIA1.pdb
- structure/production of COE-Trimer by SWISS-MODEL.pdb
- structure/production of coe_by sifold-recycle_3.pdb
- structure/production of RBD-Trimer by SWISS-MODEL.pdb
- structure/production of rbd_by sifold-recycle_3.pdb
- structure/production of S1-Trimer by SWISS-MODEL.pdb
- structure/production of S1_by sifold-recycle_3.pdb
- structure/s1-7w6m.pdb
