# Supplementary material for: Spike 1 trimer, a nanoparticle vaccine against porcine epidemic diarrhea virus induces protective immunity challenge in piglets
Source: Front Microbiol. 2024 Apr 8;15:1386136. doi: 10.3389/fmicb.2024.1386136 (PMC11033347; doi:10.3389/fmicb.2024.1386136)
Supplement: Supplementary file 8 [file Data_Sheet_6.ZIP › structure/COLIA1.pdb]

TITLE     SWISS-MODEL SERVER (https://swissmodel.expasy.org)
TITLE    2 s-RBD
EXPDTA    THEORETICAL MODEL (SWISS-MODEL SERVER)
AUTHOR    SWISS-MODEL SERVER (SEE REFERENCE IN JRNL Records)
REVDAT   1   29-OCT-22 1MOD    1       05:15
JRNL        AUTH   A.WATERHOUSE,M.BERTONI,S.BIENERT,G.STUDER,G.TAURIELLO,
JRNL        AUTH 2 R.GUMIENNY,F.T.HEER,T.A.P.DE BEER,C.REMPFER,L.BORDOLI,
JRNL        AUTH 3 R.LEPORE,T.SCHWEDE
JRNL        TITL   SWISS-MODEL: HOMOLOGY MODELLING OF PROTEIN STRUCTURES AND
JRNL        TITL 2 COMPLEXES
JRNL        REF    NUCLEIC.ACIDS.RES..           V.  46 W296  2018
JRNL        PMID   29788355
JRNL        DOI    10.1093/nar/gky427
REMARK   1
REMARK   1 REFERENCE 1
REMARK   1  AUTH   S.BIENERT,A.WATERHOUSE,T.A.P.DE BEER,G.TAURIELLO,G.STUDER,
REMARK   1  AUTH 2 L.BORDOLI,T.SCHWEDE
REMARK   1  TITL   THE SWISS-MODEL REPOSITORY - NEW FEATURES AND FUNCTIONALITY
REMARK   1  REF    NUCLEIC.ACIDS.RES..           V.  45       2017
REMARK   1  REFN                   ISSN 0305-1048
REMARK   1  PMID   27899672
REMARK   1  DOI    10.1093/nar/gkw1132
REMARK   1
REMARK   1 REFERENCE 2
REMARK   1  AUTH   N.GUEX,M.C.PEITSCH,T.SCHWEDE
REMARK   1  TITL   AUTOMATED COMPARATIVE PROTEIN STRUCTURE MODELING WITH
REMARK   1  TITL 2 SWISS-MODEL AND SWISS-PDBVIEWER: A HISTORICAL PERSPECTIVE
REMARK   1  REF    ELECTROPHORESIS               V.  30       2009
REMARK   1  REFN                   ISSN 0173-0835
REMARK   1  PMID   19517507
REMARK   1  DOI    10.1002/elps.200900140
REMARK   1
REMARK   1 REFERENCE 3
REMARK   1  AUTH   G.STUDER,G.TAURIELLO,S.BIENERT,M.BIASINI,N.JOHNER,T.SCHWEDE
REMARK   1  TITL   PROMOD3 - A VERSATILE HOMOLOGY MODELLING TOOLBOX
REMARK   1  REF    PLOS COMP. BIOL.              V.  17       2021
REMARK   1  REFN                   ISSN 
REMARK   1  PMID   33507980
REMARK   1  DOI    https://doi.org/10.1371/journal.pcbi.1008667
REMARK   1
REMARK   1 REFERENCE 4
REMARK   1  AUTH   G.STUDER,C.REMPFER,A.WATERHOUSE,R.GUMIENNY,J.HAAS,T.SCHWEDE
REMARK   1  TITL   QMEANDISCO - DISTANCE CONSTRAINTS APPLIED ON MODEL QUALITY 
REMARK   1  TITL 2 ESTIMATION
REMARK   1  REF    BIOINFORMATICS                V.  36       2020
REMARK   1  REFN                   ISSN 
REMARK   1  PMID   31697312
REMARK   1  DOI    https://doi.org/10.1093/bioinformatics/btz828
REMARK   1
REMARK   1 REFERENCE 5
REMARK   1  AUTH   P.BENKERT,M.BIASINI,T.SCHWEDE
REMARK   1  TITL   TOWARD THE ESTIMATION OF THE ABSOLUTE QUALITY OF INDIVIDUAL
REMARK   1  TITL 2 PROTEIN STRUCTURE MODELS
REMARK   1  REF    BIOINFORMATICS                V.  27       2011
REMARK   1  REFN                   ISSN 1367-4803
REMARK   1  PMID   21134891
REMARK   1  DOI    10.1093/bioinformatics/btq662
REMARK   1
REMARK   1 REFERENCE 6
REMARK   1  AUTH   M.BERTONI,F.KIEFER,M.BIASINI,L.BORDOLI,T.SCHWEDE
REMARK   1  TITL   MODELING PROTEIN QUATERNARY STRUCTURE OF HOMO- AND
REMARK   1  TITL 2 HETERO-OLIGOMERS BEYOND BINARY INTERACTIONS BY HOMOLOGY
REMARK   1  REF    SCI.REP.                      V.   7       2017
REMARK   1  REFN                   ISSN
REMARK   1  PMID   28874689
REMARK   1  DOI    10.1038/s41598-017-09654-8
REMARK   1
REMARK   1 DISCLAIMER
REMARK   1 The SWISS-MODEL SERVER produces theoretical models for proteins.
REMARK   1 The results of any theoretical modelling procedure is
REMARK   1 NON-EXPERIMENTAL and MUST be considered with care. These models may
REMARK   1 contain significant errors. This is especially true for automated
REMARK   1 modeling since there is no human intervention during model
REMARK   1 building. Please read the header section and the logfile carefully
REMARK   1 to know what templates and alignments were used during the model
REMARK   1 building process. All information by the SWISS-MODEL SERVER is
REMARK   1 provided "AS-IS", without any warranty, expressed or implied.
REMARK   2
REMARK   2 COPYRIGHT NOTICE
REMARK   2 This SWISS-MODEL protein model is copyright. It is produced by the
REMARK   2 SWISS-MODEL server, developed by the Computational Structural
REMARK   2 Biology Group at the SIB Swiss Institute of Bioinformatics at the
REMARK   2 Biozentrum, University of Basel (https://swissmodel.expasy.org). This
REMARK   2 model is licensed under the CC BY-SA 4.0 Creative Commons
REMARK   2 Attribution-ShareAlike 4.0 International License
REMARK   2 (https://creativecommons.org/licenses/by-sa/4.0/legalcode), i.e. you
REMARK   2 can copy and redistribute the model in any medium or format,
REMARK   2 transform and build upon the model for any purpose, even
REMARK   2 commercially, under the following terms:
REMARK   2 Attribution - You must give appropriate credit, provide a link to
REMARK   2 the license, and indicate if changes were made. You may do so in any
REMARK   2 reasonable manner, but not in any way that suggests the licensor
REMARK   2 endorses you or your use. When you publish, patent or distribute
REMARK   2 results that were fully or partially based on the model, please cite
REMARK   2 the corresponding papers mentioned under JRNL.
REMARK   2 ShareAlike - If you remix, transform, or build upon the material,
REMARK   2 you must distribute your contributions under the same license as the
REMARK   2 original.
REMARK   2 No additional restrictions - you may not apply legal terms or
REMARK   2 technological measures that legally restrict others from doing
REMARK   2 anything the license permits.
REMARK   2 Find a human-readable summary of (and not a substitute for) the
REMARK   2 CC BY-SA 4.0 license at this link:
REMARK   2 https://creativecommons.org/licenses/by-sa/4.0/
REMARK   3 
REMARK   3 MODEL INFORMATION
REMARK   3  ENGIN   PROMOD3
REMARK   3  VERSN   3.2.1
REMARK   3  OSTAT   homo-trimer
REMARK   3  OSRSN   PREDICTION
REMARK   3  QSPRD   0.596
REMARK   3  GMQE    0.31
REMARK   3  QMNV    4.3.0
REMARK   3  QMNDG   0.66
REMARK   3  MODT    FALSE
REMARK   3 
REMARK   3 MODEL LIGAND 1
REMARK   3  NAME    CA
REMARK   3  BIND    A.274
REMARK   3  BIND 2  A.276
REMARK   3  BIND 3  A.277
REMARK   3  BIND 4  A.279
REMARK   3  BIND 5  A.282
REMARK   3  BIND 6  _.1
REMARK   3 
REMARK   3 MODEL LIGAND 2
REMARK   3  NAME    CA
REMARK   3  BIND    B.274
REMARK   3  BIND 2  B.276
REMARK   3  BIND 3  B.277
REMARK   3  BIND 4  B.279
REMARK   3  BIND 5  B.282
REMARK   3  BIND 6  _.3
REMARK   3 
REMARK   3 MODEL LIGAND 3
REMARK   3  NAME    CA
REMARK   3  BIND    C.274
REMARK   3  BIND 2  C.276
REMARK   3  BIND 3  C.277
REMARK   3  BIND 4  C.279
REMARK   3  BIND 5  C.282
REMARK   3  BIND 6  _.5
REMARK   3 
REMARK   3 TEMPLATE 1
REMARK   3  PDBID   5k31
REMARK   3  CHAIN   A
REMARK   3  MMCIF   A
REMARK   3  PDBV    2022-10-14
REMARK   3  SMTLE   5k31.1.B
REMARK   3  SMTLV   2022-10-19
REMARK   3  MTHD    X-RAY DIFFRACTION 2.20 A
REMARK   3  FOUND   HHblits
REMARK   3  GMQE    0.31
REMARK   3  SIM     0.62
REMARK   3  SID     99.45
REMARK   3  OSTAT   homo-trimer
REMARK   3  LIGND   CA
REMARK   3  LIGND 2 CA
REMARK   3  LIGND 3 CA
REMARK   3  ALN B TRG TSFVTLPSFNDHSFVNITVSAAFGGHSGANLIASDTTINGFSSFCVDTRQFTISLFYN
REMARK   3  ALN B TRG VTNSYGYVSKSQDSNCPFTLQSVNDYLSFSKFCVSTSLLASACTIDLFGYPEFGSGVK
REMARK   3  ALN B TRG FTSLYFQFTKGELITGTPKPLEGVGGSGGSGGSGGSNGLPGPIGPPGPRGRTGDAGPV
REMARK   3  ALN B TRG GPPGPPGPPGPPGPPSAGFDFSFLPQPPQEKAHDGGRYYRADDANVVRDRDLEVDTTL
REMARK   3  ALN B TRG KSLSQQIENIRSPEGSRKNPARTCRDLKMCHSDWKSGEYWIDPNQGCNLDAIKVFCNM
REMARK   3  ALN B TRG ETGETCVYPTQPSVAQKNWYISKNPKDKRHVWFGESMTDGFQFEYGGQGSDPADVAIQ
REMARK   3  ALN B TRG LTFLRLMSTEASQNITYHCKNSVAYMDQQTGNLKKALLLQGSNEIEIRAEGNSRFGSH
REMARK   3  ALN B TRG HHHHH
REMARK   3  ALN B TPL ----------------------------------------------------------
REMARK   3  ALN B TPL ----------------------------------------------------------
REMARK   3  ALN B TPL ----------------------------------------------------------
REMARK   3  ALN B TPL ------------------------------------------DANVVRDRDLEVDTTL
REMARK   3  ALN B TPL KSLSQQIENIRSPEGSRKNPARTCRDLKMCHSDWKSGEYWIDPNQGCNLDAIKVFCNM
REMARK   3  ALN B TPL ETGETCVYPTQPSVAQKNWYISKNPKDKRHVWFGESMTDGFQFEYGGQGSDPADVAIQ
REMARK   3  ALN B TPL LTFLRLMSTEASQQITYHCKNSVAYMDQQTGNLKKALLLQGSNEIEIRAE--------
REMARK   3  ALN B TPL -----
REMARK   3  ALN B OFF 10
ATOM      1  N   ASP A 223      35.275  22.369  85.752  1.00  0.49           N  
ATOM      2  CA  ASP A 223      34.169  22.116  86.748  1.00  0.49           C  
ATOM      3  C   ASP A 223      34.685  22.141  88.153  1.00  0.49           C  
ATOM      4  O   ASP A 223      35.894  22.195  88.337  1.00  0.49           O  
ATOM      5  CB  ASP A 223      33.503  20.753  86.432  1.00  0.49           C  
ATOM      6  CG  ASP A 223      32.834  20.923  85.083  1.00  0.49           C  
ATOM      7  OD1 ASP A 223      32.930  22.064  84.557  1.00  0.49           O  
ATOM      8  OD2 ASP A 223      32.316  19.929  84.553  1.00  0.49           O  
ATOM      9  N   ARG A 224      33.776  22.166  89.156  1.00  0.48           N  
ATOM     10  CA  ARG A 224      34.069  22.299  90.574  1.00  0.48           C  
ATOM     11  C   ARG A 224      34.285  23.755  90.928  1.00  0.48           C  
ATOM     12  O   ARG A 224      33.541  24.306  91.724  1.00  0.48           O  
ATOM     13  CB  ARG A 224      35.122  21.311  91.150  1.00  0.48           C  
ATOM     14  CG  ARG A 224      34.693  19.837  90.996  1.00  0.48           C  
ATOM     15  CD  ARG A 224      35.798  18.872  91.425  1.00  0.48           C  
ATOM     16  NE  ARG A 224      35.261  17.480  91.256  1.00  0.48           N  
ATOM     17  CZ  ARG A 224      35.975  16.367  91.475  1.00  0.48           C  
ATOM     18  NH1 ARG A 224      35.409  15.173  91.314  1.00  0.48           N  
ATOM     19  NH2 ARG A 224      37.247  16.422  91.855  1.00  0.48           N  
ATOM     20  N   ASP A 225      35.194  24.442  90.207  1.00  0.62           N  
ATOM     21  CA  ASP A 225      35.407  25.861  90.320  1.00  0.62           C  
ATOM     22  C   ASP A 225      34.598  26.605  89.292  1.00  0.62           C  
ATOM     23  O   ASP A 225      35.096  27.304  88.419  1.00  0.62           O  
ATOM     24  CB  ASP A 225      36.915  26.206  90.280  1.00  0.62           C  
ATOM     25  CG  ASP A 225      37.250  26.336  91.741  1.00  0.62           C  
ATOM     26  OD1 ASP A 225      37.895  25.421  92.297  1.00  0.62           O  
ATOM     27  OD2 ASP A 225      36.716  27.335  92.289  1.00  0.62           O  
ATOM     28  N   LEU A 226      33.269  26.491  89.442  1.00  0.62           N  
ATOM     29  CA  LEU A 226      32.339  27.536  89.085  1.00  0.62           C  
ATOM     30  C   LEU A 226      31.700  28.014  90.383  1.00  0.62           C  
ATOM     31  O   LEU A 226      30.839  28.882  90.378  1.00  0.62           O  
ATOM     32  CB  LEU A 226      31.297  27.164  87.977  1.00  0.62           C  
ATOM     33  CG  LEU A 226      30.407  25.899  88.184  1.00  0.62           C  
ATOM     34  CD1 LEU A 226      31.183  24.572  88.062  1.00  0.62           C  
ATOM     35  CD2 LEU A 226      29.522  25.905  89.449  1.00  0.62           C  
ATOM     36  N   GLU A 227      32.215  27.530  91.557  1.00  0.65           N  
ATOM     37  CA  GLU A 227      31.986  28.106  92.871  1.00  0.65           C  
ATOM     38  C   GLU A 227      32.377  29.578  92.862  1.00  0.65           C  
ATOM     39  O   GLU A 227      31.644  30.449  93.317  1.00  0.65           O  
ATOM     40  CB  GLU A 227      32.864  27.384  93.931  1.00  0.65           C  
ATOM     41  CG  GLU A 227      32.654  27.939  95.365  1.00  0.65           C  
ATOM     42  CD  GLU A 227      33.448  27.210  96.448  1.00  0.65           C  
ATOM     43  OE1 GLU A 227      33.327  27.658  97.619  1.00  0.65           O  
ATOM     44  OE2 GLU A 227      34.108  26.190  96.140  1.00  0.65           O  
ATOM     45  N   VAL A 228      33.519  29.883  92.210  1.00  0.63           N  
ATOM     46  CA  VAL A 228      33.970  31.238  91.932  1.00  0.63           C  
ATOM     47  C   VAL A 228      32.970  32.109  91.165  1.00  0.63           C  
ATOM     48  O   VAL A 228      32.672  33.217  91.608  1.00  0.63           O  
ATOM     49  CB  VAL A 228      35.286  31.183  91.158  1.00  0.63           C  
ATOM     50  CG1 VAL A 228      35.718  32.557  90.586  1.00  0.63           C  
ATOM     51  CG2 VAL A 228      36.366  30.647  92.115  1.00  0.63           C  
ATOM     52  N   ASP A 229      32.385  31.637  90.035  1.00  0.64           N  
ATOM     53  CA  ASP A 229      31.401  32.343  89.229  1.00  0.64           C  
ATOM     54  C   ASP A 229      30.131  32.647  90.026  1.00  0.64           C  
ATOM     55  O   ASP A 229      29.584  33.751  89.967  1.00  0.64           O  
ATOM     56  CB  ASP A 229      31.085  31.530  87.942  1.00  0.64           C  
ATOM     57  CG  ASP A 229      32.281  31.531  87.005  1.00  0.64           C  
ATOM     58  OD1 ASP A 229      33.307  30.862  87.320  1.00  0.64           O  
ATOM     59  OD2 ASP A 229      32.185  32.202  85.956  1.00  0.64           O  
ATOM     60  N   THR A 230      29.682  31.684  90.864  1.00  0.68           N  
ATOM     61  CA  THR A 230      28.575  31.849  91.810  1.00  0.68           C  
ATOM     62  C   THR A 230      28.858  32.946  92.815  1.00  0.68           C  
ATOM     63  O   THR A 230      28.031  33.838  93.031  1.00  0.68           O  
ATOM     64  CB  THR A 230      28.286  30.577  92.602  1.00  0.68           C  
ATOM     65  OG1 THR A 230      27.952  29.525  91.719  1.00  0.68           O  
ATOM     66  CG2 THR A 230      27.062  30.718  93.517  1.00  0.68           C  
ATOM     67  N   THR A 231      30.066  32.961  93.422  1.00  0.68           N  
ATOM     68  CA  THR A 231      30.501  34.003  94.351  1.00  0.68           C  
ATOM     69  C   THR A 231      30.577  35.371  93.705  1.00  0.68           C  
ATOM     70  O   THR A 231      30.044  36.333  94.236  1.00  0.68           O  
ATOM     71  CB  THR A 231      31.852  33.726  95.003  1.00  0.68           C  
ATOM     72  OG1 THR A 231      31.815  32.463  95.639  1.00  0.68           O  
ATOM     73  CG2 THR A 231      32.153  34.723  96.132  1.00  0.68           C  
ATOM     74  N   LEU A 232      31.176  35.490  92.497  1.00  0.67           N  
ATOM     75  CA  LEU A 232      31.270  36.744  91.754  1.00  0.67           C  
ATOM     76  C   LEU A 232      29.909  37.333  91.416  1.00  0.67           C  
ATOM     77  O   LEU A 232      29.669  38.536  91.565  1.00  0.67           O  
ATOM     78  CB  LEU A 232      32.014  36.530  90.409  1.00  0.67           C  
ATOM     79  CG  LEU A 232      33.509  36.171  90.523  1.00  0.67           C  
ATOM     80  CD1 LEU A 232      34.001  35.648  89.164  1.00  0.67           C  
ATOM     81  CD2 LEU A 232      34.359  37.366  90.990  1.00  0.67           C  
ATOM     82  N   LYS A 233      28.964  36.474  90.988  1.00  0.68           N  
ATOM     83  CA  LYS A 233      27.587  36.831  90.743  1.00  0.68           C  
ATOM     84  C   LYS A 233      26.865  37.336  91.982  1.00  0.68           C  
ATOM     85  O   LYS A 233      26.154  38.339  91.920  1.00  0.68           O  
ATOM     86  CB  LYS A 233      26.820  35.630  90.145  1.00  0.68           C  
ATOM     87  CG  LYS A 233      25.405  36.022  89.691  1.00  0.68           C  
ATOM     88  CD  LYS A 233      24.801  34.977  88.739  1.00  0.68           C  
ATOM     89  CE  LYS A 233      23.446  35.355  88.129  1.00  0.68           C  
ATOM     90  NZ  LYS A 233      23.587  36.621  87.377  1.00  0.68           N  
ATOM     91  N   SER A 234      27.069  36.667  93.138  1.00  0.73           N  
ATOM     92  CA  SER A 234      26.531  37.064  94.436  1.00  0.73           C  
ATOM     93  C   SER A 234      27.096  38.401  94.909  1.00  0.73           C  
ATOM     94  O   SER A 234      26.336  39.301  95.249  1.00  0.73           O  
ATOM     95  CB  SER A 234      26.732  35.937  95.497  1.00  0.73           C  
ATOM     96  OG  SER A 234      26.124  36.240  96.753  1.00  0.73           O  
ATOM     97  N   LEU A 235      28.432  38.626  94.831  1.00  0.71           N  
ATOM     98  CA  LEU A 235      29.061  39.892  95.202  1.00  0.71           C  
ATOM     99  C   LEU A 235      28.592  41.081  94.374  1.00  0.71           C  
ATOM    100  O   LEU A 235      28.301  42.153  94.898  1.00  0.71           O  
ATOM    101  CB  LEU A 235      30.603  39.828  95.032  1.00  0.71           C  
ATOM    102  CG  LEU A 235      31.326  38.806  95.930  1.00  0.71           C  
ATOM    103  CD1 LEU A 235      32.794  38.652  95.488  1.00  0.71           C  
ATOM    104  CD2 LEU A 235      31.225  39.170  97.418  1.00  0.71           C  
ATOM    105  N   SER A 236      28.473  40.882  93.038  1.00  0.73           N  
ATOM    106  CA  SER A 236      27.913  41.846  92.093  1.00  0.73           C  
ATOM    107  C   SER A 236      26.477  42.202  92.457  1.00  0.73           C  
ATOM    108  O   SER A 236      26.114  43.368  92.539  1.00  0.73           O  
ATOM    109  CB  SER A 236      27.990  41.281  90.633  1.00  0.73           C  
ATOM    110  OG  SER A 236      27.294  42.061  89.656  1.00  0.73           O  
ATOM    111  N   GLN A 237      25.646  41.178  92.776  1.00  0.73           N  
ATOM    112  CA  GLN A 237      24.282  41.365  93.224  1.00  0.73           C  
ATOM    113  C   GLN A 237      24.174  42.104  94.546  1.00  0.73           C  
ATOM    114  O   GLN A 237      23.384  43.038  94.680  1.00  0.73           O  
ATOM    115  CB  GLN A 237      23.566  40.003  93.298  1.00  0.73           C  
ATOM    116  CG  GLN A 237      22.032  40.131  93.197  1.00  0.73           C  
ATOM    117  CD  GLN A 237      21.456  38.767  92.842  1.00  0.73           C  
ATOM    118  OE1 GLN A 237      20.994  37.996  93.664  1.00  0.73           O  
ATOM    119  NE2 GLN A 237      21.536  38.444  91.524  1.00  0.73           N  
ATOM    120  N   GLN A 238      25.009  41.771  95.553  1.00  0.72           N  
ATOM    121  CA  GLN A 238      25.042  42.469  96.832  1.00  0.72           C  
ATOM    122  C   GLN A 238      25.360  43.949  96.703  1.00  0.72           C  
ATOM    123  O   GLN A 238      24.732  44.774  97.375  1.00  0.72           O  
ATOM    124  CB  GLN A 238      26.104  41.871  97.793  1.00  0.72           C  
ATOM    125  CG  GLN A 238      25.801  40.445  98.306  1.00  0.72           C  
ATOM    126  CD  GLN A 238      27.042  39.804  98.952  1.00  0.72           C  
ATOM    127  OE1 GLN A 238      27.537  38.790  98.520  1.00  0.72           O  
ATOM    128  NE2 GLN A 238      27.555  40.444 100.040  1.00  0.72           N  
ATOM    129  N   ILE A 239      26.318  44.310  95.826  1.00  0.75           N  
ATOM    130  CA  ILE A 239      26.635  45.679  95.429  1.00  0.75           C  
ATOM    131  C   ILE A 239      25.480  46.384  94.734  1.00  0.75           C  
ATOM    132  O   ILE A 239      25.169  47.529  95.066  1.00  0.75           O  
ATOM    133  CB  ILE A 239      27.869  45.717  94.524  1.00  0.75           C  
ATOM    134  CG1 ILE A 239      29.137  45.447  95.362  1.00  0.75           C  
ATOM    135  CG2 ILE A 239      28.020  47.071  93.786  1.00  0.75           C  
ATOM    136  CD1 ILE A 239      30.313  44.961  94.507  1.00  0.75           C  
ATOM    137  N   GLU A 240      24.792  45.729  93.769  1.00  0.75           N  
ATOM    138  CA  GLU A 240      23.631  46.300  93.100  1.00  0.75           C  
ATOM    139  C   GLU A 240      22.497  46.578  94.079  1.00  0.75           C  
ATOM    140  O   GLU A 240      21.929  47.660  94.095  1.00  0.75           O  
ATOM    141  CB  GLU A 240      23.147  45.399  91.932  1.00  0.75           C  
ATOM    142  CG  GLU A 240      21.956  45.986  91.115  1.00  0.75           C  
ATOM    143  CD  GLU A 240      22.253  47.331  90.455  1.00  0.75           C  
ATOM    144  OE1 GLU A 240      23.432  47.569  90.090  1.00  0.75           O  
ATOM    145  OE2 GLU A 240      21.318  48.157  90.320  1.00  0.75           O  
ATOM    146  N   ASN A 241      22.229  45.635  95.012  1.00  0.80           N  
ATOM    147  CA  ASN A 241      21.247  45.823  96.070  1.00  0.80           C  
ATOM    148  C   ASN A 241      21.563  46.997  97.007  1.00  0.80           C  
ATOM    149  O   ASN A 241      20.657  47.651  97.511  1.00  0.80           O  
ATOM    150  CB  ASN A 241      21.081  44.569  96.972  1.00  0.80           C  
ATOM    151  CG  ASN A 241      20.695  43.347  96.146  1.00  0.80           C  
ATOM    152  OD1 ASN A 241      20.011  43.417  95.142  1.00  0.80           O  
ATOM    153  ND2 ASN A 241      21.158  42.154  96.599  1.00  0.80           N  
ATOM    154  N   ILE A 242      22.856  47.278  97.305  1.00  0.79           N  
ATOM    155  CA  ILE A 242      23.274  48.510  97.988  1.00  0.79           C  
ATOM    156  C   ILE A 242      23.032  49.767  97.162  1.00  0.79           C  
ATOM    157  O   ILE A 242      22.458  50.732  97.664  1.00  0.79           O  
ATOM    158  CB  ILE A 242      24.760  48.480  98.384  1.00  0.79           C  
ATOM    159  CG1 ILE A 242      24.989  47.412  99.483  1.00  0.79           C  
ATOM    160  CG2 ILE A 242      25.267  49.881  98.849  1.00  0.79           C  
ATOM    161  CD1 ILE A 242      26.477  47.175  99.786  1.00  0.79           C  
ATOM    162  N   ARG A 243      23.453  49.802  95.873  1.00  0.74           N  
ATOM    163  CA  ARG A 243      23.254  50.967  95.015  1.00  0.74           C  
ATOM    164  C   ARG A 243      21.794  51.282  94.754  1.00  0.74           C  
ATOM    165  O   ARG A 243      21.398  52.443  94.742  1.00  0.74           O  
ATOM    166  CB  ARG A 243      23.914  50.811  93.614  1.00  0.74           C  
ATOM    167  CG  ARG A 243      25.390  51.249  93.505  1.00  0.74           C  
ATOM    168  CD  ARG A 243      25.847  51.401  92.045  1.00  0.74           C  
ATOM    169  NE  ARG A 243      25.507  50.112  91.329  1.00  0.74           N  
ATOM    170  CZ  ARG A 243      26.345  49.116  91.039  1.00  0.74           C  
ATOM    171  NH1 ARG A 243      27.653  49.235  91.227  1.00  0.74           N  
ATOM    172  NH2 ARG A 243      25.907  47.989  90.499  1.00  0.74           N  
ATOM    173  N   SER A 244      20.976  50.252  94.502  1.00  0.83           N  
ATOM    174  CA  SER A 244      19.586  50.423  94.148  1.00  0.83           C  
ATOM    175  C   SER A 244      18.782  49.317  94.814  1.00  0.83           C  
ATOM    176  O   SER A 244      18.602  48.247  94.232  1.00  0.83           O  
ATOM    177  CB  SER A 244      19.417  50.383  92.614  1.00  0.83           C  
ATOM    178  OG  SER A 244      18.143  50.900  92.225  1.00  0.83           O  
ATOM    179  N   PRO A 245      18.302  49.490  96.049  1.00  0.85           N  
ATOM    180  CA  PRO A 245      17.621  48.428  96.780  1.00  0.85           C  
ATOM    181  C   PRO A 245      16.288  48.054  96.156  1.00  0.85           C  
ATOM    182  O   PRO A 245      15.569  48.937  95.696  1.00  0.85           O  
ATOM    183  CB  PRO A 245      17.396  49.003  98.189  1.00  0.85           C  
ATOM    184  CG  PRO A 245      18.438  50.116  98.344  1.00  0.85           C  
ATOM    185  CD  PRO A 245      18.669  50.609  96.915  1.00  0.85           C  
ATOM    186  N   GLU A 246      15.924  46.757  96.157  1.00  0.79           N  
ATOM    187  CA  GLU A 246      14.756  46.224  95.484  1.00  0.79           C  
ATOM    188  C   GLU A 246      13.460  46.401  96.278  1.00  0.79           C  
ATOM    189  O   GLU A 246      12.362  46.147  95.786  1.00  0.79           O  
ATOM    190  CB  GLU A 246      14.994  44.712  95.211  1.00  0.79           C  
ATOM    191  CG  GLU A 246      15.003  43.850  96.499  1.00  0.79           C  
ATOM    192  CD  GLU A 246      15.650  42.477  96.383  1.00  0.79           C  
ATOM    193  OE1 GLU A 246      15.778  41.914  95.279  1.00  0.79           O  
ATOM    194  OE2 GLU A 246      16.022  41.976  97.482  1.00  0.79           O  
ATOM    195  N   GLY A 247      13.529  46.835  97.556  1.00  0.87           N  
ATOM    196  CA  GLY A 247      12.333  47.049  98.362  1.00  0.87           C  
ATOM    197  C   GLY A 247      11.834  45.775  98.979  1.00  0.87           C  
ATOM    198  O   GLY A 247      10.669  45.672  99.355  1.00  0.87           O  
ATOM    199  N   SER A 248      12.720  44.760  99.105  1.00  0.83           N  
ATOM    200  CA  SER A 248      12.458  43.514  99.816  1.00  0.83           C  
ATOM    201  C   SER A 248      12.727  43.735 101.286  1.00  0.83           C  
ATOM    202  O   SER A 248      13.266  44.750 101.699  1.00  0.83           O  
ATOM    203  CB  SER A 248      13.218  42.227  99.311  1.00  0.83           C  
ATOM    204  OG  SER A 248      14.612  42.195  99.625  1.00  0.83           O  
ATOM    205  N   ARG A 249      12.345  42.784 102.150  1.00  0.74           N  
ATOM    206  CA  ARG A 249      12.651  42.857 103.564  1.00  0.74           C  
ATOM    207  C   ARG A 249      14.147  42.833 103.878  1.00  0.74           C  
ATOM    208  O   ARG A 249      14.648  43.510 104.766  1.00  0.74           O  
ATOM    209  CB  ARG A 249      11.975  41.651 104.223  1.00  0.74           C  
ATOM    210  CG  ARG A 249      11.891  41.768 105.747  1.00  0.74           C  
ATOM    211  CD  ARG A 249      11.116  40.588 106.310  1.00  0.74           C  
ATOM    212  NE  ARG A 249      10.888  40.881 107.762  1.00  0.74           N  
ATOM    213  CZ  ARG A 249       9.764  40.597 108.432  1.00  0.74           C  
ATOM    214  NH1 ARG A 249       8.742  39.994 107.835  1.00  0.74           N  
ATOM    215  NH2 ARG A 249       9.664  40.909 109.722  1.00  0.74           N  
ATOM    216  N   LYS A 250      14.890  42.013 103.110  1.00  0.74           N  
ATOM    217  CA  LYS A 250      16.330  41.926 103.120  1.00  0.74           C  
ATOM    218  C   LYS A 250      17.023  43.182 102.601  1.00  0.74           C  
ATOM    219  O   LYS A 250      18.034  43.635 103.138  1.00  0.74           O  
ATOM    220  CB  LYS A 250      16.719  40.750 102.198  1.00  0.74           C  
ATOM    221  CG  LYS A 250      18.228  40.490 102.123  1.00  0.74           C  
ATOM    222  CD  LYS A 250      18.543  39.285 101.225  1.00  0.74           C  
ATOM    223  CE  LYS A 250      20.046  39.013 101.110  1.00  0.74           C  
ATOM    224  NZ  LYS A 250      20.306  37.836 100.246  1.00  0.74           N  
ATOM    225  N   ASN A 251      16.495  43.762 101.506  1.00  0.84           N  
ATOM    226  CA  ASN A 251      17.054  44.947 100.882  1.00  0.84           C  
ATOM    227  C   ASN A 251      16.009  46.046 100.758  1.00  0.84           C  
ATOM    228  O   ASN A 251      15.545  46.301  99.641  1.00  0.84           O  
ATOM    229  CB  ASN A 251      17.572  44.610  99.466  1.00  0.84           C  
ATOM    230  CG  ASN A 251      18.626  43.522  99.544  1.00  0.84           C  
ATOM    231  OD1 ASN A 251      19.647  43.669 100.238  1.00  0.84           O  
ATOM    232  ND2 ASN A 251      18.407  42.409  98.811  1.00  0.84           N  
ATOM    233  N   PRO A 252      15.605  46.721 101.836  1.00  0.88           N  
ATOM    234  CA  PRO A 252      14.571  47.735 101.786  1.00  0.88           C  
ATOM    235  C   PRO A 252      15.081  48.980 101.105  1.00  0.88           C  
ATOM    236  O   PRO A 252      16.256  49.328 101.234  1.00  0.88           O  
ATOM    237  CB  PRO A 252      14.232  48.004 103.262  1.00  0.88           C  
ATOM    238  CG  PRO A 252      15.521  47.662 104.008  1.00  0.88           C  
ATOM    239  CD  PRO A 252      16.025  46.460 103.214  1.00  0.88           C  
ATOM    240  N   ALA A 253      14.217  49.667 100.347  1.00  0.88           N  
ATOM    241  CA  ALA A 253      14.548  50.944  99.761  1.00  0.88           C  
ATOM    242  C   ALA A 253      14.346  52.034 100.781  1.00  0.88           C  
ATOM    243  O   ALA A 253      13.836  51.807 101.869  1.00  0.88           O  
ATOM    244  CB  ALA A 253      13.681  51.211  98.525  1.00  0.88           C  
ATOM    245  N   ARG A 254      14.760  53.272 100.502  1.00  0.75           N  
ATOM    246  CA  ARG A 254      14.524  54.321 101.462  1.00  0.75           C  
ATOM    247  C   ARG A 254      13.063  54.767 101.575  1.00  0.75           C  
ATOM    248  O   ARG A 254      12.511  54.917 102.662  1.00  0.75           O  
ATOM    249  CB  ARG A 254      15.426  55.506 101.105  1.00  0.75           C  
ATOM    250  CG  ARG A 254      15.577  56.443 102.302  1.00  0.75           C  
ATOM    251  CD  ARG A 254      16.824  57.310 102.225  1.00  0.75           C  
ATOM    252  NE  ARG A 254      17.016  57.742 103.642  1.00  0.75           N  
ATOM    253  CZ  ARG A 254      17.701  58.812 104.035  1.00  0.75           C  
ATOM    254  NH1 ARG A 254      18.165  59.702 103.180  1.00  0.75           N  
ATOM    255  NH2 ARG A 254      17.875  59.007 105.337  1.00  0.75           N  
ATOM    256  N   THR A 255      12.391  54.971 100.426  1.00  0.84           N  
ATOM    257  CA  THR A 255      11.036  55.498 100.338  1.00  0.84           C  
ATOM    258  C   THR A 255      10.417  54.887  99.096  1.00  0.84           C  
ATOM    259  O   THR A 255      11.118  54.293  98.270  1.00  0.84           O  
ATOM    260  CB  THR A 255      10.907  57.047 100.287  1.00  0.84           C  
ATOM    261  OG1 THR A 255      11.390  57.639  99.099  1.00  0.84           O  
ATOM    262  CG2 THR A 255      11.687  57.724 101.408  1.00  0.84           C  
ATOM    263  N   CYS A 256       9.086  55.007  98.900  1.00  0.86           N  
ATOM    264  CA  CYS A 256       8.440  54.653  97.646  1.00  0.86           C  
ATOM    265  C   CYS A 256       8.744  55.640  96.532  1.00  0.86           C  
ATOM    266  O   CYS A 256       8.730  55.287  95.355  1.00  0.86           O  
ATOM    267  CB  CYS A 256       6.910  54.613  97.816  1.00  0.86           C  
ATOM    268  SG  CYS A 256       6.410  53.318  98.981  1.00  0.86           S  
ATOM    269  N   ARG A 257       9.078  56.903  96.889  1.00  0.71           N  
ATOM    270  CA  ARG A 257       9.543  57.921  95.967  1.00  0.71           C  
ATOM    271  C   ARG A 257      10.862  57.524  95.300  1.00  0.71           C  
ATOM    272  O   ARG A 257      10.969  57.590  94.082  1.00  0.71           O  
ATOM    273  CB  ARG A 257       9.686  59.277  96.716  1.00  0.71           C  
ATOM    274  CG  ARG A 257      10.365  60.421  95.929  1.00  0.71           C  
ATOM    275  CD  ARG A 257      10.462  61.731  96.727  1.00  0.71           C  
ATOM    276  NE  ARG A 257      11.322  62.682  95.940  1.00  0.71           N  
ATOM    277  CZ  ARG A 257      12.661  62.722  95.979  1.00  0.71           C  
ATOM    278  NH1 ARG A 257      13.427  61.944  96.723  1.00  0.71           N  
ATOM    279  NH2 ARG A 257      13.276  63.563  95.177  1.00  0.71           N  
ATOM    280  N   ASP A 258      11.857  57.025  96.086  1.00  0.79           N  
ATOM    281  CA  ASP A 258      13.120  56.492  95.597  1.00  0.79           C  
ATOM    282  C   ASP A 258      12.945  55.276  94.705  1.00  0.79           C  
ATOM    283  O   ASP A 258      13.546  55.188  93.638  1.00  0.79           O  
ATOM    284  CB  ASP A 258      14.031  56.092  96.789  1.00  0.79           C  
ATOM    285  CG  ASP A 258      14.549  57.372  97.388  1.00  0.79           C  
ATOM    286  OD1 ASP A 258      15.249  58.068  96.622  1.00  0.79           O  
ATOM    287  OD2 ASP A 258      14.270  57.660  98.579  1.00  0.79           O  
ATOM    288  N   LEU A 259      12.070  54.321  95.099  1.00  0.81           N  
ATOM    289  CA  LEU A 259      11.763  53.147  94.295  1.00  0.81           C  
ATOM    290  C   LEU A 259      11.156  53.479  92.947  1.00  0.81           C  
ATOM    291  O   LEU A 259      11.589  52.974  91.919  1.00  0.81           O  
ATOM    292  CB  LEU A 259      10.751  52.225  95.021  1.00  0.81           C  
ATOM    293  CG  LEU A 259      11.373  51.280  96.052  1.00  0.81           C  
ATOM    294  CD1 LEU A 259      10.265  50.706  96.950  1.00  0.81           C  
ATOM    295  CD2 LEU A 259      12.130  50.149  95.325  1.00  0.81           C  
ATOM    296  N   LYS A 260      10.155  54.381  92.897  1.00  0.75           N  
ATOM    297  CA  LYS A 260       9.595  54.848  91.644  1.00  0.75           C  
ATOM    298  C   LYS A 260      10.614  55.592  90.790  1.00  0.75           C  
ATOM    299  O   LYS A 260      10.656  55.439  89.579  1.00  0.75           O  
ATOM    300  CB  LYS A 260       8.400  55.792  91.921  1.00  0.75           C  
ATOM    301  CG  LYS A 260       7.831  56.490  90.675  1.00  0.75           C  
ATOM    302  CD  LYS A 260       6.958  57.694  91.039  1.00  0.75           C  
ATOM    303  CE  LYS A 260       6.662  58.575  89.824  1.00  0.75           C  
ATOM    304  NZ  LYS A 260       5.651  57.920  88.976  1.00  0.75           N  
ATOM    305  N   MET A 261      11.461  56.443  91.414  1.00  0.66           N  
ATOM    306  CA  MET A 261      12.489  57.170  90.701  1.00  0.66           C  
ATOM    307  C   MET A 261      13.522  56.277  90.011  1.00  0.66           C  
ATOM    308  O   MET A 261      13.896  56.518  88.870  1.00  0.66           O  
ATOM    309  CB  MET A 261      13.222  58.102  91.687  1.00  0.66           C  
ATOM    310  CG  MET A 261      14.024  59.213  90.994  1.00  0.66           C  
ATOM    311  SD  MET A 261      15.281  59.953  92.071  1.00  0.66           S  
ATOM    312  CE  MET A 261      14.194  60.538  93.402  1.00  0.66           C  
ATOM    313  N   CYS A 262      13.982  55.208  90.701  1.00  0.73           N  
ATOM    314  CA  CYS A 262      15.034  54.321  90.218  1.00  0.73           C  
ATOM    315  C   CYS A 262      14.489  53.158  89.406  1.00  0.73           C  
ATOM    316  O   CYS A 262      15.250  52.500  88.687  1.00  0.73           O  
ATOM    317  CB  CYS A 262      15.878  53.767  91.413  1.00  0.73           C  
ATOM    318  SG  CYS A 262      17.439  54.661  91.648  1.00  0.73           S  
ATOM    319  N   HIS A 263      13.174  52.896  89.445  1.00  0.72           N  
ATOM    320  CA  HIS A 263      12.555  51.795  88.737  1.00  0.72           C  
ATOM    321  C   HIS A 263      11.211  52.239  88.195  1.00  0.72           C  
ATOM    322  O   HIS A 263      10.149  51.991  88.769  1.00  0.72           O  
ATOM    323  CB  HIS A 263      12.369  50.561  89.653  1.00  0.72           C  
ATOM    324  CG  HIS A 263      13.658  50.028  90.201  1.00  0.72           C  
ATOM    325  ND1 HIS A 263      13.960  50.177  91.548  1.00  0.72           N  
ATOM    326  CD2 HIS A 263      14.640  49.336  89.578  1.00  0.72           C  
ATOM    327  CE1 HIS A 263      15.114  49.571  91.708  1.00  0.72           C  
ATOM    328  NE2 HIS A 263      15.581  49.040  90.546  1.00  0.72           N  
ATOM    329  N   SER A 264      11.219  52.924  87.038  1.00  0.74           N  
ATOM    330  CA  SER A 264      10.064  53.593  86.463  1.00  0.74           C  
ATOM    331  C   SER A 264       9.023  52.645  85.898  1.00  0.74           C  
ATOM    332  O   SER A 264       7.867  53.042  85.707  1.00  0.74           O  
ATOM    333  CB  SER A 264      10.501  54.562  85.328  1.00  0.74           C  
ATOM    334  OG  SER A 264      11.607  54.019  84.603  1.00  0.74           O  
ATOM    335  N   ASP A 265       9.378  51.375  85.638  1.00  0.67           N  
ATOM    336  CA  ASP A 265       8.520  50.334  85.137  1.00  0.67           C  
ATOM    337  C   ASP A 265       7.888  49.517  86.261  1.00  0.67           C  
ATOM    338  O   ASP A 265       6.953  48.743  86.018  1.00  0.67           O  
ATOM    339  CB  ASP A 265       9.319  49.426  84.140  1.00  0.67           C  
ATOM    340  CG  ASP A 265      10.771  49.093  84.494  1.00  0.67           C  
ATOM    341  OD1 ASP A 265      11.236  49.405  85.620  1.00  0.67           O  
ATOM    342  OD2 ASP A 265      11.430  48.517  83.592  1.00  0.67           O  
ATOM    343  N   TRP A 266       8.312  49.700  87.532  1.00  0.69           N  
ATOM    344  CA  TRP A 266       7.740  48.995  88.667  1.00  0.69           C  
ATOM    345  C   TRP A 266       6.354  49.513  89.031  1.00  0.69           C  
ATOM    346  O   TRP A 266       5.986  50.654  88.751  1.00  0.69           O  
ATOM    347  CB  TRP A 266       8.716  48.903  89.874  1.00  0.69           C  
ATOM    348  CG  TRP A 266       9.934  48.017  89.603  1.00  0.69           C  
ATOM    349  CD1 TRP A 266      10.404  47.505  88.417  1.00  0.69           C  
ATOM    350  CD2 TRP A 266      10.872  47.566  90.610  1.00  0.69           C  
ATOM    351  NE1 TRP A 266      11.558  46.777  88.612  1.00  0.69           N  
ATOM    352  CE2 TRP A 266      11.851  46.812  89.961  1.00  0.69           C  
ATOM    353  CE3 TRP A 266      10.923  47.794  91.989  1.00  0.69           C  
ATOM    354  CZ2 TRP A 266      12.918  46.247  90.659  1.00  0.69           C  
ATOM    355  CZ3 TRP A 266      12.000  47.234  92.695  1.00  0.69           C  
ATOM    356  CH2 TRP A 266      12.976  46.467  92.047  1.00  0.69           C  
ATOM    357  N   LYS A 267       5.500  48.641  89.600  1.00  0.76           N  
ATOM    358  CA  LYS A 267       4.082  48.920  89.739  1.00  0.76           C  
ATOM    359  C   LYS A 267       3.661  49.000  91.175  1.00  0.76           C  
ATOM    360  O   LYS A 267       4.346  48.563  92.087  1.00  0.76           O  
ATOM    361  CB  LYS A 267       3.196  47.867  89.018  1.00  0.76           C  
ATOM    362  CG  LYS A 267       3.445  47.797  87.502  1.00  0.76           C  
ATOM    363  CD  LYS A 267       3.009  49.089  86.788  1.00  0.76           C  
ATOM    364  CE  LYS A 267       3.427  49.144  85.318  1.00  0.76           C  
ATOM    365  NZ  LYS A 267       3.470  50.558  84.888  1.00  0.76           N  
ATOM    366  N   SER A 268       2.498  49.625  91.410  1.00  0.85           N  
ATOM    367  CA  SER A 268       1.965  49.813  92.745  1.00  0.85           C  
ATOM    368  C   SER A 268       1.700  48.551  93.530  1.00  0.85           C  
ATOM    369  O   SER A 268       1.191  47.558  93.014  1.00  0.85           O  
ATOM    370  CB  SER A 268       0.637  50.589  92.714  1.00  0.85           C  
ATOM    371  OG  SER A 268       0.875  51.921  92.268  1.00  0.85           O  
ATOM    372  N   GLY A 269       2.013  48.577  94.835  1.00  0.87           N  
ATOM    373  CA  GLY A 269       1.860  47.396  95.658  1.00  0.87           C  
ATOM    374  C   GLY A 269       2.668  47.503  96.899  1.00  0.87           C  
ATOM    375  O   GLY A 269       3.058  48.592  97.307  1.00  0.87           O  
ATOM    376  N   GLU A 270       2.903  46.360  97.562  1.00  0.85           N  
ATOM    377  CA  GLU A 270       3.563  46.352  98.843  1.00  0.85           C  
ATOM    378  C   GLU A 270       5.067  46.176  98.737  1.00  0.85           C  
ATOM    379  O   GLU A 270       5.570  45.282  98.053  1.00  0.85           O  
ATOM    380  CB  GLU A 270       3.000  45.272  99.783  1.00  0.85           C  
ATOM    381  CG  GLU A 270       1.497  45.424 100.102  1.00  0.85           C  
ATOM    382  CD  GLU A 270       1.171  44.622 101.360  1.00  0.85           C  
ATOM    383  OE1 GLU A 270       1.651  43.461 101.509  1.00  0.85           O  
ATOM    384  OE2 GLU A 270       0.498  45.196 102.247  1.00  0.85           O  
ATOM    385  N   TYR A 271       5.823  47.030  99.441  1.00  0.86           N  
ATOM    386  CA  TYR A 271       7.270  47.043  99.421  1.00  0.86           C  
ATOM    387  C   TYR A 271       7.734  47.262 100.843  1.00  0.86           C  
ATOM    388  O   TYR A 271       6.970  47.709 101.701  1.00  0.86           O  
ATOM    389  CB  TYR A 271       7.847  48.197  98.548  1.00  0.86           C  
ATOM    390  CG  TYR A 271       7.575  47.979  97.083  1.00  0.86           C  
ATOM    391  CD1 TYR A 271       6.369  48.402  96.493  1.00  0.86           C  
ATOM    392  CD2 TYR A 271       8.549  47.376  96.269  1.00  0.86           C  
ATOM    393  CE1 TYR A 271       6.153  48.258  95.114  1.00  0.86           C  
ATOM    394  CE2 TYR A 271       8.339  47.235  94.893  1.00  0.86           C  
ATOM    395  CZ  TYR A 271       7.148  47.680  94.319  1.00  0.86           C  
ATOM    396  OH  TYR A 271       6.988  47.524  92.934  1.00  0.86           O  
ATOM    397  N   TRP A 272       9.004  46.960 101.140  1.00  0.84           N  
ATOM    398  CA  TRP A 272       9.613  47.259 102.414  1.00  0.84           C  
ATOM    399  C   TRP A 272      10.548  48.423 102.230  1.00  0.84           C  
ATOM    400  O   TRP A 272      11.331  48.492 101.278  1.00  0.84           O  
ATOM    401  CB  TRP A 272      10.421  46.069 102.976  1.00  0.84           C  
ATOM    402  CG  TRP A 272       9.566  44.881 103.357  1.00  0.84           C  
ATOM    403  CD1 TRP A 272       8.993  43.940 102.548  1.00  0.84           C  
ATOM    404  CD2 TRP A 272       9.163  44.535 104.706  1.00  0.84           C  
ATOM    405  NE1 TRP A 272       8.271  43.013 103.289  1.00  0.84           N  
ATOM    406  CE2 TRP A 272       8.376  43.397 104.627  1.00  0.84           C  
ATOM    407  CE3 TRP A 272       9.445  45.155 105.929  1.00  0.84           C  
ATOM    408  CZ2 TRP A 272       7.821  42.816 105.778  1.00  0.84           C  
ATOM    409  CZ3 TRP A 272       8.896  44.579 107.089  1.00  0.84           C  
ATOM    410  CH2 TRP A 272       8.097  43.435 107.018  1.00  0.84           C  
ATOM    411  N   ILE A 273      10.466  49.387 103.154  1.00  0.85           N  
ATOM    412  CA  ILE A 273      11.300  50.558 103.126  1.00  0.85           C  
ATOM    413  C   ILE A 273      11.921  50.762 104.481  1.00  0.85           C  
ATOM    414  O   ILE A 273      11.395  50.325 105.506  1.00  0.85           O  
ATOM    415  CB  ILE A 273      10.565  51.830 102.702  1.00  0.85           C  
ATOM    416  CG1 ILE A 273       9.401  52.177 103.664  1.00  0.85           C  
ATOM    417  CG2 ILE A 273      10.102  51.671 101.231  1.00  0.85           C  
ATOM    418  CD1 ILE A 273       8.798  53.553 103.384  1.00  0.85           C  
ATOM    419  N   ASP A 274      13.066  51.455 104.488  1.00  0.83           N  
ATOM    420  CA  ASP A 274      13.803  51.813 105.659  1.00  0.83           C  
ATOM    421  C   ASP A 274      14.241  53.296 105.547  1.00  0.83           C  
ATOM    422  O   ASP A 274      15.351  53.597 105.093  1.00  0.83           O  
ATOM    423  CB  ASP A 274      15.000  50.837 105.729  1.00  0.83           C  
ATOM    424  CG  ASP A 274      15.629  50.934 107.088  1.00  0.83           C  
ATOM    425  OD1 ASP A 274      14.955  51.505 107.974  1.00  0.83           O  
ATOM    426  OD2 ASP A 274      16.778  50.446 107.201  1.00  0.83           O  
ATOM    427  N   PRO A 275      13.391  54.279 105.891  1.00  0.85           N  
ATOM    428  CA  PRO A 275      13.699  55.700 105.749  1.00  0.85           C  
ATOM    429  C   PRO A 275      14.886  56.166 106.591  1.00  0.85           C  
ATOM    430  O   PRO A 275      15.644  57.052 106.148  1.00  0.85           O  
ATOM    431  CB  PRO A 275      12.394  56.424 106.163  1.00  0.85           C  
ATOM    432  CG  PRO A 275      11.264  55.410 105.939  1.00  0.85           C  
ATOM    433  CD  PRO A 275      11.954  54.049 106.028  1.00  0.85           C  
ATOM    434  N   ASN A 276      15.066  55.627 107.813  1.00  0.76           N  
ATOM    435  CA  ASN A 276      16.066  56.056 108.774  1.00  0.76           C  
ATOM    436  C   ASN A 276      17.437  55.453 108.475  1.00  0.76           C  
ATOM    437  O   ASN A 276      18.449  55.973 108.959  1.00  0.76           O  
ATOM    438  CB  ASN A 276      15.582  55.898 110.260  1.00  0.76           C  
ATOM    439  CG  ASN A 276      15.366  54.436 110.658  1.00  0.76           C  
ATOM    440  OD1 ASN A 276      15.737  53.559 109.930  1.00  0.76           O  
ATOM    441  ND2 ASN A 276      14.743  54.180 111.838  1.00  0.76           N  
ATOM    442  N   GLN A 277      17.484  54.423 107.590  1.00  0.74           N  
ATOM    443  CA  GLN A 277      18.644  53.626 107.257  1.00  0.74           C  
ATOM    444  C   GLN A 277      19.281  52.950 108.471  1.00  0.74           C  
ATOM    445  O   GLN A 277      18.643  52.555 109.417  1.00  0.74           O  
ATOM    446  CB  GLN A 277      19.706  54.453 106.482  1.00  0.74           C  
ATOM    447  CG  GLN A 277      19.128  55.340 105.351  1.00  0.74           C  
ATOM    448  CD  GLN A 277      20.194  56.027 104.489  1.00  0.74           C  
ATOM    449  OE1 GLN A 277      19.915  56.850 103.632  1.00  0.74           O  
ATOM    450  NE2 GLN A 277      21.486  55.706 104.724  1.00  0.74           N  
ATOM    451  N   GLY A 278      20.630  52.818 108.485  1.00  0.73           N  
ATOM    452  CA  GLY A 278      21.270  52.038 109.538  1.00  0.73           C  
ATOM    453  C   GLY A 278      21.010  50.562 109.489  1.00  0.73           C  
ATOM    454  O   GLY A 278      21.198  49.923 108.447  1.00  0.73           O  
ATOM    455  N   CYS A 279      20.652  49.966 110.633  1.00  0.61           N  
ATOM    456  CA  CYS A 279      20.241  48.580 110.719  1.00  0.61           C  
ATOM    457  C   CYS A 279      18.852  48.409 110.109  1.00  0.61           C  
ATOM    458  O   CYS A 279      17.954  49.147 110.428  1.00  0.61           O  
ATOM    459  CB  CYS A 279      20.183  48.141 112.204  1.00  0.61           C  
ATOM    460  SG  CYS A 279      19.757  46.386 112.436  1.00  0.61           S  
ATOM    461  N   ASN A 280      18.623  47.375 109.261  1.00  0.73           N  
ATOM    462  CA  ASN A 280      17.410  47.309 108.458  1.00  0.73           C  
ATOM    463  C   ASN A 280      16.276  46.537 109.120  1.00  0.73           C  
ATOM    464  O   ASN A 280      15.246  46.242 108.516  1.00  0.73           O  
ATOM    465  CB  ASN A 280      17.764  46.664 107.081  1.00  0.73           C  
ATOM    466  CG  ASN A 280      18.230  45.206 107.139  1.00  0.73           C  
ATOM    467  OD1 ASN A 280      18.158  44.473 108.117  1.00  0.73           O  
ATOM    468  ND2 ASN A 280      18.729  44.715 105.979  1.00  0.73           N  
ATOM    469  N   LEU A 281      16.456  46.152 110.396  1.00  0.63           N  
ATOM    470  CA  LEU A 281      15.538  45.268 111.080  1.00  0.63           C  
ATOM    471  C   LEU A 281      14.296  46.004 111.577  1.00  0.63           C  
ATOM    472  O   LEU A 281      13.294  45.345 111.883  1.00  0.63           O  
ATOM    473  CB  LEU A 281      16.244  44.484 112.223  1.00  0.63           C  
ATOM    474  CG  LEU A 281      17.355  43.511 111.747  1.00  0.63           C  
ATOM    475  CD1 LEU A 281      18.105  42.892 112.942  1.00  0.63           C  
ATOM    476  CD2 LEU A 281      16.808  42.390 110.841  1.00  0.63           C  
ATOM    477  N   ASP A 282      14.295  47.363 111.604  1.00  0.67           N  
ATOM    478  CA  ASP A 282      13.152  48.196 111.923  1.00  0.67           C  
ATOM    479  C   ASP A 282      12.459  48.693 110.640  1.00  0.67           C  
ATOM    480  O   ASP A 282      11.560  49.530 110.688  1.00  0.67           O  
ATOM    481  CB  ASP A 282      13.490  49.365 112.929  1.00  0.67           C  
ATOM    482  CG  ASP A 282      14.440  50.446 112.440  1.00  0.67           C  
ATOM    483  OD1 ASP A 282      15.082  50.177 111.412  1.00  0.67           O  
ATOM    484  OD2 ASP A 282      14.559  51.524 113.111  1.00  0.67           O  
ATOM    485  N   ALA A 283      12.825  48.135 109.447  1.00  0.84           N  
ATOM    486  CA  ALA A 283      12.147  48.392 108.190  1.00  0.84           C  
ATOM    487  C   ALA A 283      10.652  48.099 108.216  1.00  0.84           C  
ATOM    488  O   ALA A 283      10.155  47.169 108.863  1.00  0.84           O  
ATOM    489  CB  ALA A 283      12.779  47.600 107.017  1.00  0.84           C  
ATOM    490  N   ILE A 284       9.875  48.904 107.489  1.00  0.83           N  
ATOM    491  CA  ILE A 284       8.433  48.891 107.552  1.00  0.83           C  
ATOM    492  C   ILE A 284       7.880  48.497 106.214  1.00  0.83           C  
ATOM    493  O   ILE A 284       8.408  48.855 105.148  1.00  0.83           O  
ATOM    494  CB  ILE A 284       7.833  50.219 108.006  1.00  0.83           C  
ATOM    495  CG1 ILE A 284       8.485  51.414 107.268  1.00  0.83           C  
ATOM    496  CG2 ILE A 284       8.006  50.322 109.540  1.00  0.83           C  
ATOM    497  CD1 ILE A 284       7.643  52.695 107.328  1.00  0.83           C  
ATOM    498  N   LYS A 285       6.797  47.716 106.234  1.00  0.83           N  
ATOM    499  CA  LYS A 285       6.083  47.291 105.059  1.00  0.83           C  
ATOM    500  C   LYS A 285       5.017  48.317 104.729  1.00  0.83           C  
ATOM    501  O   LYS A 285       4.218  48.700 105.592  1.00  0.83           O  
ATOM    502  CB  LYS A 285       5.438  45.912 105.291  1.00  0.83           C  
ATOM    503  CG  LYS A 285       4.972  45.257 103.989  1.00  0.83           C  
ATOM    504  CD  LYS A 285       4.421  43.853 104.249  1.00  0.83           C  
ATOM    505  CE  LYS A 285       4.286  43.041 102.959  1.00  0.83           C  
ATOM    506  NZ  LYS A 285       3.302  41.957 103.130  1.00  0.83           N  
ATOM    507  N   VAL A 286       4.993  48.826 103.492  1.00  0.88           N  
ATOM    508  CA  VAL A 286       4.135  49.925 103.102  1.00  0.88           C  
ATOM    509  C   VAL A 286       3.527  49.620 101.769  1.00  0.88           C  
ATOM    510  O   VAL A 286       4.015  48.772 101.022  1.00  0.88           O  
ATOM    511  CB  VAL A 286       4.886  51.255 102.961  1.00  0.88           C  
ATOM    512  CG1 VAL A 286       5.434  51.657 104.343  1.00  0.88           C  
ATOM    513  CG2 VAL A 286       6.020  51.156 101.908  1.00  0.88           C  
ATOM    514  N   PHE A 287       2.462  50.358 101.411  1.00  0.85           N  
ATOM    515  CA  PHE A 287       1.963  50.379 100.057  1.00  0.85           C  
ATOM    516  C   PHE A 287       2.659  51.529  99.354  1.00  0.85           C  
ATOM    517  O   PHE A 287       2.645  52.671  99.819  1.00  0.85           O  
ATOM    518  CB  PHE A 287       0.414  50.517 100.019  1.00  0.85           C  
ATOM    519  CG  PHE A 287      -0.155  50.518  98.624  1.00  0.85           C  
ATOM    520  CD1 PHE A 287      -0.428  49.305  97.975  1.00  0.85           C  
ATOM    521  CD2 PHE A 287      -0.434  51.725  97.956  1.00  0.85           C  
ATOM    522  CE1 PHE A 287      -0.989  49.293  96.692  1.00  0.85           C  
ATOM    523  CE2 PHE A 287      -0.977  51.716  96.665  1.00  0.85           C  
ATOM    524  CZ  PHE A 287      -1.266  50.498  96.038  1.00  0.85           C  
ATOM    525  N   CYS A 288       3.294  51.242  98.213  1.00  0.87           N  
ATOM    526  CA  CYS A 288       3.841  52.249  97.337  1.00  0.87           C  
ATOM    527  C   CYS A 288       2.861  52.483  96.219  1.00  0.87           C  
ATOM    528  O   CYS A 288       2.504  51.557  95.490  1.00  0.87           O  
ATOM    529  CB  CYS A 288       5.185  51.816  96.688  1.00  0.87           C  
ATOM    530  SG  CYS A 288       6.566  51.654  97.858  1.00  0.87           S  
ATOM    531  N   ASN A 289       2.424  53.743  96.029  1.00  0.84           N  
ATOM    532  CA  ASN A 289       1.749  54.139  94.812  1.00  0.84           C  
ATOM    533  C   ASN A 289       2.857  54.517  93.827  1.00  0.84           C  
ATOM    534  O   ASN A 289       3.594  55.474  94.037  1.00  0.84           O  
ATOM    535  CB  ASN A 289       0.739  55.299  95.097  1.00  0.84           C  
ATOM    536  CG  ASN A 289      -0.081  55.680  93.860  1.00  0.84           C  
ATOM    537  OD1 ASN A 289       0.346  55.546  92.734  1.00  0.84           O  
ATOM    538  ND2 ASN A 289      -1.313  56.212  94.086  1.00  0.84           N  
ATOM    539  N   MET A 290       3.030  53.762  92.726  1.00  0.79           N  
ATOM    540  CA  MET A 290       4.118  54.008  91.799  1.00  0.79           C  
ATOM    541  C   MET A 290       3.695  54.940  90.684  1.00  0.79           C  
ATOM    542  O   MET A 290       4.557  55.516  89.990  1.00  0.79           O  
ATOM    543  CB  MET A 290       4.682  52.660  91.294  1.00  0.79           C  
ATOM    544  CG  MET A 290       5.309  51.822  92.435  1.00  0.79           C  
ATOM    545  SD  MET A 290       6.684  52.625  93.309  1.00  0.79           S  
ATOM    546  CE  MET A 290       7.959  51.573  92.569  1.00  0.79           C  
ATOM    547  N   GLU A 291       2.394  55.255  90.544  1.00  0.77           N  
ATOM    548  CA  GLU A 291       1.957  56.362  89.721  1.00  0.77           C  
ATOM    549  C   GLU A 291       2.416  57.689  90.337  1.00  0.77           C  
ATOM    550  O   GLU A 291       3.113  58.477  89.704  1.00  0.77           O  
ATOM    551  CB  GLU A 291       0.416  56.408  89.486  1.00  0.77           C  
ATOM    552  CG  GLU A 291      -0.258  55.086  89.004  1.00  0.77           C  
ATOM    553  CD  GLU A 291       0.578  54.254  88.031  1.00  0.77           C  
ATOM    554  OE1 GLU A 291       0.939  54.780  86.948  1.00  0.77           O  
ATOM    555  OE2 GLU A 291       0.861  53.071  88.365  1.00  0.77           O  
ATOM    556  N   THR A 292       2.136  57.917  91.641  1.00  0.81           N  
ATOM    557  CA  THR A 292       2.400  59.195  92.312  1.00  0.81           C  
ATOM    558  C   THR A 292       3.741  59.256  93.024  1.00  0.81           C  
ATOM    559  O   THR A 292       4.316  60.332  93.178  1.00  0.81           O  
ATOM    560  CB  THR A 292       1.354  59.531  93.373  1.00  0.81           C  
ATOM    561  OG1 THR A 292       1.230  58.477  94.312  1.00  0.81           O  
ATOM    562  CG2 THR A 292      -0.026  59.682  92.726  1.00  0.81           C  
ATOM    563  N   GLY A 293       4.303  58.113  93.470  1.00  0.83           N  
ATOM    564  CA  GLY A 293       5.468  58.073  94.348  1.00  0.83           C  
ATOM    565  C   GLY A 293       5.114  58.111  95.815  1.00  0.83           C  
ATOM    566  O   GLY A 293       6.012  58.181  96.651  1.00  0.83           O  
ATOM    567  N   GLU A 294       3.812  58.069  96.185  1.00  0.78           N  
ATOM    568  CA  GLU A 294       3.382  58.025  97.577  1.00  0.78           C  
ATOM    569  C   GLU A 294       3.801  56.779  98.340  1.00  0.78           C  
ATOM    570  O   GLU A 294       3.589  55.639  97.916  1.00  0.78           O  
ATOM    571  CB  GLU A 294       1.852  58.174  97.755  1.00  0.78           C  
ATOM    572  CG  GLU A 294       1.313  59.582  97.423  1.00  0.78           C  
ATOM    573  CD  GLU A 294      -0.190  59.504  97.189  1.00  0.78           C  
ATOM    574  OE1 GLU A 294      -0.565  58.933  96.125  1.00  0.78           O  
ATOM    575  OE2 GLU A 294      -0.966  59.987  98.043  1.00  0.78           O  
ATOM    576  N   THR A 295       4.358  57.002  99.542  1.00  0.85           N  
ATOM    577  CA  THR A 295       4.578  55.991 100.565  1.00  0.85           C  
ATOM    578  C   THR A 295       3.391  56.007 101.495  1.00  0.85           C  
ATOM    579  O   THR A 295       3.153  57.003 102.176  1.00  0.85           O  
ATOM    580  CB  THR A 295       5.791  56.280 101.458  1.00  0.85           C  
ATOM    581  OG1 THR A 295       7.032  56.295 100.767  1.00  0.85           O  
ATOM    582  CG2 THR A 295       5.969  55.198 102.522  1.00  0.85           C  
ATOM    583  N   CYS A 296       2.627  54.903 101.581  1.00  0.83           N  
ATOM    584  CA  CYS A 296       1.422  54.844 102.386  1.00  0.83           C  
ATOM    585  C   CYS A 296       1.610  53.871 103.535  1.00  0.83           C  
ATOM    586  O   CYS A 296       1.770  52.661 103.349  1.00  0.83           O  
ATOM    587  CB  CYS A 296       0.216  54.434 101.501  1.00  0.83           C  
ATOM    588  SG  CYS A 296      -0.169  55.730 100.275  1.00  0.83           S  
ATOM    589  N   VAL A 297       1.612  54.402 104.775  1.00  0.83           N  
ATOM    590  CA  VAL A 297       1.932  53.670 105.988  1.00  0.83           C  
ATOM    591  C   VAL A 297       0.634  53.343 106.674  1.00  0.83           C  
ATOM    592  O   VAL A 297      -0.154  54.228 107.008  1.00  0.83           O  
ATOM    593  CB  VAL A 297       2.825  54.465 106.949  1.00  0.83           C  
ATOM    594  CG1 VAL A 297       3.174  53.608 108.191  1.00  0.83           C  
ATOM    595  CG2 VAL A 297       4.116  54.886 106.212  1.00  0.83           C  
ATOM    596  N   TYR A 298       0.345  52.046 106.874  1.00  0.72           N  
ATOM    597  CA  TYR A 298      -0.939  51.639 107.401  1.00  0.72           C  
ATOM    598  C   TYR A 298      -1.015  51.783 108.918  1.00  0.72           C  
ATOM    599  O   TYR A 298       0.003  51.631 109.604  1.00  0.72           O  
ATOM    600  CB  TYR A 298      -1.302  50.188 106.983  1.00  0.72           C  
ATOM    601  CG  TYR A 298      -1.866  50.236 105.598  1.00  0.72           C  
ATOM    602  CD1 TYR A 298      -3.252  50.363 105.397  1.00  0.72           C  
ATOM    603  CD2 TYR A 298      -1.011  50.227 104.488  1.00  0.72           C  
ATOM    604  CE1 TYR A 298      -3.771  50.504 104.103  1.00  0.72           C  
ATOM    605  CE2 TYR A 298      -1.534  50.359 103.198  1.00  0.72           C  
ATOM    606  CZ  TYR A 298      -2.911  50.507 103.004  1.00  0.72           C  
ATOM    607  OH  TYR A 298      -3.444  50.660 101.711  1.00  0.72           O  
ATOM    608  N   PRO A 299      -2.190  52.075 109.499  1.00  0.75           N  
ATOM    609  CA  PRO A 299      -2.430  51.914 110.922  1.00  0.75           C  
ATOM    610  C   PRO A 299      -2.310  50.466 111.314  1.00  0.75           C  
ATOM    611  O   PRO A 299      -2.675  49.580 110.528  1.00  0.75           O  
ATOM    612  CB  PRO A 299      -3.842  52.480 111.164  1.00  0.75           C  
ATOM    613  CG  PRO A 299      -4.537  52.313 109.810  1.00  0.75           C  
ATOM    614  CD  PRO A 299      -3.407  52.470 108.789  1.00  0.75           C  
ATOM    615  N   THR A 300      -1.791  50.193 112.516  1.00  0.65           N  
ATOM    616  CA  THR A 300      -1.644  48.867 113.094  1.00  0.65           C  
ATOM    617  C   THR A 300      -2.990  48.204 113.280  1.00  0.65           C  
ATOM    618  O   THR A 300      -3.167  47.022 113.011  1.00  0.65           O  
ATOM    619  CB  THR A 300      -0.896  48.900 114.417  1.00  0.65           C  
ATOM    620  OG1 THR A 300       0.386  49.472 114.212  1.00  0.65           O  
ATOM    621  CG2 THR A 300      -0.655  47.491 114.968  1.00  0.65           C  
ATOM    622  N   GLN A 301      -4.004  48.988 113.695  1.00  0.61           N  
ATOM    623  CA  GLN A 301      -5.365  48.510 113.738  1.00  0.61           C  
ATOM    624  C   GLN A 301      -6.257  49.448 112.909  1.00  0.61           C  
ATOM    625  O   GLN A 301      -6.636  50.502 113.418  1.00  0.61           O  
ATOM    626  CB  GLN A 301      -5.835  48.455 115.206  1.00  0.61           C  
ATOM    627  CG  GLN A 301      -7.111  47.607 115.378  1.00  0.61           C  
ATOM    628  CD  GLN A 301      -7.591  47.681 116.822  1.00  0.61           C  
ATOM    629  OE1 GLN A 301      -6.845  47.466 117.769  1.00  0.61           O  
ATOM    630  NE2 GLN A 301      -8.893  47.999 117.006  1.00  0.61           N  
ATOM    631  N   PRO A 302      -6.641  49.151 111.654  1.00  0.68           N  
ATOM    632  CA  PRO A 302      -7.370  50.100 110.798  1.00  0.68           C  
ATOM    633  C   PRO A 302      -8.834  50.174 111.164  1.00  0.68           C  
ATOM    634  O   PRO A 302      -9.496  51.158 110.840  1.00  0.68           O  
ATOM    635  CB  PRO A 302      -7.232  49.514 109.369  1.00  0.68           C  
ATOM    636  CG  PRO A 302      -6.854  48.042 109.581  1.00  0.68           C  
ATOM    637  CD  PRO A 302      -6.020  48.090 110.861  1.00  0.68           C  
ATOM    638  N   SER A 303      -9.366  49.110 111.779  1.00  0.63           N  
ATOM    639  CA  SER A 303     -10.779  48.934 112.057  1.00  0.63           C  
ATOM    640  C   SER A 303     -10.975  49.020 113.550  1.00  0.63           C  
ATOM    641  O   SER A 303     -10.331  48.329 114.350  1.00  0.63           O  
ATOM    642  CB  SER A 303     -11.330  47.605 111.438  1.00  0.63           C  
ATOM    643  OG  SER A 303     -12.631  47.222 111.893  1.00  0.63           O  
ATOM    644  N   VAL A 304     -11.863  49.935 113.962  1.00  0.60           N  
ATOM    645  CA  VAL A 304     -12.213  50.205 115.334  1.00  0.60           C  
ATOM    646  C   VAL A 304     -13.681  49.871 115.445  1.00  0.60           C  
ATOM    647  O   VAL A 304     -14.502  50.312 114.638  1.00  0.60           O  
ATOM    648  CB  VAL A 304     -11.909  51.647 115.735  1.00  0.60           C  
ATOM    649  CG1 VAL A 304     -12.297  51.883 117.214  1.00  0.60           C  
ATOM    650  CG2 VAL A 304     -10.395  51.882 115.522  1.00  0.60           C  
ATOM    651  N   ALA A 305     -14.033  48.993 116.406  1.00  0.64           N  
ATOM    652  CA  ALA A 305     -15.354  48.419 116.539  1.00  0.64           C  
ATOM    653  C   ALA A 305     -16.496  49.414 116.746  1.00  0.64           C  
ATOM    654  O   ALA A 305     -16.373  50.427 117.433  1.00  0.64           O  
ATOM    655  CB  ALA A 305     -15.364  47.358 117.662  1.00  0.64           C  
ATOM    656  N   GLN A 306     -17.665  49.138 116.150  1.00  0.49           N  
ATOM    657  CA  GLN A 306     -18.786  50.047 116.175  1.00  0.49           C  
ATOM    658  C   GLN A 306     -19.718  49.688 117.310  1.00  0.49           C  
ATOM    659  O   GLN A 306     -20.410  48.669 117.277  1.00  0.49           O  
ATOM    660  CB  GLN A 306     -19.547  49.963 114.836  1.00  0.49           C  
ATOM    661  CG  GLN A 306     -18.630  50.228 113.619  1.00  0.49           C  
ATOM    662  CD  GLN A 306     -19.400  49.995 112.320  1.00  0.49           C  
ATOM    663  OE1 GLN A 306     -20.621  49.989 112.275  1.00  0.49           O  
ATOM    664  NE2 GLN A 306     -18.644  49.792 111.213  1.00  0.49           N  
ATOM    665  N   LYS A 307     -19.744  50.500 118.373  1.00  0.45           N  
ATOM    666  CA  LYS A 307     -20.577  50.234 119.513  1.00  0.45           C  
ATOM    667  C   LYS A 307     -20.690  51.513 120.302  1.00  0.45           C  
ATOM    668  O   LYS A 307     -20.081  52.529 119.962  1.00  0.45           O  
ATOM    669  CB  LYS A 307     -19.992  49.107 120.412  1.00  0.45           C  
ATOM    670  CG  LYS A 307     -18.511  49.318 120.777  1.00  0.45           C  
ATOM    671  CD  LYS A 307     -18.074  48.459 121.974  1.00  0.45           C  
ATOM    672  CE  LYS A 307     -16.562  48.547 122.214  1.00  0.45           C  
ATOM    673  NZ  LYS A 307     -16.120  47.562 123.228  1.00  0.45           N  
ATOM    674  N   ASN A 308     -21.472  51.515 121.399  1.00  0.55           N  
ATOM    675  CA  ASN A 308     -21.361  52.539 122.415  1.00  0.55           C  
ATOM    676  C   ASN A 308     -19.975  52.456 123.090  1.00  0.55           C  
ATOM    677  O   ASN A 308     -19.604  51.426 123.651  1.00  0.55           O  
ATOM    678  CB  ASN A 308     -22.521  52.402 123.448  1.00  0.55           C  
ATOM    679  CG  ASN A 308     -22.448  53.518 124.483  1.00  0.55           C  
ATOM    680  OD1 ASN A 308     -22.141  53.266 125.632  1.00  0.55           O  
ATOM    681  ND2 ASN A 308     -22.651  54.787 124.047  1.00  0.55           N  
ATOM    682  N   TRP A 309     -19.178  53.542 123.019  1.00  0.41           N  
ATOM    683  CA  TRP A 309     -17.879  53.638 123.664  1.00  0.41           C  
ATOM    684  C   TRP A 309     -17.923  54.554 124.872  1.00  0.41           C  
ATOM    685  O   TRP A 309     -16.964  54.667 125.625  1.00  0.41           O  
ATOM    686  CB  TRP A 309     -16.866  54.253 122.664  1.00  0.41           C  
ATOM    687  CG  TRP A 309     -16.503  53.313 121.534  1.00  0.41           C  
ATOM    688  CD1 TRP A 309     -17.002  53.234 120.262  1.00  0.41           C  
ATOM    689  CD2 TRP A 309     -15.482  52.295 121.627  1.00  0.41           C  
ATOM    690  NE1 TRP A 309     -16.350  52.242 119.554  1.00  0.41           N  
ATOM    691  CE2 TRP A 309     -15.407  51.676 120.375  1.00  0.41           C  
ATOM    692  CE3 TRP A 309     -14.627  51.926 122.670  1.00  0.41           C  
ATOM    693  CZ2 TRP A 309     -14.473  50.677 120.118  1.00  0.41           C  
ATOM    694  CZ3 TRP A 309     -13.670  50.929 122.407  1.00  0.41           C  
ATOM    695  CH2 TRP A 309     -13.593  50.313 121.151  1.00  0.41           C  
ATOM    696  N   TYR A 310     -19.049  55.264 125.073  1.00  0.48           N  
ATOM    697  CA  TYR A 310     -19.069  56.333 126.033  1.00  0.48           C  
ATOM    698  C   TYR A 310     -20.483  56.564 126.523  1.00  0.48           C  
ATOM    699  O   TYR A 310     -21.414  56.749 125.739  1.00  0.48           O  
ATOM    700  CB  TYR A 310     -18.460  57.596 125.359  1.00  0.48           C  
ATOM    701  CG  TYR A 310     -18.438  58.804 126.252  1.00  0.48           C  
ATOM    702  CD1 TYR A 310     -17.699  58.824 127.447  1.00  0.48           C  
ATOM    703  CD2 TYR A 310     -19.182  59.936 125.889  1.00  0.48           C  
ATOM    704  CE1 TYR A 310     -17.706  59.966 128.264  1.00  0.48           C  
ATOM    705  CE2 TYR A 310     -19.172  61.082 126.692  1.00  0.48           C  
ATOM    706  CZ  TYR A 310     -18.439  61.094 127.884  1.00  0.48           C  
ATOM    707  OH  TYR A 310     -18.427  62.254 128.684  1.00  0.48           O  
ATOM    708  N   ILE A 311     -20.659  56.591 127.853  1.00  0.48           N  
ATOM    709  CA  ILE A 311     -21.875  57.028 128.493  1.00  0.48           C  
ATOM    710  C   ILE A 311     -21.442  58.173 129.370  1.00  0.48           C  
ATOM    711  O   ILE A 311     -20.613  58.026 130.270  1.00  0.48           O  
ATOM    712  CB  ILE A 311     -22.543  55.921 129.310  1.00  0.48           C  
ATOM    713  CG1 ILE A 311     -23.039  54.814 128.351  1.00  0.48           C  
ATOM    714  CG2 ILE A 311     -23.710  56.485 130.156  1.00  0.48           C  
ATOM    715  CD1 ILE A 311     -23.532  53.539 129.048  1.00  0.48           C  
ATOM    716  N   SER A 312     -21.979  59.370 129.099  1.00  0.48           N  
ATOM    717  CA  SER A 312     -21.795  60.541 129.932  1.00  0.48           C  
ATOM    718  C   SER A 312     -22.842  60.493 131.028  1.00  0.48           C  
ATOM    719  O   SER A 312     -23.833  59.773 130.932  1.00  0.48           O  
ATOM    720  CB  SER A 312     -21.962  61.830 129.072  1.00  0.48           C  
ATOM    721  OG  SER A 312     -21.763  63.052 129.782  1.00  0.48           O  
ATOM    722  N   LYS A 313     -22.704  61.300 132.091  1.00  0.41           N  
ATOM    723  CA  LYS A 313     -23.760  61.506 133.072  1.00  0.41           C  
ATOM    724  C   LYS A 313     -24.869  62.431 132.515  1.00  0.41           C  
ATOM    725  O   LYS A 313     -25.427  63.224 133.263  1.00  0.41           O  
ATOM    726  CB  LYS A 313     -23.158  62.137 134.374  1.00  0.41           C  
ATOM    727  CG  LYS A 313     -22.201  61.204 135.145  1.00  0.41           C  
ATOM    728  CD  LYS A 313     -21.672  61.829 136.455  1.00  0.41           C  
ATOM    729  CE  LYS A 313     -20.751  60.888 137.251  1.00  0.41           C  
ATOM    730  NZ  LYS A 313     -20.253  61.546 138.486  1.00  0.41           N  
ATOM    731  N   ASN A 314     -25.185  62.422 131.186  1.00  0.42           N  
ATOM    732  CA  ASN A 314     -25.904  63.531 130.564  1.00  0.42           C  
ATOM    733  C   ASN A 314     -26.532  63.266 129.179  1.00  0.42           C  
ATOM    734  O   ASN A 314     -26.130  62.333 128.490  1.00  0.42           O  
ATOM    735  CB  ASN A 314     -24.894  64.676 130.311  1.00  0.42           C  
ATOM    736  CG  ASN A 314     -24.896  65.656 131.467  1.00  0.42           C  
ATOM    737  OD1 ASN A 314     -25.884  66.340 131.698  1.00  0.42           O  
ATOM    738  ND2 ASN A 314     -23.748  65.758 132.170  1.00  0.42           N  
ATOM    739  N   PRO A 315     -27.437  64.177 128.744  1.00  0.52           N  
ATOM    740  CA  PRO A 315     -27.785  64.442 127.342  1.00  0.52           C  
ATOM    741  C   PRO A 315     -27.315  65.834 126.956  1.00  0.52           C  
ATOM    742  O   PRO A 315     -27.744  66.396 125.947  1.00  0.52           O  
ATOM    743  CB  PRO A 315     -29.315  64.454 127.378  1.00  0.52           C  
ATOM    744  CG  PRO A 315     -29.637  65.113 128.732  1.00  0.52           C  
ATOM    745  CD  PRO A 315     -28.460  64.720 129.640  1.00  0.52           C  
ATOM    746  N   LYS A 316     -26.361  66.408 127.703  1.00  0.48           N  
ATOM    747  CA  LYS A 316     -25.468  67.446 127.234  1.00  0.48           C  
ATOM    748  C   LYS A 316     -24.530  66.867 126.158  1.00  0.48           C  
ATOM    749  O   LYS A 316     -23.311  66.756 126.349  1.00  0.48           O  
ATOM    750  CB  LYS A 316     -24.649  68.032 128.427  1.00  0.48           C  
ATOM    751  CG  LYS A 316     -23.796  69.274 128.093  1.00  0.48           C  
ATOM    752  CD  LYS A 316     -22.612  69.424 129.073  1.00  0.48           C  
ATOM    753  CE  LYS A 316     -21.840  70.753 129.001  1.00  0.48           C  
ATOM    754  NZ  LYS A 316     -21.537  71.103 127.594  1.00  0.48           N  
ATOM    755  N   ASP A 317     -25.099  66.511 124.985  1.00  0.52           N  
ATOM    756  CA  ASP A 317     -24.488  65.931 123.798  1.00  0.52           C  
ATOM    757  C   ASP A 317     -23.757  66.986 122.986  1.00  0.52           C  
ATOM    758  O   ASP A 317     -23.963  67.204 121.785  1.00  0.52           O  
ATOM    759  CB  ASP A 317     -25.587  65.283 122.913  1.00  0.52           C  
ATOM    760  CG  ASP A 317     -25.949  63.881 123.365  1.00  0.52           C  
ATOM    761  OD1 ASP A 317     -25.075  63.204 123.960  1.00  0.52           O  
ATOM    762  OD2 ASP A 317     -27.097  63.474 123.059  1.00  0.52           O  
ATOM    763  N   LYS A 318     -22.859  67.692 123.672  1.00  0.45           N  
ATOM    764  CA  LYS A 318     -22.091  68.770 123.127  1.00  0.45           C  
ATOM    765  C   LYS A 318     -20.940  69.005 124.077  1.00  0.45           C  
ATOM    766  O   LYS A 318     -20.712  70.077 124.648  1.00  0.45           O  
ATOM    767  CB  LYS A 318     -22.957  70.028 122.876  1.00  0.45           C  
ATOM    768  CG  LYS A 318     -22.232  71.055 122.001  1.00  0.45           C  
ATOM    769  CD  LYS A 318     -23.125  72.247 121.649  1.00  0.45           C  
ATOM    770  CE  LYS A 318     -22.373  73.294 120.825  1.00  0.45           C  
ATOM    771  NZ  LYS A 318     -23.262  74.441 120.539  1.00  0.45           N  
ATOM    772  N   ARG A 319     -20.179  67.929 124.295  1.00  0.43           N  
ATOM    773  CA  ARG A 319     -18.839  68.011 124.794  1.00  0.43           C  
ATOM    774  C   ARG A 319     -18.000  67.122 123.911  1.00  0.43           C  
ATOM    775  O   ARG A 319     -18.286  65.934 123.785  1.00  0.43           O  
ATOM    776  CB  ARG A 319     -18.756  67.525 126.265  1.00  0.43           C  
ATOM    777  CG  ARG A 319     -17.335  67.592 126.854  1.00  0.43           C  
ATOM    778  CD  ARG A 319     -17.291  67.208 128.332  1.00  0.43           C  
ATOM    779  NE  ARG A 319     -15.860  67.300 128.758  1.00  0.43           N  
ATOM    780  CZ  ARG A 319     -15.432  67.072 130.007  1.00  0.43           C  
ATOM    781  NH1 ARG A 319     -14.135  67.150 130.291  1.00  0.43           N  
ATOM    782  NH2 ARG A 319     -16.276  66.759 130.985  1.00  0.43           N  
ATOM    783  N   HIS A 320     -16.938  67.665 123.276  1.00  0.47           N  
ATOM    784  CA  HIS A 320     -15.885  66.865 122.676  1.00  0.47           C  
ATOM    785  C   HIS A 320     -15.169  66.003 123.701  1.00  0.47           C  
ATOM    786  O   HIS A 320     -14.697  66.496 124.734  1.00  0.47           O  
ATOM    787  CB  HIS A 320     -14.828  67.757 121.984  1.00  0.47           C  
ATOM    788  CG  HIS A 320     -15.339  68.373 120.724  1.00  0.47           C  
ATOM    789  ND1 HIS A 320     -15.524  69.742 120.661  1.00  0.47           N  
ATOM    790  CD2 HIS A 320     -15.626  67.803 119.530  1.00  0.47           C  
ATOM    791  CE1 HIS A 320     -15.914  69.972 119.427  1.00  0.47           C  
ATOM    792  NE2 HIS A 320     -15.999  68.833 118.691  1.00  0.47           N  
ATOM    793  N   VAL A 321     -15.073  64.689 123.456  1.00  0.56           N  
ATOM    794  CA  VAL A 321     -14.424  63.755 124.350  1.00  0.56           C  
ATOM    795  C   VAL A 321     -13.495  62.953 123.484  1.00  0.56           C  
ATOM    796  O   VAL A 321     -13.919  62.361 122.487  1.00  0.56           O  
ATOM    797  CB  VAL A 321     -15.410  62.827 125.066  1.00  0.56           C  
ATOM    798  CG1 VAL A 321     -14.669  61.788 125.941  1.00  0.56           C  
ATOM    799  CG2 VAL A 321     -16.343  63.680 125.951  1.00  0.56           C  
ATOM    800  N   TRP A 322     -12.185  62.925 123.788  1.00  0.46           N  
ATOM    801  CA  TRP A 322     -11.262  62.081 123.063  1.00  0.46           C  
ATOM    802  C   TRP A 322     -11.518  60.608 123.260  1.00  0.46           C  
ATOM    803  O   TRP A 322     -11.623  60.115 124.379  1.00  0.46           O  
ATOM    804  CB  TRP A 322      -9.790  62.321 123.461  1.00  0.46           C  
ATOM    805  CG  TRP A 322      -9.312  63.730 123.198  1.00  0.46           C  
ATOM    806  CD1 TRP A 322      -8.958  64.695 124.100  1.00  0.46           C  
ATOM    807  CD2 TRP A 322      -9.090  64.301 121.889  1.00  0.46           C  
ATOM    808  NE1 TRP A 322      -8.559  65.839 123.446  1.00  0.46           N  
ATOM    809  CE2 TRP A 322      -8.617  65.606 122.092  1.00  0.46           C  
ATOM    810  CE3 TRP A 322      -9.244  63.777 120.599  1.00  0.46           C  
ATOM    811  CZ2 TRP A 322      -8.247  66.411 121.024  1.00  0.46           C  
ATOM    812  CZ3 TRP A 322      -8.902  64.603 119.516  1.00  0.46           C  
ATOM    813  CH2 TRP A 322      -8.381  65.885 119.732  1.00  0.46           C  
ATOM    814  N   PHE A 323     -11.551  59.848 122.154  1.00  0.55           N  
ATOM    815  CA  PHE A 323     -11.548  58.409 122.195  1.00  0.55           C  
ATOM    816  C   PHE A 323     -10.300  57.866 122.900  1.00  0.55           C  
ATOM    817  O   PHE A 323     -10.385  57.204 123.920  1.00  0.55           O  
ATOM    818  CB  PHE A 323     -11.625  57.956 120.710  1.00  0.55           C  
ATOM    819  CG  PHE A 323     -11.510  56.463 120.542  1.00  0.55           C  
ATOM    820  CD1 PHE A 323     -12.571  55.630 120.919  1.00  0.55           C  
ATOM    821  CD2 PHE A 323     -10.326  55.879 120.053  1.00  0.55           C  
ATOM    822  CE1 PHE A 323     -12.472  54.243 120.766  1.00  0.55           C  
ATOM    823  CE2 PHE A 323     -10.217  54.488 119.919  1.00  0.55           C  
ATOM    824  CZ  PHE A 323     -11.298  53.670 120.265  1.00  0.55           C  
ATOM    825  N   GLY A 324      -9.101  58.238 122.395  1.00  0.69           N  
ATOM    826  CA  GLY A 324      -7.843  57.705 122.903  1.00  0.69           C  
ATOM    827  C   GLY A 324      -7.400  58.197 124.240  1.00  0.69           C  
ATOM    828  O   GLY A 324      -6.960  57.410 125.066  1.00  0.69           O  
ATOM    829  N   GLU A 325      -7.493  59.513 124.496  1.00  0.53           N  
ATOM    830  CA  GLU A 325      -7.072  60.056 125.772  1.00  0.53           C  
ATOM    831  C   GLU A 325      -8.039  59.819 126.920  1.00  0.53           C  
ATOM    832  O   GLU A 325      -7.635  59.884 128.075  1.00  0.53           O  
ATOM    833  CB  GLU A 325      -6.816  61.575 125.676  1.00  0.53           C  
ATOM    834  CG  GLU A 325      -5.711  61.913 124.662  1.00  0.53           C  
ATOM    835  CD  GLU A 325      -5.420  63.402 124.648  1.00  0.53           C  
ATOM    836  OE1 GLU A 325      -5.364  64.029 125.732  1.00  0.53           O  
ATOM    837  OE2 GLU A 325      -5.274  63.908 123.510  1.00  0.53           O  
ATOM    838  N   SER A 326      -9.335  59.536 126.637  1.00  0.61           N  
ATOM    839  CA  SER A 326     -10.350  59.653 127.677  1.00  0.61           C  
ATOM    840  C   SER A 326     -11.422  58.575 127.701  1.00  0.61           C  
ATOM    841  O   SER A 326     -12.044  58.390 128.742  1.00  0.61           O  
ATOM    842  CB  SER A 326     -11.139  60.985 127.562  1.00  0.61           C  
ATOM    843  OG  SER A 326     -10.263  62.113 127.591  1.00  0.61           O  
ATOM    844  N   MET A 327     -11.722  57.830 126.607  1.00  0.56           N  
ATOM    845  CA  MET A 327     -12.766  56.811 126.679  1.00  0.56           C  
ATOM    846  C   MET A 327     -12.242  55.491 127.197  1.00  0.56           C  
ATOM    847  O   MET A 327     -11.088  55.111 126.998  1.00  0.56           O  
ATOM    848  CB  MET A 327     -13.522  56.580 125.346  1.00  0.56           C  
ATOM    849  CG  MET A 327     -14.359  57.801 124.927  1.00  0.56           C  
ATOM    850  SD  MET A 327     -15.177  57.564 123.322  1.00  0.56           S  
ATOM    851  CE  MET A 327     -15.686  59.291 123.119  1.00  0.56           C  
ATOM    852  N   THR A 328     -13.111  54.739 127.896  1.00  0.62           N  
ATOM    853  CA  THR A 328     -12.814  53.430 128.454  1.00  0.62           C  
ATOM    854  C   THR A 328     -12.576  52.437 127.340  1.00  0.62           C  
ATOM    855  O   THR A 328     -13.433  52.272 126.473  1.00  0.62           O  
ATOM    856  CB  THR A 328     -13.940  52.906 129.331  1.00  0.62           C  
ATOM    857  OG1 THR A 328     -14.372  53.924 130.219  1.00  0.62           O  
ATOM    858  CG2 THR A 328     -13.450  51.750 130.211  1.00  0.62           C  
ATOM    859  N   ASP A 329     -11.366  51.840 127.303  1.00  0.53           N  
ATOM    860  CA  ASP A 329     -10.860  50.952 126.267  1.00  0.53           C  
ATOM    861  C   ASP A 329     -10.562  51.677 124.959  1.00  0.53           C  
ATOM    862  O   ASP A 329     -10.296  51.065 123.923  1.00  0.53           O  
ATOM    863  CB  ASP A 329     -11.736  49.698 126.011  1.00  0.53           C  
ATOM    864  CG  ASP A 329     -12.027  48.939 127.290  1.00  0.53           C  
ATOM    865  OD1 ASP A 329     -11.177  48.960 128.215  1.00  0.53           O  
ATOM    866  OD2 ASP A 329     -13.116  48.306 127.328  1.00  0.53           O  
ATOM    867  N   GLY A 330     -10.558  53.026 124.976  1.00  0.66           N  
ATOM    868  CA  GLY A 330     -10.052  53.822 123.880  1.00  0.66           C  
ATOM    869  C   GLY A 330      -8.559  53.754 123.762  1.00  0.66           C  
ATOM    870  O   GLY A 330      -7.840  53.443 124.712  1.00  0.66           O  
ATOM    871  N   PHE A 331      -8.024  54.081 122.584  1.00  0.53           N  
ATOM    872  CA  PHE A 331      -6.595  54.043 122.389  1.00  0.53           C  
ATOM    873  C   PHE A 331      -6.223  55.083 121.352  1.00  0.53           C  
ATOM    874  O   PHE A 331      -7.016  55.434 120.476  1.00  0.53           O  
ATOM    875  CB  PHE A 331      -6.097  52.600 122.038  1.00  0.53           C  
ATOM    876  CG  PHE A 331      -6.787  52.046 120.815  1.00  0.53           C  
ATOM    877  CD1 PHE A 331      -6.229  52.256 119.544  1.00  0.53           C  
ATOM    878  CD2 PHE A 331      -8.000  51.339 120.914  1.00  0.53           C  
ATOM    879  CE1 PHE A 331      -6.868  51.782 118.393  1.00  0.53           C  
ATOM    880  CE2 PHE A 331      -8.643  50.859 119.766  1.00  0.53           C  
ATOM    881  CZ  PHE A 331      -8.070  51.077 118.507  1.00  0.53           C  
ATOM    882  N   GLN A 332      -5.017  55.672 121.437  1.00  0.64           N  
ATOM    883  CA  GLN A 332      -4.516  56.494 120.352  1.00  0.64           C  
ATOM    884  C   GLN A 332      -3.970  55.626 119.229  1.00  0.64           C  
ATOM    885  O   GLN A 332      -3.448  54.539 119.464  1.00  0.64           O  
ATOM    886  CB  GLN A 332      -3.486  57.530 120.848  1.00  0.64           C  
ATOM    887  CG  GLN A 332      -4.143  58.545 121.818  1.00  0.64           C  
ATOM    888  CD  GLN A 332      -3.302  59.815 121.962  1.00  0.64           C  
ATOM    889  OE1 GLN A 332      -2.083  59.747 122.095  1.00  0.64           O  
ATOM    890  NE2 GLN A 332      -3.964  60.995 121.942  1.00  0.64           N  
ATOM    891  N   PHE A 333      -4.145  56.050 117.961  1.00  0.66           N  
ATOM    892  CA  PHE A 333      -3.835  55.216 116.814  1.00  0.66           C  
ATOM    893  C   PHE A 333      -2.345  55.040 116.577  1.00  0.66           C  
ATOM    894  O   PHE A 333      -1.587  56.004 116.507  1.00  0.66           O  
ATOM    895  CB  PHE A 333      -4.462  55.740 115.494  1.00  0.66           C  
ATOM    896  CG  PHE A 333      -5.933  56.068 115.624  1.00  0.66           C  
ATOM    897  CD1 PHE A 333      -6.832  55.340 116.433  1.00  0.66           C  
ATOM    898  CD2 PHE A 333      -6.428  57.156 114.888  1.00  0.66           C  
ATOM    899  CE1 PHE A 333      -8.183  55.705 116.509  1.00  0.66           C  
ATOM    900  CE2 PHE A 333      -7.777  57.523 114.960  1.00  0.66           C  
ATOM    901  CZ  PHE A 333      -8.656  56.796 115.770  1.00  0.66           C  
ATOM    902  N   GLU A 334      -1.913  53.781 116.409  1.00  0.71           N  
ATOM    903  CA  GLU A 334      -0.550  53.438 116.081  1.00  0.71           C  
ATOM    904  C   GLU A 334      -0.454  53.018 114.638  1.00  0.71           C  
ATOM    905  O   GLU A 334      -1.426  52.590 114.015  1.00  0.71           O  
ATOM    906  CB  GLU A 334      -0.056  52.281 116.962  1.00  0.71           C  
ATOM    907  CG  GLU A 334       0.170  52.713 118.427  1.00  0.71           C  
ATOM    908  CD  GLU A 334       0.477  51.510 119.310  1.00  0.71           C  
ATOM    909  OE1 GLU A 334       0.490  50.371 118.776  1.00  0.71           O  
ATOM    910  OE2 GLU A 334       0.713  51.732 120.524  1.00  0.71           O  
ATOM    911  N   TYR A 335       0.753  53.152 114.066  1.00  0.72           N  
ATOM    912  CA  TYR A 335       0.995  52.937 112.662  1.00  0.72           C  
ATOM    913  C   TYR A 335       2.203  52.049 112.527  1.00  0.72           C  
ATOM    914  O   TYR A 335       3.042  51.979 113.419  1.00  0.72           O  
ATOM    915  CB  TYR A 335       1.253  54.274 111.901  1.00  0.72           C  
ATOM    916  CG  TYR A 335       0.013  55.121 111.910  1.00  0.72           C  
ATOM    917  CD1 TYR A 335      -0.314  55.934 113.012  1.00  0.72           C  
ATOM    918  CD2 TYR A 335      -0.871  55.067 110.823  1.00  0.72           C  
ATOM    919  CE1 TYR A 335      -1.541  56.608 113.057  1.00  0.72           C  
ATOM    920  CE2 TYR A 335      -2.093  55.752 110.861  1.00  0.72           C  
ATOM    921  CZ  TYR A 335      -2.440  56.496 111.996  1.00  0.72           C  
ATOM    922  OH  TYR A 335      -3.708  57.094 112.114  1.00  0.72           O  
ATOM    923  N   GLY A 336       2.312  51.340 111.387  1.00  0.82           N  
ATOM    924  CA  GLY A 336       3.460  50.505 111.068  1.00  0.82           C  
ATOM    925  C   GLY A 336       3.083  49.081 110.783  1.00  0.82           C  
ATOM    926  O   GLY A 336       3.759  48.417 110.005  1.00  0.82           O  
ATOM    927  N   GLY A 337       1.993  48.566 111.391  1.00  0.61           N  
ATOM    928  CA  GLY A 337       1.549  47.192 111.158  1.00  0.61           C  
ATOM    929  C   GLY A 337       2.358  46.160 111.917  1.00  0.61           C  
ATOM    930  O   GLY A 337       2.979  46.459 112.924  1.00  0.61           O  
ATOM    931  N   GLN A 338       2.351  44.892 111.436  1.00  0.60           N  
ATOM    932  CA  GLN A 338       2.977  43.716 112.053  1.00  0.60           C  
ATOM    933  C   GLN A 338       2.919  43.638 113.591  1.00  0.60           C  
ATOM    934  O   GLN A 338       1.920  43.952 114.221  1.00  0.60           O  
ATOM    935  CB  GLN A 338       4.429  43.513 111.510  1.00  0.60           C  
ATOM    936  CG  GLN A 338       4.532  43.279 109.981  1.00  0.60           C  
ATOM    937  CD  GLN A 338       3.916  41.937 109.586  1.00  0.60           C  
ATOM    938  OE1 GLN A 338       4.264  40.895 110.133  1.00  0.60           O  
ATOM    939  NE2 GLN A 338       3.002  41.939 108.589  1.00  0.60           N  
ATOM    940  N   GLY A 339       4.035  43.205 114.220  1.00  0.68           N  
ATOM    941  CA  GLY A 339       4.468  43.765 115.490  1.00  0.68           C  
ATOM    942  C   GLY A 339       5.627  44.674 115.232  1.00  0.68           C  
ATOM    943  O   GLY A 339       6.751  44.373 115.627  1.00  0.68           O  
ATOM    944  N   SER A 340       5.404  45.819 114.555  1.00  0.69           N  
ATOM    945  CA  SER A 340       6.332  46.940 114.611  1.00  0.69           C  
ATOM    946  C   SER A 340       6.389  47.521 116.019  1.00  0.69           C  
ATOM    947  O   SER A 340       5.397  47.486 116.755  1.00  0.69           O  
ATOM    948  CB  SER A 340       5.983  48.096 113.622  1.00  0.69           C  
ATOM    949  OG  SER A 340       4.686  48.627 113.904  1.00  0.69           O  
ATOM    950  N   ASP A 341       7.536  48.078 116.453  1.00  0.67           N  
ATOM    951  CA  ASP A 341       7.589  48.861 117.669  1.00  0.67           C  
ATOM    952  C   ASP A 341       7.108  50.273 117.268  1.00  0.67           C  
ATOM    953  O   ASP A 341       7.595  50.799 116.260  1.00  0.67           O  
ATOM    954  CB  ASP A 341       9.024  48.794 118.301  1.00  0.67           C  
ATOM    955  CG  ASP A 341       9.236  49.613 119.573  1.00  0.67           C  
ATOM    956  OD1 ASP A 341       8.500  50.613 119.787  1.00  0.67           O  
ATOM    957  OD2 ASP A 341      10.154  49.254 120.350  1.00  0.67           O  
ATOM    958  N   PRO A 342       6.160  50.930 117.945  1.00  0.68           N  
ATOM    959  CA  PRO A 342       5.748  52.290 117.629  1.00  0.68           C  
ATOM    960  C   PRO A 342       6.882  53.305 117.714  1.00  0.68           C  
ATOM    961  O   PRO A 342       6.853  54.280 116.952  1.00  0.68           O  
ATOM    962  CB  PRO A 342       4.609  52.629 118.620  1.00  0.68           C  
ATOM    963  CG  PRO A 342       4.419  51.404 119.536  1.00  0.68           C  
ATOM    964  CD  PRO A 342       5.322  50.307 118.965  1.00  0.68           C  
ATOM    965  N   ALA A 343       7.875  53.145 118.618  1.00  0.74           N  
ATOM    966  CA  ALA A 343       8.983  54.072 118.765  1.00  0.74           C  
ATOM    967  C   ALA A 343       9.916  54.051 117.554  1.00  0.74           C  
ATOM    968  O   ALA A 343      10.302  55.105 117.053  1.00  0.74           O  
ATOM    969  CB  ALA A 343       9.766  53.815 120.073  1.00  0.74           C  
ATOM    970  N   ASP A 344      10.233  52.846 117.010  1.00  0.68           N  
ATOM    971  CA  ASP A 344      10.973  52.676 115.766  1.00  0.68           C  
ATOM    972  C   ASP A 344      10.241  53.326 114.600  1.00  0.68           C  
ATOM    973  O   ASP A 344      10.808  54.084 113.811  1.00  0.68           O  
ATOM    974  CB  ASP A 344      11.127  51.170 115.412  1.00  0.68           C  
ATOM    975  CG  ASP A 344      12.112  50.449 116.315  1.00  0.68           C  
ATOM    976  OD1 ASP A 344      12.869  51.131 117.055  1.00  0.68           O  
ATOM    977  OD2 ASP A 344      12.156  49.199 116.224  1.00  0.68           O  
ATOM    978  N   VAL A 345       8.914  53.090 114.512  1.00  0.74           N  
ATOM    979  CA  VAL A 345       8.047  53.660 113.485  1.00  0.74           C  
ATOM    980  C   VAL A 345       7.994  55.171 113.531  1.00  0.74           C  
ATOM    981  O   VAL A 345       8.042  55.830 112.487  1.00  0.74           O  
ATOM    982  CB  VAL A 345       6.634  53.081 113.494  1.00  0.74           C  
ATOM    983  CG1 VAL A 345       5.733  53.764 112.434  1.00  0.74           C  
ATOM    984  CG2 VAL A 345       6.751  51.581 113.175  1.00  0.74           C  
ATOM    985  N   ALA A 346       7.942  55.792 114.723  1.00  0.77           N  
ATOM    986  CA  ALA A 346       7.966  57.234 114.863  1.00  0.77           C  
ATOM    987  C   ALA A 346       9.213  57.886 114.258  1.00  0.77           C  
ATOM    988  O   ALA A 346       9.107  58.887 113.559  1.00  0.77           O  
ATOM    989  CB  ALA A 346       7.833  57.638 116.343  1.00  0.77           C  
ATOM    990  N   ILE A 347      10.409  57.264 114.454  1.00  0.69           N  
ATOM    991  CA  ILE A 347      11.654  57.646 113.787  1.00  0.69           C  
ATOM    992  C   ILE A 347      11.530  57.513 112.273  1.00  0.69           C  
ATOM    993  O   ILE A 347      11.876  58.426 111.531  1.00  0.69           O  
ATOM    994  CB  ILE A 347      12.868  56.834 114.262  1.00  0.69           C  
ATOM    995  CG1 ILE A 347      13.081  57.021 115.788  1.00  0.69           C  
ATOM    996  CG2 ILE A 347      14.133  57.258 113.461  1.00  0.69           C  
ATOM    997  CD1 ILE A 347      14.113  56.045 116.365  1.00  0.69           C  
ATOM    998  N   GLN A 348      10.967  56.399 111.752  1.00  0.75           N  
ATOM    999  CA  GLN A 348      10.765  56.234 110.315  1.00  0.75           C  
ATOM   1000  C   GLN A 348       9.876  57.305 109.689  1.00  0.75           C  
ATOM   1001  O   GLN A 348      10.175  57.859 108.632  1.00  0.75           O  
ATOM   1002  CB  GLN A 348      10.127  54.851 109.984  1.00  0.75           C  
ATOM   1003  CG  GLN A 348      10.932  53.595 110.422  1.00  0.75           C  
ATOM   1004  CD  GLN A 348      12.221  53.425 109.608  1.00  0.75           C  
ATOM   1005  OE1 GLN A 348      12.725  54.395 109.042  1.00  0.75           O  
ATOM   1006  NE2 GLN A 348      12.744  52.184 109.533  1.00  0.75           N  
ATOM   1007  N   LEU A 349       8.772  57.660 110.379  1.00  0.81           N  
ATOM   1008  CA  LEU A 349       7.891  58.756 110.013  1.00  0.81           C  
ATOM   1009  C   LEU A 349       8.565  60.109 110.035  1.00  0.81           C  
ATOM   1010  O   LEU A 349       8.307  60.937 109.170  1.00  0.81           O  
ATOM   1011  CB  LEU A 349       6.634  58.850 110.910  1.00  0.81           C  
ATOM   1012  CG  LEU A 349       5.670  57.654 110.784  1.00  0.81           C  
ATOM   1013  CD1 LEU A 349       4.496  57.848 111.757  1.00  0.81           C  
ATOM   1014  CD2 LEU A 349       5.157  57.454 109.341  1.00  0.81           C  
ATOM   1015  N   THR A 350       9.464  60.371 111.007  1.00  0.77           N  
ATOM   1016  CA  THR A 350      10.307  61.569 111.038  1.00  0.77           C  
ATOM   1017  C   THR A 350      11.159  61.708 109.789  1.00  0.77           C  
ATOM   1018  O   THR A 350      11.211  62.777 109.195  1.00  0.77           O  
ATOM   1019  CB  THR A 350      11.230  61.617 112.255  1.00  0.77           C  
ATOM   1020  OG1 THR A 350      10.451  61.752 113.431  1.00  0.77           O  
ATOM   1021  CG2 THR A 350      12.184  62.824 112.252  1.00  0.77           C  
ATOM   1022  N   PHE A 351      11.798  60.612 109.321  1.00  0.74           N  
ATOM   1023  CA  PHE A 351      12.570  60.600 108.082  1.00  0.74           C  
ATOM   1024  C   PHE A 351      11.726  60.706 106.826  1.00  0.74           C  
ATOM   1025  O   PHE A 351      12.118  61.384 105.869  1.00  0.74           O  
ATOM   1026  CB  PHE A 351      13.472  59.346 107.985  1.00  0.74           C  
ATOM   1027  CG  PHE A 351      14.754  59.602 108.720  1.00  0.74           C  
ATOM   1028  CD1 PHE A 351      14.835  59.431 110.107  1.00  0.74           C  
ATOM   1029  CD2 PHE A 351      15.882  60.077 108.028  1.00  0.74           C  
ATOM   1030  CE1 PHE A 351      16.025  59.684 110.792  1.00  0.74           C  
ATOM   1031  CE2 PHE A 351      17.081  60.335 108.709  1.00  0.74           C  
ATOM   1032  CZ  PHE A 351      17.154  60.129 110.093  1.00  0.74           C  
ATOM   1033  N   LEU A 352      10.542  60.067 106.780  1.00  0.77           N  
ATOM   1034  CA  LEU A 352       9.597  60.192 105.681  1.00  0.77           C  
ATOM   1035  C   LEU A 352       9.121  61.606 105.449  1.00  0.77           C  
ATOM   1036  O   LEU A 352       9.045  62.041 104.314  1.00  0.77           O  
ATOM   1037  CB  LEU A 352       8.341  59.304 105.870  1.00  0.77           C  
ATOM   1038  CG  LEU A 352       8.515  57.867 105.349  1.00  0.77           C  
ATOM   1039  CD1 LEU A 352       7.299  57.029 105.773  1.00  0.77           C  
ATOM   1040  CD2 LEU A 352       8.694  57.828 103.814  1.00  0.77           C  
ATOM   1041  N   ARG A 353       8.833  62.360 106.532  1.00  0.68           N  
ATOM   1042  CA  ARG A 353       8.496  63.771 106.455  1.00  0.68           C  
ATOM   1043  C   ARG A 353       9.600  64.643 105.875  1.00  0.68           C  
ATOM   1044  O   ARG A 353       9.337  65.593 105.156  1.00  0.68           O  
ATOM   1045  CB  ARG A 353       8.162  64.325 107.857  1.00  0.68           C  
ATOM   1046  CG  ARG A 353       6.860  63.770 108.458  1.00  0.68           C  
ATOM   1047  CD  ARG A 353       6.545  64.423 109.805  1.00  0.68           C  
ATOM   1048  NE  ARG A 353       5.478  63.589 110.468  1.00  0.68           N  
ATOM   1049  CZ  ARG A 353       5.679  62.762 111.506  1.00  0.68           C  
ATOM   1050  NH1 ARG A 353       6.865  62.636 112.088  1.00  0.68           N  
ATOM   1051  NH2 ARG A 353       4.665  62.026 111.962  1.00  0.68           N  
ATOM   1052  N   LEU A 354      10.880  64.346 106.183  1.00  0.62           N  
ATOM   1053  CA  LEU A 354      12.008  65.016 105.553  1.00  0.62           C  
ATOM   1054  C   LEU A 354      12.150  64.740 104.055  1.00  0.62           C  
ATOM   1055  O   LEU A 354      12.628  65.581 103.296  1.00  0.62           O  
ATOM   1056  CB  LEU A 354      13.341  64.604 106.226  1.00  0.62           C  
ATOM   1057  CG  LEU A 354      13.474  64.955 107.722  1.00  0.62           C  
ATOM   1058  CD1 LEU A 354      14.747  64.308 108.291  1.00  0.62           C  
ATOM   1059  CD2 LEU A 354      13.485  66.478 107.956  1.00  0.62           C  
ATOM   1060  N   MET A 355      11.764  63.532 103.604  1.00  0.65           N  
ATOM   1061  CA  MET A 355      11.882  63.062 102.233  1.00  0.65           C  
ATOM   1062  C   MET A 355      10.593  63.180 101.450  1.00  0.65           C  
ATOM   1063  O   MET A 355      10.401  62.506 100.424  1.00  0.65           O  
ATOM   1064  CB  MET A 355      12.396  61.613 102.226  1.00  0.65           C  
ATOM   1065  CG  MET A 355      13.906  61.609 102.472  1.00  0.65           C  
ATOM   1066  SD  MET A 355      14.615  59.958 102.456  1.00  0.65           S  
ATOM   1067  CE  MET A 355      14.059  59.505 104.122  1.00  0.65           C  
ATOM   1068  N   SER A 356       9.675  64.052 101.874  1.00  0.70           N  
ATOM   1069  CA  SER A 356       8.420  64.273 101.198  1.00  0.70           C  
ATOM   1070  C   SER A 356       8.094  65.742 101.264  1.00  0.70           C  
ATOM   1071  O   SER A 356       8.734  66.512 101.981  1.00  0.70           O  
ATOM   1072  CB  SER A 356       7.260  63.386 101.763  1.00  0.70           C  
ATOM   1073  OG  SER A 356       6.811  63.779 103.061  1.00  0.70           O  
ATOM   1074  N   THR A 357       7.133  66.199 100.450  1.00  0.55           N  
ATOM   1075  CA  THR A 357       6.708  67.589 100.433  1.00  0.55           C  
ATOM   1076  C   THR A 357       5.298  67.754 100.943  1.00  0.55           C  
ATOM   1077  O   THR A 357       4.914  68.865 101.297  1.00  0.55           O  
ATOM   1078  CB  THR A 357       6.787  68.192  99.037  1.00  0.55           C  
ATOM   1079  OG1 THR A 357       6.458  67.233  98.039  1.00  0.55           O  
ATOM   1080  CG2 THR A 357       8.242  68.612  98.797  1.00  0.55           C  
ATOM   1081  N   GLU A 358       4.503  66.672 101.062  1.00  0.60           N  
ATOM   1082  CA  GLU A 358       3.170  66.773 101.608  1.00  0.60           C  
ATOM   1083  C   GLU A 358       2.721  65.416 102.098  1.00  0.60           C  
ATOM   1084  O   GLU A 358       3.363  64.399 101.853  1.00  0.60           O  
ATOM   1085  CB  GLU A 358       2.133  67.329 100.593  1.00  0.60           C  
ATOM   1086  CG  GLU A 358       1.961  66.503  99.289  1.00  0.60           C  
ATOM   1087  CD  GLU A 358       0.904  67.144  98.397  1.00  0.60           C  
ATOM   1088  OE1 GLU A 358      -0.260  67.241  98.864  1.00  0.60           O  
ATOM   1089  OE2 GLU A 358       1.251  67.536  97.254  1.00  0.60           O  
ATOM   1090  N   ALA A 359       1.602  65.388 102.850  1.00  0.70           N  
ATOM   1091  CA  ALA A 359       1.046  64.173 103.391  1.00  0.70           C  
ATOM   1092  C   ALA A 359      -0.462  64.309 103.436  1.00  0.70           C  
ATOM   1093  O   ALA A 359      -0.998  65.404 103.572  1.00  0.70           O  
ATOM   1094  CB  ALA A 359       1.544  63.923 104.837  1.00  0.70           C  
ATOM   1095  N   SER A 360      -1.188  63.183 103.341  1.00  0.59           N  
ATOM   1096  CA  SER A 360      -2.634  63.185 103.428  1.00  0.59           C  
ATOM   1097  C   SER A 360      -3.069  61.945 104.166  1.00  0.59           C  
ATOM   1098  O   SER A 360      -2.323  60.982 104.305  1.00  0.59           O  
ATOM   1099  CB  SER A 360      -3.336  63.252 102.037  1.00  0.59           C  
ATOM   1100  OG  SER A 360      -3.070  62.089 101.248  1.00  0.59           O  
ATOM   1101  N   GLN A 361      -4.303  61.962 104.700  1.00  0.61           N  
ATOM   1102  CA  GLN A 361      -4.869  60.791 105.304  1.00  0.61           C  
ATOM   1103  C   GLN A 361      -6.376  60.909 105.240  1.00  0.61           C  
ATOM   1104  O   GLN A 361      -6.916  62.012 105.283  1.00  0.61           O  
ATOM   1105  CB  GLN A 361      -4.411  60.650 106.772  1.00  0.61           C  
ATOM   1106  CG  GLN A 361      -4.878  59.336 107.417  1.00  0.61           C  
ATOM   1107  CD  GLN A 361      -4.304  59.224 108.815  1.00  0.61           C  
ATOM   1108  OE1 GLN A 361      -3.703  60.127 109.383  1.00  0.61           O  
ATOM   1109  NE2 GLN A 361      -4.520  58.040 109.421  1.00  0.61           N  
ATOM   1110  N   ASN A 362      -7.082  59.765 105.147  1.00  0.43           N  
ATOM   1111  CA  ASN A 362      -8.527  59.684 105.158  1.00  0.43           C  
ATOM   1112  C   ASN A 362      -8.935  58.877 106.370  1.00  0.43           C  
ATOM   1113  O   ASN A 362      -8.200  57.985 106.799  1.00  0.43           O  
ATOM   1114  CB  ASN A 362      -9.070  58.939 103.914  1.00  0.43           C  
ATOM   1115  CG  ASN A 362      -8.744  59.769 102.684  1.00  0.43           C  
ATOM   1116  OD1 ASN A 362      -9.021  60.959 102.629  1.00  0.43           O  
ATOM   1117  ND2 ASN A 362      -8.158  59.127 101.646  1.00  0.43           N  
ATOM   1118  N   ILE A 363     -10.115  59.166 106.944  1.00  0.34           N  
ATOM   1119  CA  ILE A 363     -10.656  58.447 108.078  1.00  0.34           C  
ATOM   1120  C   ILE A 363     -12.165  58.427 107.932  1.00  0.34           C  
ATOM   1121  O   ILE A 363     -12.775  59.403 107.496  1.00  0.34           O  
ATOM   1122  CB  ILE A 363     -10.244  59.052 109.434  1.00  0.34           C  
ATOM   1123  CG1 ILE A 363     -10.912  58.332 110.643  1.00  0.34           C  
ATOM   1124  CG2 ILE A 363     -10.491  60.587 109.456  1.00  0.34           C  
ATOM   1125  CD1 ILE A 363     -10.187  58.578 111.973  1.00  0.34           C  
ATOM   1126  N   THR A 364     -12.807  57.295 108.276  1.00  0.33           N  
ATOM   1127  CA  THR A 364     -14.244  57.105 108.158  1.00  0.33           C  
ATOM   1128  C   THR A 364     -14.829  56.983 109.537  1.00  0.33           C  
ATOM   1129  O   THR A 364     -14.409  56.139 110.332  1.00  0.33           O  
ATOM   1130  CB  THR A 364     -14.606  55.843 107.388  1.00  0.33           C  
ATOM   1131  OG1 THR A 364     -14.120  55.961 106.063  1.00  0.33           O  
ATOM   1132  CG2 THR A 364     -16.125  55.648 107.264  1.00  0.33           C  
ATOM   1133  N   TYR A 365     -15.832  57.818 109.858  1.00  0.37           N  
ATOM   1134  CA  TYR A 365     -16.575  57.766 111.097  1.00  0.37           C  
ATOM   1135  C   TYR A 365     -17.871  57.013 110.826  1.00  0.37           C  
ATOM   1136  O   TYR A 365     -18.744  57.503 110.111  1.00  0.37           O  
ATOM   1137  CB  TYR A 365     -16.882  59.212 111.596  1.00  0.37           C  
ATOM   1138  CG  TYR A 365     -17.539  59.243 112.954  1.00  0.37           C  
ATOM   1139  CD1 TYR A 365     -16.789  59.063 114.130  1.00  0.37           C  
ATOM   1140  CD2 TYR A 365     -18.913  59.511 113.062  1.00  0.37           C  
ATOM   1141  CE1 TYR A 365     -17.405  59.169 115.390  1.00  0.37           C  
ATOM   1142  CE2 TYR A 365     -19.517  59.664 114.314  1.00  0.37           C  
ATOM   1143  CZ  TYR A 365     -18.769  59.474 115.470  1.00  0.37           C  
ATOM   1144  OH  TYR A 365     -19.423  59.639 116.697  1.00  0.37           O  
ATOM   1145  N   HIS A 366     -18.030  55.801 111.395  1.00  0.31           N  
ATOM   1146  CA  HIS A 366     -19.283  55.064 111.336  1.00  0.31           C  
ATOM   1147  C   HIS A 366     -20.129  55.475 112.519  1.00  0.31           C  
ATOM   1148  O   HIS A 366     -19.644  55.540 113.646  1.00  0.31           O  
ATOM   1149  CB  HIS A 366     -19.085  53.533 111.379  1.00  0.31           C  
ATOM   1150  CG  HIS A 366     -18.296  53.038 110.217  1.00  0.31           C  
ATOM   1151  ND1 HIS A 366     -18.958  52.787 109.031  1.00  0.31           N  
ATOM   1152  CD2 HIS A 366     -16.978  52.759 110.086  1.00  0.31           C  
ATOM   1153  CE1 HIS A 366     -18.035  52.358 108.207  1.00  0.31           C  
ATOM   1154  NE2 HIS A 366     -16.807  52.317 108.789  1.00  0.31           N  
ATOM   1155  N   CYS A 367     -21.406  55.810 112.280  1.00  0.25           N  
ATOM   1156  CA  CYS A 367     -22.243  56.468 113.252  1.00  0.25           C  
ATOM   1157  C   CYS A 367     -23.557  55.752 113.450  1.00  0.25           C  
ATOM   1158  O   CYS A 367     -24.187  55.271 112.513  1.00  0.25           O  
ATOM   1159  CB  CYS A 367     -22.521  57.937 112.816  1.00  0.25           C  
ATOM   1160  SG  CYS A 367     -23.216  58.166 111.139  1.00  0.25           S  
ATOM   1161  N   LYS A 368     -24.041  55.685 114.699  1.00  0.34           N  
ATOM   1162  CA  LYS A 368     -25.416  55.333 114.930  1.00  0.34           C  
ATOM   1163  C   LYS A 368     -25.951  56.335 115.924  1.00  0.34           C  
ATOM   1164  O   LYS A 368     -25.465  56.389 117.052  1.00  0.34           O  
ATOM   1165  CB  LYS A 368     -25.524  53.906 115.502  1.00  0.34           C  
ATOM   1166  CG  LYS A 368     -26.975  53.426 115.583  1.00  0.34           C  
ATOM   1167  CD  LYS A 368     -27.066  52.024 116.193  1.00  0.34           C  
ATOM   1168  CE  LYS A 368     -28.460  51.721 116.751  1.00  0.34           C  
ATOM   1169  NZ  LYS A 368     -28.670  50.262 116.837  1.00  0.34           N  
ATOM   1170  N   ASN A 369     -26.928  57.182 115.523  1.00  0.62           N  
ATOM   1171  CA  ASN A 369     -27.446  58.303 116.309  1.00  0.62           C  
ATOM   1172  C   ASN A 369     -26.363  59.281 116.775  1.00  0.62           C  
ATOM   1173  O   ASN A 369     -26.324  59.686 117.930  1.00  0.62           O  
ATOM   1174  CB  ASN A 369     -28.331  57.867 117.507  1.00  0.62           C  
ATOM   1175  CG  ASN A 369     -29.392  56.910 116.991  1.00  0.62           C  
ATOM   1176  OD1 ASN A 369     -30.076  57.163 116.010  1.00  0.62           O  
ATOM   1177  ND2 ASN A 369     -29.536  55.747 117.669  1.00  0.62           N  
ATOM   1178  N   SER A 370     -25.437  59.678 115.879  1.00  0.56           N  
ATOM   1179  CA  SER A 370     -24.314  60.521 116.257  1.00  0.56           C  
ATOM   1180  C   SER A 370     -23.952  61.357 115.048  1.00  0.56           C  
ATOM   1181  O   SER A 370     -23.563  60.817 114.009  1.00  0.56           O  
ATOM   1182  CB  SER A 370     -23.096  59.667 116.733  1.00  0.56           C  
ATOM   1183  OG  SER A 370     -21.983  60.466 117.134  1.00  0.56           O  
ATOM   1184  N   VAL A 371     -24.104  62.698 115.121  1.00  0.58           N  
ATOM   1185  CA  VAL A 371     -23.576  63.641 114.137  1.00  0.58           C  
ATOM   1186  C   VAL A 371     -22.054  63.564 114.059  1.00  0.58           C  
ATOM   1187  O   VAL A 371     -21.359  63.463 115.067  1.00  0.58           O  
ATOM   1188  CB  VAL A 371     -24.025  65.089 114.411  1.00  0.58           C  
ATOM   1189  CG1 VAL A 371     -23.293  66.127 113.521  1.00  0.58           C  
ATOM   1190  CG2 VAL A 371     -25.546  65.210 114.164  1.00  0.58           C  
ATOM   1191  N   ALA A 372     -21.497  63.608 112.835  1.00  0.56           N  
ATOM   1192  CA  ALA A 372     -20.068  63.651 112.635  1.00  0.56           C  
ATOM   1193  C   ALA A 372     -19.583  65.017 112.170  1.00  0.56           C  
ATOM   1194  O   ALA A 372     -18.517  65.482 112.561  1.00  0.56           O  
ATOM   1195  CB  ALA A 372     -19.747  62.635 111.527  1.00  0.56           C  
ATOM   1196  N   TYR A 373     -20.371  65.703 111.316  1.00  0.41           N  
ATOM   1197  CA  TYR A 373     -19.942  66.923 110.665  1.00  0.41           C  
ATOM   1198  C   TYR A 373     -21.112  67.895 110.613  1.00  0.41           C  
ATOM   1199  O   TYR A 373     -21.145  68.876 111.342  1.00  0.41           O  
ATOM   1200  CB  TYR A 373     -19.398  66.563 109.246  1.00  0.41           C  
ATOM   1201  CG  TYR A 373     -18.801  67.735 108.503  1.00  0.41           C  
ATOM   1202  CD1 TYR A 373     -17.670  68.410 108.999  1.00  0.41           C  
ATOM   1203  CD2 TYR A 373     -19.330  68.124 107.260  1.00  0.41           C  
ATOM   1204  CE1 TYR A 373     -17.067  69.431 108.247  1.00  0.41           C  
ATOM   1205  CE2 TYR A 373     -18.733  69.153 106.516  1.00  0.41           C  
ATOM   1206  CZ  TYR A 373     -17.595  69.798 107.008  1.00  0.41           C  
ATOM   1207  OH  TYR A 373     -16.956  70.799 106.252  1.00  0.41           O  
ATOM   1208  N   MET A 374     -22.126  67.611 109.772  1.00  0.49           N  
ATOM   1209  CA  MET A 374     -23.291  68.452 109.588  1.00  0.49           C  
ATOM   1210  C   MET A 374     -24.455  67.902 110.383  1.00  0.49           C  
ATOM   1211  O   MET A 374     -24.708  66.696 110.386  1.00  0.49           O  
ATOM   1212  CB  MET A 374     -23.651  68.521 108.073  1.00  0.49           C  
ATOM   1213  CG  MET A 374     -24.952  69.273 107.724  1.00  0.49           C  
ATOM   1214  SD  MET A 374     -24.787  71.055 107.979  1.00  0.49           S  
ATOM   1215  CE  MET A 374     -24.581  71.504 106.232  1.00  0.49           C  
ATOM   1216  N   ASP A 375     -25.188  68.795 111.071  1.00  0.59           N  
ATOM   1217  CA  ASP A 375     -26.410  68.503 111.771  1.00  0.59           C  
ATOM   1218  C   ASP A 375     -27.549  68.928 110.840  1.00  0.59           C  
ATOM   1219  O   ASP A 375     -27.687  70.098 110.487  1.00  0.59           O  
ATOM   1220  CB  ASP A 375     -26.375  69.286 113.123  1.00  0.59           C  
ATOM   1221  CG  ASP A 375     -27.546  68.991 114.043  1.00  0.59           C  
ATOM   1222  OD1 ASP A 375     -27.537  69.510 115.193  1.00  0.59           O  
ATOM   1223  OD2 ASP A 375     -28.460  68.230 113.634  1.00  0.59           O  
ATOM   1224  N   GLN A 376     -28.392  67.971 110.384  1.00  0.50           N  
ATOM   1225  CA  GLN A 376     -29.544  68.246 109.535  1.00  0.50           C  
ATOM   1226  C   GLN A 376     -30.578  69.147 110.180  1.00  0.50           C  
ATOM   1227  O   GLN A 376     -31.254  69.893 109.473  1.00  0.50           O  
ATOM   1228  CB  GLN A 376     -30.271  66.953 109.085  1.00  0.50           C  
ATOM   1229  CG  GLN A 376     -29.475  66.127 108.054  1.00  0.50           C  
ATOM   1230  CD  GLN A 376     -30.245  64.856 107.699  1.00  0.50           C  
ATOM   1231  OE1 GLN A 376     -31.067  64.350 108.457  1.00  0.50           O  
ATOM   1232  NE2 GLN A 376     -29.969  64.300 106.498  1.00  0.50           N  
ATOM   1233  N   GLN A 377     -30.744  69.105 111.521  1.00  0.60           N  
ATOM   1234  CA  GLN A 377     -31.692  69.955 112.216  1.00  0.60           C  
ATOM   1235  C   GLN A 377     -31.371  71.434 112.138  1.00  0.60           C  
ATOM   1236  O   GLN A 377     -32.225  72.273 111.878  1.00  0.60           O  
ATOM   1237  CB  GLN A 377     -31.717  69.629 113.730  1.00  0.60           C  
ATOM   1238  CG  GLN A 377     -32.076  68.162 114.045  1.00  0.60           C  
ATOM   1239  CD  GLN A 377     -32.642  68.040 115.460  1.00  0.60           C  
ATOM   1240  OE1 GLN A 377     -33.533  68.771 115.879  1.00  0.60           O  
ATOM   1241  NE2 GLN A 377     -32.140  67.054 116.239  1.00  0.60           N  
ATOM   1242  N   THR A 378     -30.101  71.789 112.388  1.00  0.58           N  
ATOM   1243  CA  THR A 378     -29.716  73.178 112.533  1.00  0.58           C  
ATOM   1244  C   THR A 378     -29.040  73.724 111.295  1.00  0.58           C  
ATOM   1245  O   THR A 378     -28.738  74.913 111.225  1.00  0.58           O  
ATOM   1246  CB  THR A 378     -28.701  73.333 113.653  1.00  0.58           C  
ATOM   1247  OG1 THR A 378     -27.531  72.559 113.403  1.00  0.58           O  
ATOM   1248  CG2 THR A 378     -29.274  72.848 114.990  1.00  0.58           C  
ATOM   1249  N   GLY A 379     -28.737  72.840 110.321  1.00  0.69           N  
ATOM   1250  CA  GLY A 379     -28.008  73.134 109.095  1.00  0.69           C  
ATOM   1251  C   GLY A 379     -26.592  73.613 109.298  1.00  0.69           C  
ATOM   1252  O   GLY A 379     -26.044  74.284 108.426  1.00  0.69           O  
ATOM   1253  N   ASN A 380     -25.950  73.287 110.441  1.00  0.71           N  
ATOM   1254  CA  ASN A 380     -24.638  73.822 110.772  1.00  0.71           C  
ATOM   1255  C   ASN A 380     -23.645  72.741 111.253  1.00  0.71           C  
ATOM   1256  O   ASN A 380     -23.985  71.566 111.386  1.00  0.71           O  
ATOM   1257  CB  ASN A 380     -24.768  75.102 111.667  1.00  0.71           C  
ATOM   1258  CG  ASN A 380     -24.848  74.820 113.160  1.00  0.71           C  
ATOM   1259  OD1 ASN A 380     -23.860  74.424 113.756  1.00  0.71           O  
ATOM   1260  ND2 ASN A 380     -25.992  75.025 113.834  1.00  0.71           N  
ATOM   1261  N   LEU A 381     -22.365  73.134 111.479  1.00  0.62           N  
ATOM   1262  CA  LEU A 381     -21.245  72.262 111.799  1.00  0.62           C  
ATOM   1263  C   LEU A 381     -20.798  72.337 113.265  1.00  0.62           C  
ATOM   1264  O   LEU A 381     -19.744  71.828 113.630  1.00  0.62           O  
ATOM   1265  CB  LEU A 381     -20.009  72.665 110.955  1.00  0.62           C  
ATOM   1266  CG  LEU A 381     -20.205  72.601 109.429  1.00  0.62           C  
ATOM   1267  CD1 LEU A 381     -18.928  73.102 108.738  1.00  0.62           C  
ATOM   1268  CD2 LEU A 381     -20.541  71.179 108.958  1.00  0.62           C  
ATOM   1269  N   LYS A 382     -21.574  72.953 114.188  1.00  0.57           N  
ATOM   1270  CA  LYS A 382     -21.177  73.181 115.581  1.00  0.57           C  
ATOM   1271  C   LYS A 382     -21.118  71.928 116.443  1.00  0.57           C  
ATOM   1272  O   LYS A 382     -20.642  71.968 117.573  1.00  0.57           O  
ATOM   1273  CB  LYS A 382     -22.153  74.161 116.297  1.00  0.57           C  
ATOM   1274  CG  LYS A 382     -22.008  75.617 115.821  1.00  0.57           C  
ATOM   1275  CD  LYS A 382     -20.871  76.371 116.529  1.00  0.57           C  
ATOM   1276  CE  LYS A 382     -20.451  77.679 115.833  1.00  0.57           C  
ATOM   1277  NZ  LYS A 382     -19.713  77.433 114.572  1.00  0.57           N  
ATOM   1278  N   LYS A 383     -21.640  70.802 115.928  1.00  0.56           N  
ATOM   1279  CA  LYS A 383     -21.527  69.496 116.533  1.00  0.56           C  
ATOM   1280  C   LYS A 383     -20.506  68.644 115.820  1.00  0.56           C  
ATOM   1281  O   LYS A 383     -20.428  67.446 116.071  1.00  0.56           O  
ATOM   1282  CB  LYS A 383     -22.874  68.756 116.464  1.00  0.56           C  
ATOM   1283  CG  LYS A 383     -23.905  69.425 117.368  1.00  0.56           C  
ATOM   1284  CD  LYS A 383     -25.028  68.452 117.727  1.00  0.56           C  
ATOM   1285  CE  LYS A 383     -26.286  69.171 118.207  1.00  0.56           C  
ATOM   1286  NZ  LYS A 383     -27.240  68.188 118.750  1.00  0.56           N  
ATOM   1287  N   ALA A 384     -19.695  69.213 114.902  1.00  0.66           N  
ATOM   1288  CA  ALA A 384     -18.669  68.447 114.243  1.00  0.66           C  
ATOM   1289  C   ALA A 384     -17.621  67.866 115.182  1.00  0.66           C  
ATOM   1290  O   ALA A 384     -17.180  68.492 116.154  1.00  0.66           O  
ATOM   1291  CB  ALA A 384     -17.973  69.273 113.149  1.00  0.66           C  
ATOM   1292  N   LEU A 385     -17.191  66.626 114.895  1.00  0.51           N  
ATOM   1293  CA  LEU A 385     -16.067  65.981 115.540  1.00  0.51           C  
ATOM   1294  C   LEU A 385     -14.764  66.733 115.323  1.00  0.51           C  
ATOM   1295  O   LEU A 385     -14.630  67.530 114.396  1.00  0.51           O  
ATOM   1296  CB  LEU A 385     -15.943  64.478 115.137  1.00  0.51           C  
ATOM   1297  CG  LEU A 385     -15.531  64.137 113.672  1.00  0.51           C  
ATOM   1298  CD1 LEU A 385     -14.022  64.267 113.355  1.00  0.51           C  
ATOM   1299  CD2 LEU A 385     -15.959  62.691 113.356  1.00  0.51           C  
ATOM   1300  N   LEU A 386     -13.746  66.509 116.172  1.00  0.55           N  
ATOM   1301  CA  LEU A 386     -12.443  67.063 115.881  1.00  0.55           C  
ATOM   1302  C   LEU A 386     -11.401  65.967 115.942  1.00  0.55           C  
ATOM   1303  O   LEU A 386     -11.599  64.915 116.559  1.00  0.55           O  
ATOM   1304  CB  LEU A 386     -12.167  68.351 116.709  1.00  0.55           C  
ATOM   1305  CG  LEU A 386     -11.542  68.201 118.111  1.00  0.55           C  
ATOM   1306  CD1 LEU A 386     -10.011  68.160 118.039  1.00  0.55           C  
ATOM   1307  CD2 LEU A 386     -11.926  69.407 118.981  1.00  0.55           C  
ATOM   1308  N   LEU A 387     -10.280  66.166 115.231  1.00  0.60           N  
ATOM   1309  CA  LEU A 387      -9.222  65.190 115.082  1.00  0.60           C  
ATOM   1310  C   LEU A 387      -7.966  65.702 115.739  1.00  0.60           C  
ATOM   1311  O   LEU A 387      -7.721  66.906 115.790  1.00  0.60           O  
ATOM   1312  CB  LEU A 387      -8.831  64.972 113.599  1.00  0.60           C  
ATOM   1313  CG  LEU A 387      -9.979  64.561 112.661  1.00  0.60           C  
ATOM   1314  CD1 LEU A 387      -9.485  64.624 111.203  1.00  0.60           C  
ATOM   1315  CD2 LEU A 387     -10.526  63.166 113.017  1.00  0.60           C  
ATOM   1316  N   GLN A 388      -7.104  64.788 116.210  1.00  0.63           N  
ATOM   1317  CA  GLN A 388      -5.791  65.158 116.685  1.00  0.63           C  
ATOM   1318  C   GLN A 388      -4.738  64.663 115.719  1.00  0.63           C  
ATOM   1319  O   GLN A 388      -4.732  63.507 115.318  1.00  0.63           O  
ATOM   1320  CB  GLN A 388      -5.502  64.589 118.086  1.00  0.63           C  
ATOM   1321  CG  GLN A 388      -4.244  65.230 118.712  1.00  0.63           C  
ATOM   1322  CD  GLN A 388      -4.028  64.912 120.195  1.00  0.63           C  
ATOM   1323  OE1 GLN A 388      -2.899  64.953 120.651  1.00  0.63           O  
ATOM   1324  NE2 GLN A 388      -5.119  64.592 120.931  1.00  0.63           N  
ATOM   1325  N   GLY A 389      -3.836  65.573 115.302  1.00  0.70           N  
ATOM   1326  CA  GLY A 389      -2.669  65.246 114.506  1.00  0.70           C  
ATOM   1327  C   GLY A 389      -1.498  64.767 115.336  1.00  0.70           C  
ATOM   1328  O   GLY A 389      -1.502  64.792 116.558  1.00  0.70           O  
ATOM   1329  N   SER A 390      -0.405  64.355 114.665  1.00  0.69           N  
ATOM   1330  CA  SER A 390       0.731  63.690 115.310  1.00  0.69           C  
ATOM   1331  C   SER A 390       1.592  64.565 116.200  1.00  0.69           C  
ATOM   1332  O   SER A 390       2.275  64.074 117.088  1.00  0.69           O  
ATOM   1333  CB  SER A 390       1.688  63.067 114.260  1.00  0.69           C  
ATOM   1334  OG  SER A 390       1.138  61.847 113.769  1.00  0.69           O  
ATOM   1335  N   ASN A 391       1.591  65.889 115.978  1.00  0.65           N  
ATOM   1336  CA  ASN A 391       2.331  66.865 116.752  1.00  0.65           C  
ATOM   1337  C   ASN A 391       1.393  67.585 117.713  1.00  0.65           C  
ATOM   1338  O   ASN A 391       1.675  68.719 118.095  1.00  0.65           O  
ATOM   1339  CB  ASN A 391       3.057  67.885 115.807  1.00  0.65           C  
ATOM   1340  CG  ASN A 391       2.101  68.592 114.837  1.00  0.65           C  
ATOM   1341  OD1 ASN A 391       0.968  68.200 114.605  1.00  0.65           O  
ATOM   1342  ND2 ASN A 391       2.602  69.699 114.228  1.00  0.65           N  
ATOM   1343  N   GLU A 392       0.236  66.960 118.041  1.00  0.54           N  
ATOM   1344  CA  GLU A 392      -0.780  67.438 118.971  1.00  0.54           C  
ATOM   1345  C   GLU A 392      -1.646  68.545 118.389  1.00  0.54           C  
ATOM   1346  O   GLU A 392      -2.508  69.119 119.050  1.00  0.54           O  
ATOM   1347  CB  GLU A 392      -0.226  67.817 120.365  1.00  0.54           C  
ATOM   1348  CG  GLU A 392       0.384  66.607 121.116  1.00  0.54           C  
ATOM   1349  CD  GLU A 392       0.933  66.986 122.491  1.00  0.54           C  
ATOM   1350  OE1 GLU A 392       0.521  68.037 123.047  1.00  0.54           O  
ATOM   1351  OE2 GLU A 392       1.805  66.225 122.987  1.00  0.54           O  
ATOM   1352  N   ILE A 393      -1.495  68.873 117.090  1.00  0.48           N  
ATOM   1353  CA  ILE A 393      -2.372  69.837 116.443  1.00  0.48           C  
ATOM   1354  C   ILE A 393      -3.797  69.330 116.308  1.00  0.48           C  
ATOM   1355  O   ILE A 393      -4.061  68.199 115.910  1.00  0.48           O  
ATOM   1356  CB  ILE A 393      -1.808  70.336 115.110  1.00  0.48           C  
ATOM   1357  CG1 ILE A 393      -0.483  71.115 115.349  1.00  0.48           C  
ATOM   1358  CG2 ILE A 393      -2.819  71.186 114.291  1.00  0.48           C  
ATOM   1359  CD1 ILE A 393      -0.592  72.387 116.209  1.00  0.48           C  
ATOM   1360  N   GLU A 394      -4.776  70.183 116.633  1.00  0.55           N  
ATOM   1361  CA  GLU A 394      -6.173  69.859 116.521  1.00  0.55           C  
ATOM   1362  C   GLU A 394      -6.713  70.331 115.197  1.00  0.55           C  
ATOM   1363  O   GLU A 394      -6.597  71.506 114.827  1.00  0.55           O  
ATOM   1364  CB  GLU A 394      -6.927  70.509 117.677  1.00  0.55           C  
ATOM   1365  CG  GLU A 394      -6.694  69.736 118.990  1.00  0.55           C  
ATOM   1366  CD  GLU A 394      -7.135  70.564 120.183  1.00  0.55           C  
ATOM   1367  OE1 GLU A 394      -7.536  71.742 119.967  1.00  0.55           O  
ATOM   1368  OE2 GLU A 394      -7.089  70.037 121.314  1.00  0.55           O  
ATOM   1369  N   ILE A 395      -7.319  69.406 114.446  1.00  0.53           N  
ATOM   1370  CA  ILE A 395      -7.809  69.624 113.101  1.00  0.53           C  
ATOM   1371  C   ILE A 395      -9.317  69.601 113.209  1.00  0.53           C  
ATOM   1372  O   ILE A 395      -9.918  68.687 113.782  1.00  0.53           O  
ATOM   1373  CB  ILE A 395      -7.281  68.582 112.117  1.00  0.53           C  
ATOM   1374  CG1 ILE A 395      -5.730  68.630 112.042  1.00  0.53           C  
ATOM   1375  CG2 ILE A 395      -7.917  68.773 110.713  1.00  0.53           C  
ATOM   1376  CD1 ILE A 395      -5.113  67.249 111.773  1.00  0.53           C  
ATOM   1377  N   ARG A 396      -9.967  70.666 112.718  1.00  0.38           N  
ATOM   1378  CA  ARG A 396     -11.350  70.946 113.003  1.00  0.38           C  
ATOM   1379  C   ARG A 396     -12.116  71.083 111.710  1.00  0.38           C  
ATOM   1380  O   ARG A 396     -11.544  71.197 110.633  1.00  0.38           O  
ATOM   1381  CB  ARG A 396     -11.498  72.270 113.796  1.00  0.38           C  
ATOM   1382  CG  ARG A 396     -10.560  72.395 115.014  1.00  0.38           C  
ATOM   1383  CD  ARG A 396     -10.739  73.746 115.721  1.00  0.38           C  
ATOM   1384  NE  ARG A 396     -10.049  73.694 117.060  1.00  0.38           N  
ATOM   1385  CZ  ARG A 396      -8.729  73.801 117.260  1.00  0.38           C  
ATOM   1386  NH1 ARG A 396      -7.871  73.836 116.253  1.00  0.38           N  
ATOM   1387  NH2 ARG A 396      -8.270  73.766 118.504  1.00  0.38           N  
ATOM   1388  N   ALA A 397     -13.454  71.045 111.824  1.00  0.67           N  
ATOM   1389  CA  ALA A 397     -14.390  71.317 110.761  1.00  0.67           C  
ATOM   1390  C   ALA A 397     -14.408  72.757 110.246  1.00  0.67           C  
ATOM   1391  O   ALA A 397     -14.633  72.985 109.060  1.00  0.67           O  
ATOM   1392  CB  ALA A 397     -15.788  70.967 111.299  1.00  0.67           C  
ATOM   1393  N   GLU A 398     -14.216  73.738 111.149  1.00  0.55           N  
ATOM   1394  CA  GLU A 398     -14.330  75.155 110.897  1.00  0.55           C  
ATOM   1395  C   GLU A 398     -13.061  75.858 111.456  1.00  0.55           C  
ATOM   1396  O   GLU A 398     -12.246  75.192 112.161  1.00  0.55           O  
ATOM   1397  CB  GLU A 398     -15.581  75.754 111.617  1.00  0.55           C  
ATOM   1398  CG  GLU A 398     -16.958  75.181 111.168  1.00  0.55           C  
ATOM   1399  CD  GLU A 398     -18.162  75.921 111.754  1.00  0.55           C  
ATOM   1400  OE1 GLU A 398     -18.360  75.883 113.003  1.00  0.55           O  
ATOM   1401  OE2 GLU A 398     -18.954  76.519 110.981  1.00  0.55           O  
ATOM   1402  OXT GLU A 398     -12.910  77.083 111.201  1.00  0.55           O  
TER    1403      GLU A 398                                                      
ATOM   1404  N   VAL B 221      35.178  32.035  72.968  1.00  0.37           N  
ATOM   1405  CA  VAL B 221      35.236  31.915  74.468  1.00  0.37           C  
ATOM   1406  C   VAL B 221      36.292  32.868  74.999  1.00  0.37           C  
ATOM   1407  O   VAL B 221      37.357  32.977  74.403  1.00  0.37           O  
ATOM   1408  CB  VAL B 221      35.439  30.439  74.857  1.00  0.37           C  
ATOM   1409  CG1 VAL B 221      36.702  29.798  74.224  1.00  0.37           C  
ATOM   1410  CG2 VAL B 221      35.441  30.283  76.395  1.00  0.37           C  
ATOM   1411  N   ARG B 222      35.990  33.664  76.051  1.00  0.41           N  
ATOM   1412  CA  ARG B 222      36.946  34.490  76.766  1.00  0.41           C  
ATOM   1413  C   ARG B 222      37.939  33.626  77.534  1.00  0.41           C  
ATOM   1414  O   ARG B 222      37.569  32.556  78.011  1.00  0.41           O  
ATOM   1415  CB  ARG B 222      36.181  35.437  77.745  1.00  0.41           C  
ATOM   1416  CG  ARG B 222      34.975  36.187  77.117  1.00  0.41           C  
ATOM   1417  CD  ARG B 222      35.360  37.310  76.146  1.00  0.41           C  
ATOM   1418  NE  ARG B 222      35.386  38.573  76.959  1.00  0.41           N  
ATOM   1419  CZ  ARG B 222      36.237  39.595  76.802  1.00  0.41           C  
ATOM   1420  NH1 ARG B 222      37.221  39.549  75.912  1.00  0.41           N  
ATOM   1421  NH2 ARG B 222      36.107  40.689  77.550  1.00  0.41           N  
ATOM   1422  N   ASP B 223      39.220  34.049  77.682  1.00  0.59           N  
ATOM   1423  CA  ASP B 223      40.109  33.469  78.669  1.00  0.59           C  
ATOM   1424  C   ASP B 223      39.515  33.654  80.067  1.00  0.59           C  
ATOM   1425  O   ASP B 223      39.089  34.745  80.457  1.00  0.59           O  
ATOM   1426  CB  ASP B 223      41.549  34.044  78.549  1.00  0.59           C  
ATOM   1427  CG  ASP B 223      42.411  33.364  79.595  1.00  0.59           C  
ATOM   1428  OD1 ASP B 223      42.766  32.185  79.373  1.00  0.59           O  
ATOM   1429  OD2 ASP B 223      42.600  33.993  80.669  1.00  0.59           O  
ATOM   1430  N   ARG B 224      39.428  32.540  80.806  1.00  0.56           N  
ATOM   1431  CA  ARG B 224      38.755  32.474  82.074  1.00  0.56           C  
ATOM   1432  C   ARG B 224      39.475  33.214  83.194  1.00  0.56           C  
ATOM   1433  O   ARG B 224      38.842  33.895  83.994  1.00  0.56           O  
ATOM   1434  CB  ARG B 224      38.525  30.992  82.453  1.00  0.56           C  
ATOM   1435  CG  ARG B 224      37.395  30.792  83.483  1.00  0.56           C  
ATOM   1436  CD  ARG B 224      37.889  30.832  84.929  1.00  0.56           C  
ATOM   1437  NE  ARG B 224      36.729  30.474  85.801  1.00  0.56           N  
ATOM   1438  CZ  ARG B 224      36.841  30.303  87.118  1.00  0.56           C  
ATOM   1439  NH1 ARG B 224      38.016  30.411  87.736  1.00  0.56           N  
ATOM   1440  NH2 ARG B 224      35.758  30.059  87.834  1.00  0.56           N  
ATOM   1441  N   ASP B 225      40.820  33.102  83.290  1.00  0.68           N  
ATOM   1442  CA  ASP B 225      41.604  33.747  84.328  1.00  0.68           C  
ATOM   1443  C   ASP B 225      41.567  35.253  84.167  1.00  0.68           C  
ATOM   1444  O   ASP B 225      41.246  35.981  85.099  1.00  0.68           O  
ATOM   1445  CB  ASP B 225      43.071  33.238  84.311  1.00  0.68           C  
ATOM   1446  CG  ASP B 225      43.194  31.860  84.941  1.00  0.68           C  
ATOM   1447  OD1 ASP B 225      42.151  31.265  85.325  1.00  0.68           O  
ATOM   1448  OD2 ASP B 225      44.362  31.407  85.081  1.00  0.68           O  
ATOM   1449  N   LEU B 226      41.775  35.757  82.927  1.00  0.68           N  
ATOM   1450  CA  LEU B 226      41.681  37.185  82.673  1.00  0.68           C  
ATOM   1451  C   LEU B 226      40.296  37.748  82.970  1.00  0.68           C  
ATOM   1452  O   LEU B 226      40.154  38.811  83.570  1.00  0.68           O  
ATOM   1453  CB  LEU B 226      42.080  37.530  81.216  1.00  0.68           C  
ATOM   1454  CG  LEU B 226      42.028  39.040  80.859  1.00  0.68           C  
ATOM   1455  CD1 LEU B 226      42.912  39.913  81.778  1.00  0.68           C  
ATOM   1456  CD2 LEU B 226      42.420  39.236  79.387  1.00  0.68           C  
ATOM   1457  N   GLU B 227      39.223  37.018  82.598  1.00  0.68           N  
ATOM   1458  CA  GLU B 227      37.855  37.385  82.904  1.00  0.68           C  
ATOM   1459  C   GLU B 227      37.578  37.488  84.396  1.00  0.68           C  
ATOM   1460  O   GLU B 227      37.019  38.485  84.864  1.00  0.68           O  
ATOM   1461  CB  GLU B 227      36.908  36.342  82.280  1.00  0.68           C  
ATOM   1462  CG  GLU B 227      35.413  36.725  82.328  1.00  0.68           C  
ATOM   1463  CD  GLU B 227      34.619  35.794  81.420  1.00  0.68           C  
ATOM   1464  OE1 GLU B 227      34.819  34.558  81.510  1.00  0.68           O  
ATOM   1465  OE2 GLU B 227      33.857  36.333  80.571  1.00  0.68           O  
ATOM   1466  N   VAL B 228      38.040  36.505  85.200  1.00  0.69           N  
ATOM   1467  CA  VAL B 228      37.954  36.540  86.653  1.00  0.69           C  
ATOM   1468  C   VAL B 228      38.711  37.716  87.261  1.00  0.69           C  
ATOM   1469  O   VAL B 228      38.141  38.464  88.052  1.00  0.69           O  
ATOM   1470  CB  VAL B 228      38.419  35.222  87.282  1.00  0.69           C  
ATOM   1471  CG1 VAL B 228      38.537  35.311  88.826  1.00  0.69           C  
ATOM   1472  CG2 VAL B 228      37.394  34.132  86.903  1.00  0.69           C  
ATOM   1473  N   ASP B 229      39.978  37.967  86.857  1.00  0.69           N  
ATOM   1474  CA  ASP B 229      40.777  39.085  87.337  1.00  0.69           C  
ATOM   1475  C   ASP B 229      40.182  40.449  86.995  1.00  0.69           C  
ATOM   1476  O   ASP B 229      40.237  41.389  87.803  1.00  0.69           O  
ATOM   1477  CB  ASP B 229      42.219  39.038  86.764  1.00  0.69           C  
ATOM   1478  CG  ASP B 229      43.014  37.861  87.305  1.00  0.69           C  
ATOM   1479  OD1 ASP B 229      42.558  37.229  88.287  1.00  0.69           O  
ATOM   1480  OD2 ASP B 229      44.151  37.688  86.797  1.00  0.69           O  
ATOM   1481  N   THR B 230      39.606  40.600  85.783  1.00  0.71           N  
ATOM   1482  CA  THR B 230      38.879  41.790  85.320  1.00  0.71           C  
ATOM   1483  C   THR B 230      37.649  42.050  86.159  1.00  0.71           C  
ATOM   1484  O   THR B 230      37.438  43.170  86.636  1.00  0.71           O  
ATOM   1485  CB  THR B 230      38.438  41.714  83.861  1.00  0.71           C  
ATOM   1486  OG1 THR B 230      39.579  41.682  83.028  1.00  0.71           O  
ATOM   1487  CG2 THR B 230      37.691  42.972  83.389  1.00  0.71           C  
ATOM   1488  N   THR B 231      36.835  41.002  86.431  1.00  0.69           N  
ATOM   1489  CA  THR B 231      35.661  41.054  87.306  1.00  0.69           C  
ATOM   1490  C   THR B 231      36.024  41.451  88.725  1.00  0.69           C  
ATOM   1491  O   THR B 231      35.354  42.267  89.339  1.00  0.69           O  
ATOM   1492  CB  THR B 231      34.871  39.746  87.352  1.00  0.69           C  
ATOM   1493  OG1 THR B 231      34.430  39.429  86.045  1.00  0.69           O  
ATOM   1494  CG2 THR B 231      33.575  39.855  88.176  1.00  0.69           C  
ATOM   1495  N   LEU B 232      37.139  40.920  89.278  1.00  0.68           N  
ATOM   1496  CA  LEU B 232      37.632  41.302  90.595  1.00  0.68           C  
ATOM   1497  C   LEU B 232      38.035  42.761  90.758  1.00  0.68           C  
ATOM   1498  O   LEU B 232      37.693  43.398  91.750  1.00  0.68           O  
ATOM   1499  CB  LEU B 232      38.851  40.436  90.999  1.00  0.68           C  
ATOM   1500  CG  LEU B 232      38.522  38.957  91.274  1.00  0.68           C  
ATOM   1501  CD1 LEU B 232      39.811  38.177  91.582  1.00  0.68           C  
ATOM   1502  CD2 LEU B 232      37.502  38.797  92.414  1.00  0.68           C  
ATOM   1503  N   LYS B 233      38.762  43.342  89.776  1.00  0.69           N  
ATOM   1504  CA  LYS B 233      39.087  44.762  89.780  1.00  0.69           C  
ATOM   1505  C   LYS B 233      37.856  45.641  89.667  1.00  0.69           C  
ATOM   1506  O   LYS B 233      37.743  46.648  90.361  1.00  0.69           O  
ATOM   1507  CB  LYS B 233      40.078  45.137  88.654  1.00  0.69           C  
ATOM   1508  CG  LYS B 233      41.428  44.427  88.812  1.00  0.69           C  
ATOM   1509  CD  LYS B 233      42.462  44.905  87.779  1.00  0.69           C  
ATOM   1510  CE  LYS B 233      43.856  44.288  87.960  1.00  0.69           C  
ATOM   1511  NZ  LYS B 233      43.764  42.811  87.869  1.00  0.69           N  
ATOM   1512  N   SER B 234      36.885  45.247  88.812  1.00  0.72           N  
ATOM   1513  CA  SER B 234      35.600  45.926  88.678  1.00  0.72           C  
ATOM   1514  C   SER B 234      34.790  45.911  89.978  1.00  0.72           C  
ATOM   1515  O   SER B 234      34.365  46.954  90.451  1.00  0.72           O  
ATOM   1516  CB  SER B 234      34.782  45.328  87.491  1.00  0.72           C  
ATOM   1517  OG  SER B 234      33.539  45.992  87.264  1.00  0.72           O  
ATOM   1518  N   LEU B 235      34.655  44.739  90.658  1.00  0.71           N  
ATOM   1519  CA  LEU B 235      33.959  44.634  91.939  1.00  0.71           C  
ATOM   1520  C   LEU B 235      34.586  45.476  93.034  1.00  0.71           C  
ATOM   1521  O   LEU B 235      33.891  46.189  93.758  1.00  0.71           O  
ATOM   1522  CB  LEU B 235      33.918  43.161  92.434  1.00  0.71           C  
ATOM   1523  CG  LEU B 235      32.942  42.249  91.663  1.00  0.71           C  
ATOM   1524  CD1 LEU B 235      33.106  40.790  92.128  1.00  0.71           C  
ATOM   1525  CD2 LEU B 235      31.483  42.695  91.850  1.00  0.71           C  
ATOM   1526  N   SER B 236      35.931  45.457  93.128  1.00  0.73           N  
ATOM   1527  CA  SER B 236      36.715  46.295  94.025  1.00  0.73           C  
ATOM   1528  C   SER B 236      36.485  47.787  93.771  1.00  0.73           C  
ATOM   1529  O   SER B 236      36.183  48.542  94.692  1.00  0.73           O  
ATOM   1530  CB  SER B 236      38.225  45.917  93.900  1.00  0.73           C  
ATOM   1531  OG  SER B 236      39.093  46.797  94.614  1.00  0.73           O  
ATOM   1532  N   GLN B 237      36.518  48.238  92.492  1.00  0.73           N  
ATOM   1533  CA  GLN B 237      36.230  49.619  92.137  1.00  0.73           C  
ATOM   1534  C   GLN B 237      34.790  50.045  92.412  1.00  0.73           C  
ATOM   1535  O   GLN B 237      34.527  51.156  92.866  1.00  0.73           O  
ATOM   1536  CB  GLN B 237      36.614  49.933  90.667  1.00  0.73           C  
ATOM   1537  CG  GLN B 237      36.578  51.452  90.322  1.00  0.73           C  
ATOM   1538  CD  GLN B 237      37.528  52.257  91.225  1.00  0.73           C  
ATOM   1539  OE1 GLN B 237      38.674  51.867  91.417  1.00  0.73           O  
ATOM   1540  NE2 GLN B 237      37.067  53.396  91.796  1.00  0.73           N  
ATOM   1541  N   GLN B 238      33.787  49.168  92.186  1.00  0.73           N  
ATOM   1542  CA  GLN B 238      32.407  49.464  92.534  1.00  0.73           C  
ATOM   1543  C   GLN B 238      32.186  49.717  94.027  1.00  0.73           C  
ATOM   1544  O   GLN B 238      31.442  50.617  94.394  1.00  0.73           O  
ATOM   1545  CB  GLN B 238      31.453  48.328  92.091  1.00  0.73           C  
ATOM   1546  CG  GLN B 238      31.290  48.216  90.558  1.00  0.73           C  
ATOM   1547  CD  GLN B 238      30.542  46.947  90.132  1.00  0.73           C  
ATOM   1548  OE1 GLN B 238      30.971  46.157  89.329  1.00  0.73           O  
ATOM   1549  NE2 GLN B 238      29.338  46.724  90.721  1.00  0.73           N  
ATOM   1550  N   ILE B 239      32.845  48.924  94.907  1.00  0.75           N  
ATOM   1551  CA  ILE B 239      32.851  49.120  96.356  1.00  0.75           C  
ATOM   1552  C   ILE B 239      33.531  50.416  96.753  1.00  0.75           C  
ATOM   1553  O   ILE B 239      33.003  51.170  97.578  1.00  0.75           O  
ATOM   1554  CB  ILE B 239      33.527  47.953  97.071  1.00  0.75           C  
ATOM   1555  CG1 ILE B 239      32.713  46.664  96.815  1.00  0.75           C  
ATOM   1556  CG2 ILE B 239      33.650  48.218  98.597  1.00  0.75           C  
ATOM   1557  CD1 ILE B 239      33.482  45.400  97.209  1.00  0.75           C  
ATOM   1558  N   GLU B 240      34.693  50.746  96.152  1.00  0.74           N  
ATOM   1559  CA  GLU B 240      35.391  51.999  96.391  1.00  0.74           C  
ATOM   1560  C   GLU B 240      34.543  53.217  96.036  1.00  0.74           C  
ATOM   1561  O   GLU B 240      34.440  54.164  96.806  1.00  0.74           O  
ATOM   1562  CB  GLU B 240      36.743  52.033  95.628  1.00  0.74           C  
ATOM   1563  CG  GLU B 240      37.554  53.352  95.810  1.00  0.74           C  
ATOM   1564  CD  GLU B 240      38.004  53.631  97.247  1.00  0.74           C  
ATOM   1565  OE1 GLU B 240      37.767  52.777  98.144  1.00  0.74           O  
ATOM   1566  OE2 GLU B 240      38.581  54.722  97.480  1.00  0.74           O  
ATOM   1567  N   ASN B 241      33.817  53.167  94.900  1.00  0.78           N  
ATOM   1568  CA  ASN B 241      32.874  54.202  94.500  1.00  0.78           C  
ATOM   1569  C   ASN B 241      31.724  54.409  95.497  1.00  0.78           C  
ATOM   1570  O   ASN B 241      31.281  55.523  95.731  1.00  0.78           O  
ATOM   1571  CB  ASN B 241      32.285  53.898  93.098  1.00  0.78           C  
ATOM   1572  CG  ASN B 241      33.356  53.986  92.013  1.00  0.78           C  
ATOM   1573  OD1 ASN B 241      34.477  54.428  92.189  1.00  0.78           O  
ATOM   1574  ND2 ASN B 241      32.979  53.549  90.784  1.00  0.78           N  
ATOM   1575  N   ILE B 242      31.209  53.335  96.138  1.00  0.78           N  
ATOM   1576  CA  ILE B 242      30.245  53.453  97.233  1.00  0.78           C  
ATOM   1577  C   ILE B 242      30.831  54.124  98.467  1.00  0.78           C  
ATOM   1578  O   ILE B 242      30.209  54.996  99.061  1.00  0.78           O  
ATOM   1579  CB  ILE B 242      29.690  52.074  97.607  1.00  0.78           C  
ATOM   1580  CG1 ILE B 242      28.692  51.628  96.512  1.00  0.78           C  
ATOM   1581  CG2 ILE B 242      29.027  52.039  99.015  1.00  0.78           C  
ATOM   1582  CD1 ILE B 242      28.469  50.111  96.497  1.00  0.78           C  
ATOM   1583  N   ARG B 243      32.055  53.727  98.885  1.00  0.74           N  
ATOM   1584  CA  ARG B 243      32.716  54.314 100.044  1.00  0.74           C  
ATOM   1585  C   ARG B 243      33.121  55.753  99.852  1.00  0.74           C  
ATOM   1586  O   ARG B 243      32.939  56.587 100.750  1.00  0.74           O  
ATOM   1587  CB  ARG B 243      33.998  53.520 100.403  1.00  0.74           C  
ATOM   1588  CG  ARG B 243      33.699  52.293 101.283  1.00  0.74           C  
ATOM   1589  CD  ARG B 243      34.936  51.596 101.875  1.00  0.74           C  
ATOM   1590  NE  ARG B 243      35.983  51.497 100.787  1.00  0.74           N  
ATOM   1591  CZ  ARG B 243      36.557  50.393 100.292  1.00  0.74           C  
ATOM   1592  NH1 ARG B 243      36.282  49.185 100.766  1.00  0.74           N  
ATOM   1593  NH2 ARG B 243      37.398  50.488  99.270  1.00  0.74           N  
ATOM   1594  N   SER B 244      33.685  56.075  98.691  1.00  0.82           N  
ATOM   1595  CA  SER B 244      34.297  57.359  98.433  1.00  0.82           C  
ATOM   1596  C   SER B 244      33.815  57.905  97.102  1.00  0.82           C  
ATOM   1597  O   SER B 244      34.608  57.910  96.158  1.00  0.82           O  
ATOM   1598  CB  SER B 244      35.850  57.255  98.338  1.00  0.82           C  
ATOM   1599  OG  SER B 244      36.448  56.832  99.560  1.00  0.82           O  
ATOM   1600  N   PRO B 245      32.572  58.384  96.929  1.00  0.82           N  
ATOM   1601  CA  PRO B 245      32.078  58.838  95.636  1.00  0.82           C  
ATOM   1602  C   PRO B 245      32.811  60.071  95.169  1.00  0.82           C  
ATOM   1603  O   PRO B 245      33.188  60.919  95.984  1.00  0.82           O  
ATOM   1604  CB  PRO B 245      30.569  59.099  95.836  1.00  0.82           C  
ATOM   1605  CG  PRO B 245      30.358  59.138  97.355  1.00  0.82           C  
ATOM   1606  CD  PRO B 245      31.490  58.264  97.900  1.00  0.82           C  
ATOM   1607  N   GLU B 246      33.043  60.187  93.853  1.00  0.77           N  
ATOM   1608  CA  GLU B 246      33.906  61.199  93.288  1.00  0.77           C  
ATOM   1609  C   GLU B 246      33.167  62.495  93.002  1.00  0.77           C  
ATOM   1610  O   GLU B 246      33.761  63.516  92.652  1.00  0.77           O  
ATOM   1611  CB  GLU B 246      34.558  60.647  91.989  1.00  0.77           C  
ATOM   1612  CG  GLU B 246      33.539  60.346  90.858  1.00  0.77           C  
ATOM   1613  CD  GLU B 246      34.128  59.635  89.643  1.00  0.77           C  
ATOM   1614  OE1 GLU B 246      33.967  60.188  88.525  1.00  0.77           O  
ATOM   1615  OE2 GLU B 246      34.634  58.501  89.812  1.00  0.77           O  
ATOM   1616  N   GLY B 247      31.828  62.521  93.175  1.00  0.85           N  
ATOM   1617  CA  GLY B 247      31.042  63.719  92.933  1.00  0.85           C  
ATOM   1618  C   GLY B 247      30.720  63.897  91.477  1.00  0.85           C  
ATOM   1619  O   GLY B 247      30.423  64.994  91.018  1.00  0.85           O  
ATOM   1620  N   SER B 248      30.754  62.788  90.707  1.00  0.83           N  
ATOM   1621  CA  SER B 248      30.278  62.731  89.330  1.00  0.83           C  
ATOM   1622  C   SER B 248      28.772  62.615  89.333  1.00  0.83           C  
ATOM   1623  O   SER B 248      28.151  62.390  90.360  1.00  0.83           O  
ATOM   1624  CB  SER B 248      30.910  61.605  88.427  1.00  0.83           C  
ATOM   1625  OG  SER B 248      30.477  60.269  88.680  1.00  0.83           O  
ATOM   1626  N   ARG B 249      28.099  62.773  88.182  1.00  0.74           N  
ATOM   1627  CA  ARG B 249      26.672  62.523  88.116  1.00  0.74           C  
ATOM   1628  C   ARG B 249      26.233  61.082  88.382  1.00  0.74           C  
ATOM   1629  O   ARG B 249      25.228  60.834  89.033  1.00  0.74           O  
ATOM   1630  CB  ARG B 249      26.142  62.988  86.754  1.00  0.74           C  
ATOM   1631  CG  ARG B 249      24.611  62.887  86.675  1.00  0.74           C  
ATOM   1632  CD  ARG B 249      24.037  63.614  85.470  1.00  0.74           C  
ATOM   1633  NE  ARG B 249      22.611  63.903  85.817  1.00  0.74           N  
ATOM   1634  CZ  ARG B 249      21.844  64.783  85.166  1.00  0.74           C  
ATOM   1635  NH1 ARG B 249      22.285  65.390  84.069  1.00  0.74           N  
ATOM   1636  NH2 ARG B 249      20.626  65.061  85.623  1.00  0.74           N  
ATOM   1637  N   LYS B 250      26.997  60.081  87.889  1.00  0.71           N  
ATOM   1638  CA  LYS B 250      26.724  58.682  88.184  1.00  0.71           C  
ATOM   1639  C   LYS B 250      27.127  58.296  89.601  1.00  0.71           C  
ATOM   1640  O   LYS B 250      26.666  57.292  90.135  1.00  0.71           O  
ATOM   1641  CB  LYS B 250      27.530  57.744  87.248  1.00  0.71           C  
ATOM   1642  CG  LYS B 250      27.100  57.786  85.777  1.00  0.71           C  
ATOM   1643  CD  LYS B 250      27.923  56.794  84.933  1.00  0.71           C  
ATOM   1644  CE  LYS B 250      27.520  56.795  83.454  1.00  0.71           C  
ATOM   1645  NZ  LYS B 250      28.371  55.867  82.670  1.00  0.71           N  
ATOM   1646  N   ASN B 251      28.019  59.083  90.233  1.00  0.82           N  
ATOM   1647  CA  ASN B 251      28.607  58.758  91.508  1.00  0.82           C  
ATOM   1648  C   ASN B 251      28.629  59.993  92.412  1.00  0.82           C  
ATOM   1649  O   ASN B 251      29.708  60.477  92.770  1.00  0.82           O  
ATOM   1650  CB  ASN B 251      30.027  58.205  91.216  1.00  0.82           C  
ATOM   1651  CG  ASN B 251      30.222  56.956  92.044  1.00  0.82           C  
ATOM   1652  OD1 ASN B 251      30.718  56.979  93.152  1.00  0.82           O  
ATOM   1653  ND2 ASN B 251      29.742  55.808  91.496  1.00  0.82           N  
ATOM   1654  N   PRO B 252      27.483  60.581  92.771  1.00  0.87           N  
ATOM   1655  CA  PRO B 252      27.455  61.848  93.469  1.00  0.87           C  
ATOM   1656  C   PRO B 252      27.824  61.700  94.926  1.00  0.87           C  
ATOM   1657  O   PRO B 252      27.549  60.679  95.552  1.00  0.87           O  
ATOM   1658  CB  PRO B 252      26.012  62.334  93.293  1.00  0.87           C  
ATOM   1659  CG  PRO B 252      25.178  61.053  93.216  1.00  0.87           C  
ATOM   1660  CD  PRO B 252      26.128  60.069  92.527  1.00  0.87           C  
ATOM   1661  N   ALA B 253      28.489  62.719  95.487  1.00  0.87           N  
ATOM   1662  CA  ALA B 253      28.840  62.743  96.886  1.00  0.87           C  
ATOM   1663  C   ALA B 253      27.679  63.249  97.720  1.00  0.87           C  
ATOM   1664  O   ALA B 253      26.655  63.670  97.204  1.00  0.87           O  
ATOM   1665  CB  ALA B 253      30.089  63.616  97.068  1.00  0.87           C  
ATOM   1666  N   ARG B 254      27.771  63.201  99.061  1.00  0.74           N  
ATOM   1667  CA  ARG B 254      26.677  63.726  99.854  1.00  0.74           C  
ATOM   1668  C   ARG B 254      26.614  65.257  99.881  1.00  0.74           C  
ATOM   1669  O   ARG B 254      25.565  65.860  99.644  1.00  0.74           O  
ATOM   1670  CB  ARG B 254      26.749  63.152 101.285  1.00  0.74           C  
ATOM   1671  CG  ARG B 254      25.396  62.551 101.693  1.00  0.74           C  
ATOM   1672  CD  ARG B 254      25.185  62.554 103.199  1.00  0.74           C  
ATOM   1673  NE  ARG B 254      23.694  62.482 103.371  1.00  0.74           N  
ATOM   1674  CZ  ARG B 254      23.069  62.079 104.473  1.00  0.74           C  
ATOM   1675  NH1 ARG B 254      23.712  61.674 105.546  1.00  0.74           N  
ATOM   1676  NH2 ARG B 254      21.741  62.129 104.509  1.00  0.74           N  
ATOM   1677  N   THR B 255      27.762  65.920 100.140  1.00  0.84           N  
ATOM   1678  CA  THR B 255      27.920  67.372 100.192  1.00  0.84           C  
ATOM   1679  C   THR B 255      29.312  67.738  99.700  1.00  0.84           C  
ATOM   1680  O   THR B 255      30.198  66.885  99.573  1.00  0.84           O  
ATOM   1681  CB  THR B 255      27.666  68.050 101.568  1.00  0.84           C  
ATOM   1682  OG1 THR B 255      28.656  67.785 102.543  1.00  0.84           O  
ATOM   1683  CG2 THR B 255      26.334  67.612 102.183  1.00  0.84           C  
ATOM   1684  N   CYS B 256      29.564  69.031  99.406  1.00  0.86           N  
ATOM   1685  CA  CYS B 256      30.897  69.574  99.196  1.00  0.86           C  
ATOM   1686  C   CYS B 256      31.764  69.523 100.445  1.00  0.86           C  
ATOM   1687  O   CYS B 256      32.966  69.292 100.364  1.00  0.86           O  
ATOM   1688  CB  CYS B 256      30.825  71.037  98.732  1.00  0.86           C  
ATOM   1689  SG  CYS B 256      29.947  71.173  97.150  1.00  0.86           S  
ATOM   1690  N   ARG B 257      31.158  69.703 101.643  1.00  0.70           N  
ATOM   1691  CA  ARG B 257      31.810  69.557 102.937  1.00  0.70           C  
ATOM   1692  C   ARG B 257      32.411  68.165 103.119  1.00  0.70           C  
ATOM   1693  O   ARG B 257      33.578  68.053 103.504  1.00  0.70           O  
ATOM   1694  CB  ARG B 257      30.795  69.867 104.080  1.00  0.70           C  
ATOM   1695  CG  ARG B 257      31.217  69.442 105.509  1.00  0.70           C  
ATOM   1696  CD  ARG B 257      30.188  69.817 106.590  1.00  0.70           C  
ATOM   1697  NE  ARG B 257      30.704  69.343 107.924  1.00  0.70           N  
ATOM   1698  CZ  ARG B 257      30.542  68.111 108.422  1.00  0.70           C  
ATOM   1699  NH1 ARG B 257      30.006  67.089 107.774  1.00  0.70           N  
ATOM   1700  NH2 ARG B 257      31.009  67.844 109.623  1.00  0.70           N  
ATOM   1701  N   ASP B 258      31.667  67.083 102.775  1.00  0.78           N  
ATOM   1702  CA  ASP B 258      32.157  65.714 102.765  1.00  0.78           C  
ATOM   1703  C   ASP B 258      33.297  65.501 101.788  1.00  0.78           C  
ATOM   1704  O   ASP B 258      34.314  64.893 102.120  1.00  0.78           O  
ATOM   1705  CB  ASP B 258      31.023  64.727 102.383  1.00  0.78           C  
ATOM   1706  CG  ASP B 258      30.092  64.641 103.560  1.00  0.78           C  
ATOM   1707  OD1 ASP B 258      30.627  64.301 104.638  1.00  0.78           O  
ATOM   1708  OD2 ASP B 258      28.870  64.881 103.399  1.00  0.78           O  
ATOM   1709  N   LEU B 259      33.177  66.042 100.555  1.00  0.78           N  
ATOM   1710  CA  LEU B 259      34.236  65.965  99.563  1.00  0.78           C  
ATOM   1711  C   LEU B 259      35.512  66.648  99.983  1.00  0.78           C  
ATOM   1712  O   LEU B 259      36.585  66.077  99.846  1.00  0.78           O  
ATOM   1713  CB  LEU B 259      33.837  66.614  98.221  1.00  0.78           C  
ATOM   1714  CG  LEU B 259      32.834  65.805  97.391  1.00  0.78           C  
ATOM   1715  CD1 LEU B 259      32.402  66.627  96.166  1.00  0.78           C  
ATOM   1716  CD2 LEU B 259      33.464  64.467  96.955  1.00  0.78           C  
ATOM   1717  N   LYS B 260      35.428  67.866 100.545  1.00  0.72           N  
ATOM   1718  CA  LYS B 260      36.576  68.563 101.074  1.00  0.72           C  
ATOM   1719  C   LYS B 260      37.262  67.835 102.227  1.00  0.72           C  
ATOM   1720  O   LYS B 260      38.476  67.741 102.295  1.00  0.72           O  
ATOM   1721  CB  LYS B 260      36.136  69.934 101.626  1.00  0.72           C  
ATOM   1722  CG  LYS B 260      37.352  70.780 102.022  1.00  0.72           C  
ATOM   1723  CD  LYS B 260      37.038  71.886 103.027  1.00  0.72           C  
ATOM   1724  CE  LYS B 260      38.331  72.478 103.590  1.00  0.72           C  
ATOM   1725  NZ  LYS B 260      38.029  73.561 104.542  1.00  0.72           N  
ATOM   1726  N   MET B 261      36.464  67.313 103.183  1.00  0.63           N  
ATOM   1727  CA  MET B 261      36.968  66.601 104.338  1.00  0.63           C  
ATOM   1728  C   MET B 261      37.713  65.321 103.982  1.00  0.63           C  
ATOM   1729  O   MET B 261      38.753  65.013 104.559  1.00  0.63           O  
ATOM   1730  CB  MET B 261      35.773  66.263 105.250  1.00  0.63           C  
ATOM   1731  CG  MET B 261      36.162  65.639 106.600  1.00  0.63           C  
ATOM   1732  SD  MET B 261      34.771  64.809 107.417  1.00  0.63           S  
ATOM   1733  CE  MET B 261      33.555  66.156 107.390  1.00  0.63           C  
ATOM   1734  N   CYS B 262      37.190  64.548 103.010  1.00  0.65           N  
ATOM   1735  CA  CYS B 262      37.776  63.281 102.608  1.00  0.65           C  
ATOM   1736  C   CYS B 262      38.799  63.416 101.497  1.00  0.65           C  
ATOM   1737  O   CYS B 262      39.602  62.505 101.311  1.00  0.65           O  
ATOM   1738  CB  CYS B 262      36.662  62.294 102.153  1.00  0.65           C  
ATOM   1739  SG  CYS B 262      36.244  61.086 103.444  1.00  0.65           S  
ATOM   1740  N   HIS B 263      38.836  64.546 100.764  1.00  0.69           N  
ATOM   1741  CA  HIS B 263      39.720  64.722  99.626  1.00  0.69           C  
ATOM   1742  C   HIS B 263      40.283  66.132  99.642  1.00  0.69           C  
ATOM   1743  O   HIS B 263      39.866  67.010  98.889  1.00  0.69           O  
ATOM   1744  CB  HIS B 263      39.002  64.508  98.275  1.00  0.69           C  
ATOM   1745  CG  HIS B 263      38.308  63.197  98.156  1.00  0.69           C  
ATOM   1746  ND1 HIS B 263      39.045  62.054  97.908  1.00  0.69           N  
ATOM   1747  CD2 HIS B 263      36.992  62.896  98.239  1.00  0.69           C  
ATOM   1748  CE1 HIS B 263      38.165  61.087  97.848  1.00  0.69           C  
ATOM   1749  NE2 HIS B 263      36.894  61.533  98.039  1.00  0.69           N  
ATOM   1750  N   SER B 264      41.273  66.356 100.531  1.00  0.72           N  
ATOM   1751  CA  SER B 264      41.919  67.621 100.869  1.00  0.72           C  
ATOM   1752  C   SER B 264      42.489  68.414  99.709  1.00  0.72           C  
ATOM   1753  O   SER B 264      42.554  69.646  99.756  1.00  0.72           O  
ATOM   1754  CB  SER B 264      43.156  67.353 101.767  1.00  0.72           C  
ATOM   1755  OG  SER B 264      42.774  66.743 102.998  1.00  0.72           O  
ATOM   1756  N   ASP B 265      42.986  67.729  98.669  1.00  0.66           N  
ATOM   1757  CA  ASP B 265      43.705  68.254  97.542  1.00  0.66           C  
ATOM   1758  C   ASP B 265      42.803  68.590  96.360  1.00  0.66           C  
ATOM   1759  O   ASP B 265      43.227  69.275  95.417  1.00  0.66           O  
ATOM   1760  CB  ASP B 265      44.779  67.196  97.110  1.00  0.66           C  
ATOM   1761  CG  ASP B 265      44.352  65.722  97.044  1.00  0.66           C  
ATOM   1762  OD1 ASP B 265      43.321  65.329  97.644  1.00  0.66           O  
ATOM   1763  OD2 ASP B 265      45.117  64.969  96.392  1.00  0.66           O  
ATOM   1764  N   TRP B 266      41.526  68.151  96.385  1.00  0.67           N  
ATOM   1765  CA  TRP B 266      40.595  68.334  95.289  1.00  0.67           C  
ATOM   1766  C   TRP B 266      40.274  69.777  94.987  1.00  0.67           C  
ATOM   1767  O   TRP B 266      40.250  70.667  95.839  1.00  0.67           O  
ATOM   1768  CB  TRP B 266      39.335  67.437  95.381  1.00  0.67           C  
ATOM   1769  CG  TRP B 266      39.645  65.965  95.129  1.00  0.67           C  
ATOM   1770  CD1 TRP B 266      40.848  65.300  95.114  1.00  0.67           C  
ATOM   1771  CD2 TRP B 266      38.644  64.959  94.859  1.00  0.67           C  
ATOM   1772  NE1 TRP B 266      40.664  63.958  94.876  1.00  0.67           N  
ATOM   1773  CE2 TRP B 266      39.313  63.738  94.723  1.00  0.67           C  
ATOM   1774  CE3 TRP B 266      37.252  65.043  94.764  1.00  0.67           C  
ATOM   1775  CZ2 TRP B 266      38.618  62.554  94.506  1.00  0.67           C  
ATOM   1776  CZ3 TRP B 266      36.548  63.852  94.521  1.00  0.67           C  
ATOM   1777  CH2 TRP B 266      37.220  62.627  94.405  1.00  0.67           C  
ATOM   1778  N   LYS B 267      40.102  70.085  93.695  1.00  0.75           N  
ATOM   1779  CA  LYS B 267      39.976  71.461  93.295  1.00  0.75           C  
ATOM   1780  C   LYS B 267      38.561  71.972  93.456  1.00  0.75           C  
ATOM   1781  O   LYS B 267      37.593  71.266  93.235  1.00  0.75           O  
ATOM   1782  CB  LYS B 267      40.435  71.689  91.831  1.00  0.75           C  
ATOM   1783  CG  LYS B 267      41.825  71.118  91.464  1.00  0.75           C  
ATOM   1784  CD  LYS B 267      42.954  71.384  92.485  1.00  0.75           C  
ATOM   1785  CE  LYS B 267      43.135  72.855  92.879  1.00  0.75           C  
ATOM   1786  NZ  LYS B 267      44.133  72.948  93.965  1.00  0.75           N  
ATOM   1787  N   SER B 268      38.399  73.258  93.817  1.00  0.84           N  
ATOM   1788  CA  SER B 268      37.120  73.945  93.692  1.00  0.84           C  
ATOM   1789  C   SER B 268      36.518  73.884  92.301  1.00  0.84           C  
ATOM   1790  O   SER B 268      37.225  73.922  91.295  1.00  0.84           O  
ATOM   1791  CB  SER B 268      37.275  75.445  94.026  1.00  0.84           C  
ATOM   1792  OG  SER B 268      37.437  75.618  95.433  1.00  0.84           O  
ATOM   1793  N   GLY B 269      35.183  73.789  92.201  1.00  0.87           N  
ATOM   1794  CA  GLY B 269      34.576  73.603  90.899  1.00  0.87           C  
ATOM   1795  C   GLY B 269      33.249  72.948  91.001  1.00  0.87           C  
ATOM   1796  O   GLY B 269      32.643  72.879  92.067  1.00  0.87           O  
ATOM   1797  N   GLU B 270      32.759  72.462  89.853  1.00  0.84           N  
ATOM   1798  CA  GLU B 270      31.456  71.868  89.728  1.00  0.84           C  
ATOM   1799  C   GLU B 270      31.464  70.391  90.070  1.00  0.84           C  
ATOM   1800  O   GLU B 270      32.283  69.629  89.549  1.00  0.84           O  
ATOM   1801  CB  GLU B 270      30.956  71.937  88.269  1.00  0.84           C  
ATOM   1802  CG  GLU B 270      30.907  73.339  87.628  1.00  0.84           C  
ATOM   1803  CD  GLU B 270      29.467  73.789  87.617  1.00  0.84           C  
ATOM   1804  OE1 GLU B 270      28.808  73.615  86.566  1.00  0.84           O  
ATOM   1805  OE2 GLU B 270      28.949  74.241  88.649  1.00  0.84           O  
ATOM   1806  N   TYR B 271      30.518  69.935  90.900  1.00  0.85           N  
ATOM   1807  CA  TYR B 271      30.402  68.549  91.297  1.00  0.85           C  
ATOM   1808  C   TYR B 271      28.924  68.251  91.368  1.00  0.85           C  
ATOM   1809  O   TYR B 271      28.091  69.158  91.380  1.00  0.85           O  
ATOM   1810  CB  TYR B 271      31.020  68.256  92.698  1.00  0.85           C  
ATOM   1811  CG  TYR B 271      32.521  68.377  92.698  1.00  0.85           C  
ATOM   1812  CD1 TYR B 271      33.150  69.626  92.844  1.00  0.85           C  
ATOM   1813  CD2 TYR B 271      33.319  67.224  92.624  1.00  0.85           C  
ATOM   1814  CE1 TYR B 271      34.548  69.721  92.931  1.00  0.85           C  
ATOM   1815  CE2 TYR B 271      34.709  67.310  92.742  1.00  0.85           C  
ATOM   1816  CZ  TYR B 271      35.319  68.551  92.904  1.00  0.85           C  
ATOM   1817  OH  TYR B 271      36.710  68.558  93.084  1.00  0.85           O  
ATOM   1818  N   TRP B 272      28.554  66.964  91.414  1.00  0.84           N  
ATOM   1819  CA  TRP B 272      27.197  66.529  91.646  1.00  0.84           C  
ATOM   1820  C   TRP B 272      27.111  65.947  93.029  1.00  0.84           C  
ATOM   1821  O   TRP B 272      28.004  65.219  93.490  1.00  0.84           O  
ATOM   1822  CB  TRP B 272      26.712  65.459  90.640  1.00  0.84           C  
ATOM   1823  CG  TRP B 272      26.665  65.966  89.217  1.00  0.84           C  
ATOM   1824  CD1 TRP B 272      27.698  66.199  88.354  1.00  0.84           C  
ATOM   1825  CD2 TRP B 272      25.468  66.376  88.512  1.00  0.84           C  
ATOM   1826  NE1 TRP B 272      27.239  66.707  87.144  1.00  0.84           N  
ATOM   1827  CE2 TRP B 272      25.853  66.822  87.258  1.00  0.84           C  
ATOM   1828  CE3 TRP B 272      24.130  66.380  88.922  1.00  0.84           C  
ATOM   1829  CZ2 TRP B 272      24.909  67.294  86.332  1.00  0.84           C  
ATOM   1830  CZ3 TRP B 272      23.177  66.861  88.008  1.00  0.84           C  
ATOM   1831  CH2 TRP B 272      23.555  67.303  86.736  1.00  0.84           C  
ATOM   1832  N   ILE B 273      26.024  66.269  93.737  1.00  0.84           N  
ATOM   1833  CA  ILE B 273      25.776  65.770  95.065  1.00  0.84           C  
ATOM   1834  C   ILE B 273      24.354  65.306  95.188  1.00  0.84           C  
ATOM   1835  O   ILE B 273      23.457  65.782  94.488  1.00  0.84           O  
ATOM   1836  CB  ILE B 273      26.037  66.788  96.175  1.00  0.84           C  
ATOM   1837  CG1 ILE B 273      25.245  68.105  95.977  1.00  0.84           C  
ATOM   1838  CG2 ILE B 273      27.560  67.027  96.274  1.00  0.84           C  
ATOM   1839  CD1 ILE B 273      25.168  68.940  97.260  1.00  0.84           C  
ATOM   1840  N   ASP B 274      24.135  64.366  96.114  1.00  0.81           N  
ATOM   1841  CA  ASP B 274      22.862  63.788  96.410  1.00  0.81           C  
ATOM   1842  C   ASP B 274      22.670  63.741  97.944  1.00  0.81           C  
ATOM   1843  O   ASP B 274      22.934  62.720  98.587  1.00  0.81           O  
ATOM   1844  CB  ASP B 274      22.880  62.386  95.757  1.00  0.81           C  
ATOM   1845  CG  ASP B 274      21.497  61.810  95.820  1.00  0.81           C  
ATOM   1846  OD1 ASP B 274      20.563  62.642  95.854  1.00  0.81           O  
ATOM   1847  OD2 ASP B 274      21.405  60.561  95.859  1.00  0.81           O  
ATOM   1848  N   PRO B 275      22.271  64.830  98.618  1.00  0.84           N  
ATOM   1849  CA  PRO B 275      22.250  64.868 100.076  1.00  0.84           C  
ATOM   1850  C   PRO B 275      21.140  64.016 100.683  1.00  0.84           C  
ATOM   1851  O   PRO B 275      21.312  63.542 101.829  1.00  0.84           O  
ATOM   1852  CB  PRO B 275      22.143  66.367 100.454  1.00  0.84           C  
ATOM   1853  CG  PRO B 275      21.929  67.146  99.145  1.00  0.84           C  
ATOM   1854  CD  PRO B 275      22.303  66.166  98.034  1.00  0.84           C  
ATOM   1855  N   ASN B 276      20.004  63.821  99.980  1.00  0.76           N  
ATOM   1856  CA  ASN B 276      18.840  63.082 100.433  1.00  0.76           C  
ATOM   1857  C   ASN B 276      19.069  61.590 100.262  1.00  0.76           C  
ATOM   1858  O   ASN B 276      18.342  60.793 100.853  1.00  0.76           O  
ATOM   1859  CB  ASN B 276      17.482  63.612  99.833  1.00  0.76           C  
ATOM   1860  CG  ASN B 276      17.360  63.375  98.322  1.00  0.76           C  
ATOM   1861  OD1 ASN B 276      18.214  62.755  97.753  1.00  0.76           O  
ATOM   1862  ND2 ASN B 276      16.287  63.901  97.671  1.00  0.76           N  
ATOM   1863  N   GLN B 277      20.124  61.183  99.533  1.00  0.74           N  
ATOM   1864  CA  GLN B 277      20.490  59.819  99.237  1.00  0.74           C  
ATOM   1865  C   GLN B 277      19.357  59.026  98.594  1.00  0.74           C  
ATOM   1866  O   GLN B 277      18.590  59.516  97.790  1.00  0.74           O  
ATOM   1867  CB  GLN B 277      21.084  59.104 100.490  1.00  0.74           C  
ATOM   1868  CG  GLN B 277      22.095  59.986 101.262  1.00  0.74           C  
ATOM   1869  CD  GLN B 277      22.813  59.214 102.369  1.00  0.74           C  
ATOM   1870  OE1 GLN B 277      23.945  58.775 102.266  1.00  0.74           O  
ATOM   1871  NE2 GLN B 277      22.109  59.063 103.521  1.00  0.74           N  
ATOM   1872  N   GLY B 278      19.203  57.732  98.945  1.00  0.71           N  
ATOM   1873  CA  GLY B 278      18.276  56.889  98.198  1.00  0.71           C  
ATOM   1874  C   GLY B 278      18.663  56.669  96.755  1.00  0.71           C  
ATOM   1875  O   GLY B 278      19.787  56.259  96.452  1.00  0.71           O  
ATOM   1876  N   CYS B 279      17.720  56.886  95.829  1.00  0.61           N  
ATOM   1877  CA  CYS B 279      17.966  56.866  94.401  1.00  0.61           C  
ATOM   1878  C   CYS B 279      18.667  58.150  93.953  1.00  0.61           C  
ATOM   1879  O   CYS B 279      18.228  59.234  94.290  1.00  0.61           O  
ATOM   1880  CB  CYS B 279      16.614  56.752  93.652  1.00  0.61           C  
ATOM   1881  SG  CYS B 279      16.804  56.558  91.855  1.00  0.61           S  
ATOM   1882  N   ASN B 280      19.740  58.077  93.129  1.00  0.74           N  
ATOM   1883  CA  ASN B 280      20.623  59.215  92.887  1.00  0.74           C  
ATOM   1884  C   ASN B 280      20.259  60.050  91.663  1.00  0.74           C  
ATOM   1885  O   ASN B 280      20.984  60.951  91.230  1.00  0.74           O  
ATOM   1886  CB  ASN B 280      22.091  58.697  92.800  1.00  0.74           C  
ATOM   1887  CG  ASN B 280      22.391  57.798  91.594  1.00  0.74           C  
ATOM   1888  OD1 ASN B 280      21.663  57.659  90.627  1.00  0.74           O  
ATOM   1889  ND2 ASN B 280      23.574  57.128  91.657  1.00  0.74           N  
ATOM   1890  N   LEU B 281      19.102  59.764  91.047  1.00  0.65           N  
ATOM   1891  CA  LEU B 281      18.687  60.405  89.819  1.00  0.65           C  
ATOM   1892  C   LEU B 281      18.184  61.828  90.042  1.00  0.65           C  
ATOM   1893  O   LEU B 281      18.102  62.596  89.082  1.00  0.65           O  
ATOM   1894  CB  LEU B 281      17.656  59.542  89.041  1.00  0.65           C  
ATOM   1895  CG  LEU B 281      18.193  58.162  88.584  1.00  0.65           C  
ATOM   1896  CD1 LEU B 281      17.085  57.351  87.890  1.00  0.65           C  
ATOM   1897  CD2 LEU B 281      19.417  58.279  87.657  1.00  0.65           C  
ATOM   1898  N   ASP B 282      17.908  62.237  91.307  1.00  0.68           N  
ATOM   1899  CA  ASP B 282      17.514  63.583  91.663  1.00  0.68           C  
ATOM   1900  C   ASP B 282      18.719  64.363  92.215  1.00  0.68           C  
ATOM   1901  O   ASP B 282      18.569  65.459  92.769  1.00  0.68           O  
ATOM   1902  CB  ASP B 282      16.260  63.590  92.600  1.00  0.68           C  
ATOM   1903  CG  ASP B 282      16.550  63.121  94.011  1.00  0.68           C  
ATOM   1904  OD1 ASP B 282      17.518  62.364  94.168  1.00  0.68           O  
ATOM   1905  OD2 ASP B 282      15.793  63.500  94.944  1.00  0.68           O  
ATOM   1906  N   ALA B 283      19.963  63.847  92.026  1.00  0.84           N  
ATOM   1907  CA  ALA B 283      21.190  64.551  92.349  1.00  0.84           C  
ATOM   1908  C   ALA B 283      21.332  65.903  91.651  1.00  0.84           C  
ATOM   1909  O   ALA B 283      20.931  66.116  90.499  1.00  0.84           O  
ATOM   1910  CB  ALA B 283      22.457  63.700  92.065  1.00  0.84           C  
ATOM   1911  N   ILE B 284      21.931  66.874  92.349  1.00  0.83           N  
ATOM   1912  CA  ILE B 284      21.988  68.256  91.924  1.00  0.83           C  
ATOM   1913  C   ILE B 284      23.412  68.633  91.622  1.00  0.83           C  
ATOM   1914  O   ILE B 284      24.368  68.141  92.225  1.00  0.83           O  
ATOM   1915  CB  ILE B 284      21.362  69.227  92.928  1.00  0.83           C  
ATOM   1916  CG1 ILE B 284      21.944  69.044  94.352  1.00  0.83           C  
ATOM   1917  CG2 ILE B 284      19.827  69.018  92.894  1.00  0.83           C  
ATOM   1918  CD1 ILE B 284      21.663  70.244  95.266  1.00  0.83           C  
ATOM   1919  N   LYS B 285      23.581  69.515  90.627  1.00  0.82           N  
ATOM   1920  CA  LYS B 285      24.851  70.043  90.216  1.00  0.82           C  
ATOM   1921  C   LYS B 285      25.109  71.305  90.992  1.00  0.82           C  
ATOM   1922  O   LYS B 285      24.235  72.187  91.077  1.00  0.82           O  
ATOM   1923  CB  LYS B 285      24.827  70.346  88.706  1.00  0.82           C  
ATOM   1924  CG  LYS B 285      26.190  70.760  88.139  1.00  0.82           C  
ATOM   1925  CD  LYS B 285      26.063  71.108  86.646  1.00  0.82           C  
ATOM   1926  CE  LYS B 285      27.188  70.590  85.751  1.00  0.82           C  
ATOM   1927  NZ  LYS B 285      28.443  71.151  86.185  1.00  0.82           N  
ATOM   1928  N   VAL B 286      26.273  71.410  91.632  1.00  0.87           N  
ATOM   1929  CA  VAL B 286      26.587  72.487  92.534  1.00  0.87           C  
ATOM   1930  C   VAL B 286      28.015  72.902  92.339  1.00  0.87           C  
ATOM   1931  O   VAL B 286      28.842  72.147  91.810  1.00  0.87           O  
ATOM   1932  CB  VAL B 286      26.411  72.098  94.014  1.00  0.87           C  
ATOM   1933  CG1 VAL B 286      24.973  71.590  94.259  1.00  0.87           C  
ATOM   1934  CG2 VAL B 286      27.442  71.026  94.457  1.00  0.87           C  
ATOM   1935  N   PHE B 287      28.354  74.099  92.832  1.00  0.85           N  
ATOM   1936  CA  PHE B 287      29.723  74.533  92.969  1.00  0.85           C  
ATOM   1937  C   PHE B 287      30.181  74.191  94.378  1.00  0.85           C  
ATOM   1938  O   PHE B 287      29.575  74.607  95.369  1.00  0.85           O  
ATOM   1939  CB  PHE B 287      29.856  76.054  92.683  1.00  0.85           C  
ATOM   1940  CG  PHE B 287      31.263  76.572  92.860  1.00  0.85           C  
ATOM   1941  CD1 PHE B 287      32.223  76.382  91.855  1.00  0.85           C  
ATOM   1942  CD2 PHE B 287      31.639  77.239  94.040  1.00  0.85           C  
ATOM   1943  CE1 PHE B 287      33.523  76.885  92.006  1.00  0.85           C  
ATOM   1944  CE2 PHE B 287      32.939  77.738  94.196  1.00  0.85           C  
ATOM   1945  CZ  PHE B 287      33.879  77.569  93.174  1.00  0.85           C  
ATOM   1946  N   CYS B 288      31.281  73.433  94.491  1.00  0.86           N  
ATOM   1947  CA  CYS B 288      31.973  73.205  95.739  1.00  0.86           C  
ATOM   1948  C   CYS B 288      33.131  74.164  95.852  1.00  0.86           C  
ATOM   1949  O   CYS B 288      34.055  74.141  95.030  1.00  0.86           O  
ATOM   1950  CB  CYS B 288      32.561  71.776  95.856  1.00  0.86           C  
ATOM   1951  SG  CYS B 288      31.308  70.464  95.845  1.00  0.86           S  
ATOM   1952  N   ASN B 289      33.142  75.001  96.904  1.00  0.83           N  
ATOM   1953  CA  ASN B 289      34.321  75.725  97.329  1.00  0.83           C  
ATOM   1954  C   ASN B 289      35.117  74.763  98.219  1.00  0.83           C  
ATOM   1955  O   ASN B 289      34.690  74.424  99.325  1.00  0.83           O  
ATOM   1956  CB  ASN B 289      33.913  77.031  98.085  1.00  0.83           C  
ATOM   1957  CG  ASN B 289      35.116  77.912  98.410  1.00  0.83           C  
ATOM   1958  OD1 ASN B 289      36.215  77.404  98.636  1.00  0.83           O  
ATOM   1959  ND2 ASN B 289      34.928  79.246  98.465  1.00  0.83           N  
ATOM   1960  N   MET B 290      36.302  74.294  97.785  1.00  0.76           N  
ATOM   1961  CA  MET B 290      37.086  73.343  98.550  1.00  0.76           C  
ATOM   1962  C   MET B 290      38.036  74.025  99.522  1.00  0.76           C  
ATOM   1963  O   MET B 290      38.614  73.374 100.386  1.00  0.76           O  
ATOM   1964  CB  MET B 290      37.860  72.381  97.615  1.00  0.76           C  
ATOM   1965  CG  MET B 290      36.930  71.479  96.774  1.00  0.76           C  
ATOM   1966  SD  MET B 290      35.866  70.386  97.765  1.00  0.76           S  
ATOM   1967  CE  MET B 290      35.281  69.468  96.319  1.00  0.76           C  
ATOM   1968  N   GLU B 291      38.174  75.368  99.496  1.00  0.75           N  
ATOM   1969  CA  GLU B 291      38.845  76.077 100.571  1.00  0.75           C  
ATOM   1970  C   GLU B 291      37.965  76.095 101.826  1.00  0.75           C  
ATOM   1971  O   GLU B 291      38.375  75.716 102.926  1.00  0.75           O  
ATOM   1972  CB  GLU B 291      39.164  77.531 100.142  1.00  0.75           C  
ATOM   1973  CG  GLU B 291      40.063  77.636  98.881  1.00  0.75           C  
ATOM   1974  CD  GLU B 291      40.119  79.055  98.319  1.00  0.75           C  
ATOM   1975  OE1 GLU B 291      39.616  79.996  98.983  1.00  0.75           O  
ATOM   1976  OE2 GLU B 291      40.655  79.181  97.187  1.00  0.75           O  
ATOM   1977  N   THR B 292      36.676  76.460 101.685  1.00  0.79           N  
ATOM   1978  CA  THR B 292      35.766  76.663 102.813  1.00  0.79           C  
ATOM   1979  C   THR B 292      34.948  75.427 103.139  1.00  0.79           C  
ATOM   1980  O   THR B 292      34.586  75.206 104.289  1.00  0.79           O  
ATOM   1981  CB  THR B 292      34.791  77.811 102.581  1.00  0.79           C  
ATOM   1982  OG1 THR B 292      34.068  77.614 101.379  1.00  0.79           O  
ATOM   1983  CG2 THR B 292      35.579  79.117 102.421  1.00  0.79           C  
ATOM   1984  N   GLY B 293      34.688  74.542 102.149  1.00  0.82           N  
ATOM   1985  CA  GLY B 293      33.755  73.425 102.276  1.00  0.82           C  
ATOM   1986  C   GLY B 293      32.347  73.784 101.883  1.00  0.82           C  
ATOM   1987  O   GLY B 293      31.452  72.953 102.028  1.00  0.82           O  
ATOM   1988  N   GLU B 294      32.093  75.019 101.392  1.00  0.77           N  
ATOM   1989  CA  GLU B 294      30.775  75.446 100.943  1.00  0.77           C  
ATOM   1990  C   GLU B 294      30.203  74.657  99.775  1.00  0.77           C  
ATOM   1991  O   GLU B 294      30.864  74.375  98.771  1.00  0.77           O  
ATOM   1992  CB  GLU B 294      30.705  76.950 100.580  1.00  0.77           C  
ATOM   1993  CG  GLU B 294      30.755  77.899 101.801  1.00  0.77           C  
ATOM   1994  CD  GLU B 294      31.135  79.303 101.348  1.00  0.77           C  
ATOM   1995  OE1 GLU B 294      32.307  79.451 100.900  1.00  0.77           O  
ATOM   1996  OE2 GLU B 294      30.292  80.225 101.441  1.00  0.77           O  
ATOM   1997  N   THR B 295      28.903  74.342  99.889  1.00  0.84           N  
ATOM   1998  CA  THR B 295      28.074  73.809  98.821  1.00  0.84           C  
ATOM   1999  C   THR B 295      27.242  74.956  98.328  1.00  0.84           C  
ATOM   2000  O   THR B 295      26.435  75.501  99.089  1.00  0.84           O  
ATOM   2001  CB  THR B 295      27.065  72.743  99.274  1.00  0.84           C  
ATOM   2002  OG1 THR B 295      27.668  71.537  99.716  1.00  0.84           O  
ATOM   2003  CG2 THR B 295      26.142  72.308  98.129  1.00  0.84           C  
ATOM   2004  N   CYS B 296      27.384  75.355  97.056  1.00  0.81           N  
ATOM   2005  CA  CYS B 296      26.675  76.496  96.512  1.00  0.81           C  
ATOM   2006  C   CYS B 296      25.714  76.073  95.419  1.00  0.81           C  
ATOM   2007  O   CYS B 296      26.105  75.522  94.381  1.00  0.81           O  
ATOM   2008  CB  CYS B 296      27.671  77.555  95.983  1.00  0.81           C  
ATOM   2009  SG  CYS B 296      28.624  78.292  97.351  1.00  0.81           S  
ATOM   2010  N   VAL B 297      24.410  76.323  95.636  1.00  0.81           N  
ATOM   2011  CA  VAL B 297      23.328  75.892  94.768  1.00  0.81           C  
ATOM   2012  C   VAL B 297      22.849  77.097  94.008  1.00  0.81           C  
ATOM   2013  O   VAL B 297      22.480  78.121  94.584  1.00  0.81           O  
ATOM   2014  CB  VAL B 297      22.142  75.269  95.507  1.00  0.81           C  
ATOM   2015  CG1 VAL B 297      21.190  74.618  94.472  1.00  0.81           C  
ATOM   2016  CG2 VAL B 297      22.657  74.222  96.520  1.00  0.81           C  
ATOM   2017  N   TYR B 298      22.869  77.029  92.672  1.00  0.68           N  
ATOM   2018  CA  TYR B 298      22.543  78.176  91.863  1.00  0.68           C  
ATOM   2019  C   TYR B 298      21.041  78.262  91.651  1.00  0.68           C  
ATOM   2020  O   TYR B 298      20.371  77.222  91.592  1.00  0.68           O  
ATOM   2021  CB  TYR B 298      23.295  78.120  90.511  1.00  0.68           C  
ATOM   2022  CG  TYR B 298      24.705  78.555  90.766  1.00  0.68           C  
ATOM   2023  CD1 TYR B 298      25.088  79.885  90.524  1.00  0.68           C  
ATOM   2024  CD2 TYR B 298      25.633  77.667  91.328  1.00  0.68           C  
ATOM   2025  CE1 TYR B 298      26.383  80.317  90.842  1.00  0.68           C  
ATOM   2026  CE2 TYR B 298      26.919  78.104  91.658  1.00  0.68           C  
ATOM   2027  CZ  TYR B 298      27.297  79.428  91.414  1.00  0.68           C  
ATOM   2028  OH  TYR B 298      28.589  79.879  91.742  1.00  0.68           O  
ATOM   2029  N   PRO B 299      20.445  79.461  91.552  1.00  0.70           N  
ATOM   2030  CA  PRO B 299      19.106  79.612  91.027  1.00  0.70           C  
ATOM   2031  C   PRO B 299      19.028  79.138  89.601  1.00  0.70           C  
ATOM   2032  O   PRO B 299      20.008  79.210  88.853  1.00  0.70           O  
ATOM   2033  CB  PRO B 299      18.777  81.106  91.176  1.00  0.70           C  
ATOM   2034  CG  PRO B 299      20.144  81.793  91.079  1.00  0.70           C  
ATOM   2035  CD  PRO B 299      21.132  80.750  91.625  1.00  0.70           C  
ATOM   2036  N   THR B 300      17.854  78.643  89.214  1.00  0.63           N  
ATOM   2037  CA  THR B 300      17.515  78.188  87.880  1.00  0.63           C  
ATOM   2038  C   THR B 300      17.632  79.295  86.863  1.00  0.63           C  
ATOM   2039  O   THR B 300      18.107  79.088  85.753  1.00  0.63           O  
ATOM   2040  CB  THR B 300      16.128  77.567  87.858  1.00  0.63           C  
ATOM   2041  OG1 THR B 300      16.175  76.383  88.640  1.00  0.63           O  
ATOM   2042  CG2 THR B 300      15.676  77.150  86.452  1.00  0.63           C  
ATOM   2043  N   GLN B 301      17.252  80.528  87.247  1.00  0.59           N  
ATOM   2044  CA  GLN B 301      17.475  81.685  86.422  1.00  0.59           C  
ATOM   2045  C   GLN B 301      18.222  82.746  87.247  1.00  0.59           C  
ATOM   2046  O   GLN B 301      17.588  83.409  88.066  1.00  0.59           O  
ATOM   2047  CB  GLN B 301      16.120  82.214  85.921  1.00  0.59           C  
ATOM   2048  CG  GLN B 301      16.306  83.180  84.738  1.00  0.59           C  
ATOM   2049  CD  GLN B 301      14.968  83.783  84.331  1.00  0.59           C  
ATOM   2050  OE1 GLN B 301      13.954  83.108  84.203  1.00  0.59           O  
ATOM   2051  NE2 GLN B 301      14.958  85.117  84.115  1.00  0.59           N  
ATOM   2052  N   PRO B 302      19.538  82.968  87.098  1.00  0.65           N  
ATOM   2053  CA  PRO B 302      20.296  83.952  87.885  1.00  0.65           C  
ATOM   2054  C   PRO B 302      19.958  85.389  87.560  1.00  0.65           C  
ATOM   2055  O   PRO B 302      20.172  86.275  88.384  1.00  0.65           O  
ATOM   2056  CB  PRO B 302      21.775  83.701  87.502  1.00  0.65           C  
ATOM   2057  CG  PRO B 302      21.812  82.269  86.951  1.00  0.65           C  
ATOM   2058  CD  PRO B 302      20.419  82.071  86.348  1.00  0.65           C  
ATOM   2059  N   SER B 303      19.532  85.639  86.315  1.00  0.62           N  
ATOM   2060  CA  SER B 303      19.442  86.968  85.747  1.00  0.62           C  
ATOM   2061  C   SER B 303      18.004  87.315  85.459  1.00  0.62           C  
ATOM   2062  O   SER B 303      17.310  86.646  84.690  1.00  0.62           O  
ATOM   2063  CB  SER B 303      20.272  87.101  84.444  1.00  0.62           C  
ATOM   2064  OG  SER B 303      20.376  88.468  84.036  1.00  0.62           O  
ATOM   2065  N   VAL B 304      17.534  88.402  86.087  1.00  0.60           N  
ATOM   2066  CA  VAL B 304      16.245  89.009  85.859  1.00  0.60           C  
ATOM   2067  C   VAL B 304      16.548  90.304  85.139  1.00  0.60           C  
ATOM   2068  O   VAL B 304      17.344  91.117  85.601  1.00  0.60           O  
ATOM   2069  CB  VAL B 304      15.490  89.264  87.162  1.00  0.60           C  
ATOM   2070  CG1 VAL B 304      14.182  90.046  86.900  1.00  0.60           C  
ATOM   2071  CG2 VAL B 304      15.163  87.888  87.777  1.00  0.60           C  
ATOM   2072  N   ALA B 305      15.962  90.482  83.933  1.00  0.63           N  
ATOM   2073  CA  ALA B 305      16.205  91.618  83.066  1.00  0.63           C  
ATOM   2074  C   ALA B 305      15.853  92.983  83.652  1.00  0.63           C  
ATOM   2075  O   ALA B 305      14.908  93.155  84.419  1.00  0.63           O  
ATOM   2076  CB  ALA B 305      15.499  91.446  81.702  1.00  0.63           C  
ATOM   2077  N   GLN B 306      16.636  94.007  83.275  1.00  0.47           N  
ATOM   2078  CA  GLN B 306      16.520  95.342  83.810  1.00  0.47           C  
ATOM   2079  C   GLN B 306      15.590  96.169  82.946  1.00  0.47           C  
ATOM   2080  O   GLN B 306      15.894  96.499  81.801  1.00  0.47           O  
ATOM   2081  CB  GLN B 306      17.927  95.979  83.862  1.00  0.47           C  
ATOM   2082  CG  GLN B 306      18.878  95.178  84.785  1.00  0.47           C  
ATOM   2083  CD  GLN B 306      20.338  95.570  84.558  1.00  0.47           C  
ATOM   2084  OE1 GLN B 306      20.664  96.669  84.126  1.00  0.47           O  
ATOM   2085  NE2 GLN B 306      21.259  94.622  84.858  1.00  0.47           N  
ATOM   2086  N   LYS B 307      14.400  96.492  83.473  1.00  0.42           N  
ATOM   2087  CA  LYS B 307      13.389  97.207  82.737  1.00  0.42           C  
ATOM   2088  C   LYS B 307      12.364  97.725  83.733  1.00  0.42           C  
ATOM   2089  O   LYS B 307      12.449  97.453  84.925  1.00  0.42           O  
ATOM   2090  CB  LYS B 307      12.693  96.302  81.677  1.00  0.42           C  
ATOM   2091  CG  LYS B 307      12.099  95.002  82.251  1.00  0.42           C  
ATOM   2092  CD  LYS B 307      11.085  94.343  81.301  1.00  0.42           C  
ATOM   2093  CE  LYS B 307      10.344  93.205  82.009  1.00  0.42           C  
ATOM   2094  NZ  LYS B 307       9.127  92.777  81.285  1.00  0.42           N  
ATOM   2095  N   ASN B 308      11.344  98.486  83.265  1.00  0.52           N  
ATOM   2096  CA  ASN B 308      10.102  98.651  84.009  1.00  0.52           C  
ATOM   2097  C   ASN B 308       9.371  97.301  84.100  1.00  0.52           C  
ATOM   2098  O   ASN B 308       9.210  96.582  83.114  1.00  0.52           O  
ATOM   2099  CB  ASN B 308       9.203  99.776  83.381  1.00  0.52           C  
ATOM   2100  CG  ASN B 308       7.833  99.888  84.060  1.00  0.52           C  
ATOM   2101  OD1 ASN B 308       6.867  99.297  83.606  1.00  0.52           O  
ATOM   2102  ND2 ASN B 308       7.758 100.594  85.214  1.00  0.52           N  
ATOM   2103  N   TRP B 309       8.930  96.928  85.312  1.00  0.38           N  
ATOM   2104  CA  TRP B 309       8.136  95.738  85.515  1.00  0.38           C  
ATOM   2105  C   TRP B 309       6.781  96.037  86.149  1.00  0.38           C  
ATOM   2106  O   TRP B 309       5.937  95.151  86.253  1.00  0.38           O  
ATOM   2107  CB  TRP B 309       8.896  94.829  86.503  1.00  0.38           C  
ATOM   2108  CG  TRP B 309      10.192  94.212  86.041  1.00  0.38           C  
ATOM   2109  CD1 TRP B 309      11.483  94.639  86.206  1.00  0.38           C  
ATOM   2110  CD2 TRP B 309      10.265  92.913  85.432  1.00  0.38           C  
ATOM   2111  NE1 TRP B 309      12.356  93.704  85.689  1.00  0.38           N  
ATOM   2112  CE2 TRP B 309      11.628  92.641  85.216  1.00  0.38           C  
ATOM   2113  CE3 TRP B 309       9.275  91.990  85.080  1.00  0.38           C  
ATOM   2114  CZ2 TRP B 309      12.031  91.459  84.617  1.00  0.38           C  
ATOM   2115  CZ3 TRP B 309       9.688  90.784  84.492  1.00  0.38           C  
ATOM   2116  CH2 TRP B 309      11.047  90.524  84.256  1.00  0.38           C  
ATOM   2117  N   TYR B 310       6.529  97.278  86.614  1.00  0.47           N  
ATOM   2118  CA  TYR B 310       5.315  97.578  87.340  1.00  0.47           C  
ATOM   2119  C   TYR B 310       4.970  99.040  87.168  1.00  0.47           C  
ATOM   2120  O   TYR B 310       5.834  99.916  87.241  1.00  0.47           O  
ATOM   2121  CB  TYR B 310       5.497  97.196  88.842  1.00  0.47           C  
ATOM   2122  CG  TYR B 310       4.406  97.664  89.770  1.00  0.47           C  
ATOM   2123  CD1 TYR B 310       3.132  97.071  89.775  1.00  0.47           C  
ATOM   2124  CD2 TYR B 310       4.674  98.711  90.665  1.00  0.47           C  
ATOM   2125  CE1 TYR B 310       2.157  97.502  90.687  1.00  0.47           C  
ATOM   2126  CE2 TYR B 310       3.703  99.137  91.581  1.00  0.47           C  
ATOM   2127  CZ  TYR B 310       2.446  98.520  91.598  1.00  0.47           C  
ATOM   2128  OH  TYR B 310       1.464  98.901  92.536  1.00  0.47           O  
ATOM   2129  N   ILE B 311       3.675  99.331  86.959  1.00  0.46           N  
ATOM   2130  CA  ILE B 311       3.136 100.668  86.968  1.00  0.46           C  
ATOM   2131  C   ILE B 311       1.917 100.572  87.851  1.00  0.46           C  
ATOM   2132  O   ILE B 311       1.046  99.726  87.640  1.00  0.46           O  
ATOM   2133  CB  ILE B 311       2.768 101.185  85.575  1.00  0.46           C  
ATOM   2134  CG1 ILE B 311       4.002 101.065  84.638  1.00  0.46           C  
ATOM   2135  CG2 ILE B 311       2.257 102.645  85.698  1.00  0.46           C  
ATOM   2136  CD1 ILE B 311       3.796 101.615  83.222  1.00  0.46           C  
ATOM   2137  N   SER B 312       1.831 101.400  88.906  1.00  0.49           N  
ATOM   2138  CA  SER B 312       0.683 101.431  89.784  1.00  0.49           C  
ATOM   2139  C   SER B 312      -0.414 102.283  89.167  1.00  0.49           C  
ATOM   2140  O   SER B 312      -0.154 103.218  88.411  1.00  0.49           O  
ATOM   2141  CB  SER B 312       1.053 101.948  91.214  1.00  0.49           C  
ATOM   2142  OG  SER B 312       1.766 103.186  91.196  1.00  0.49           O  
ATOM   2143  N   LYS B 313      -1.697 102.038  89.511  1.00  0.43           N  
ATOM   2144  CA  LYS B 313      -2.812 102.928  89.177  1.00  0.43           C  
ATOM   2145  C   LYS B 313      -2.835 104.198  90.034  1.00  0.43           C  
ATOM   2146  O   LYS B 313      -3.862 104.854  90.175  1.00  0.43           O  
ATOM   2147  CB  LYS B 313      -4.173 102.206  89.397  1.00  0.43           C  
ATOM   2148  CG  LYS B 313      -4.421 101.044  88.424  1.00  0.43           C  
ATOM   2149  CD  LYS B 313      -5.798 100.387  88.644  1.00  0.43           C  
ATOM   2150  CE  LYS B 313      -6.074  99.233  87.669  1.00  0.43           C  
ATOM   2151  NZ  LYS B 313      -7.390  98.604  87.945  1.00  0.43           N  
ATOM   2152  N   ASN B 314      -1.684 104.560  90.624  1.00  0.49           N  
ATOM   2153  CA  ASN B 314      -1.520 105.603  91.604  1.00  0.49           C  
ATOM   2154  C   ASN B 314      -0.004 105.839  91.820  1.00  0.49           C  
ATOM   2155  O   ASN B 314       0.520 105.407  92.847  1.00  0.49           O  
ATOM   2156  CB  ASN B 314      -2.223 105.159  92.922  1.00  0.49           C  
ATOM   2157  CG  ASN B 314      -2.295 106.312  93.912  1.00  0.49           C  
ATOM   2158  OD1 ASN B 314      -2.197 107.481  93.561  1.00  0.49           O  
ATOM   2159  ND2 ASN B 314      -2.438 105.963  95.211  1.00  0.49           N  
ATOM   2160  N   PRO B 315       0.750 106.477  90.900  1.00  0.59           N  
ATOM   2161  CA  PRO B 315       2.196 106.725  90.973  1.00  0.59           C  
ATOM   2162  C   PRO B 315       2.804 107.217  92.278  1.00  0.59           C  
ATOM   2163  O   PRO B 315       3.959 106.878  92.572  1.00  0.59           O  
ATOM   2164  CB  PRO B 315       2.395 107.798  89.891  1.00  0.59           C  
ATOM   2165  CG  PRO B 315       1.411 107.416  88.783  1.00  0.59           C  
ATOM   2166  CD  PRO B 315       0.275 106.706  89.530  1.00  0.59           C  
ATOM   2167  N   LYS B 316       2.070 108.110  92.983  1.00  0.60           N  
ATOM   2168  CA  LYS B 316       2.432 108.742  94.239  1.00  0.60           C  
ATOM   2169  C   LYS B 316       2.522 107.762  95.406  1.00  0.60           C  
ATOM   2170  O   LYS B 316       3.443 107.878  96.212  1.00  0.60           O  
ATOM   2171  CB  LYS B 316       1.509 109.954  94.577  1.00  0.60           C  
ATOM   2172  CG  LYS B 316       1.709 111.152  93.623  1.00  0.60           C  
ATOM   2173  CD  LYS B 316       0.835 112.363  94.008  1.00  0.60           C  
ATOM   2174  CE  LYS B 316       1.023 113.581  93.089  1.00  0.60           C  
ATOM   2175  NZ  LYS B 316       0.113 114.686  93.485  1.00  0.60           N  
ATOM   2176  N   ASP B 317       1.607 106.763  95.517  1.00  0.54           N  
ATOM   2177  CA  ASP B 317       1.658 105.767  96.578  1.00  0.54           C  
ATOM   2178  C   ASP B 317       2.802 104.777  96.322  1.00  0.54           C  
ATOM   2179  O   ASP B 317       2.800 103.967  95.394  1.00  0.54           O  
ATOM   2180  CB  ASP B 317       0.259 105.104  96.804  1.00  0.54           C  
ATOM   2181  CG  ASP B 317       0.138 104.300  98.094  1.00  0.54           C  
ATOM   2182  OD1 ASP B 317       1.088 104.297  98.908  1.00  0.54           O  
ATOM   2183  OD2 ASP B 317      -0.931 103.682  98.333  1.00  0.54           O  
ATOM   2184  N   LYS B 318       3.852 104.866  97.161  1.00  0.53           N  
ATOM   2185  CA  LYS B 318       4.944 103.920  97.179  1.00  0.53           C  
ATOM   2186  C   LYS B 318       4.729 102.903  98.273  1.00  0.53           C  
ATOM   2187  O   LYS B 318       4.733 103.231  99.458  1.00  0.53           O  
ATOM   2188  CB  LYS B 318       6.311 104.596  97.456  1.00  0.53           C  
ATOM   2189  CG  LYS B 318       6.691 105.698  96.457  1.00  0.53           C  
ATOM   2190  CD  LYS B 318       6.673 105.245  94.988  1.00  0.53           C  
ATOM   2191  CE  LYS B 318       7.166 106.348  94.049  1.00  0.53           C  
ATOM   2192  NZ  LYS B 318       6.810 106.026  92.654  1.00  0.53           N  
ATOM   2193  N   ARG B 319       4.589 101.622  97.899  1.00  0.44           N  
ATOM   2194  CA  ARG B 319       4.410 100.544  98.840  1.00  0.44           C  
ATOM   2195  C   ARG B 319       5.202  99.370  98.335  1.00  0.44           C  
ATOM   2196  O   ARG B 319       5.496  99.282  97.145  1.00  0.44           O  
ATOM   2197  CB  ARG B 319       2.921 100.118  98.945  1.00  0.44           C  
ATOM   2198  CG  ARG B 319       2.099 101.138  99.744  1.00  0.44           C  
ATOM   2199  CD  ARG B 319       0.612 100.800  99.834  1.00  0.44           C  
ATOM   2200  NE  ARG B 319      -0.051 101.938 100.535  1.00  0.44           N  
ATOM   2201  CZ  ARG B 319      -0.168 102.071 101.860  1.00  0.44           C  
ATOM   2202  NH1 ARG B 319      -0.769 103.137 102.375  1.00  0.44           N  
ATOM   2203  NH2 ARG B 319       0.326 101.154 102.691  1.00  0.44           N  
ATOM   2204  N   HIS B 320       5.565  98.431  99.235  1.00  0.47           N  
ATOM   2205  CA  HIS B 320       6.144  97.147  98.879  1.00  0.47           C  
ATOM   2206  C   HIS B 320       5.234  96.293  98.018  1.00  0.47           C  
ATOM   2207  O   HIS B 320       4.109  95.976  98.402  1.00  0.47           O  
ATOM   2208  CB  HIS B 320       6.490  96.322 100.140  1.00  0.47           C  
ATOM   2209  CG  HIS B 320       7.661  96.895 100.861  1.00  0.47           C  
ATOM   2210  ND1 HIS B 320       7.494  97.395 102.137  1.00  0.47           N  
ATOM   2211  CD2 HIS B 320       8.957  96.990 100.480  1.00  0.47           C  
ATOM   2212  CE1 HIS B 320       8.696  97.778 102.507  1.00  0.47           C  
ATOM   2213  NE2 HIS B 320       9.627  97.562 101.541  1.00  0.47           N  
ATOM   2214  N   VAL B 321       5.710  95.879  96.830  1.00  0.60           N  
ATOM   2215  CA  VAL B 321       4.974  94.988  95.961  1.00  0.60           C  
ATOM   2216  C   VAL B 321       5.931  93.882  95.599  1.00  0.60           C  
ATOM   2217  O   VAL B 321       7.121  94.096  95.351  1.00  0.60           O  
ATOM   2218  CB  VAL B 321       4.266  95.655  94.756  1.00  0.60           C  
ATOM   2219  CG1 VAL B 321       4.135  97.180  94.968  1.00  0.60           C  
ATOM   2220  CG2 VAL B 321       4.925  95.373  93.388  1.00  0.60           C  
ATOM   2221  N   TRP B 322       5.459  92.633  95.641  1.00  0.48           N  
ATOM   2222  CA  TRP B 322       6.297  91.491  95.397  1.00  0.48           C  
ATOM   2223  C   TRP B 322       6.448  91.223  93.918  1.00  0.48           C  
ATOM   2224  O   TRP B 322       5.465  91.121  93.190  1.00  0.48           O  
ATOM   2225  CB  TRP B 322       5.666  90.248  96.050  1.00  0.48           C  
ATOM   2226  CG  TRP B 322       5.710  90.264  97.560  1.00  0.48           C  
ATOM   2227  CD1 TRP B 322       4.701  90.483  98.457  1.00  0.48           C  
ATOM   2228  CD2 TRP B 322       6.908  90.069  98.343  1.00  0.48           C  
ATOM   2229  NE1 TRP B 322       5.188  90.440  99.750  1.00  0.48           N  
ATOM   2230  CE2 TRP B 322       6.543  90.190  99.688  1.00  0.48           C  
ATOM   2231  CE3 TRP B 322       8.231  89.814  97.968  1.00  0.48           C  
ATOM   2232  CZ2 TRP B 322       7.484  90.061 100.706  1.00  0.48           C  
ATOM   2233  CZ3 TRP B 322       9.188  89.708  98.991  1.00  0.48           C  
ATOM   2234  CH2 TRP B 322       8.819  89.826 100.338  1.00  0.48           C  
ATOM   2235  N   PHE B 323       7.704  91.054  93.449  1.00  0.57           N  
ATOM   2236  CA  PHE B 323       8.015  90.679  92.082  1.00  0.57           C  
ATOM   2237  C   PHE B 323       7.347  89.379  91.686  1.00  0.57           C  
ATOM   2238  O   PHE B 323       6.574  89.328  90.745  1.00  0.57           O  
ATOM   2239  CB  PHE B 323       9.569  90.600  91.936  1.00  0.57           C  
ATOM   2240  CG  PHE B 323      10.023  90.042  90.605  1.00  0.57           C  
ATOM   2241  CD1 PHE B 323       9.887  90.796  89.431  1.00  0.57           C  
ATOM   2242  CD2 PHE B 323      10.522  88.729  90.513  1.00  0.57           C  
ATOM   2243  CE1 PHE B 323      10.268  90.261  88.194  1.00  0.57           C  
ATOM   2244  CE2 PHE B 323      10.892  88.188  89.274  1.00  0.57           C  
ATOM   2245  CZ  PHE B 323      10.777  88.960  88.115  1.00  0.57           C  
ATOM   2246  N   GLY B 324       7.579  88.306  92.464  1.00  0.70           N  
ATOM   2247  CA  GLY B 324       7.069  87.000  92.088  1.00  0.70           C  
ATOM   2248  C   GLY B 324       5.607  86.783  92.279  1.00  0.70           C  
ATOM   2249  O   GLY B 324       4.995  86.040  91.527  1.00  0.70           O  
ATOM   2250  N   GLU B 325       5.035  87.412  93.315  1.00  0.59           N  
ATOM   2251  CA  GLU B 325       3.658  87.188  93.697  1.00  0.59           C  
ATOM   2252  C   GLU B 325       2.688  88.138  92.988  1.00  0.59           C  
ATOM   2253  O   GLU B 325       1.534  87.808  92.745  1.00  0.59           O  
ATOM   2254  CB  GLU B 325       3.567  87.326  95.243  1.00  0.59           C  
ATOM   2255  CG  GLU B 325       2.173  87.078  95.869  1.00  0.59           C  
ATOM   2256  CD  GLU B 325       1.618  85.709  95.496  1.00  0.59           C  
ATOM   2257  OE1 GLU B 325       2.421  84.739  95.537  1.00  0.59           O  
ATOM   2258  OE2 GLU B 325       0.398  85.618  95.215  1.00  0.59           O  
ATOM   2259  N   SER B 326       3.124  89.356  92.585  1.00  0.67           N  
ATOM   2260  CA  SER B 326       2.143  90.376  92.224  1.00  0.67           C  
ATOM   2261  C   SER B 326       2.481  91.150  90.975  1.00  0.67           C  
ATOM   2262  O   SER B 326       1.714  92.026  90.578  1.00  0.67           O  
ATOM   2263  CB  SER B 326       2.027  91.484  93.310  1.00  0.67           C  
ATOM   2264  OG  SER B 326       1.912  90.959  94.633  1.00  0.67           O  
ATOM   2265  N   MET B 327       3.619  90.889  90.307  1.00  0.60           N  
ATOM   2266  CA  MET B 327       4.000  91.652  89.135  1.00  0.60           C  
ATOM   2267  C   MET B 327       3.781  90.821  87.899  1.00  0.60           C  
ATOM   2268  O   MET B 327       4.018  89.617  87.868  1.00  0.60           O  
ATOM   2269  CB  MET B 327       5.438  92.230  89.238  1.00  0.60           C  
ATOM   2270  CG  MET B 327       5.427  93.409  90.243  1.00  0.60           C  
ATOM   2271  SD  MET B 327       6.994  93.940  91.010  1.00  0.60           S  
ATOM   2272  CE  MET B 327       7.891  94.279  89.491  1.00  0.60           C  
ATOM   2273  N   THR B 328       3.277  91.471  86.830  1.00  0.60           N  
ATOM   2274  CA  THR B 328       3.106  90.886  85.507  1.00  0.60           C  
ATOM   2275  C   THR B 328       4.424  90.353  84.987  1.00  0.60           C  
ATOM   2276  O   THR B 328       5.387  91.111  84.859  1.00  0.60           O  
ATOM   2277  CB  THR B 328       2.599  91.894  84.488  1.00  0.60           C  
ATOM   2278  OG1 THR B 328       1.431  92.534  84.975  1.00  0.60           O  
ATOM   2279  CG2 THR B 328       2.205  91.212  83.169  1.00  0.60           C  
ATOM   2280  N   ASP B 329       4.489  89.023  84.772  1.00  0.52           N  
ATOM   2281  CA  ASP B 329       5.633  88.259  84.301  1.00  0.52           C  
ATOM   2282  C   ASP B 329       6.678  88.029  85.383  1.00  0.52           C  
ATOM   2283  O   ASP B 329       7.774  87.532  85.124  1.00  0.52           O  
ATOM   2284  CB  ASP B 329       6.298  88.825  83.020  1.00  0.52           C  
ATOM   2285  CG  ASP B 329       5.295  88.909  81.892  1.00  0.52           C  
ATOM   2286  OD1 ASP B 329       4.504  87.947  81.728  1.00  0.52           O  
ATOM   2287  OD2 ASP B 329       5.331  89.945  81.176  1.00  0.52           O  
ATOM   2288  N   GLY B 330       6.362  88.353  86.653  1.00  0.70           N  
ATOM   2289  CA  GLY B 330       7.204  87.990  87.773  1.00  0.70           C  
ATOM   2290  C   GLY B 330       7.150  86.529  88.116  1.00  0.70           C  
ATOM   2291  O   GLY B 330       6.217  85.805  87.786  1.00  0.70           O  
ATOM   2292  N   PHE B 331       8.163  86.048  88.844  1.00  0.53           N  
ATOM   2293  CA  PHE B 331       8.195  84.665  89.255  1.00  0.53           C  
ATOM   2294  C   PHE B 331       8.891  84.585  90.589  1.00  0.53           C  
ATOM   2295  O   PHE B 331       9.703  85.434  90.957  1.00  0.53           O  
ATOM   2296  CB  PHE B 331       8.867  83.723  88.203  1.00  0.53           C  
ATOM   2297  CG  PHE B 331      10.210  84.243  87.741  1.00  0.53           C  
ATOM   2298  CD1 PHE B 331      11.402  83.762  88.310  1.00  0.53           C  
ATOM   2299  CD2 PHE B 331      10.292  85.220  86.732  1.00  0.53           C  
ATOM   2300  CE1 PHE B 331      12.646  84.237  87.876  1.00  0.53           C  
ATOM   2301  CE2 PHE B 331      11.531  85.714  86.309  1.00  0.53           C  
ATOM   2302  CZ  PHE B 331      12.708  85.206  86.870  1.00  0.53           C  
ATOM   2303  N   GLN B 332       8.547  83.565  91.390  1.00  0.64           N  
ATOM   2304  CA  GLN B 332       9.322  83.223  92.559  1.00  0.64           C  
ATOM   2305  C   GLN B 332      10.561  82.460  92.142  1.00  0.64           C  
ATOM   2306  O   GLN B 332      10.561  81.748  91.142  1.00  0.64           O  
ATOM   2307  CB  GLN B 332       8.469  82.444  93.582  1.00  0.64           C  
ATOM   2308  CG  GLN B 332       7.298  83.315  94.097  1.00  0.64           C  
ATOM   2309  CD  GLN B 332       6.829  82.852  95.479  1.00  0.64           C  
ATOM   2310  OE1 GLN B 332       6.738  81.676  95.775  1.00  0.64           O  
ATOM   2311  NE2 GLN B 332       6.531  83.839  96.364  1.00  0.64           N  
ATOM   2312  N   PHE B 333      11.687  82.645  92.853  1.00  0.63           N  
ATOM   2313  CA  PHE B 333      12.954  82.109  92.401  1.00  0.63           C  
ATOM   2314  C   PHE B 333      13.073  80.619  92.675  1.00  0.63           C  
ATOM   2315  O   PHE B 333      12.790  80.142  93.772  1.00  0.63           O  
ATOM   2316  CB  PHE B 333      14.162  82.860  93.027  1.00  0.63           C  
ATOM   2317  CG  PHE B 333      14.087  84.365  92.861  1.00  0.63           C  
ATOM   2318  CD1 PHE B 333      13.451  85.009  91.776  1.00  0.63           C  
ATOM   2319  CD2 PHE B 333      14.696  85.165  93.843  1.00  0.63           C  
ATOM   2320  CE1 PHE B 333      13.404  86.406  91.701  1.00  0.63           C  
ATOM   2321  CE2 PHE B 333      14.660  86.562  93.764  1.00  0.63           C  
ATOM   2322  CZ  PHE B 333      14.010  87.184  92.692  1.00  0.63           C  
ATOM   2323  N   GLU B 334      13.509  79.853  91.660  1.00  0.67           N  
ATOM   2324  CA  GLU B 334      13.671  78.419  91.745  1.00  0.67           C  
ATOM   2325  C   GLU B 334      15.138  78.095  91.675  1.00  0.67           C  
ATOM   2326  O   GLU B 334      15.944  78.880  91.183  1.00  0.67           O  
ATOM   2327  CB  GLU B 334      12.908  77.681  90.629  1.00  0.67           C  
ATOM   2328  CG  GLU B 334      11.377  77.718  90.854  1.00  0.67           C  
ATOM   2329  CD  GLU B 334      10.635  76.939  89.775  1.00  0.67           C  
ATOM   2330  OE1 GLU B 334      11.317  76.373  88.883  1.00  0.67           O  
ATOM   2331  OE2 GLU B 334       9.382  76.892  89.850  1.00  0.67           O  
ATOM   2332  N   TYR B 335      15.530  76.932  92.220  1.00  0.68           N  
ATOM   2333  CA  TYR B 335      16.921  76.592  92.416  1.00  0.68           C  
ATOM   2334  C   TYR B 335      17.175  75.204  91.880  1.00  0.68           C  
ATOM   2335  O   TYR B 335      16.285  74.359  91.866  1.00  0.68           O  
ATOM   2336  CB  TYR B 335      17.312  76.662  93.923  1.00  0.68           C  
ATOM   2337  CG  TYR B 335      17.301  78.089  94.395  1.00  0.68           C  
ATOM   2338  CD1 TYR B 335      16.108  78.721  94.794  1.00  0.68           C  
ATOM   2339  CD2 TYR B 335      18.495  78.827  94.402  1.00  0.68           C  
ATOM   2340  CE1 TYR B 335      16.099  80.086  95.109  1.00  0.68           C  
ATOM   2341  CE2 TYR B 335      18.486  80.192  94.721  1.00  0.68           C  
ATOM   2342  CZ  TYR B 335      17.279  80.825  95.039  1.00  0.68           C  
ATOM   2343  OH  TYR B 335      17.225  82.218  95.219  1.00  0.68           O  
ATOM   2344  N   GLY B 336      18.420  74.937  91.427  1.00  0.80           N  
ATOM   2345  CA  GLY B 336      18.846  73.631  90.933  1.00  0.80           C  
ATOM   2346  C   GLY B 336      19.226  73.581  89.473  1.00  0.80           C  
ATOM   2347  O   GLY B 336      19.990  72.704  89.088  1.00  0.80           O  
ATOM   2348  N   GLY B 337      18.746  74.521  88.626  1.00  0.60           N  
ATOM   2349  CA  GLY B 337      19.102  74.565  87.205  1.00  0.60           C  
ATOM   2350  C   GLY B 337      18.046  73.932  86.328  1.00  0.60           C  
ATOM   2351  O   GLY B 337      17.286  73.086  86.764  1.00  0.60           O  
ATOM   2352  N   GLN B 338      17.958  74.334  85.036  1.00  0.60           N  
ATOM   2353  CA  GLN B 338      16.771  74.137  84.198  1.00  0.60           C  
ATOM   2354  C   GLN B 338      16.235  72.711  84.012  1.00  0.60           C  
ATOM   2355  O   GLN B 338      15.055  72.504  83.759  1.00  0.60           O  
ATOM   2356  CB  GLN B 338      16.996  74.798  82.809  1.00  0.60           C  
ATOM   2357  CG  GLN B 338      15.768  74.812  81.853  1.00  0.60           C  
ATOM   2358  CD  GLN B 338      14.604  75.635  82.415  1.00  0.60           C  
ATOM   2359  OE1 GLN B 338      14.787  76.754  82.888  1.00  0.60           O  
ATOM   2360  NE2 GLN B 338      13.369  75.089  82.345  1.00  0.60           N  
ATOM   2361  N   GLY B 339      17.096  71.682  84.145  1.00  0.68           N  
ATOM   2362  CA  GLY B 339      16.658  70.290  84.124  1.00  0.68           C  
ATOM   2363  C   GLY B 339      15.909  69.790  85.345  1.00  0.68           C  
ATOM   2364  O   GLY B 339      15.297  68.729  85.267  1.00  0.68           O  
ATOM   2365  N   SER B 340      15.969  70.474  86.510  1.00  0.68           N  
ATOM   2366  CA  SER B 340      15.478  69.928  87.779  1.00  0.68           C  
ATOM   2367  C   SER B 340      13.983  70.111  88.071  1.00  0.68           C  
ATOM   2368  O   SER B 340      13.341  71.060  87.617  1.00  0.68           O  
ATOM   2369  CB  SER B 340      16.299  70.453  88.996  1.00  0.68           C  
ATOM   2370  OG  SER B 340      16.084  71.847  89.217  1.00  0.68           O  
ATOM   2371  N   ASP B 341      13.382  69.202  88.880  1.00  0.67           N  
ATOM   2372  CA  ASP B 341      12.057  69.362  89.453  1.00  0.67           C  
ATOM   2373  C   ASP B 341      12.245  70.155  90.767  1.00  0.67           C  
ATOM   2374  O   ASP B 341      13.128  69.799  91.553  1.00  0.67           O  
ATOM   2375  CB  ASP B 341      11.392  67.954  89.650  1.00  0.67           C  
ATOM   2376  CG  ASP B 341       9.991  67.950  90.260  1.00  0.67           C  
ATOM   2377  OD1 ASP B 341       9.767  68.666  91.273  1.00  0.67           O  
ATOM   2378  OD2 ASP B 341       9.121  67.227  89.714  1.00  0.67           O  
ATOM   2379  N   PRO B 342      11.512  71.229  91.076  1.00  0.67           N  
ATOM   2380  CA  PRO B 342      11.658  71.982  92.312  1.00  0.67           C  
ATOM   2381  C   PRO B 342      11.319  71.194  93.568  1.00  0.67           C  
ATOM   2382  O   PRO B 342      11.909  71.494  94.610  1.00  0.67           O  
ATOM   2383  CB  PRO B 342      10.744  73.220  92.176  1.00  0.67           C  
ATOM   2384  CG  PRO B 342      10.030  73.110  90.815  1.00  0.67           C  
ATOM   2385  CD  PRO B 342      10.547  71.821  90.165  1.00  0.67           C  
ATOM   2386  N   ALA B 343      10.376  70.220  93.545  1.00  0.74           N  
ATOM   2387  CA  ALA B 343      10.004  69.428  94.705  1.00  0.74           C  
ATOM   2388  C   ALA B 343      11.147  68.511  95.123  1.00  0.74           C  
ATOM   2389  O   ALA B 343      11.454  68.397  96.304  1.00  0.74           O  
ATOM   2390  CB  ALA B 343       8.704  68.624  94.461  1.00  0.74           C  
ATOM   2391  N   ASP B 344      11.853  67.899  94.139  1.00  0.67           N  
ATOM   2392  CA  ASP B 344      13.074  67.148  94.397  1.00  0.67           C  
ATOM   2393  C   ASP B 344      14.170  68.002  95.005  1.00  0.67           C  
ATOM   2394  O   ASP B 344      14.779  67.637  96.018  1.00  0.67           O  
ATOM   2395  CB  ASP B 344      13.660  66.559  93.090  1.00  0.67           C  
ATOM   2396  CG  ASP B 344      12.818  65.428  92.545  1.00  0.67           C  
ATOM   2397  OD1 ASP B 344      12.052  64.799  93.320  1.00  0.67           O  
ATOM   2398  OD2 ASP B 344      12.949  65.127  91.342  1.00  0.67           O  
ATOM   2399  N   VAL B 345      14.409  69.206  94.442  1.00  0.74           N  
ATOM   2400  CA  VAL B 345      15.405  70.149  94.939  1.00  0.74           C  
ATOM   2401  C   VAL B 345      15.089  70.614  96.348  1.00  0.74           C  
ATOM   2402  O   VAL B 345      15.977  70.700  97.192  1.00  0.74           O  
ATOM   2403  CB  VAL B 345      15.642  71.358  94.032  1.00  0.74           C  
ATOM   2404  CG1 VAL B 345      16.780  72.251  94.592  1.00  0.74           C  
ATOM   2405  CG2 VAL B 345      16.050  70.858  92.634  1.00  0.74           C  
ATOM   2406  N   ALA B 346      13.806  70.874  96.677  1.00  0.77           N  
ATOM   2407  CA  ALA B 346      13.377  71.242  98.011  1.00  0.77           C  
ATOM   2408  C   ALA B 346      13.729  70.202  99.072  1.00  0.77           C  
ATOM   2409  O   ALA B 346      14.212  70.548 100.149  1.00  0.77           O  
ATOM   2410  CB  ALA B 346      11.851  71.476  98.017  1.00  0.77           C  
ATOM   2411  N   ILE B 347      13.556  68.894  98.758  1.00  0.69           N  
ATOM   2412  CA  ILE B 347      14.018  67.798  99.599  1.00  0.69           C  
ATOM   2413  C   ILE B 347      15.543  67.814  99.749  1.00  0.69           C  
ATOM   2414  O   ILE B 347      16.063  67.718 100.849  1.00  0.69           O  
ATOM   2415  CB  ILE B 347      13.517  66.433  99.117  1.00  0.69           C  
ATOM   2416  CG1 ILE B 347      11.962  66.405  99.074  1.00  0.69           C  
ATOM   2417  CG2 ILE B 347      14.046  65.326 100.068  1.00  0.69           C  
ATOM   2418  CD1 ILE B 347      11.395  65.190  98.326  1.00  0.69           C  
ATOM   2419  N   GLN B 348      16.314  68.030  98.653  1.00  0.75           N  
ATOM   2420  CA  GLN B 348      17.769  68.148  98.733  1.00  0.75           C  
ATOM   2421  C   GLN B 348      18.247  69.294  99.621  1.00  0.75           C  
ATOM   2422  O   GLN B 348      19.158  69.137 100.436  1.00  0.75           O  
ATOM   2423  CB  GLN B 348      18.399  68.332  97.319  1.00  0.75           C  
ATOM   2424  CG  GLN B 348      18.123  67.180  96.312  1.00  0.75           C  
ATOM   2425  CD  GLN B 348      18.900  65.906  96.675  1.00  0.75           C  
ATOM   2426  OE1 GLN B 348      19.212  65.685  97.842  1.00  0.75           O  
ATOM   2427  NE2 GLN B 348      19.223  65.074  95.662  1.00  0.75           N  
ATOM   2428  N   LEU B 349      17.598  70.473  99.525  1.00  0.81           N  
ATOM   2429  CA  LEU B 349      17.848  71.625 100.379  1.00  0.81           C  
ATOM   2430  C   LEU B 349      17.569  71.374 101.837  1.00  0.81           C  
ATOM   2431  O   LEU B 349      18.317  71.837 102.705  1.00  0.81           O  
ATOM   2432  CB  LEU B 349      17.010  72.859  99.968  1.00  0.81           C  
ATOM   2433  CG  LEU B 349      17.377  73.435  98.589  1.00  0.81           C  
ATOM   2434  CD1 LEU B 349      16.492  74.656  98.286  1.00  0.81           C  
ATOM   2435  CD2 LEU B 349      18.873  73.788  98.470  1.00  0.81           C  
ATOM   2436  N   THR B 350      16.504  70.632 102.168  1.00  0.77           N  
ATOM   2437  CA  THR B 350      16.198  70.192 103.528  1.00  0.77           C  
ATOM   2438  C   THR B 350      17.306  69.357 104.142  1.00  0.77           C  
ATOM   2439  O   THR B 350      17.718  69.616 105.271  1.00  0.77           O  
ATOM   2440  CB  THR B 350      14.889  69.415 103.582  1.00  0.77           C  
ATOM   2441  OG1 THR B 350      13.811  70.317 103.394  1.00  0.77           O  
ATOM   2442  CG2 THR B 350      14.623  68.712 104.923  1.00  0.77           C  
ATOM   2443  N   PHE B 351      17.869  68.378 103.400  1.00  0.74           N  
ATOM   2444  CA  PHE B 351      19.034  67.620 103.837  1.00  0.74           C  
ATOM   2445  C   PHE B 351      20.315  68.443 103.907  1.00  0.74           C  
ATOM   2446  O   PHE B 351      21.112  68.257 104.818  1.00  0.74           O  
ATOM   2447  CB  PHE B 351      19.287  66.350 102.986  1.00  0.74           C  
ATOM   2448  CG  PHE B 351      18.343  65.271 103.421  1.00  0.74           C  
ATOM   2449  CD1 PHE B 351      17.024  65.268 102.959  1.00  0.74           C  
ATOM   2450  CD2 PHE B 351      18.740  64.296 104.351  1.00  0.74           C  
ATOM   2451  CE1 PHE B 351      16.107  64.314 103.402  1.00  0.74           C  
ATOM   2452  CE2 PHE B 351      17.827  63.329 104.800  1.00  0.74           C  
ATOM   2453  CZ  PHE B 351      16.512  63.336 104.318  1.00  0.74           C  
ATOM   2454  N   LEU B 352      20.547  69.389 102.966  1.00  0.77           N  
ATOM   2455  CA  LEU B 352      21.663  70.326 103.047  1.00  0.77           C  
ATOM   2456  C   LEU B 352      21.656  71.212 104.273  1.00  0.77           C  
ATOM   2457  O   LEU B 352      22.702  71.414 104.870  1.00  0.77           O  
ATOM   2458  CB  LEU B 352      21.744  71.268 101.819  1.00  0.77           C  
ATOM   2459  CG  LEU B 352      22.554  70.702 100.641  1.00  0.77           C  
ATOM   2460  CD1 LEU B 352      22.435  71.676  99.459  1.00  0.77           C  
ATOM   2461  CD2 LEU B 352      24.038  70.476 101.011  1.00  0.77           C  
ATOM   2462  N   ARG B 353      20.483  71.745 104.679  1.00  0.68           N  
ATOM   2463  CA  ARG B 353      20.333  72.524 105.899  1.00  0.68           C  
ATOM   2464  C   ARG B 353      20.634  71.734 107.173  1.00  0.68           C  
ATOM   2465  O   ARG B 353      21.193  72.260 108.127  1.00  0.68           O  
ATOM   2466  CB  ARG B 353      18.911  73.147 105.985  1.00  0.68           C  
ATOM   2467  CG  ARG B 353      18.690  74.237 104.910  1.00  0.68           C  
ATOM   2468  CD  ARG B 353      17.384  75.047 105.011  1.00  0.68           C  
ATOM   2469  NE  ARG B 353      16.249  74.209 104.442  1.00  0.68           N  
ATOM   2470  CZ  ARG B 353      15.547  74.460 103.324  1.00  0.68           C  
ATOM   2471  NH1 ARG B 353      15.774  75.544 102.591  1.00  0.68           N  
ATOM   2472  NH2 ARG B 353      14.608  73.611 102.897  1.00  0.68           N  
ATOM   2473  N   LEU B 354      20.277  70.435 107.201  1.00  0.65           N  
ATOM   2474  CA  LEU B 354      20.662  69.472 108.230  1.00  0.65           C  
ATOM   2475  C   LEU B 354      22.173  69.242 108.352  1.00  0.65           C  
ATOM   2476  O   LEU B 354      22.686  69.012 109.446  1.00  0.65           O  
ATOM   2477  CB  LEU B 354      19.962  68.109 107.939  1.00  0.65           C  
ATOM   2478  CG  LEU B 354      18.686  67.754 108.751  1.00  0.65           C  
ATOM   2479  CD1 LEU B 354      17.965  68.939 109.431  1.00  0.65           C  
ATOM   2480  CD2 LEU B 354      17.710  66.998 107.831  1.00  0.65           C  
ATOM   2481  N   MET B 355      22.917  69.269 107.228  1.00  0.66           N  
ATOM   2482  CA  MET B 355      24.342  68.983 107.161  1.00  0.66           C  
ATOM   2483  C   MET B 355      25.191  70.232 107.062  1.00  0.66           C  
ATOM   2484  O   MET B 355      26.346  70.181 106.615  1.00  0.66           O  
ATOM   2485  CB  MET B 355      24.641  68.079 105.953  1.00  0.66           C  
ATOM   2486  CG  MET B 355      24.290  66.636 106.304  1.00  0.66           C  
ATOM   2487  SD  MET B 355      24.473  65.497 104.924  1.00  0.66           S  
ATOM   2488  CE  MET B 355      23.126  66.064 103.851  1.00  0.66           C  
ATOM   2489  N   SER B 356      24.669  71.390 107.484  1.00  0.70           N  
ATOM   2490  CA  SER B 356      25.395  72.638 107.495  1.00  0.70           C  
ATOM   2491  C   SER B 356      25.118  73.347 108.795  1.00  0.70           C  
ATOM   2492  O   SER B 356      24.119  73.102 109.466  1.00  0.70           O  
ATOM   2493  CB  SER B 356      25.052  73.564 106.282  1.00  0.70           C  
ATOM   2494  OG  SER B 356      23.688  73.982 106.233  1.00  0.70           O  
ATOM   2495  N   THR B 357      26.041  74.229 109.219  1.00  0.56           N  
ATOM   2496  CA  THR B 357      25.874  75.040 110.416  1.00  0.56           C  
ATOM   2497  C   THR B 357      25.476  76.449 110.075  1.00  0.56           C  
ATOM   2498  O   THR B 357      24.947  77.145 110.945  1.00  0.56           O  
ATOM   2499  CB  THR B 357      27.135  75.083 111.279  1.00  0.56           C  
ATOM   2500  OG1 THR B 357      28.321  74.950 110.504  1.00  0.56           O  
ATOM   2501  CG2 THR B 357      27.073  73.862 112.196  1.00  0.56           C  
ATOM   2502  N   GLU B 358      25.625  76.889 108.809  1.00  0.59           N  
ATOM   2503  CA  GLU B 358      25.106  78.162 108.361  1.00  0.59           C  
ATOM   2504  C   GLU B 358      24.941  78.192 106.856  1.00  0.59           C  
ATOM   2505  O   GLU B 358      25.410  77.311 106.127  1.00  0.59           O  
ATOM   2506  CB  GLU B 358      25.972  79.363 108.827  1.00  0.59           C  
ATOM   2507  CG  GLU B 358      27.418  79.383 108.274  1.00  0.59           C  
ATOM   2508  CD  GLU B 358      28.232  80.445 109.002  1.00  0.59           C  
ATOM   2509  OE1 GLU B 358      29.064  80.054 109.861  1.00  0.59           O  
ATOM   2510  OE2 GLU B 358      28.019  81.648 108.705  1.00  0.59           O  
ATOM   2511  N   ALA B 359      24.219  79.208 106.354  1.00  0.69           N  
ATOM   2512  CA  ALA B 359      23.984  79.414 104.947  1.00  0.69           C  
ATOM   2513  C   ALA B 359      24.036  80.898 104.667  1.00  0.69           C  
ATOM   2514  O   ALA B 359      23.802  81.723 105.549  1.00  0.69           O  
ATOM   2515  CB  ALA B 359      22.592  78.877 104.527  1.00  0.69           C  
ATOM   2516  N   SER B 360      24.336  81.278 103.418  1.00  0.57           N  
ATOM   2517  CA  SER B 360      24.409  82.669 103.035  1.00  0.57           C  
ATOM   2518  C   SER B 360      23.934  82.783 101.610  1.00  0.57           C  
ATOM   2519  O   SER B 360      23.934  81.818 100.851  1.00  0.57           O  
ATOM   2520  CB  SER B 360      25.843  83.280 103.182  1.00  0.57           C  
ATOM   2521  OG  SER B 360      26.770  82.719 102.247  1.00  0.57           O  
ATOM   2522  N   GLN B 361      23.466  83.980 101.222  1.00  0.58           N  
ATOM   2523  CA  GLN B 361      23.126  84.240  99.853  1.00  0.58           C  
ATOM   2524  C   GLN B 361      23.340  85.714  99.592  1.00  0.58           C  
ATOM   2525  O   GLN B 361      23.092  86.533 100.466  1.00  0.58           O  
ATOM   2526  CB  GLN B 361      21.656  83.877  99.555  1.00  0.58           C  
ATOM   2527  CG  GLN B 361      21.333  84.024  98.060  1.00  0.58           C  
ATOM   2528  CD  GLN B 361      19.985  83.406  97.756  1.00  0.58           C  
ATOM   2529  OE1 GLN B 361      19.179  83.050  98.610  1.00  0.58           O  
ATOM   2530  NE2 GLN B 361      19.706  83.277  96.446  1.00  0.58           N  
ATOM   2531  N   ASN B 362      23.791  86.075  98.369  1.00  0.44           N  
ATOM   2532  CA  ASN B 362      23.960  87.448  97.936  1.00  0.44           C  
ATOM   2533  C   ASN B 362      23.009  87.702  96.782  1.00  0.44           C  
ATOM   2534  O   ASN B 362      22.798  86.808  95.959  1.00  0.44           O  
ATOM   2535  CB  ASN B 362      25.383  87.713  97.382  1.00  0.44           C  
ATOM   2536  CG  ASN B 362      26.387  87.573  98.514  1.00  0.44           C  
ATOM   2537  OD1 ASN B 362      26.199  88.095  99.605  1.00  0.44           O  
ATOM   2538  ND2 ASN B 362      27.515  86.873  98.247  1.00  0.44           N  
ATOM   2539  N   ILE B 363      22.432  88.919  96.686  1.00  0.33           N  
ATOM   2540  CA  ILE B 363      21.520  89.337  95.626  1.00  0.33           C  
ATOM   2541  C   ILE B 363      21.945  90.736  95.231  1.00  0.33           C  
ATOM   2542  O   ILE B 363      22.279  91.551  96.088  1.00  0.33           O  
ATOM   2543  CB  ILE B 363      20.028  89.428  96.025  1.00  0.33           C  
ATOM   2544  CG1 ILE B 363      19.517  88.187  96.813  1.00  0.33           C  
ATOM   2545  CG2 ILE B 363      19.148  89.711  94.771  1.00  0.33           C  
ATOM   2546  CD1 ILE B 363      19.371  86.920  95.960  1.00  0.33           C  
ATOM   2547  N   THR B 364      21.925  91.050  93.923  1.00  0.34           N  
ATOM   2548  CA  THR B 364      22.178  92.389  93.413  1.00  0.34           C  
ATOM   2549  C   THR B 364      20.893  92.966  92.871  1.00  0.34           C  
ATOM   2550  O   THR B 364      20.263  92.403  91.974  1.00  0.34           O  
ATOM   2551  CB  THR B 364      23.223  92.405  92.305  1.00  0.34           C  
ATOM   2552  OG1 THR B 364      24.477  92.035  92.852  1.00  0.34           O  
ATOM   2553  CG2 THR B 364      23.419  93.801  91.694  1.00  0.34           C  
ATOM   2554  N   TYR B 365      20.470  94.130  93.398  1.00  0.38           N  
ATOM   2555  CA  TYR B 365      19.373  94.910  92.872  1.00  0.38           C  
ATOM   2556  C   TYR B 365      19.953  95.937  91.900  1.00  0.38           C  
ATOM   2557  O   TYR B 365      20.742  96.798  92.288  1.00  0.38           O  
ATOM   2558  CB  TYR B 365      18.616  95.599  94.044  1.00  0.38           C  
ATOM   2559  CG  TYR B 365      17.375  96.304  93.575  1.00  0.38           C  
ATOM   2560  CD1 TYR B 365      16.186  95.600  93.316  1.00  0.38           C  
ATOM   2561  CD2 TYR B 365      17.389  97.699  93.426  1.00  0.38           C  
ATOM   2562  CE1 TYR B 365      15.020  96.293  92.956  1.00  0.38           C  
ATOM   2563  CE2 TYR B 365      16.214  98.395  93.121  1.00  0.38           C  
ATOM   2564  CZ  TYR B 365      15.039  97.687  92.872  1.00  0.38           C  
ATOM   2565  OH  TYR B 365      13.863  98.394  92.594  1.00  0.38           O  
ATOM   2566  N   HIS B 366      19.582  95.869  90.608  1.00  0.30           N  
ATOM   2567  CA  HIS B 366      19.988  96.846  89.611  1.00  0.30           C  
ATOM   2568  C   HIS B 366      18.898  97.880  89.493  1.00  0.30           C  
ATOM   2569  O   HIS B 366      17.716  97.533  89.465  1.00  0.30           O  
ATOM   2570  CB  HIS B 366      20.186  96.204  88.225  1.00  0.30           C  
ATOM   2571  CG  HIS B 366      21.287  95.204  88.220  1.00  0.30           C  
ATOM   2572  ND1 HIS B 366      22.587  95.664  88.170  1.00  0.30           N  
ATOM   2573  CD2 HIS B 366      21.266  93.851  88.242  1.00  0.30           C  
ATOM   2574  CE1 HIS B 366      23.331  94.587  88.158  1.00  0.30           C  
ATOM   2575  NE2 HIS B 366      22.587  93.449  88.199  1.00  0.30           N  
ATOM   2576  N   CYS B 367      19.251  99.174  89.459  1.00  0.24           N  
ATOM   2577  CA  CYS B 367      18.297 100.235  89.684  1.00  0.24           C  
ATOM   2578  C   CYS B 367      18.396 101.364  88.681  1.00  0.24           C  
ATOM   2579  O   CYS B 367      19.471 101.825  88.300  1.00  0.24           O  
ATOM   2580  CB  CYS B 367      18.444 100.782  91.133  1.00  0.24           C  
ATOM   2581  SG  CYS B 367      20.088 101.437  91.598  1.00  0.24           S  
ATOM   2582  N   LYS B 368      17.243 101.875  88.225  1.00  0.32           N  
ATOM   2583  CA  LYS B 368      17.200 103.134  87.534  1.00  0.32           C  
ATOM   2584  C   LYS B 368      16.035 103.877  88.146  1.00  0.32           C  
ATOM   2585  O   LYS B 368      14.907 103.400  88.062  1.00  0.32           O  
ATOM   2586  CB  LYS B 368      16.986 102.907  86.018  1.00  0.32           C  
ATOM   2587  CG  LYS B 368      16.965 104.208  85.209  1.00  0.32           C  
ATOM   2588  CD  LYS B 368      16.834 103.923  83.706  1.00  0.32           C  
ATOM   2589  CE  LYS B 368      16.831 105.195  82.852  1.00  0.32           C  
ATOM   2590  NZ  LYS B 368      16.688 104.853  81.417  1.00  0.32           N  
ATOM   2591  N   ASN B 369      16.280 105.025  88.827  1.00  0.59           N  
ATOM   2592  CA  ASN B 369      15.265 105.816  89.525  1.00  0.59           C  
ATOM   2593  C   ASN B 369      14.536 105.036  90.619  1.00  0.59           C  
ATOM   2594  O   ASN B 369      13.328 105.157  90.803  1.00  0.59           O  
ATOM   2595  CB  ASN B 369      14.238 106.453  88.549  1.00  0.59           C  
ATOM   2596  CG  ASN B 369      14.989 107.367  87.596  1.00  0.59           C  
ATOM   2597  OD1 ASN B 369      15.938 108.048  87.965  1.00  0.59           O  
ATOM   2598  ND2 ASN B 369      14.553 107.403  86.315  1.00  0.59           N  
ATOM   2599  N   SER B 370      15.269 104.199  91.379  1.00  0.57           N  
ATOM   2600  CA  SER B 370      14.645 103.295  92.326  1.00  0.57           C  
ATOM   2601  C   SER B 370      15.600 103.075  93.478  1.00  0.57           C  
ATOM   2602  O   SER B 370      16.684 102.520  93.310  1.00  0.57           O  
ATOM   2603  CB  SER B 370      14.272 101.944  91.651  1.00  0.57           C  
ATOM   2604  OG  SER B 370      13.516 101.114  92.533  1.00  0.57           O  
ATOM   2605  N   VAL B 371      15.237 103.554  94.685  1.00  0.57           N  
ATOM   2606  CA  VAL B 371      15.955 103.304  95.927  1.00  0.57           C  
ATOM   2607  C   VAL B 371      15.822 101.846  96.359  1.00  0.57           C  
ATOM   2608  O   VAL B 371      14.730 101.282  96.351  1.00  0.57           O  
ATOM   2609  CB  VAL B 371      15.475 104.247  97.038  1.00  0.57           C  
ATOM   2610  CG1 VAL B 371      16.132 103.926  98.403  1.00  0.57           C  
ATOM   2611  CG2 VAL B 371      15.805 105.700  96.626  1.00  0.57           C  
ATOM   2612  N   ALA B 372      16.933 101.188  96.749  1.00  0.54           N  
ATOM   2613  CA  ALA B 372      16.902  99.811  97.208  1.00  0.54           C  
ATOM   2614  C   ALA B 372      17.052  99.664  98.713  1.00  0.54           C  
ATOM   2615  O   ALA B 372      16.557  98.716  99.315  1.00  0.54           O  
ATOM   2616  CB  ALA B 372      18.097  99.083  96.564  1.00  0.54           C  
ATOM   2617  N   TYR B 373      17.756 100.611  99.361  1.00  0.41           N  
ATOM   2618  CA  TYR B 373      18.151 100.464 100.743  1.00  0.41           C  
ATOM   2619  C   TYR B 373      18.059 101.818 101.419  1.00  0.41           C  
ATOM   2620  O   TYR B 373      17.044 102.173 102.009  1.00  0.41           O  
ATOM   2621  CB  TYR B 373      19.586  99.839 100.795  1.00  0.41           C  
ATOM   2622  CG  TYR B 373      20.044  99.500 102.191  1.00  0.41           C  
ATOM   2623  CD1 TYR B 373      19.318  98.583 102.971  1.00  0.41           C  
ATOM   2624  CD2 TYR B 373      21.233 100.042 102.712  1.00  0.41           C  
ATOM   2625  CE1 TYR B 373      19.783  98.203 104.239  1.00  0.41           C  
ATOM   2626  CE2 TYR B 373      21.690  99.671 103.984  1.00  0.41           C  
ATOM   2627  CZ  TYR B 373      20.966  98.748 104.744  1.00  0.41           C  
ATOM   2628  OH  TYR B 373      21.437  98.345 106.008  1.00  0.41           O  
ATOM   2629  N   MET B 374      19.129 102.620 101.315  1.00  0.46           N  
ATOM   2630  CA  MET B 374      19.246 103.934 101.904  1.00  0.46           C  
ATOM   2631  C   MET B 374      18.750 104.981 100.927  1.00  0.46           C  
ATOM   2632  O   MET B 374      19.170 105.022  99.774  1.00  0.46           O  
ATOM   2633  CB  MET B 374      20.748 104.125 102.286  1.00  0.46           C  
ATOM   2634  CG  MET B 374      21.280 105.558 102.515  1.00  0.46           C  
ATOM   2635  SD  MET B 374      20.872 106.290 104.126  1.00  0.46           S  
ATOM   2636  CE  MET B 374      21.634 105.144 105.323  1.00  0.46           C  
ATOM   2637  N   ASP B 375      17.832 105.861 101.380  1.00  0.57           N  
ATOM   2638  CA  ASP B 375      17.408 107.010 100.617  1.00  0.57           C  
ATOM   2639  C   ASP B 375      18.382 108.124 101.006  1.00  0.57           C  
ATOM   2640  O   ASP B 375      18.594 108.419 102.173  1.00  0.57           O  
ATOM   2641  CB  ASP B 375      15.903 107.312 100.911  1.00  0.57           C  
ATOM   2642  CG  ASP B 375      15.351 108.466 100.091  1.00  0.57           C  
ATOM   2643  OD1 ASP B 375      15.885 109.589 100.244  1.00  0.57           O  
ATOM   2644  OD2 ASP B 375      14.371 108.269  99.329  1.00  0.57           O  
ATOM   2645  N   GLN B 376      19.056 108.728 100.004  1.00  0.51           N  
ATOM   2646  CA  GLN B 376      19.981 109.829 100.204  1.00  0.51           C  
ATOM   2647  C   GLN B 376      19.336 111.089 100.766  1.00  0.51           C  
ATOM   2648  O   GLN B 376      19.937 111.770 101.598  1.00  0.51           O  
ATOM   2649  CB  GLN B 376      20.669 110.193  98.862  1.00  0.51           C  
ATOM   2650  CG  GLN B 376      21.684 111.363  98.974  1.00  0.51           C  
ATOM   2651  CD  GLN B 376      22.053 111.931  97.599  1.00  0.51           C  
ATOM   2652  OE1 GLN B 376      21.227 112.412  96.857  1.00  0.51           O  
ATOM   2653  NE2 GLN B 376      23.373 111.908  97.273  1.00  0.51           N  
ATOM   2654  N   GLN B 377      18.112 111.442 100.321  1.00  0.59           N  
ATOM   2655  CA  GLN B 377      17.420 112.663 100.686  1.00  0.59           C  
ATOM   2656  C   GLN B 377      17.056 112.673 102.160  1.00  0.59           C  
ATOM   2657  O   GLN B 377      17.096 113.703 102.836  1.00  0.59           O  
ATOM   2658  CB  GLN B 377      16.120 112.784  99.841  1.00  0.59           C  
ATOM   2659  CG  GLN B 377      15.247 114.030 100.126  1.00  0.59           C  
ATOM   2660  CD  GLN B 377      16.008 115.327  99.854  1.00  0.59           C  
ATOM   2661  OE1 GLN B 377      16.922 115.417  99.046  1.00  0.59           O  
ATOM   2662  NE2 GLN B 377      15.600 116.407 100.565  1.00  0.59           N  
ATOM   2663  N   THR B 378      16.655 111.503 102.687  1.00  0.57           N  
ATOM   2664  CA  THR B 378      16.190 111.382 104.064  1.00  0.57           C  
ATOM   2665  C   THR B 378      17.245 110.865 105.013  1.00  0.57           C  
ATOM   2666  O   THR B 378      17.171 111.105 106.224  1.00  0.57           O  
ATOM   2667  CB  THR B 378      14.994 110.436 104.190  1.00  0.57           C  
ATOM   2668  OG1 THR B 378      15.321 109.074 103.931  1.00  0.57           O  
ATOM   2669  CG2 THR B 378      13.919 110.840 103.172  1.00  0.57           C  
ATOM   2670  N   GLY B 379      18.225 110.103 104.499  1.00  0.69           N  
ATOM   2671  CA  GLY B 379      19.254 109.435 105.273  1.00  0.69           C  
ATOM   2672  C   GLY B 379      18.777 108.194 105.999  1.00  0.69           C  
ATOM   2673  O   GLY B 379      19.470 107.696 106.877  1.00  0.69           O  
ATOM   2674  N   ASN B 380      17.573 107.662 105.667  1.00  0.69           N  
ATOM   2675  CA  ASN B 380      16.971 106.541 106.377  1.00  0.69           C  
ATOM   2676  C   ASN B 380      16.708 105.340 105.467  1.00  0.69           C  
ATOM   2677  O   ASN B 380      16.928 105.385 104.253  1.00  0.69           O  
ATOM   2678  CB  ASN B 380      15.725 106.992 107.221  1.00  0.69           C  
ATOM   2679  CG  ASN B 380      14.447 107.303 106.435  1.00  0.69           C  
ATOM   2680  OD1 ASN B 380      13.989 106.588 105.554  1.00  0.69           O  
ATOM   2681  ND2 ASN B 380      13.766 108.421 106.799  1.00  0.69           N  
ATOM   2682  N   LEU B 381      16.249 104.210 106.051  1.00  0.60           N  
ATOM   2683  CA  LEU B 381      16.055 102.953 105.360  1.00  0.60           C  
ATOM   2684  C   LEU B 381      14.588 102.619 105.110  1.00  0.60           C  
ATOM   2685  O   LEU B 381      14.240 101.496 104.781  1.00  0.60           O  
ATOM   2686  CB  LEU B 381      16.700 101.811 106.187  1.00  0.60           C  
ATOM   2687  CG  LEU B 381      18.231 101.943 106.351  1.00  0.60           C  
ATOM   2688  CD1 LEU B 381      18.782 100.768 107.169  1.00  0.60           C  
ATOM   2689  CD2 LEU B 381      18.936 102.010 104.988  1.00  0.60           C  
ATOM   2690  N   LYS B 382      13.653 103.593 105.201  1.00  0.56           N  
ATOM   2691  CA  LYS B 382      12.230 103.275 105.133  1.00  0.56           C  
ATOM   2692  C   LYS B 382      11.689 102.977 103.739  1.00  0.56           C  
ATOM   2693  O   LYS B 382      10.562 102.507 103.591  1.00  0.56           O  
ATOM   2694  CB  LYS B 382      11.414 104.414 105.775  1.00  0.56           C  
ATOM   2695  CG  LYS B 382      11.417 104.284 107.305  1.00  0.56           C  
ATOM   2696  CD  LYS B 382      11.259 105.621 108.043  1.00  0.56           C  
ATOM   2697  CE  LYS B 382       9.982 106.376 107.666  1.00  0.56           C  
ATOM   2698  NZ  LYS B 382       9.820 107.563 108.534  1.00  0.56           N  
ATOM   2699  N   LYS B 383      12.471 103.234 102.677  1.00  0.56           N  
ATOM   2700  CA  LYS B 383      12.139 102.820 101.327  1.00  0.56           C  
ATOM   2701  C   LYS B 383      12.861 101.541 100.955  1.00  0.56           C  
ATOM   2702  O   LYS B 383      12.766 101.100  99.814  1.00  0.56           O  
ATOM   2703  CB  LYS B 383      12.549 103.911 100.316  1.00  0.56           C  
ATOM   2704  CG  LYS B 383      11.620 105.129 100.366  1.00  0.56           C  
ATOM   2705  CD  LYS B 383      12.258 106.281  99.593  1.00  0.56           C  
ATOM   2706  CE  LYS B 383      11.326 107.170  98.774  1.00  0.56           C  
ATOM   2707  NZ  LYS B 383      10.583 108.064  99.677  1.00  0.56           N  
ATOM   2708  N   ALA B 384      13.603 100.905 101.892  1.00  0.65           N  
ATOM   2709  CA  ALA B 384      14.312  99.680 101.609  1.00  0.65           C  
ATOM   2710  C   ALA B 384      13.428  98.517 101.179  1.00  0.65           C  
ATOM   2711  O   ALA B 384      12.329  98.291 101.695  1.00  0.65           O  
ATOM   2712  CB  ALA B 384      15.177  99.252 102.811  1.00  0.65           C  
ATOM   2713  N   LEU B 385      13.901  97.735 100.194  1.00  0.49           N  
ATOM   2714  CA  LEU B 385      13.223  96.542  99.733  1.00  0.49           C  
ATOM   2715  C   LEU B 385      13.100  95.444 100.794  1.00  0.49           C  
ATOM   2716  O   LEU B 385      13.806  95.406 101.801  1.00  0.49           O  
ATOM   2717  CB  LEU B 385      13.790  96.025  98.378  1.00  0.49           C  
ATOM   2718  CG  LEU B 385      15.274  95.568  98.354  1.00  0.49           C  
ATOM   2719  CD1 LEU B 385      15.544  94.196  99.008  1.00  0.49           C  
ATOM   2720  CD2 LEU B 385      15.761  95.524  96.894  1.00  0.49           C  
ATOM   2721  N   LEU B 386      12.156  94.514 100.579  1.00  0.55           N  
ATOM   2722  CA  LEU B 386      11.996  93.326 101.388  1.00  0.55           C  
ATOM   2723  C   LEU B 386      12.459  92.130 100.606  1.00  0.55           C  
ATOM   2724  O   LEU B 386      12.305  92.065  99.384  1.00  0.55           O  
ATOM   2725  CB  LEU B 386      10.510  93.039 101.691  1.00  0.55           C  
ATOM   2726  CG  LEU B 386       9.838  94.048 102.630  1.00  0.55           C  
ATOM   2727  CD1 LEU B 386       8.331  93.764 102.624  1.00  0.55           C  
ATOM   2728  CD2 LEU B 386      10.395  93.971 104.061  1.00  0.55           C  
ATOM   2729  N   LEU B 387      12.991  91.125 101.314  1.00  0.60           N  
ATOM   2730  CA  LEU B 387      13.253  89.823 100.750  1.00  0.60           C  
ATOM   2731  C   LEU B 387      12.321  88.823 101.395  1.00  0.60           C  
ATOM   2732  O   LEU B 387      11.948  88.946 102.559  1.00  0.60           O  
ATOM   2733  CB  LEU B 387      14.696  89.335 101.010  1.00  0.60           C  
ATOM   2734  CG  LEU B 387      15.803  90.334 100.622  1.00  0.60           C  
ATOM   2735  CD1 LEU B 387      17.156  89.804 101.130  1.00  0.60           C  
ATOM   2736  CD2 LEU B 387      15.825  90.604  99.105  1.00  0.60           C  
ATOM   2737  N   GLN B 388      11.934  87.785 100.639  1.00  0.62           N  
ATOM   2738  CA  GLN B 388      11.158  86.677 101.149  1.00  0.62           C  
ATOM   2739  C   GLN B 388      12.079  85.476 101.246  1.00  0.62           C  
ATOM   2740  O   GLN B 388      12.592  85.002 100.237  1.00  0.62           O  
ATOM   2741  CB  GLN B 388       9.992  86.360 100.171  1.00  0.62           C  
ATOM   2742  CG  GLN B 388       9.038  85.235 100.635  1.00  0.62           C  
ATOM   2743  CD  GLN B 388       8.294  85.600 101.925  1.00  0.62           C  
ATOM   2744  OE1 GLN B 388       8.473  84.990 102.964  1.00  0.62           O  
ATOM   2745  NE2 GLN B 388       7.425  86.642 101.849  1.00  0.62           N  
ATOM   2746  N   GLY B 389      12.339  84.973 102.475  1.00  0.70           N  
ATOM   2747  CA  GLY B 389      13.056  83.729 102.696  1.00  0.70           C  
ATOM   2748  C   GLY B 389      12.192  82.518 102.437  1.00  0.70           C  
ATOM   2749  O   GLY B 389      10.993  82.605 102.180  1.00  0.70           O  
ATOM   2750  N   SER B 390      12.786  81.318 102.533  1.00  0.70           N  
ATOM   2751  CA  SER B 390      12.199  80.079 102.025  1.00  0.70           C  
ATOM   2752  C   SER B 390      11.069  79.463 102.842  1.00  0.70           C  
ATOM   2753  O   SER B 390      10.400  78.553 102.372  1.00  0.70           O  
ATOM   2754  CB  SER B 390      13.277  78.978 101.858  1.00  0.70           C  
ATOM   2755  OG  SER B 390      14.005  79.216 100.654  1.00  0.70           O  
ATOM   2756  N   ASN B 391      10.853  79.899 104.096  1.00  0.64           N  
ATOM   2757  CA  ASN B 391       9.901  79.333 105.036  1.00  0.64           C  
ATOM   2758  C   ASN B 391       8.922  80.390 105.526  1.00  0.64           C  
ATOM   2759  O   ASN B 391       8.578  80.400 106.702  1.00  0.64           O  
ATOM   2760  CB  ASN B 391      10.629  78.674 106.265  1.00  0.64           C  
ATOM   2761  CG  ASN B 391      11.694  79.578 106.909  1.00  0.64           C  
ATOM   2762  OD1 ASN B 391      12.125  80.594 106.401  1.00  0.64           O  
ATOM   2763  ND2 ASN B 391      12.175  79.148 108.111  1.00  0.64           N  
ATOM   2764  N   GLU B 392       8.493  81.317 104.636  1.00  0.53           N  
ATOM   2765  CA  GLU B 392       7.549  82.385 104.948  1.00  0.53           C  
ATOM   2766  C   GLU B 392       8.112  83.408 105.933  1.00  0.53           C  
ATOM   2767  O   GLU B 392       7.405  84.046 106.715  1.00  0.53           O  
ATOM   2768  CB  GLU B 392       6.160  81.850 105.387  1.00  0.53           C  
ATOM   2769  CG  GLU B 392       5.647  80.654 104.540  1.00  0.53           C  
ATOM   2770  CD  GLU B 392       4.177  80.334 104.798  1.00  0.53           C  
ATOM   2771  OE1 GLU B 392       3.707  80.532 105.946  1.00  0.53           O  
ATOM   2772  OE2 GLU B 392       3.517  79.867 103.833  1.00  0.53           O  
ATOM   2773  N   ILE B 393       9.440  83.621 105.886  1.00  0.51           N  
ATOM   2774  CA  ILE B 393      10.141  84.538 106.763  1.00  0.51           C  
ATOM   2775  C   ILE B 393      10.582  85.704 105.920  1.00  0.51           C  
ATOM   2776  O   ILE B 393      11.412  85.581 105.015  1.00  0.51           O  
ATOM   2777  CB  ILE B 393      11.359  83.908 107.449  1.00  0.51           C  
ATOM   2778  CG1 ILE B 393      10.938  82.790 108.444  1.00  0.51           C  
ATOM   2779  CG2 ILE B 393      12.252  84.974 108.145  1.00  0.51           C  
ATOM   2780  CD1 ILE B 393      10.354  83.267 109.784  1.00  0.51           C  
ATOM   2781  N   GLU B 394      10.043  86.901 106.197  1.00  0.56           N  
ATOM   2782  CA  GLU B 394      10.553  88.116 105.609  1.00  0.56           C  
ATOM   2783  C   GLU B 394      11.907  88.505 106.163  1.00  0.56           C  
ATOM   2784  O   GLU B 394      12.170  88.409 107.364  1.00  0.56           O  
ATOM   2785  CB  GLU B 394       9.605  89.318 105.793  1.00  0.56           C  
ATOM   2786  CG  GLU B 394       8.280  89.188 105.010  1.00  0.56           C  
ATOM   2787  CD  GLU B 394       7.469  90.477 105.049  1.00  0.56           C  
ATOM   2788  OE1 GLU B 394       7.764  91.362 105.898  1.00  0.56           O  
ATOM   2789  OE2 GLU B 394       6.533  90.582 104.223  1.00  0.56           O  
ATOM   2790  N   ILE B 395      12.792  88.998 105.288  1.00  0.52           N  
ATOM   2791  CA  ILE B 395      14.104  89.478 105.669  1.00  0.52           C  
ATOM   2792  C   ILE B 395      14.131  90.936 105.281  1.00  0.52           C  
ATOM   2793  O   ILE B 395      13.710  91.331 104.188  1.00  0.52           O  
ATOM   2794  CB  ILE B 395      15.248  88.685 105.036  1.00  0.52           C  
ATOM   2795  CG1 ILE B 395      15.104  87.160 105.299  1.00  0.52           C  
ATOM   2796  CG2 ILE B 395      16.617  89.223 105.531  1.00  0.52           C  
ATOM   2797  CD1 ILE B 395      15.897  86.317 104.289  1.00  0.52           C  
ATOM   2798  N   ARG B 396      14.560  91.795 106.212  1.00  0.39           N  
ATOM   2799  CA  ARG B 396      14.323  93.209 106.135  1.00  0.39           C  
ATOM   2800  C   ARG B 396      15.613  93.962 106.308  1.00  0.39           C  
ATOM   2801  O   ARG B 396      16.630  93.413 106.726  1.00  0.39           O  
ATOM   2802  CB  ARG B 396      13.388  93.647 107.280  1.00  0.39           C  
ATOM   2803  CG  ARG B 396      11.970  93.060 107.226  1.00  0.39           C  
ATOM   2804  CD  ARG B 396      10.950  94.040 107.820  1.00  0.39           C  
ATOM   2805  NE  ARG B 396       9.598  93.389 107.765  1.00  0.39           N  
ATOM   2806  CZ  ARG B 396       9.164  92.478 108.638  1.00  0.39           C  
ATOM   2807  NH1 ARG B 396       9.920  92.075 109.653  1.00  0.39           N  
ATOM   2808  NH2 ARG B 396       8.010  91.880 108.398  1.00  0.39           N  
ATOM   2809  N   ALA B 397      15.579  95.263 105.971  1.00  0.65           N  
ATOM   2810  CA  ALA B 397      16.602  96.213 106.324  1.00  0.65           C  
ATOM   2811  C   ALA B 397      16.677  96.508 107.826  1.00  0.65           C  
ATOM   2812  O   ALA B 397      17.771  96.634 108.370  1.00  0.65           O  
ATOM   2813  CB  ALA B 397      16.337  97.500 105.519  1.00  0.65           C  
ATOM   2814  N   GLU B 398      15.512  96.621 108.504  1.00  0.53           N  
ATOM   2815  CA  GLU B 398      15.378  96.960 109.904  1.00  0.53           C  
ATOM   2816  C   GLU B 398      14.412  95.953 110.599  1.00  0.53           C  
ATOM   2817  O   GLU B 398      13.765  95.124 109.894  1.00  0.53           O  
ATOM   2818  CB  GLU B 398      14.829  98.412 110.058  1.00  0.53           C  
ATOM   2819  CG  GLU B 398      15.717  99.494 109.368  1.00  0.53           C  
ATOM   2820  CD  GLU B 398      15.262 100.947 109.546  1.00  0.53           C  
ATOM   2821  OE1 GLU B 398      14.173 101.311 109.027  1.00  0.53           O  
ATOM   2822  OE2 GLU B 398      16.049 101.743 110.124  1.00  0.53           O  
ATOM   2823  OXT GLU B 398      14.300  96.005 111.853  1.00  0.53           O  
TER    2824      GLU B 398                                                      
ATOM   2825  N   ASP C 223      47.453  26.409  92.770  1.00  0.50           N  
ATOM   2826  CA  ASP C 223      48.402  27.508  92.371  1.00  0.50           C  
ATOM   2827  C   ASP C 223      48.095  28.825  93.009  1.00  0.50           C  
ATOM   2828  O   ASP C 223      48.412  29.057  94.166  1.00  0.50           O  
ATOM   2829  CB  ASP C 223      48.383  27.642  90.825  1.00  0.50           C  
ATOM   2830  CG  ASP C 223      48.980  26.370  90.271  1.00  0.50           C  
ATOM   2831  OD1 ASP C 223      49.366  25.525  91.122  1.00  0.50           O  
ATOM   2832  OD2 ASP C 223      48.992  26.213  89.039  1.00  0.50           O  
ATOM   2833  N   ARG C 224      47.434  29.713  92.253  1.00  0.55           N  
ATOM   2834  CA  ARG C 224      47.162  31.059  92.659  1.00  0.55           C  
ATOM   2835  C   ARG C 224      45.680  31.220  92.955  1.00  0.55           C  
ATOM   2836  O   ARG C 224      45.125  32.303  92.922  1.00  0.55           O  
ATOM   2837  CB  ARG C 224      47.673  32.034  91.581  1.00  0.55           C  
ATOM   2838  CG  ARG C 224      49.218  32.071  91.464  1.00  0.55           C  
ATOM   2839  CD  ARG C 224      49.755  33.149  90.506  1.00  0.55           C  
ATOM   2840  NE  ARG C 224      49.292  32.791  89.117  1.00  0.55           N  
ATOM   2841  CZ  ARG C 224      48.298  33.415  88.462  1.00  0.55           C  
ATOM   2842  NH1 ARG C 224      47.942  32.955  87.257  1.00  0.55           N  
ATOM   2843  NH2 ARG C 224      47.610  34.423  88.988  1.00  0.55           N  
ATOM   2844  N   ASP C 225      44.992  30.127  93.344  1.00  0.61           N  
ATOM   2845  CA  ASP C 225      43.621  30.208  93.816  1.00  0.61           C  
ATOM   2846  C   ASP C 225      43.615  30.749  95.240  1.00  0.61           C  
ATOM   2847  O   ASP C 225      42.683  31.391  95.698  1.00  0.61           O  
ATOM   2848  CB  ASP C 225      42.950  28.819  93.724  1.00  0.61           C  
ATOM   2849  CG  ASP C 225      43.283  28.223  92.366  1.00  0.61           C  
ATOM   2850  OD1 ASP C 225      43.188  28.945  91.346  1.00  0.61           O  
ATOM   2851  OD2 ASP C 225      43.848  27.093  92.376  1.00  0.61           O  
ATOM   2852  N   LEU C 226      44.795  30.645  95.905  1.00  0.65           N  
ATOM   2853  CA  LEU C 226      45.135  31.371  97.108  1.00  0.65           C  
ATOM   2854  C   LEU C 226      44.943  32.876  96.920  1.00  0.65           C  
ATOM   2855  O   LEU C 226      44.367  33.543  97.759  1.00  0.65           O  
ATOM   2856  CB  LEU C 226      46.631  31.119  97.461  1.00  0.65           C  
ATOM   2857  CG  LEU C 226      47.132  31.834  98.740  1.00  0.65           C  
ATOM   2858  CD1 LEU C 226      46.413  31.334 100.005  1.00  0.65           C  
ATOM   2859  CD2 LEU C 226      48.655  31.680  98.889  1.00  0.65           C  
ATOM   2860  N   GLU C 227      45.391  33.439  95.766  1.00  0.68           N  
ATOM   2861  CA  GLU C 227      45.101  34.818  95.414  1.00  0.68           C  
ATOM   2862  C   GLU C 227      43.612  35.076  95.196  1.00  0.68           C  
ATOM   2863  O   GLU C 227      43.045  35.984  95.800  1.00  0.68           O  
ATOM   2864  CB  GLU C 227      45.828  35.221  94.096  1.00  0.68           C  
ATOM   2865  CG  GLU C 227      47.374  35.205  94.165  1.00  0.68           C  
ATOM   2866  CD  GLU C 227      48.083  35.376  92.815  1.00  0.68           C  
ATOM   2867  OE1 GLU C 227      47.448  35.364  91.725  1.00  0.68           O  
ATOM   2868  OE2 GLU C 227      49.338  35.405  92.867  1.00  0.68           O  
ATOM   2869  N   VAL C 228      42.921  34.260  94.363  1.00  0.67           N  
ATOM   2870  CA  VAL C 228      41.511  34.469  94.036  1.00  0.67           C  
ATOM   2871  C   VAL C 228      40.573  34.369  95.233  1.00  0.67           C  
ATOM   2872  O   VAL C 228      39.817  35.308  95.488  1.00  0.67           O  
ATOM   2873  CB  VAL C 228      41.055  33.552  92.894  1.00  0.67           C  
ATOM   2874  CG1 VAL C 228      39.511  33.424  92.780  1.00  0.67           C  
ATOM   2875  CG2 VAL C 228      41.630  34.124  91.578  1.00  0.67           C  
ATOM   2876  N   ASP C 229      40.638  33.290  96.046  1.00  0.67           N  
ATOM   2877  CA  ASP C 229      39.772  33.097  97.200  1.00  0.67           C  
ATOM   2878  C   ASP C 229      40.020  34.129  98.277  1.00  0.67           C  
ATOM   2879  O   ASP C 229      39.086  34.645  98.910  1.00  0.67           O  
ATOM   2880  CB  ASP C 229      39.896  31.672  97.786  1.00  0.67           C  
ATOM   2881  CG  ASP C 229      39.359  30.690  96.768  1.00  0.67           C  
ATOM   2882  OD1 ASP C 229      38.352  31.049  96.105  1.00  0.67           O  
ATOM   2883  OD2 ASP C 229      39.950  29.590  96.664  1.00  0.67           O  
ATOM   2884  N   THR C 230      41.294  34.520  98.480  1.00  0.69           N  
ATOM   2885  CA  THR C 230      41.662  35.618  99.380  1.00  0.69           C  
ATOM   2886  C   THR C 230      41.023  36.925  98.947  1.00  0.69           C  
ATOM   2887  O   THR C 230      40.428  37.638  99.760  1.00  0.69           O  
ATOM   2888  CB  THR C 230      43.170  35.828  99.517  1.00  0.69           C  
ATOM   2889  OG1 THR C 230      43.724  34.785 100.297  1.00  0.69           O  
ATOM   2890  CG2 THR C 230      43.568  37.097 100.285  1.00  0.69           C  
ATOM   2891  N   THR C 231      41.071  37.254  97.637  1.00  0.69           N  
ATOM   2892  CA  THR C 231      40.431  38.441  97.067  1.00  0.69           C  
ATOM   2893  C   THR C 231      38.912  38.418  97.158  1.00  0.69           C  
ATOM   2894  O   THR C 231      38.300  39.421  97.525  1.00  0.69           O  
ATOM   2895  CB  THR C 231      40.866  38.746  95.639  1.00  0.69           C  
ATOM   2896  OG1 THR C 231      42.269  38.933  95.622  1.00  0.69           O  
ATOM   2897  CG2 THR C 231      40.312  40.089  95.140  1.00  0.69           C  
ATOM   2898  N   LEU C 232      38.249  37.265  96.892  1.00  0.67           N  
ATOM   2899  CA  LEU C 232      36.810  37.082  97.082  1.00  0.67           C  
ATOM   2900  C   LEU C 232      36.372  37.293  98.526  1.00  0.67           C  
ATOM   2901  O   LEU C 232      35.387  37.980  98.793  1.00  0.67           O  
ATOM   2902  CB  LEU C 232      36.341  35.659  96.667  1.00  0.67           C  
ATOM   2903  CG  LEU C 232      36.399  35.352  95.155  1.00  0.67           C  
ATOM   2904  CD1 LEU C 232      36.132  33.852  94.931  1.00  0.67           C  
ATOM   2905  CD2 LEU C 232      35.395  36.198  94.347  1.00  0.67           C  
ATOM   2906  N   LYS C 233      37.132  36.745  99.502  1.00  0.68           N  
ATOM   2907  CA  LYS C 233      36.900  36.947 100.919  1.00  0.68           C  
ATOM   2908  C   LYS C 233      36.987  38.409 101.343  1.00  0.68           C  
ATOM   2909  O   LYS C 233      36.126  38.912 102.057  1.00  0.68           O  
ATOM   2910  CB  LYS C 233      37.952  36.155 101.734  1.00  0.68           C  
ATOM   2911  CG  LYS C 233      37.772  36.284 103.255  1.00  0.68           C  
ATOM   2912  CD  LYS C 233      38.839  35.493 104.019  1.00  0.68           C  
ATOM   2913  CE  LYS C 233      38.689  35.625 105.538  1.00  0.68           C  
ATOM   2914  NZ  LYS C 233      39.730  34.826 106.223  1.00  0.68           N  
ATOM   2915  N   SER C 234      38.030  39.131 100.869  1.00  0.72           N  
ATOM   2916  CA  SER C 234      38.224  40.559 101.107  1.00  0.72           C  
ATOM   2917  C   SER C 234      37.078  41.393 100.555  1.00  0.72           C  
ATOM   2918  O   SER C 234      36.545  42.247 101.251  1.00  0.72           O  
ATOM   2919  CB  SER C 234      39.597  41.037 100.528  1.00  0.72           C  
ATOM   2920  OG  SER C 234      39.771  42.458 100.526  1.00  0.72           O  
ATOM   2921  N   LEU C 235      36.605  41.129  99.315  1.00  0.71           N  
ATOM   2922  CA  LEU C 235      35.464  41.841  98.756  1.00  0.71           C  
ATOM   2923  C   LEU C 235      34.178  41.611  99.524  1.00  0.71           C  
ATOM   2924  O   LEU C 235      33.469  42.567  99.833  1.00  0.71           O  
ATOM   2925  CB  LEU C 235      35.209  41.430  97.289  1.00  0.71           C  
ATOM   2926  CG  LEU C 235      36.298  41.891  96.310  1.00  0.71           C  
ATOM   2927  CD1 LEU C 235      36.124  41.144  94.983  1.00  0.71           C  
ATOM   2928  CD2 LEU C 235      36.224  43.402  96.062  1.00  0.71           C  
ATOM   2929  N   SER C 236      33.888  40.344  99.907  1.00  0.73           N  
ATOM   2930  CA  SER C 236      32.740  39.975 100.737  1.00  0.73           C  
ATOM   2931  C   SER C 236      32.777  40.698 102.082  1.00  0.73           C  
ATOM   2932  O   SER C 236      31.805  41.326 102.497  1.00  0.73           O  
ATOM   2933  CB  SER C 236      32.682  38.424 100.943  1.00  0.73           C  
ATOM   2934  OG  SER C 236      31.531  37.997 101.675  1.00  0.73           O  
ATOM   2935  N   GLN C 237      33.953  40.734 102.745  1.00  0.73           N  
ATOM   2936  CA  GLN C 237      34.170  41.474 103.976  1.00  0.73           C  
ATOM   2937  C   GLN C 237      34.010  42.997 103.871  1.00  0.73           C  
ATOM   2938  O   GLN C 237      33.427  43.638 104.735  1.00  0.73           O  
ATOM   2939  CB  GLN C 237      35.589  41.188 104.528  1.00  0.73           C  
ATOM   2940  CG  GLN C 237      35.901  41.884 105.882  1.00  0.73           C  
ATOM   2941  CD  GLN C 237      34.963  41.376 106.978  1.00  0.73           C  
ATOM   2942  OE1 GLN C 237      34.863  40.157 107.169  1.00  0.73           O  
ATOM   2943  NE2 GLN C 237      34.268  42.266 107.713  1.00  0.73           N  
ATOM   2944  N   GLN C 238      34.533  43.647 102.801  1.00  0.73           N  
ATOM   2945  CA  GLN C 238      34.344  45.080 102.588  1.00  0.73           C  
ATOM   2946  C   GLN C 238      32.887  45.470 102.405  1.00  0.73           C  
ATOM   2947  O   GLN C 238      32.446  46.498 102.911  1.00  0.73           O  
ATOM   2948  CB  GLN C 238      35.110  45.596 101.349  1.00  0.73           C  
ATOM   2949  CG  GLN C 238      36.646  45.501 101.465  1.00  0.73           C  
ATOM   2950  CD  GLN C 238      37.231  45.721 100.074  1.00  0.73           C  
ATOM   2951  OE1 GLN C 238      37.090  46.820  99.535  1.00  0.73           O  
ATOM   2952  NE2 GLN C 238      37.864  44.679  99.492  1.00  0.73           N  
ATOM   2953  N   ILE C 239      32.112  44.631 101.686  1.00  0.75           N  
ATOM   2954  CA  ILE C 239      30.669  44.762 101.543  1.00  0.75           C  
ATOM   2955  C   ILE C 239      29.967  44.625 102.882  1.00  0.75           C  
ATOM   2956  O   ILE C 239      29.085  45.428 103.201  1.00  0.75           O  
ATOM   2957  CB  ILE C 239      30.122  43.753 100.535  1.00  0.75           C  
ATOM   2958  CG1 ILE C 239      30.660  44.116  99.129  1.00  0.75           C  
ATOM   2959  CG2 ILE C 239      28.570  43.736 100.553  1.00  0.75           C  
ATOM   2960  CD1 ILE C 239      30.335  43.070  98.053  1.00  0.75           C  
ATOM   2961  N   GLU C 240      30.382  43.647 103.719  1.00  0.75           N  
ATOM   2962  CA  GLU C 240      29.857  43.434 105.056  1.00  0.75           C  
ATOM   2963  C   GLU C 240      30.050  44.634 105.967  1.00  0.75           C  
ATOM   2964  O   GLU C 240      29.132  45.076 106.648  1.00  0.75           O  
ATOM   2965  CB  GLU C 240      30.487  42.180 105.724  1.00  0.75           C  
ATOM   2966  CG  GLU C 240      29.655  41.658 106.931  1.00  0.75           C  
ATOM   2967  CD  GLU C 240      28.196  41.313 106.602  1.00  0.75           C  
ATOM   2968  OE1 GLU C 240      27.853  41.118 105.407  1.00  0.75           O  
ATOM   2969  OE2 GLU C 240      27.393  41.277 107.573  1.00  0.75           O  
ATOM   2970  N   ASN C 241      31.243  45.261 105.919  1.00  0.81           N  
ATOM   2971  CA  ASN C 241      31.578  46.467 106.667  1.00  0.81           C  
ATOM   2972  C   ASN C 241      30.731  47.677 106.276  1.00  0.81           C  
ATOM   2973  O   ASN C 241      30.492  48.578 107.075  1.00  0.81           O  
ATOM   2974  CB  ASN C 241      33.082  46.831 106.488  1.00  0.81           C  
ATOM   2975  CG  ASN C 241      33.934  45.801 107.217  1.00  0.81           C  
ATOM   2976  OD1 ASN C 241      33.459  44.925 107.918  1.00  0.81           O  
ATOM   2977  ND2 ASN C 241      35.277  45.906 107.082  1.00  0.81           N  
ATOM   2978  N   ILE C 242      30.272  47.753 105.014  1.00  0.79           N  
ATOM   2979  CA  ILE C 242      29.322  48.769 104.579  1.00  0.79           C  
ATOM   2980  C   ILE C 242      27.909  48.470 105.081  1.00  0.79           C  
ATOM   2981  O   ILE C 242      27.238  49.353 105.616  1.00  0.79           O  
ATOM   2982  CB  ILE C 242      29.352  48.916 103.058  1.00  0.79           C  
ATOM   2983  CG1 ILE C 242      30.737  49.454 102.607  1.00  0.79           C  
ATOM   2984  CG2 ILE C 242      28.212  49.846 102.563  1.00  0.79           C  
ATOM   2985  CD1 ILE C 242      30.983  49.246 101.108  1.00  0.79           C  
ATOM   2986  N   ARG C 243      27.419  47.212 104.946  1.00  0.74           N  
ATOM   2987  CA  ARG C 243      26.091  46.817 105.416  1.00  0.74           C  
ATOM   2988  C   ARG C 243      25.939  46.871 106.923  1.00  0.74           C  
ATOM   2989  O   ARG C 243      24.929  47.357 107.437  1.00  0.74           O  
ATOM   2990  CB  ARG C 243      25.686  45.390 104.945  1.00  0.74           C  
ATOM   2991  CG  ARG C 243      25.193  45.319 103.484  1.00  0.74           C  
ATOM   2992  CD  ARG C 243      24.509  43.978 103.168  1.00  0.74           C  
ATOM   2993  NE  ARG C 243      23.046  44.082 103.553  1.00  0.74           N  
ATOM   2994  CZ  ARG C 243      22.062  44.520 102.751  1.00  0.74           C  
ATOM   2995  NH1 ARG C 243      22.303  44.970 101.527  1.00  0.74           N  
ATOM   2996  NH2 ARG C 243      20.795  44.472 103.152  1.00  0.74           N  
ATOM   2997  N   SER C 244      26.942  46.382 107.658  1.00  0.83           N  
ATOM   2998  CA  SER C 244      26.900  46.194 109.093  1.00  0.83           C  
ATOM   2999  C   SER C 244      28.193  46.748 109.665  1.00  0.83           C  
ATOM   3000  O   SER C 244      29.089  45.955 109.958  1.00  0.83           O  
ATOM   3001  CB  SER C 244      26.868  44.687 109.499  1.00  0.83           C  
ATOM   3002  OG  SER C 244      25.639  44.042 109.182  1.00  0.83           O  
ATOM   3003  N   PRO C 245      28.388  48.055 109.859  1.00  0.84           N  
ATOM   3004  CA  PRO C 245      29.644  48.602 110.360  1.00  0.84           C  
ATOM   3005  C   PRO C 245      29.929  48.166 111.785  1.00  0.84           C  
ATOM   3006  O   PRO C 245      28.995  48.031 112.573  1.00  0.84           O  
ATOM   3007  CB  PRO C 245      29.464  50.134 110.300  1.00  0.84           C  
ATOM   3008  CG  PRO C 245      28.220  50.361 109.432  1.00  0.84           C  
ATOM   3009  CD  PRO C 245      27.390  49.097 109.654  1.00  0.84           C  
ATOM   3010  N   GLU C 246      31.205  47.955 112.154  1.00  0.78           N  
ATOM   3011  CA  GLU C 246      31.555  47.417 113.450  1.00  0.78           C  
ATOM   3012  C   GLU C 246      31.664  48.487 114.527  1.00  0.78           C  
ATOM   3013  O   GLU C 246      31.788  48.200 115.717  1.00  0.78           O  
ATOM   3014  CB  GLU C 246      32.879  46.620 113.323  1.00  0.78           C  
ATOM   3015  CG  GLU C 246      34.110  47.522 113.047  1.00  0.78           C  
ATOM   3016  CD  GLU C 246      35.359  46.800 112.554  1.00  0.78           C  
ATOM   3017  OE1 GLU C 246      36.035  47.392 111.667  1.00  0.78           O  
ATOM   3018  OE2 GLU C 246      35.706  45.745 113.135  1.00  0.78           O  
ATOM   3019  N   GLY C 247      31.587  49.782 114.155  1.00  0.85           N  
ATOM   3020  CA  GLY C 247      31.661  50.863 115.126  1.00  0.85           C  
ATOM   3021  C   GLY C 247      33.075  51.181 115.525  1.00  0.85           C  
ATOM   3022  O   GLY C 247      33.316  51.786 116.562  1.00  0.85           O  
ATOM   3023  N   SER C 248      34.060  50.789 114.685  1.00  0.83           N  
ATOM   3024  CA  SER C 248      35.455  51.198 114.814  1.00  0.83           C  
ATOM   3025  C   SER C 248      35.615  52.582 114.226  1.00  0.83           C  
ATOM   3026  O   SER C 248      34.708  53.120 113.606  1.00  0.83           O  
ATOM   3027  CB  SER C 248      36.517  50.215 114.188  1.00  0.83           C  
ATOM   3028  OG  SER C 248      36.560  50.184 112.759  1.00  0.83           O  
ATOM   3029  N   ARG C 249      36.770  53.245 114.409  1.00  0.73           N  
ATOM   3030  CA  ARG C 249      36.982  54.550 113.806  1.00  0.73           C  
ATOM   3031  C   ARG C 249      37.020  54.570 112.280  1.00  0.73           C  
ATOM   3032  O   ARG C 249      36.551  55.498 111.638  1.00  0.73           O  
ATOM   3033  CB  ARG C 249      38.269  55.184 114.350  1.00  0.73           C  
ATOM   3034  CG  ARG C 249      38.298  56.698 114.089  1.00  0.73           C  
ATOM   3035  CD  ARG C 249      39.476  57.370 114.775  1.00  0.73           C  
ATOM   3036  NE  ARG C 249      39.236  58.843 114.673  1.00  0.73           N  
ATOM   3037  CZ  ARG C 249      39.832  59.747 115.459  1.00  0.73           C  
ATOM   3038  NH1 ARG C 249      40.752  59.377 116.345  1.00  0.73           N  
ATOM   3039  NH2 ARG C 249      39.502  61.031 115.365  1.00  0.73           N  
ATOM   3040  N   LYS C 250      37.601  53.522 111.659  1.00  0.71           N  
ATOM   3041  CA  LYS C 250      37.622  53.390 110.215  1.00  0.71           C  
ATOM   3042  C   LYS C 250      36.321  52.845 109.662  1.00  0.71           C  
ATOM   3043  O   LYS C 250      36.017  53.033 108.483  1.00  0.71           O  
ATOM   3044  CB  LYS C 250      38.727  52.397 109.794  1.00  0.71           C  
ATOM   3045  CG  LYS C 250      40.144  52.921 110.059  1.00  0.71           C  
ATOM   3046  CD  LYS C 250      41.212  51.918 109.588  1.00  0.71           C  
ATOM   3047  CE  LYS C 250      42.645  52.411 109.827  1.00  0.71           C  
ATOM   3048  NZ  LYS C 250      43.636  51.390 109.406  1.00  0.71           N  
ATOM   3049  N   ASN C 251      35.507  52.172 110.494  1.00  0.81           N  
ATOM   3050  CA  ASN C 251      34.252  51.603 110.070  1.00  0.81           C  
ATOM   3051  C   ASN C 251      33.137  51.991 111.052  1.00  0.81           C  
ATOM   3052  O   ASN C 251      32.586  51.115 111.726  1.00  0.81           O  
ATOM   3053  CB  ASN C 251      34.448  50.064 109.929  1.00  0.81           C  
ATOM   3054  CG  ASN C 251      33.234  49.323 109.382  1.00  0.81           C  
ATOM   3055  OD1 ASN C 251      32.877  48.244 109.814  1.00  0.81           O  
ATOM   3056  ND2 ASN C 251      32.555  49.936 108.379  1.00  0.81           N  
ATOM   3057  N   PRO C 252      32.772  53.274 111.185  1.00  0.86           N  
ATOM   3058  CA  PRO C 252      31.841  53.727 112.201  1.00  0.86           C  
ATOM   3059  C   PRO C 252      30.425  53.332 111.877  1.00  0.86           C  
ATOM   3060  O   PRO C 252      30.029  53.286 110.711  1.00  0.86           O  
ATOM   3061  CB  PRO C 252      31.976  55.257 112.210  1.00  0.86           C  
ATOM   3062  CG  PRO C 252      32.473  55.598 110.808  1.00  0.86           C  
ATOM   3063  CD  PRO C 252      33.376  54.412 110.494  1.00  0.86           C  
ATOM   3064  N   ALA C 253      29.642  53.031 112.918  1.00  0.86           N  
ATOM   3065  CA  ALA C 253      28.234  52.743 112.821  1.00  0.86           C  
ATOM   3066  C   ALA C 253      27.432  54.029 112.807  1.00  0.86           C  
ATOM   3067  O   ALA C 253      27.965  55.129 112.901  1.00  0.86           O  
ATOM   3068  CB  ALA C 253      27.830  51.835 113.995  1.00  0.86           C  
ATOM   3069  N   ARG C 254      26.110  53.961 112.641  1.00  0.73           N  
ATOM   3070  CA  ARG C 254      25.312  55.164 112.613  1.00  0.73           C  
ATOM   3071  C   ARG C 254      24.965  55.686 114.009  1.00  0.73           C  
ATOM   3072  O   ARG C 254      25.178  56.841 114.339  1.00  0.73           O  
ATOM   3073  CB  ARG C 254      24.046  54.795 111.835  1.00  0.73           C  
ATOM   3074  CG  ARG C 254      23.179  55.960 111.352  1.00  0.73           C  
ATOM   3075  CD  ARG C 254      22.166  55.376 110.363  1.00  0.73           C  
ATOM   3076  NE  ARG C 254      21.176  56.392 109.919  1.00  0.73           N  
ATOM   3077  CZ  ARG C 254      21.412  57.465 109.166  1.00  0.73           C  
ATOM   3078  NH1 ARG C 254      22.623  57.738 108.719  1.00  0.73           N  
ATOM   3079  NH2 ARG C 254      20.402  58.265 108.844  1.00  0.73           N  
ATOM   3080  N   THR C 255      24.449  54.791 114.882  1.00  0.84           N  
ATOM   3081  CA  THR C 255      24.035  55.104 116.245  1.00  0.84           C  
ATOM   3082  C   THR C 255      24.332  53.859 117.057  1.00  0.84           C  
ATOM   3083  O   THR C 255      24.595  52.796 116.506  1.00  0.84           O  
ATOM   3084  CB  THR C 255      22.550  55.533 116.452  1.00  0.84           C  
ATOM   3085  OG1 THR C 255      21.594  54.494 116.351  1.00  0.84           O  
ATOM   3086  CG2 THR C 255      22.123  56.578 115.419  1.00  0.84           C  
ATOM   3087  N   CYS C 256      24.293  53.955 118.405  1.00  0.85           N  
ATOM   3088  CA  CYS C 256      24.276  52.793 119.280  1.00  0.85           C  
ATOM   3089  C   CYS C 256      22.974  51.994 119.213  1.00  0.85           C  
ATOM   3090  O   CYS C 256      22.980  50.783 119.417  1.00  0.85           O  
ATOM   3091  CB  CYS C 256      24.495  53.213 120.746  1.00  0.85           C  
ATOM   3092  SG  CYS C 256      26.071  54.091 120.969  1.00  0.85           S  
ATOM   3093  N   ARG C 257      21.824  52.646 118.884  1.00  0.70           N  
ATOM   3094  CA  ARG C 257      20.536  51.989 118.679  1.00  0.70           C  
ATOM   3095  C   ARG C 257      20.576  50.980 117.535  1.00  0.70           C  
ATOM   3096  O   ARG C 257      20.165  49.836 117.704  1.00  0.70           O  
ATOM   3097  CB  ARG C 257      19.385  53.004 118.381  1.00  0.70           C  
ATOM   3098  CG  ARG C 257      17.977  52.353 118.395  1.00  0.70           C  
ATOM   3099  CD  ARG C 257      16.791  53.298 118.108  1.00  0.70           C  
ATOM   3100  NE  ARG C 257      16.793  53.647 116.633  1.00  0.70           N  
ATOM   3101  CZ  ARG C 257      15.992  53.098 115.699  1.00  0.70           C  
ATOM   3102  NH1 ARG C 257      14.972  52.303 115.946  1.00  0.70           N  
ATOM   3103  NH2 ARG C 257      16.220  53.303 114.401  1.00  0.70           N  
ATOM   3104  N   ASP C 258      21.150  51.377 116.371  1.00  0.76           N  
ATOM   3105  CA  ASP C 258      21.371  50.530 115.209  1.00  0.76           C  
ATOM   3106  C   ASP C 258      22.298  49.367 115.511  1.00  0.76           C  
ATOM   3107  O   ASP C 258      22.060  48.227 115.116  1.00  0.76           O  
ATOM   3108  CB  ASP C 258      22.013  51.363 114.069  1.00  0.76           C  
ATOM   3109  CG  ASP C 258      20.955  52.262 113.480  1.00  0.76           C  
ATOM   3110  OD1 ASP C 258      21.075  53.511 113.554  1.00  0.76           O  
ATOM   3111  OD2 ASP C 258      20.031  51.661 112.893  1.00  0.76           O  
ATOM   3112  N   LEU C 259      23.385  49.632 116.258  1.00  0.78           N  
ATOM   3113  CA  LEU C 259      24.349  48.631 116.662  1.00  0.78           C  
ATOM   3114  C   LEU C 259      23.761  47.558 117.573  1.00  0.78           C  
ATOM   3115  O   LEU C 259      23.950  46.373 117.341  1.00  0.78           O  
ATOM   3116  CB  LEU C 259      25.516  49.351 117.392  1.00  0.78           C  
ATOM   3117  CG  LEU C 259      26.969  49.084 116.914  1.00  0.78           C  
ATOM   3118  CD1 LEU C 259      27.109  48.662 115.435  1.00  0.78           C  
ATOM   3119  CD2 LEU C 259      27.795  50.359 117.169  1.00  0.78           C  
ATOM   3120  N   LYS C 260      22.969  47.965 118.598  1.00  0.73           N  
ATOM   3121  CA  LYS C 260      22.206  47.062 119.448  1.00  0.73           C  
ATOM   3122  C   LYS C 260      21.155  46.269 118.678  1.00  0.73           C  
ATOM   3123  O   LYS C 260      20.964  45.082 118.901  1.00  0.73           O  
ATOM   3124  CB  LYS C 260      21.439  47.840 120.556  1.00  0.73           C  
ATOM   3125  CG  LYS C 260      20.656  46.931 121.529  1.00  0.73           C  
ATOM   3126  CD  LYS C 260      19.438  47.637 122.146  1.00  0.73           C  
ATOM   3127  CE  LYS C 260      18.437  46.670 122.789  1.00  0.73           C  
ATOM   3128  NZ  LYS C 260      18.921  46.254 124.114  1.00  0.73           N  
ATOM   3129  N   MET C 261      20.419  46.931 117.755  1.00  0.65           N  
ATOM   3130  CA  MET C 261      19.406  46.288 116.943  1.00  0.65           C  
ATOM   3131  C   MET C 261      19.941  45.178 116.048  1.00  0.65           C  
ATOM   3132  O   MET C 261      19.343  44.115 115.934  1.00  0.65           O  
ATOM   3133  CB  MET C 261      18.734  47.343 116.046  1.00  0.65           C  
ATOM   3134  CG  MET C 261      17.451  46.842 115.361  1.00  0.65           C  
ATOM   3135  SD  MET C 261      16.872  47.971 114.067  1.00  0.65           S  
ATOM   3136  CE  MET C 261      16.533  49.398 115.134  1.00  0.65           C  
ATOM   3137  N   CYS C 262      21.099  45.415 115.398  1.00  0.67           N  
ATOM   3138  CA  CYS C 262      21.664  44.479 114.441  1.00  0.67           C  
ATOM   3139  C   CYS C 262      22.638  43.496 115.070  1.00  0.67           C  
ATOM   3140  O   CYS C 262      22.853  42.426 114.510  1.00  0.67           O  
ATOM   3141  CB  CYS C 262      22.389  45.256 113.301  1.00  0.67           C  
ATOM   3142  SG  CYS C 262      21.396  45.413 111.788  1.00  0.67           S  
ATOM   3143  N   HIS C 263      23.212  43.794 116.253  1.00  0.71           N  
ATOM   3144  CA  HIS C 263      24.177  42.925 116.907  1.00  0.71           C  
ATOM   3145  C   HIS C 263      23.867  42.901 118.387  1.00  0.71           C  
ATOM   3146  O   HIS C 263      24.509  43.554 119.211  1.00  0.71           O  
ATOM   3147  CB  HIS C 263      25.634  43.405 116.739  1.00  0.71           C  
ATOM   3148  CG  HIS C 263      26.030  43.690 115.334  1.00  0.71           C  
ATOM   3149  ND1 HIS C 263      26.553  42.693 114.532  1.00  0.71           N  
ATOM   3150  CD2 HIS C 263      26.025  44.868 114.671  1.00  0.71           C  
ATOM   3151  CE1 HIS C 263      26.855  43.285 113.405  1.00  0.71           C  
ATOM   3152  NE2 HIS C 263      26.561  44.613 113.425  1.00  0.71           N  
ATOM   3153  N   SER C 264      22.828  42.133 118.760  1.00  0.74           N  
ATOM   3154  CA  SER C 264      22.269  42.060 120.101  1.00  0.74           C  
ATOM   3155  C   SER C 264      23.207  41.489 121.157  1.00  0.74           C  
ATOM   3156  O   SER C 264      23.002  41.713 122.353  1.00  0.74           O  
ATOM   3157  CB  SER C 264      20.944  41.240 120.113  1.00  0.74           C  
ATOM   3158  OG  SER C 264      21.135  39.887 119.691  1.00  0.74           O  
ATOM   3159  N   ASP C 265      24.261  40.755 120.752  1.00  0.69           N  
ATOM   3160  CA  ASP C 265      25.243  40.112 121.589  1.00  0.69           C  
ATOM   3161  C   ASP C 265      26.386  41.050 121.979  1.00  0.69           C  
ATOM   3162  O   ASP C 265      27.198  40.737 122.867  1.00  0.69           O  
ATOM   3163  CB  ASP C 265      25.780  38.852 120.834  1.00  0.69           C  
ATOM   3164  CG  ASP C 265      26.331  39.135 119.438  1.00  0.69           C  
ATOM   3165  OD1 ASP C 265      25.614  39.765 118.620  1.00  0.69           O  
ATOM   3166  OD2 ASP C 265      27.494  38.727 119.200  1.00  0.69           O  
ATOM   3167  N   TRP C 266      26.484  42.233 121.331  1.00  0.71           N  
ATOM   3168  CA  TRP C 266      27.569  43.169 121.539  1.00  0.71           C  
ATOM   3169  C   TRP C 266      27.494  43.867 122.878  1.00  0.71           C  
ATOM   3170  O   TRP C 266      26.437  44.089 123.458  1.00  0.71           O  
ATOM   3171  CB  TRP C 266      27.780  44.137 120.346  1.00  0.71           C  
ATOM   3172  CG  TRP C 266      28.298  43.426 119.103  1.00  0.71           C  
ATOM   3173  CD1 TRP C 266      28.355  42.083 118.825  1.00  0.71           C  
ATOM   3174  CD2 TRP C 266      28.850  44.076 117.932  1.00  0.71           C  
ATOM   3175  NE1 TRP C 266      28.859  41.851 117.570  1.00  0.71           N  
ATOM   3176  CE2 TRP C 266      29.166  43.077 117.017  1.00  0.71           C  
ATOM   3177  CE3 TRP C 266      29.052  45.431 117.641  1.00  0.71           C  
ATOM   3178  CZ2 TRP C 266      29.677  43.375 115.759  1.00  0.71           C  
ATOM   3179  CZ3 TRP C 266      29.591  45.740 116.377  1.00  0.71           C  
ATOM   3180  CH2 TRP C 266      29.888  44.729 115.454  1.00  0.71           C  
ATOM   3181  N   LYS C 267      28.665  44.171 123.456  1.00  0.77           N  
ATOM   3182  CA  LYS C 267      28.732  44.634 124.820  1.00  0.77           C  
ATOM   3183  C   LYS C 267      28.763  46.139 124.871  1.00  0.77           C  
ATOM   3184  O   LYS C 267      29.287  46.800 123.983  1.00  0.77           O  
ATOM   3185  CB  LYS C 267      29.986  44.064 125.527  1.00  0.77           C  
ATOM   3186  CG  LYS C 267      29.977  42.525 125.605  1.00  0.77           C  
ATOM   3187  CD  LYS C 267      28.940  41.991 126.620  1.00  0.77           C  
ATOM   3188  CE  LYS C 267      27.943  40.950 126.084  1.00  0.77           C  
ATOM   3189  NZ  LYS C 267      28.661  39.805 125.486  1.00  0.77           N  
ATOM   3190  N   SER C 268      28.203  46.729 125.937  1.00  0.85           N  
ATOM   3191  CA  SER C 268      28.331  48.143 126.243  1.00  0.85           C  
ATOM   3192  C   SER C 268      29.771  48.629 126.344  1.00  0.85           C  
ATOM   3193  O   SER C 268      30.675  47.898 126.768  1.00  0.85           O  
ATOM   3194  CB  SER C 268      27.614  48.475 127.581  1.00  0.85           C  
ATOM   3195  OG  SER C 268      26.209  48.230 127.469  1.00  0.85           O  
ATOM   3196  N   GLY C 269      30.059  49.873 125.928  1.00  0.88           N  
ATOM   3197  CA  GLY C 269      31.444  50.277 125.754  1.00  0.88           C  
ATOM   3198  C   GLY C 269      31.596  51.403 124.795  1.00  0.88           C  
ATOM   3199  O   GLY C 269      30.614  52.023 124.376  1.00  0.88           O  
ATOM   3200  N   GLU C 270      32.853  51.710 124.441  1.00  0.85           N  
ATOM   3201  CA  GLU C 270      33.200  52.805 123.569  1.00  0.85           C  
ATOM   3202  C   GLU C 270      33.167  52.405 122.104  1.00  0.85           C  
ATOM   3203  O   GLU C 270      33.850  51.462 121.685  1.00  0.85           O  
ATOM   3204  CB  GLU C 270      34.608  53.378 123.872  1.00  0.85           C  
ATOM   3205  CG  GLU C 270      34.797  53.903 125.314  1.00  0.85           C  
ATOM   3206  CD  GLU C 270      35.644  55.170 125.295  1.00  0.85           C  
ATOM   3207  OE1 GLU C 270      35.124  56.223 125.735  1.00  0.85           O  
ATOM   3208  OE2 GLU C 270      36.798  55.142 124.778  1.00  0.85           O  
ATOM   3209  N   TYR C 271      32.399  53.125 121.274  1.00  0.86           N  
ATOM   3210  CA  TYR C 271      32.288  52.862 119.853  1.00  0.86           C  
ATOM   3211  C   TYR C 271      32.410  54.180 119.137  1.00  0.86           C  
ATOM   3212  O   TYR C 271      32.277  55.259 119.734  1.00  0.86           O  
ATOM   3213  CB  TYR C 271      30.942  52.202 119.415  1.00  0.86           C  
ATOM   3214  CG  TYR C 271      30.800  50.803 119.950  1.00  0.86           C  
ATOM   3215  CD1 TYR C 271      30.356  50.568 121.262  1.00  0.86           C  
ATOM   3216  CD2 TYR C 271      31.067  49.702 119.121  1.00  0.86           C  
ATOM   3217  CE1 TYR C 271      30.149  49.259 121.727  1.00  0.86           C  
ATOM   3218  CE2 TYR C 271      30.853  48.397 119.575  1.00  0.86           C  
ATOM   3219  CZ  TYR C 271      30.384  48.174 120.868  1.00  0.86           C  
ATOM   3220  OH  TYR C 271      30.157  46.839 121.244  1.00  0.86           O  
ATOM   3221  N   TRP C 272      32.671  54.142 117.831  1.00  0.83           N  
ATOM   3222  CA  TRP C 272      32.709  55.301 116.982  1.00  0.83           C  
ATOM   3223  C   TRP C 272      31.512  55.258 116.083  1.00  0.83           C  
ATOM   3224  O   TRP C 272      31.163  54.217 115.501  1.00  0.83           O  
ATOM   3225  CB  TRP C 272      33.965  55.348 116.091  1.00  0.83           C  
ATOM   3226  CG  TRP C 272      35.246  55.508 116.867  1.00  0.83           C  
ATOM   3227  CD1 TRP C 272      35.957  54.560 117.544  1.00  0.83           C  
ATOM   3228  CD2 TRP C 272      35.937  56.756 117.078  1.00  0.83           C  
ATOM   3229  NE1 TRP C 272      37.069  55.120 118.150  1.00  0.83           N  
ATOM   3230  CE2 TRP C 272      37.054  56.481 117.865  1.00  0.83           C  
ATOM   3231  CE3 TRP C 272      35.637  58.053 116.654  1.00  0.83           C  
ATOM   3232  CZ2 TRP C 272      37.926  57.502 118.255  1.00  0.83           C  
ATOM   3233  CZ3 TRP C 272      36.496  59.087 117.063  1.00  0.83           C  
ATOM   3234  CH2 TRP C 272      37.620  58.818 117.853  1.00  0.83           C  
ATOM   3235  N   ILE C 273      30.833  56.397 115.958  1.00  0.84           N  
ATOM   3236  CA  ILE C 273      29.641  56.504 115.166  1.00  0.84           C  
ATOM   3237  C   ILE C 273      29.742  57.713 114.280  1.00  0.84           C  
ATOM   3238  O   ILE C 273      30.439  58.683 114.591  1.00  0.84           O  
ATOM   3239  CB  ILE C 273      28.352  56.568 115.994  1.00  0.84           C  
ATOM   3240  CG1 ILE C 273      28.303  57.800 116.937  1.00  0.84           C  
ATOM   3241  CG2 ILE C 273      28.189  55.237 116.769  1.00  0.84           C  
ATOM   3242  CD1 ILE C 273      26.901  58.054 117.511  1.00  0.84           C  
ATOM   3243  N   ASP C 274      29.023  57.655 113.155  1.00  0.81           N  
ATOM   3244  CA  ASP C 274      28.950  58.678 112.163  1.00  0.81           C  
ATOM   3245  C   ASP C 274      27.472  58.881 111.749  1.00  0.81           C  
ATOM   3246  O   ASP C 274      27.025  58.357 110.722  1.00  0.81           O  
ATOM   3247  CB  ASP C 274      29.839  58.194 110.994  1.00  0.81           C  
ATOM   3248  CG  ASP C 274      30.122  59.363 110.098  1.00  0.81           C  
ATOM   3249  OD1 ASP C 274      30.071  60.494 110.634  1.00  0.81           O  
ATOM   3250  OD2 ASP C 274      30.376  59.097 108.899  1.00  0.81           O  
ATOM   3251  N   PRO C 275      26.628  59.578 112.532  1.00  0.85           N  
ATOM   3252  CA  PRO C 275      25.202  59.693 112.246  1.00  0.85           C  
ATOM   3253  C   PRO C 275      24.917  60.496 110.982  1.00  0.85           C  
ATOM   3254  O   PRO C 275      23.874  60.264 110.348  1.00  0.85           O  
ATOM   3255  CB  PRO C 275      24.557  60.318 113.510  1.00  0.85           C  
ATOM   3256  CG  PRO C 275      25.682  60.539 114.535  1.00  0.85           C  
ATOM   3257  CD  PRO C 275      26.944  59.939 113.910  1.00  0.85           C  
ATOM   3258  N   ASN C 276      25.784  61.452 110.597  1.00  0.75           N  
ATOM   3259  CA  ASN C 276      25.599  62.318 109.455  1.00  0.75           C  
ATOM   3260  C   ASN C 276      26.047  61.641 108.164  1.00  0.75           C  
ATOM   3261  O   ASN C 276      25.711  62.124 107.088  1.00  0.75           O  
ATOM   3262  CB  ASN C 276      26.215  63.747 109.694  1.00  0.75           C  
ATOM   3263  CG  ASN C 276      27.750  63.757 109.765  1.00  0.75           C  
ATOM   3264  OD1 ASN C 276      28.362  62.765 109.470  1.00  0.75           O  
ATOM   3265  ND2 ASN C 276      28.373  64.897 110.169  1.00  0.75           N  
ATOM   3266  N   GLN C 277      26.745  60.487 108.229  1.00  0.73           N  
ATOM   3267  CA  GLN C 277      27.376  59.799 107.118  1.00  0.73           C  
ATOM   3268  C   GLN C 277      28.280  60.669 106.257  1.00  0.73           C  
ATOM   3269  O   GLN C 277      29.017  61.511 106.716  1.00  0.73           O  
ATOM   3270  CB  GLN C 277      26.354  59.068 106.211  1.00  0.73           C  
ATOM   3271  CG  GLN C 277      25.318  58.256 106.992  1.00  0.73           C  
ATOM   3272  CD  GLN C 277      24.361  57.609 106.004  1.00  0.73           C  
ATOM   3273  OE1 GLN C 277      23.203  58.008 105.916  1.00  0.73           O  
ATOM   3274  NE2 GLN C 277      24.861  56.598 105.254  1.00  0.73           N  
ATOM   3275  N   GLY C 278      28.240  60.469 104.919  1.00  0.70           N  
ATOM   3276  CA  GLY C 278      29.219  61.100 104.053  1.00  0.70           C  
ATOM   3277  C   GLY C 278      30.631  60.613 104.261  1.00  0.70           C  
ATOM   3278  O   GLY C 278      30.898  59.405 104.225  1.00  0.70           O  
ATOM   3279  N   CYS C 279      31.582  61.544 104.416  1.00  0.58           N  
ATOM   3280  CA  CYS C 279      32.952  61.259 104.810  1.00  0.58           C  
ATOM   3281  C   CYS C 279      33.019  60.887 106.288  1.00  0.58           C  
ATOM   3282  O   CYS C 279      32.414  61.550 107.106  1.00  0.58           O  
ATOM   3283  CB  CYS C 279      33.835  62.514 104.581  1.00  0.58           C  
ATOM   3284  SG  CYS C 279      35.604  62.266 104.950  1.00  0.58           S  
ATOM   3285  N   ASN C 280      33.804  59.862 106.694  1.00  0.69           N  
ATOM   3286  CA  ASN C 280      33.712  59.334 108.046  1.00  0.69           C  
ATOM   3287  C   ASN C 280      34.740  59.922 109.009  1.00  0.69           C  
ATOM   3288  O   ASN C 280      34.880  59.502 110.156  1.00  0.69           O  
ATOM   3289  CB  ASN C 280      33.823  57.783 107.996  1.00  0.69           C  
ATOM   3290  CG  ASN C 280      35.169  57.234 107.515  1.00  0.69           C  
ATOM   3291  OD1 ASN C 280      36.176  57.907 107.326  1.00  0.69           O  
ATOM   3292  ND2 ASN C 280      35.196  55.895 107.302  1.00  0.69           N  
ATOM   3293  N   LEU C 281      35.515  60.925 108.551  1.00  0.62           N  
ATOM   3294  CA  LEU C 281      36.583  61.523 109.327  1.00  0.62           C  
ATOM   3295  C   LEU C 281      36.076  62.419 110.446  1.00  0.62           C  
ATOM   3296  O   LEU C 281      36.846  62.707 111.372  1.00  0.62           O  
ATOM   3297  CB  LEU C 281      37.587  62.286 108.420  1.00  0.62           C  
ATOM   3298  CG  LEU C 281      38.404  61.378 107.470  1.00  0.62           C  
ATOM   3299  CD1 LEU C 281      39.301  62.242 106.569  1.00  0.62           C  
ATOM   3300  CD2 LEU C 281      39.256  60.345 108.233  1.00  0.62           C  
ATOM   3301  N   ASP C 282      34.781  62.821 110.439  1.00  0.65           N  
ATOM   3302  CA  ASP C 282      34.154  63.586 111.496  1.00  0.65           C  
ATOM   3303  C   ASP C 282      33.362  62.663 112.438  1.00  0.65           C  
ATOM   3304  O   ASP C 282      32.616  63.138 113.306  1.00  0.65           O  
ATOM   3305  CB  ASP C 282      33.347  64.824 110.962  1.00  0.65           C  
ATOM   3306  CG  ASP C 282      32.075  64.495 110.208  1.00  0.65           C  
ATOM   3307  OD1 ASP C 282      31.950  63.357 109.749  1.00  0.65           O  
ATOM   3308  OD2 ASP C 282      31.203  65.387 110.055  1.00  0.65           O  
ATOM   3309  N   ALA C 283      33.557  61.315 112.355  1.00  0.84           N  
ATOM   3310  CA  ALA C 283      33.033  60.346 113.300  1.00  0.84           C  
ATOM   3311  C   ALA C 283      33.409  60.643 114.748  1.00  0.84           C  
ATOM   3312  O   ALA C 283      34.552  60.996 115.082  1.00  0.84           O  
ATOM   3313  CB  ALA C 283      33.509  58.901 112.986  1.00  0.84           C  
ATOM   3314  N   ILE C 284      32.452  60.485 115.664  1.00  0.83           N  
ATOM   3315  CA  ILE C 284      32.588  60.855 117.054  1.00  0.83           C  
ATOM   3316  C   ILE C 284      32.678  59.604 117.879  1.00  0.83           C  
ATOM   3317  O   ILE C 284      32.148  58.543 117.522  1.00  0.83           O  
ATOM   3318  CB  ILE C 284      31.462  61.757 117.567  1.00  0.83           C  
ATOM   3319  CG1 ILE C 284      30.060  61.153 117.288  1.00  0.83           C  
ATOM   3320  CG2 ILE C 284      31.644  63.162 116.937  1.00  0.83           C  
ATOM   3321  CD1 ILE C 284      28.937  61.831 118.088  1.00  0.83           C  
ATOM   3322  N   LYS C 285      33.390  59.691 119.008  1.00  0.82           N  
ATOM   3323  CA  LYS C 285      33.530  58.603 119.940  1.00  0.82           C  
ATOM   3324  C   LYS C 285      32.476  58.716 121.017  1.00  0.82           C  
ATOM   3325  O   LYS C 285      32.275  59.788 121.601  1.00  0.82           O  
ATOM   3326  CB  LYS C 285      34.943  58.569 120.562  1.00  0.82           C  
ATOM   3327  CG  LYS C 285      35.157  57.271 121.351  1.00  0.82           C  
ATOM   3328  CD  LYS C 285      36.624  56.922 121.614  1.00  0.82           C  
ATOM   3329  CE  LYS C 285      37.152  57.531 122.914  1.00  0.82           C  
ATOM   3330  NZ  LYS C 285      38.304  56.754 123.408  1.00  0.82           N  
ATOM   3331  N   VAL C 286      31.742  57.628 121.279  1.00  0.88           N  
ATOM   3332  CA  VAL C 286      30.604  57.639 122.167  1.00  0.88           C  
ATOM   3333  C   VAL C 286      30.637  56.429 123.051  1.00  0.88           C  
ATOM   3334  O   VAL C 286      31.267  55.413 122.739  1.00  0.88           O  
ATOM   3335  CB  VAL C 286      29.264  57.617 121.417  1.00  0.88           C  
ATOM   3336  CG1 VAL C 286      29.155  58.884 120.543  1.00  0.88           C  
ATOM   3337  CG2 VAL C 286      29.090  56.333 120.561  1.00  0.88           C  
ATOM   3338  N   PHE C 287      29.896  56.482 124.167  1.00  0.85           N  
ATOM   3339  CA  PHE C 287      29.589  55.302 124.940  1.00  0.85           C  
ATOM   3340  C   PHE C 287      28.249  54.778 124.450  1.00  0.85           C  
ATOM   3341  O   PHE C 287      27.249  55.499 124.432  1.00  0.85           O  
ATOM   3342  CB  PHE C 287      29.558  55.609 126.462  1.00  0.85           C  
ATOM   3343  CG  PHE C 287      29.263  54.394 127.300  1.00  0.85           C  
ATOM   3344  CD1 PHE C 287      30.282  53.475 127.590  1.00  0.85           C  
ATOM   3345  CD2 PHE C 287      27.966  54.151 127.784  1.00  0.85           C  
ATOM   3346  CE1 PHE C 287      30.018  52.343 128.372  1.00  0.85           C  
ATOM   3347  CE2 PHE C 287      27.697  53.016 128.560  1.00  0.85           C  
ATOM   3348  CZ  PHE C 287      28.726  52.116 128.861  1.00  0.85           C  
ATOM   3349  N   CYS C 288      28.211  53.500 124.044  1.00  0.87           N  
ATOM   3350  CA  CYS C 288      26.994  52.786 123.729  1.00  0.87           C  
ATOM   3351  C   CYS C 288      26.588  51.979 124.936  1.00  0.87           C  
ATOM   3352  O   CYS C 288      27.386  51.209 125.468  1.00  0.87           O  
ATOM   3353  CB  CYS C 288      27.177  51.792 122.545  1.00  0.87           C  
ATOM   3354  SG  CYS C 288      27.431  52.602 120.939  1.00  0.87           S  
ATOM   3355  N   ASN C 289      25.322  52.121 125.378  1.00  0.84           N  
ATOM   3356  CA  ASN C 289      24.710  51.221 126.332  1.00  0.84           C  
ATOM   3357  C   ASN C 289      23.915  50.216 125.496  1.00  0.84           C  
ATOM   3358  O   ASN C 289      22.919  50.557 124.851  1.00  0.84           O  
ATOM   3359  CB  ASN C 289      23.840  52.039 127.341  1.00  0.84           C  
ATOM   3360  CG  ASN C 289      23.231  51.159 128.433  1.00  0.84           C  
ATOM   3361  OD1 ASN C 289      22.747  50.081 128.159  1.00  0.84           O  
ATOM   3362  ND2 ASN C 289      23.208  51.657 129.697  1.00  0.84           N  
ATOM   3363  N   MET C 290      24.335  48.943 125.454  1.00  0.78           N  
ATOM   3364  CA  MET C 290      23.716  47.920 124.641  1.00  0.78           C  
ATOM   3365  C   MET C 290      22.553  47.261 125.362  1.00  0.78           C  
ATOM   3366  O   MET C 290      21.680  46.646 124.737  1.00  0.78           O  
ATOM   3367  CB  MET C 290      24.794  46.906 124.198  1.00  0.78           C  
ATOM   3368  CG  MET C 290      25.845  47.526 123.249  1.00  0.78           C  
ATOM   3369  SD  MET C 290      25.151  48.380 121.799  1.00  0.78           S  
ATOM   3370  CE  MET C 290      26.699  48.147 120.905  1.00  0.78           C  
ATOM   3371  N   GLU C 291      22.411  47.457 126.690  1.00  0.77           N  
ATOM   3372  CA  GLU C 291      21.191  47.091 127.374  1.00  0.77           C  
ATOM   3373  C   GLU C 291      20.019  47.962 126.904  1.00  0.77           C  
ATOM   3374  O   GLU C 291      18.969  47.452 126.508  1.00  0.77           O  
ATOM   3375  CB  GLU C 291      21.340  47.161 128.918  1.00  0.77           C  
ATOM   3376  CG  GLU C 291      22.346  46.136 129.524  1.00  0.77           C  
ATOM   3377  CD  GLU C 291      23.831  46.503 129.382  1.00  0.77           C  
ATOM   3378  OE1 GLU C 291      24.203  47.687 129.587  1.00  0.77           O  
ATOM   3379  OE2 GLU C 291      24.627  45.590 129.048  1.00  0.77           O  
ATOM   3380  N   THR C 292      20.188  49.295 126.824  1.00  0.80           N  
ATOM   3381  CA  THR C 292      19.098  50.222 126.502  1.00  0.80           C  
ATOM   3382  C   THR C 292      19.050  50.645 125.041  1.00  0.80           C  
ATOM   3383  O   THR C 292      17.985  50.960 124.519  1.00  0.80           O  
ATOM   3384  CB  THR C 292      19.175  51.497 127.331  1.00  0.80           C  
ATOM   3385  OG1 THR C 292      20.439  52.119 127.181  1.00  0.80           O  
ATOM   3386  CG2 THR C 292      19.030  51.152 128.818  1.00  0.80           C  
ATOM   3387  N   GLY C 293      20.189  50.629 124.311  1.00  0.82           N  
ATOM   3388  CA  GLY C 293      20.298  51.197 122.969  1.00  0.82           C  
ATOM   3389  C   GLY C 293      20.726  52.643 122.987  1.00  0.82           C  
ATOM   3390  O   GLY C 293      20.795  53.271 121.937  1.00  0.82           O  
ATOM   3391  N   GLU C 294      21.014  53.215 124.180  1.00  0.78           N  
ATOM   3392  CA  GLU C 294      21.487  54.583 124.334  1.00  0.78           C  
ATOM   3393  C   GLU C 294      22.828  54.881 123.688  1.00  0.78           C  
ATOM   3394  O   GLU C 294      23.790  54.112 123.767  1.00  0.78           O  
ATOM   3395  CB  GLU C 294      21.567  55.014 125.815  1.00  0.78           C  
ATOM   3396  CG  GLU C 294      20.199  55.373 126.433  1.00  0.78           C  
ATOM   3397  CD  GLU C 294      20.348  55.434 127.946  1.00  0.78           C  
ATOM   3398  OE1 GLU C 294      20.519  54.331 128.536  1.00  0.78           O  
ATOM   3399  OE2 GLU C 294      20.313  56.547 128.518  1.00  0.78           O  
ATOM   3400  N   THR C 295      22.907  56.077 123.078  1.00  0.85           N  
ATOM   3401  CA  THR C 295      24.130  56.696 122.589  1.00  0.85           C  
ATOM   3402  C   THR C 295      24.447  57.840 123.509  1.00  0.85           C  
ATOM   3403  O   THR C 295      23.676  58.797 123.590  1.00  0.85           O  
ATOM   3404  CB  THR C 295      24.005  57.349 121.207  1.00  0.85           C  
ATOM   3405  OG1 THR C 295      23.720  56.424 120.173  1.00  0.85           O  
ATOM   3406  CG2 THR C 295      25.322  58.009 120.777  1.00  0.85           C  
ATOM   3407  N   CYS C 296      25.597  57.803 124.205  1.00  0.83           N  
ATOM   3408  CA  CYS C 296      25.969  58.842 125.147  1.00  0.83           C  
ATOM   3409  C   CYS C 296      27.202  59.593 124.676  1.00  0.83           C  
ATOM   3410  O   CYS C 296      28.271  59.024 124.440  1.00  0.83           O  
ATOM   3411  CB  CYS C 296      26.210  58.264 126.564  1.00  0.83           C  
ATOM   3412  SG  CYS C 296      24.713  57.470 127.236  1.00  0.83           S  
ATOM   3413  N   VAL C 297      27.059  60.924 124.527  1.00  0.83           N  
ATOM   3414  CA  VAL C 297      28.060  61.817 123.973  1.00  0.83           C  
ATOM   3415  C   VAL C 297      28.594  62.633 125.124  1.00  0.83           C  
ATOM   3416  O   VAL C 297      27.844  63.280 125.851  1.00  0.83           O  
ATOM   3417  CB  VAL C 297      27.476  62.752 122.914  1.00  0.83           C  
ATOM   3418  CG1 VAL C 297      28.595  63.627 122.293  1.00  0.83           C  
ATOM   3419  CG2 VAL C 297      26.778  61.901 121.827  1.00  0.83           C  
ATOM   3420  N   TYR C 298      29.917  62.592 125.364  1.00  0.72           N  
ATOM   3421  CA  TYR C 298      30.482  63.198 126.548  1.00  0.72           C  
ATOM   3422  C   TYR C 298      30.792  64.674 126.317  1.00  0.72           C  
ATOM   3423  O   TYR C 298      31.094  65.067 125.184  1.00  0.72           O  
ATOM   3424  CB  TYR C 298      31.752  62.434 127.015  1.00  0.72           C  
ATOM   3425  CG  TYR C 298      31.303  61.203 127.751  1.00  0.72           C  
ATOM   3426  CD1 TYR C 298      31.218  61.194 129.155  1.00  0.72           C  
ATOM   3427  CD2 TYR C 298      30.883  60.071 127.040  1.00  0.72           C  
ATOM   3428  CE1 TYR C 298      30.713  60.071 129.830  1.00  0.72           C  
ATOM   3429  CE2 TYR C 298      30.366  58.960 127.713  1.00  0.72           C  
ATOM   3430  CZ  TYR C 298      30.279  58.954 129.109  1.00  0.72           C  
ATOM   3431  OH  TYR C 298      29.751  57.840 129.798  1.00  0.72           O  
ATOM   3432  N   PRO C 299      30.710  65.546 127.329  1.00  0.75           N  
ATOM   3433  CA  PRO C 299      31.298  66.877 127.267  1.00  0.75           C  
ATOM   3434  C   PRO C 299      32.790  66.833 127.024  1.00  0.75           C  
ATOM   3435  O   PRO C 299      33.476  65.937 127.521  1.00  0.75           O  
ATOM   3436  CB  PRO C 299      30.957  67.519 128.622  1.00  0.75           C  
ATOM   3437  CG  PRO C 299      30.846  66.319 129.565  1.00  0.75           C  
ATOM   3438  CD  PRO C 299      30.270  65.212 128.685  1.00  0.75           C  
ATOM   3439  N   THR C 300      33.317  67.815 126.278  1.00  0.66           N  
ATOM   3440  CA  THR C 300      34.741  68.004 126.040  1.00  0.66           C  
ATOM   3441  C   THR C 300      35.472  68.268 127.334  1.00  0.66           C  
ATOM   3442  O   THR C 300      36.554  67.745 127.578  1.00  0.66           O  
ATOM   3443  CB  THR C 300      34.995  69.138 125.058  1.00  0.66           C  
ATOM   3444  OG1 THR C 300      34.455  68.784 123.795  1.00  0.66           O  
ATOM   3445  CG2 THR C 300      36.493  69.400 124.840  1.00  0.66           C  
ATOM   3446  N   GLN C 301      34.858  69.052 128.240  1.00  0.62           N  
ATOM   3447  CA  GLN C 301      35.403  69.230 129.563  1.00  0.62           C  
ATOM   3448  C   GLN C 301      34.338  68.833 130.596  1.00  0.62           C  
ATOM   3449  O   GLN C 301      33.462  69.646 130.885  1.00  0.62           O  
ATOM   3450  CB  GLN C 301      35.859  70.694 129.754  1.00  0.62           C  
ATOM   3451  CG  GLN C 301      36.795  70.850 130.971  1.00  0.62           C  
ATOM   3452  CD  GLN C 301      37.136  72.318 131.209  1.00  0.62           C  
ATOM   3453  OE1 GLN C 301      37.481  73.062 130.303  1.00  0.62           O  
ATOM   3454  NE2 GLN C 301      37.050  72.753 132.489  1.00  0.62           N  
ATOM   3455  N   PRO C 302      34.340  67.632 131.198  1.00  0.68           N  
ATOM   3456  CA  PRO C 302      33.256  67.170 132.076  1.00  0.68           C  
ATOM   3457  C   PRO C 302      33.336  67.802 133.444  1.00  0.68           C  
ATOM   3458  O   PRO C 302      32.354  67.803 134.179  1.00  0.68           O  
ATOM   3459  CB  PRO C 302      33.479  65.641 132.198  1.00  0.68           C  
ATOM   3460  CG  PRO C 302      34.949  65.420 131.807  1.00  0.68           C  
ATOM   3461  CD  PRO C 302      35.227  66.538 130.800  1.00  0.68           C  
ATOM   3462  N   SER C 303      34.524  68.291 133.819  1.00  0.63           N  
ATOM   3463  CA  SER C 303      34.812  68.789 135.145  1.00  0.63           C  
ATOM   3464  C   SER C 303      35.166  70.254 135.039  1.00  0.63           C  
ATOM   3465  O   SER C 303      36.085  70.666 134.328  1.00  0.63           O  
ATOM   3466  CB  SER C 303      35.937  67.955 135.821  1.00  0.63           C  
ATOM   3467  OG  SER C 303      36.294  68.441 137.117  1.00  0.63           O  
ATOM   3468  N   VAL C 304      34.391  71.083 135.755  1.00  0.60           N  
ATOM   3469  CA  VAL C 304      34.569  72.511 135.879  1.00  0.60           C  
ATOM   3470  C   VAL C 304      34.983  72.728 137.316  1.00  0.60           C  
ATOM   3471  O   VAL C 304      34.394  72.178 138.243  1.00  0.60           O  
ATOM   3472  CB  VAL C 304      33.296  73.291 135.545  1.00  0.60           C  
ATOM   3473  CG1 VAL C 304      33.499  74.805 135.791  1.00  0.60           C  
ATOM   3474  CG2 VAL C 304      32.950  73.029 134.062  1.00  0.60           C  
ATOM   3475  N   ALA C 305      36.077  73.490 137.524  1.00  0.65           N  
ATOM   3476  CA  ALA C 305      36.663  73.701 138.831  1.00  0.65           C  
ATOM   3477  C   ALA C 305      35.766  74.366 139.877  1.00  0.65           C  
ATOM   3478  O   ALA C 305      34.925  75.216 139.593  1.00  0.65           O  
ATOM   3479  CB  ALA C 305      38.009  74.452 138.723  1.00  0.65           C  
ATOM   3480  N   GLN C 306      35.954  73.982 141.148  1.00  0.46           N  
ATOM   3481  CA  GLN C 306      35.177  74.475 142.262  1.00  0.46           C  
ATOM   3482  C   GLN C 306      35.884  75.632 142.916  1.00  0.46           C  
ATOM   3483  O   GLN C 306      36.937  75.470 143.532  1.00  0.46           O  
ATOM   3484  CB  GLN C 306      35.008  73.341 143.288  1.00  0.46           C  
ATOM   3485  CG  GLN C 306      33.936  72.340 142.821  1.00  0.46           C  
ATOM   3486  CD  GLN C 306      34.049  71.044 143.621  1.00  0.46           C  
ATOM   3487  OE1 GLN C 306      34.151  71.046 144.836  1.00  0.46           O  
ATOM   3488  NE2 GLN C 306      34.024  69.894 142.902  1.00  0.46           N  
ATOM   3489  N   LYS C 307      35.335  76.846 142.766  1.00  0.45           N  
ATOM   3490  CA  LYS C 307      35.955  78.034 143.287  1.00  0.45           C  
ATOM   3491  C   LYS C 307      34.958  79.169 143.207  1.00  0.45           C  
ATOM   3492  O   LYS C 307      33.834  78.999 142.743  1.00  0.45           O  
ATOM   3493  CB  LYS C 307      37.249  78.404 142.512  1.00  0.45           C  
ATOM   3494  CG  LYS C 307      37.075  78.458 140.986  1.00  0.45           C  
ATOM   3495  CD  LYS C 307      38.279  79.142 140.325  1.00  0.45           C  
ATOM   3496  CE  LYS C 307      38.289  78.977 138.802  1.00  0.45           C  
ATOM   3497  NZ  LYS C 307      38.996  80.097 138.137  1.00  0.45           N  
ATOM   3498  N   ASN C 308      35.346  80.381 143.657  1.00  0.57           N  
ATOM   3499  CA  ASN C 308      34.635  81.592 143.300  1.00  0.57           C  
ATOM   3500  C   ASN C 308      34.873  81.908 141.811  1.00  0.57           C  
ATOM   3501  O   ASN C 308      36.012  82.022 141.358  1.00  0.57           O  
ATOM   3502  CB  ASN C 308      35.049  82.769 144.237  1.00  0.57           C  
ATOM   3503  CG  ASN C 308      34.133  83.961 143.988  1.00  0.57           C  
ATOM   3504  OD1 ASN C 308      34.328  84.691 143.026  1.00  0.57           O  
ATOM   3505  ND2 ASN C 308      33.072  84.134 144.808  1.00  0.57           N  
ATOM   3506  N   TRP C 309      33.785  82.014 141.022  1.00  0.42           N  
ATOM   3507  CA  TRP C 309      33.835  82.409 139.626  1.00  0.42           C  
ATOM   3508  C   TRP C 309      33.254  83.797 139.397  1.00  0.42           C  
ATOM   3509  O   TRP C 309      33.372  84.353 138.311  1.00  0.42           O  
ATOM   3510  CB  TRP C 309      32.991  81.403 138.799  1.00  0.42           C  
ATOM   3511  CG  TRP C 309      33.594  80.009 138.728  1.00  0.42           C  
ATOM   3512  CD1 TRP C 309      33.386  78.925 139.538  1.00  0.42           C  
ATOM   3513  CD2 TRP C 309      34.508  79.572 137.702  1.00  0.42           C  
ATOM   3514  NE1 TRP C 309      34.105  77.840 139.077  1.00  0.42           N  
ATOM   3515  CE2 TRP C 309      34.778  78.212 137.945  1.00  0.42           C  
ATOM   3516  CE3 TRP C 309      35.060  80.229 136.603  1.00  0.42           C  
ATOM   3517  CZ2 TRP C 309      35.600  77.477 137.098  1.00  0.42           C  
ATOM   3518  CZ3 TRP C 309      35.889  79.484 135.750  1.00  0.42           C  
ATOM   3519  CH2 TRP C 309      36.160  78.131 135.990  1.00  0.42           C  
ATOM   3520  N   TYR C 310      32.596  84.403 140.406  1.00  0.51           N  
ATOM   3521  CA  TYR C 310      31.910  85.653 140.185  1.00  0.51           C  
ATOM   3522  C   TYR C 310      31.781  86.433 141.492  1.00  0.51           C  
ATOM   3523  O   TYR C 310      31.391  85.896 142.530  1.00  0.51           O  
ATOM   3524  CB  TYR C 310      30.545  85.350 139.494  1.00  0.51           C  
ATOM   3525  CG  TYR C 310      29.615  86.526 139.407  1.00  0.51           C  
ATOM   3526  CD1 TYR C 310      29.834  87.582 138.507  1.00  0.51           C  
ATOM   3527  CD2 TYR C 310      28.502  86.570 140.259  1.00  0.51           C  
ATOM   3528  CE1 TYR C 310      28.929  88.652 138.444  1.00  0.51           C  
ATOM   3529  CE2 TYR C 310      27.598  87.636 140.194  1.00  0.51           C  
ATOM   3530  CZ  TYR C 310      27.805  88.670 139.270  1.00  0.51           C  
ATOM   3531  OH  TYR C 310      26.887  89.732 139.135  1.00  0.51           O  
ATOM   3532  N   ILE C 311      32.092  87.746 141.438  1.00  0.50           N  
ATOM   3533  CA  ILE C 311      31.938  88.703 142.517  1.00  0.50           C  
ATOM   3534  C   ILE C 311      31.123  89.855 141.956  1.00  0.50           C  
ATOM   3535  O   ILE C 311      31.505  90.516 140.988  1.00  0.50           O  
ATOM   3536  CB  ILE C 311      33.286  89.190 143.048  1.00  0.50           C  
ATOM   3537  CG1 ILE C 311      34.008  88.035 143.786  1.00  0.50           C  
ATOM   3538  CG2 ILE C 311      33.123  90.411 143.990  1.00  0.50           C  
ATOM   3539  CD1 ILE C 311      35.528  88.221 143.872  1.00  0.50           C  
ATOM   3540  N   SER C 312      29.945  90.091 142.552  1.00  0.48           N  
ATOM   3541  CA  SER C 312      29.016  91.157 142.220  1.00  0.48           C  
ATOM   3542  C   SER C 312      29.201  92.340 143.163  1.00  0.48           C  
ATOM   3543  O   SER C 312      29.979  92.305 144.114  1.00  0.48           O  
ATOM   3544  CB  SER C 312      27.550  90.624 142.289  1.00  0.48           C  
ATOM   3545  OG  SER C 312      26.559  91.577 141.887  1.00  0.48           O  
ATOM   3546  N   LYS C 313      28.466  93.432 142.914  1.00  0.42           N  
ATOM   3547  CA  LYS C 313      28.324  94.592 143.769  1.00  0.42           C  
ATOM   3548  C   LYS C 313      26.966  94.379 144.425  1.00  0.42           C  
ATOM   3549  O   LYS C 313      25.929  94.827 143.926  1.00  0.42           O  
ATOM   3550  CB  LYS C 313      28.415  95.863 142.886  1.00  0.42           C  
ATOM   3551  CG  LYS C 313      29.797  95.988 142.212  1.00  0.42           C  
ATOM   3552  CD  LYS C 313      29.785  96.367 140.718  1.00  0.42           C  
ATOM   3553  CE  LYS C 313      30.815  97.468 140.453  1.00  0.42           C  
ATOM   3554  NZ  LYS C 313      31.017  97.705 139.008  1.00  0.42           N  
ATOM   3555  N   ASN C 314      26.965  93.534 145.475  1.00  0.45           N  
ATOM   3556  CA  ASN C 314      25.933  92.591 145.857  1.00  0.45           C  
ATOM   3557  C   ASN C 314      25.050  92.990 147.056  1.00  0.45           C  
ATOM   3558  O   ASN C 314      24.387  94.028 147.067  1.00  0.45           O  
ATOM   3559  CB  ASN C 314      26.583  91.165 146.003  1.00  0.45           C  
ATOM   3560  CG  ASN C 314      27.764  91.094 146.987  1.00  0.45           C  
ATOM   3561  OD1 ASN C 314      28.511  92.032 147.173  1.00  0.45           O  
ATOM   3562  ND2 ASN C 314      27.912  89.931 147.679  1.00  0.45           N  
ATOM   3563  N   PRO C 315      24.855  91.975 147.917  1.00  0.44           N  
ATOM   3564  CA  PRO C 315      23.549  91.427 148.320  1.00  0.44           C  
ATOM   3565  C   PRO C 315      22.369  91.532 147.392  1.00  0.44           C  
ATOM   3566  O   PRO C 315      21.250  91.263 147.802  1.00  0.44           O  
ATOM   3567  CB  PRO C 315      23.236  92.111 149.639  1.00  0.44           C  
ATOM   3568  CG  PRO C 315      24.613  92.435 150.234  1.00  0.44           C  
ATOM   3569  CD  PRO C 315      25.621  92.042 149.152  1.00  0.44           C  
ATOM   3570  N   LYS C 316      22.620  91.930 146.145  1.00  0.44           N  
ATOM   3571  CA  LYS C 316      21.774  91.846 145.016  1.00  0.44           C  
ATOM   3572  C   LYS C 316      22.182  90.723 144.047  1.00  0.44           C  
ATOM   3573  O   LYS C 316      22.741  90.988 142.990  1.00  0.44           O  
ATOM   3574  CB  LYS C 316      21.541  93.165 144.295  1.00  0.44           C  
ATOM   3575  CG  LYS C 316      20.643  94.033 145.183  1.00  0.44           C  
ATOM   3576  CD  LYS C 316      20.343  95.352 144.492  1.00  0.44           C  
ATOM   3577  CE  LYS C 316      19.606  96.342 145.390  1.00  0.44           C  
ATOM   3578  NZ  LYS C 316      19.446  97.621 144.665  1.00  0.44           N  
ATOM   3579  N   ASP C 317      21.974  89.419 144.321  1.00  0.42           N  
ATOM   3580  CA  ASP C 317      21.288  88.832 145.451  1.00  0.42           C  
ATOM   3581  C   ASP C 317      21.505  87.282 145.403  1.00  0.42           C  
ATOM   3582  O   ASP C 317      22.457  86.797 146.006  1.00  0.42           O  
ATOM   3583  CB  ASP C 317      19.811  89.393 145.537  1.00  0.42           C  
ATOM   3584  CG  ASP C 317      19.067  89.239 146.855  1.00  0.42           C  
ATOM   3585  OD1 ASP C 317      17.944  89.812 146.942  1.00  0.42           O  
ATOM   3586  OD2 ASP C 317      19.512  88.415 147.687  1.00  0.42           O  
ATOM   3587  N   LYS C 318      20.792  86.355 144.699  1.00  0.43           N  
ATOM   3588  CA  LYS C 318      19.569  86.353 143.901  1.00  0.43           C  
ATOM   3589  C   LYS C 318      19.634  87.298 142.685  1.00  0.43           C  
ATOM   3590  O   LYS C 318      18.790  88.180 142.470  1.00  0.43           O  
ATOM   3591  CB  LYS C 318      18.337  86.594 144.826  1.00  0.43           C  
ATOM   3592  CG  LYS C 318      17.686  85.619 145.826  1.00  0.43           C  
ATOM   3593  CD  LYS C 318      16.800  86.466 146.782  1.00  0.43           C  
ATOM   3594  CE  LYS C 318      15.619  87.191 146.111  1.00  0.43           C  
ATOM   3595  NZ  LYS C 318      14.705  87.775 147.120  1.00  0.43           N  
ATOM   3596  N   ARG C 319      20.616  87.112 141.789  1.00  0.44           N  
ATOM   3597  CA  ARG C 319      20.380  87.453 140.402  1.00  0.44           C  
ATOM   3598  C   ARG C 319      20.952  86.313 139.592  1.00  0.44           C  
ATOM   3599  O   ARG C 319      22.067  85.871 139.868  1.00  0.44           O  
ATOM   3600  CB  ARG C 319      20.959  88.836 139.965  1.00  0.44           C  
ATOM   3601  CG  ARG C 319      20.016  89.643 139.029  1.00  0.44           C  
ATOM   3602  CD  ARG C 319      18.656  90.065 139.626  1.00  0.44           C  
ATOM   3603  NE  ARG C 319      18.907  90.935 140.815  1.00  0.44           N  
ATOM   3604  CZ  ARG C 319      18.963  92.271 140.776  1.00  0.44           C  
ATOM   3605  NH1 ARG C 319      19.029  92.944 139.632  1.00  0.44           N  
ATOM   3606  NH2 ARG C 319      18.971  92.963 141.907  1.00  0.44           N  
ATOM   3607  N   HIS C 320      20.205  85.754 138.613  1.00  0.50           N  
ATOM   3608  CA  HIS C 320      20.739  84.778 137.676  1.00  0.50           C  
ATOM   3609  C   HIS C 320      21.851  85.340 136.807  1.00  0.50           C  
ATOM   3610  O   HIS C 320      21.655  86.306 136.070  1.00  0.50           O  
ATOM   3611  CB  HIS C 320      19.646  84.210 136.746  1.00  0.50           C  
ATOM   3612  CG  HIS C 320      18.717  83.306 137.483  1.00  0.50           C  
ATOM   3613  ND1 HIS C 320      17.388  83.658 137.606  1.00  0.50           N  
ATOM   3614  CD2 HIS C 320      18.937  82.091 138.043  1.00  0.50           C  
ATOM   3615  CE1 HIS C 320      16.827  82.645 138.228  1.00  0.50           C  
ATOM   3616  NE2 HIS C 320      17.718  81.663 138.527  1.00  0.50           N  
ATOM   3617  N   VAL C 321      23.049  84.734 136.872  1.00  0.59           N  
ATOM   3618  CA  VAL C 321      24.198  85.137 136.085  1.00  0.59           C  
ATOM   3619  C   VAL C 321      24.634  83.919 135.308  1.00  0.59           C  
ATOM   3620  O   VAL C 321      24.942  82.872 135.883  1.00  0.59           O  
ATOM   3621  CB  VAL C 321      25.366  85.626 136.943  1.00  0.59           C  
ATOM   3622  CG1 VAL C 321      26.484  86.220 136.056  1.00  0.59           C  
ATOM   3623  CG2 VAL C 321      24.861  86.690 137.936  1.00  0.59           C  
ATOM   3624  N   TRP C 322      24.654  83.978 133.968  1.00  0.45           N  
ATOM   3625  CA  TRP C 322      25.160  82.885 133.168  1.00  0.45           C  
ATOM   3626  C   TRP C 322      26.658  82.692 133.293  1.00  0.45           C  
ATOM   3627  O   TRP C 322      27.442  83.615 133.071  1.00  0.45           O  
ATOM   3628  CB  TRP C 322      24.828  83.099 131.679  1.00  0.45           C  
ATOM   3629  CG  TRP C 322      23.344  83.055 131.394  1.00  0.45           C  
ATOM   3630  CD1 TRP C 322      22.491  84.085 131.109  1.00  0.45           C  
ATOM   3631  CD2 TRP C 322      22.545  81.858 131.426  1.00  0.45           C  
ATOM   3632  NE1 TRP C 322      21.202  83.614 131.004  1.00  0.45           N  
ATOM   3633  CE2 TRP C 322      21.215  82.252 131.174  1.00  0.45           C  
ATOM   3634  CE3 TRP C 322      22.872  80.520 131.646  1.00  0.45           C  
ATOM   3635  CZ2 TRP C 322      20.192  81.317 131.125  1.00  0.45           C  
ATOM   3636  CZ3 TRP C 322      21.829  79.580 131.636  1.00  0.45           C  
ATOM   3637  CH2 TRP C 322      20.508  79.972 131.366  1.00  0.45           C  
ATOM   3638  N   PHE C 323      27.093  81.454 133.613  1.00  0.53           N  
ATOM   3639  CA  PHE C 323      28.488  81.060 133.662  1.00  0.53           C  
ATOM   3640  C   PHE C 323      29.203  81.333 132.341  1.00  0.53           C  
ATOM   3641  O   PHE C 323      30.166  82.075 132.288  1.00  0.53           O  
ATOM   3642  CB  PHE C 323      28.545  79.546 134.040  1.00  0.53           C  
ATOM   3643  CG  PHE C 323      29.941  78.964 134.039  1.00  0.53           C  
ATOM   3644  CD1 PHE C 323      30.824  79.219 135.099  1.00  0.53           C  
ATOM   3645  CD2 PHE C 323      30.378  78.152 132.975  1.00  0.53           C  
ATOM   3646  CE1 PHE C 323      32.104  78.651 135.111  1.00  0.53           C  
ATOM   3647  CE2 PHE C 323      31.662  77.593 132.979  1.00  0.53           C  
ATOM   3648  CZ  PHE C 323      32.526  77.843 134.049  1.00  0.53           C  
ATOM   3649  N   GLY C 324      28.659  80.781 131.231  1.00  0.63           N  
ATOM   3650  CA  GLY C 324      29.280  80.894 129.919  1.00  0.63           C  
ATOM   3651  C   GLY C 324      29.225  82.228 129.247  1.00  0.63           C  
ATOM   3652  O   GLY C 324      30.241  82.686 128.740  1.00  0.63           O  
ATOM   3653  N   GLU C 325      28.054  82.891 129.212  1.00  0.49           N  
ATOM   3654  CA  GLU C 325      27.935  84.230 128.661  1.00  0.49           C  
ATOM   3655  C   GLU C 325      28.703  85.305 129.421  1.00  0.49           C  
ATOM   3656  O   GLU C 325      29.292  86.195 128.820  1.00  0.49           O  
ATOM   3657  CB  GLU C 325      26.465  84.709 128.592  1.00  0.49           C  
ATOM   3658  CG  GLU C 325      25.558  83.935 127.606  1.00  0.49           C  
ATOM   3659  CD  GLU C 325      24.248  84.686 127.364  1.00  0.49           C  
ATOM   3660  OE1 GLU C 325      24.262  85.942 127.371  1.00  0.49           O  
ATOM   3661  OE2 GLU C 325      23.229  83.987 127.151  1.00  0.49           O  
ATOM   3662  N   SER C 326      28.675  85.262 130.772  1.00  0.62           N  
ATOM   3663  CA  SER C 326      28.907  86.479 131.535  1.00  0.62           C  
ATOM   3664  C   SER C 326      29.994  86.375 132.571  1.00  0.62           C  
ATOM   3665  O   SER C 326      30.571  87.399 132.938  1.00  0.62           O  
ATOM   3666  CB  SER C 326      27.656  86.881 132.357  1.00  0.62           C  
ATOM   3667  OG  SER C 326      26.496  86.961 131.532  1.00  0.62           O  
ATOM   3668  N   MET C 327      30.321  85.183 133.118  1.00  0.57           N  
ATOM   3669  CA  MET C 327      31.365  85.110 134.127  1.00  0.57           C  
ATOM   3670  C   MET C 327      32.734  85.088 133.484  1.00  0.57           C  
ATOM   3671  O   MET C 327      32.964  84.426 132.472  1.00  0.57           O  
ATOM   3672  CB  MET C 327      31.234  83.909 135.100  1.00  0.57           C  
ATOM   3673  CG  MET C 327      29.893  83.895 135.857  1.00  0.57           C  
ATOM   3674  SD  MET C 327      29.779  82.541 137.066  1.00  0.57           S  
ATOM   3675  CE  MET C 327      28.087  82.923 137.591  1.00  0.57           C  
ATOM   3676  N   THR C 328      33.707  85.813 134.071  1.00  0.62           N  
ATOM   3677  CA  THR C 328      35.100  85.786 133.649  1.00  0.62           C  
ATOM   3678  C   THR C 328      35.634  84.380 133.781  1.00  0.62           C  
ATOM   3679  O   THR C 328      35.398  83.729 134.799  1.00  0.62           O  
ATOM   3680  CB  THR C 328      36.009  86.704 134.463  1.00  0.62           C  
ATOM   3681  OG1 THR C 328      35.313  87.855 134.913  1.00  0.62           O  
ATOM   3682  CG2 THR C 328      37.147  87.227 133.581  1.00  0.62           C  
ATOM   3683  N   ASP C 329      36.277  83.858 132.719  1.00  0.50           N  
ATOM   3684  CA  ASP C 329      36.829  82.518 132.636  1.00  0.50           C  
ATOM   3685  C   ASP C 329      35.755  81.434 132.495  1.00  0.50           C  
ATOM   3686  O   ASP C 329      36.055  80.251 132.375  1.00  0.50           O  
ATOM   3687  CB  ASP C 329      37.796  82.166 133.802  1.00  0.50           C  
ATOM   3688  CG  ASP C 329      38.809  83.257 134.085  1.00  0.50           C  
ATOM   3689  OD1 ASP C 329      39.243  83.955 133.136  1.00  0.50           O  
ATOM   3690  OD2 ASP C 329      39.177  83.363 135.288  1.00  0.50           O  
ATOM   3691  N   GLY C 330      34.460  81.831 132.485  1.00  0.62           N  
ATOM   3692  CA  GLY C 330      33.339  80.974 132.170  1.00  0.62           C  
ATOM   3693  C   GLY C 330      33.271  80.657 130.710  1.00  0.62           C  
ATOM   3694  O   GLY C 330      33.804  81.361 129.857  1.00  0.62           O  
ATOM   3695  N   PHE C 331      32.588  79.565 130.362  1.00  0.45           N  
ATOM   3696  CA  PHE C 331      32.533  79.156 128.981  1.00  0.45           C  
ATOM   3697  C   PHE C 331      31.270  78.341 128.779  1.00  0.45           C  
ATOM   3698  O   PHE C 331      30.681  77.822 129.722  1.00  0.45           O  
ATOM   3699  CB  PHE C 331      33.831  78.398 128.544  1.00  0.45           C  
ATOM   3700  CG  PHE C 331      34.154  77.251 129.477  1.00  0.45           C  
ATOM   3701  CD1 PHE C 331      33.596  75.981 129.258  1.00  0.45           C  
ATOM   3702  CD2 PHE C 331      34.980  77.438 130.600  1.00  0.45           C  
ATOM   3703  CE1 PHE C 331      33.840  74.927 130.145  1.00  0.45           C  
ATOM   3704  CE2 PHE C 331      35.232  76.387 131.491  1.00  0.45           C  
ATOM   3705  CZ  PHE C 331      34.665  75.129 131.256  1.00  0.45           C  
ATOM   3706  N   GLN C 332      30.773  78.258 127.530  1.00  0.58           N  
ATOM   3707  CA  GLN C 332      29.683  77.359 127.190  1.00  0.58           C  
ATOM   3708  C   GLN C 332      30.172  75.945 126.956  1.00  0.58           C  
ATOM   3709  O   GLN C 332      31.311  75.722 126.561  1.00  0.58           O  
ATOM   3710  CB  GLN C 332      28.878  77.853 125.968  1.00  0.58           C  
ATOM   3711  CG  GLN C 332      28.366  79.294 126.190  1.00  0.58           C  
ATOM   3712  CD  GLN C 332      27.027  79.527 125.489  1.00  0.58           C  
ATOM   3713  OE1 GLN C 332      26.883  79.296 124.300  1.00  0.58           O  
ATOM   3714  NE2 GLN C 332      26.014  80.003 126.257  1.00  0.58           N  
ATOM   3715  N   PHE C 333      29.331  74.931 127.235  1.00  0.64           N  
ATOM   3716  CA  PHE C 333      29.778  73.554 127.228  1.00  0.64           C  
ATOM   3717  C   PHE C 333      29.816  72.972 125.831  1.00  0.64           C  
ATOM   3718  O   PHE C 333      28.803  72.925 125.127  1.00  0.64           O  
ATOM   3719  CB  PHE C 333      28.886  72.650 128.122  1.00  0.64           C  
ATOM   3720  CG  PHE C 333      28.756  73.156 129.542  1.00  0.64           C  
ATOM   3721  CD1 PHE C 333      29.757  73.886 130.221  1.00  0.64           C  
ATOM   3722  CD2 PHE C 333      27.564  72.867 130.223  1.00  0.64           C  
ATOM   3723  CE1 PHE C 333      29.554  74.326 131.535  1.00  0.64           C  
ATOM   3724  CE2 PHE C 333      27.361  73.295 131.539  1.00  0.64           C  
ATOM   3725  CZ  PHE C 333      28.358  74.025 132.197  1.00  0.64           C  
ATOM   3726  N   GLU C 334      30.992  72.498 125.398  1.00  0.70           N  
ATOM   3727  CA  GLU C 334      31.158  71.824 124.134  1.00  0.70           C  
ATOM   3728  C   GLU C 334      31.196  70.329 124.350  1.00  0.70           C  
ATOM   3729  O   GLU C 334      31.506  69.838 125.444  1.00  0.70           O  
ATOM   3730  CB  GLU C 334      32.446  72.275 123.427  1.00  0.70           C  
ATOM   3731  CG  GLU C 334      32.436  73.785 123.091  1.00  0.70           C  
ATOM   3732  CD  GLU C 334      33.779  74.235 122.534  1.00  0.70           C  
ATOM   3733  OE1 GLU C 334      34.656  73.359 122.319  1.00  0.70           O  
ATOM   3734  OE2 GLU C 334      33.930  75.464 122.327  1.00  0.70           O  
ATOM   3735  N   TYR C 335      30.863  69.551 123.311  1.00  0.71           N  
ATOM   3736  CA  TYR C 335      30.678  68.123 123.413  1.00  0.71           C  
ATOM   3737  C   TYR C 335      31.420  67.468 122.292  1.00  0.71           C  
ATOM   3738  O   TYR C 335      31.727  68.091 121.272  1.00  0.71           O  
ATOM   3739  CB  TYR C 335      29.186  67.695 123.295  1.00  0.71           C  
ATOM   3740  CG  TYR C 335      28.418  68.177 124.488  1.00  0.71           C  
ATOM   3741  CD1 TYR C 335      27.954  69.503 124.567  1.00  0.71           C  
ATOM   3742  CD2 TYR C 335      28.191  67.311 125.570  1.00  0.71           C  
ATOM   3743  CE1 TYR C 335      27.333  69.968 125.732  1.00  0.71           C  
ATOM   3744  CE2 TYR C 335      27.564  67.776 126.734  1.00  0.71           C  
ATOM   3745  CZ  TYR C 335      27.159  69.114 126.819  1.00  0.71           C  
ATOM   3746  OH  TYR C 335      26.630  69.631 128.013  1.00  0.71           O  
ATOM   3747  N   GLY C 336      31.725  66.176 122.457  1.00  0.83           N  
ATOM   3748  CA  GLY C 336      32.383  65.368 121.448  1.00  0.83           C  
ATOM   3749  C   GLY C 336      33.760  64.984 121.874  1.00  0.83           C  
ATOM   3750  O   GLY C 336      34.219  63.899 121.523  1.00  0.83           O  
ATOM   3751  N   GLY C 337      34.451  65.839 122.661  1.00  0.60           N  
ATOM   3752  CA  GLY C 337      35.825  65.624 123.104  1.00  0.60           C  
ATOM   3753  C   GLY C 337      36.804  65.280 122.011  1.00  0.60           C  
ATOM   3754  O   GLY C 337      36.744  65.828 120.921  1.00  0.60           O  
ATOM   3755  N   GLN C 338      37.792  64.398 122.284  1.00  0.60           N  
ATOM   3756  CA  GLN C 338      38.988  64.292 121.447  1.00  0.60           C  
ATOM   3757  C   GLN C 338      39.631  65.669 121.180  1.00  0.60           C  
ATOM   3758  O   GLN C 338      39.762  66.482 122.082  1.00  0.60           O  
ATOM   3759  CB  GLN C 338      38.710  63.485 120.129  1.00  0.60           C  
ATOM   3760  CG  GLN C 338      38.205  62.036 120.337  1.00  0.60           C  
ATOM   3761  CD  GLN C 338      39.307  61.160 120.920  1.00  0.60           C  
ATOM   3762  OE1 GLN C 338      40.383  61.014 120.346  1.00  0.60           O  
ATOM   3763  NE2 GLN C 338      39.034  60.528 122.082  1.00  0.60           N  
ATOM   3764  N   GLY C 339      40.019  65.959 119.917  1.00  0.69           N  
ATOM   3765  CA  GLY C 339      40.122  67.331 119.427  1.00  0.69           C  
ATOM   3766  C   GLY C 339      39.121  67.523 118.320  1.00  0.69           C  
ATOM   3767  O   GLY C 339      39.488  67.975 117.242  1.00  0.69           O  
ATOM   3768  N   SER C 340      37.841  67.125 118.530  1.00  0.70           N  
ATOM   3769  CA  SER C 340      36.741  67.343 117.583  1.00  0.70           C  
ATOM   3770  C   SER C 340      36.456  68.805 117.292  1.00  0.70           C  
ATOM   3771  O   SER C 340      36.727  69.685 118.113  1.00  0.70           O  
ATOM   3772  CB  SER C 340      35.394  66.655 117.983  1.00  0.70           C  
ATOM   3773  OG  SER C 340      34.805  67.249 119.139  1.00  0.70           O  
ATOM   3774  N   ASP C 341      35.894  69.115 116.106  1.00  0.67           N  
ATOM   3775  CA  ASP C 341      35.429  70.447 115.808  1.00  0.67           C  
ATOM   3776  C   ASP C 341      33.994  70.552 116.383  1.00  0.67           C  
ATOM   3777  O   ASP C 341      33.171  69.670 116.107  1.00  0.67           O  
ATOM   3778  CB  ASP C 341      35.559  70.722 114.276  1.00  0.67           C  
ATOM   3779  CG  ASP C 341      35.204  72.147 113.867  1.00  0.67           C  
ATOM   3780  OD1 ASP C 341      34.296  72.746 114.502  1.00  0.67           O  
ATOM   3781  OD2 ASP C 341      35.833  72.658 112.908  1.00  0.67           O  
ATOM   3782  N   PRO C 342      33.622  71.550 117.194  1.00  0.67           N  
ATOM   3783  CA  PRO C 342      32.253  71.783 117.644  1.00  0.67           C  
ATOM   3784  C   PRO C 342      31.235  71.897 116.518  1.00  0.67           C  
ATOM   3785  O   PRO C 342      30.089  71.466 116.710  1.00  0.67           O  
ATOM   3786  CB  PRO C 342      32.330  73.094 118.457  1.00  0.67           C  
ATOM   3787  CG  PRO C 342      33.793  73.190 118.910  1.00  0.67           C  
ATOM   3788  CD  PRO C 342      34.560  72.502 117.781  1.00  0.67           C  
ATOM   3789  N   ALA C 343      31.592  72.474 115.347  1.00  0.75           N  
ATOM   3790  CA  ALA C 343      30.713  72.595 114.198  1.00  0.75           C  
ATOM   3791  C   ALA C 343      30.338  71.228 113.622  1.00  0.75           C  
ATOM   3792  O   ALA C 343      29.169  70.970 113.334  1.00  0.75           O  
ATOM   3793  CB  ALA C 343      31.336  73.505 113.109  1.00  0.75           C  
ATOM   3794  N   ASP C 344      31.315  70.294 113.510  1.00  0.68           N  
ATOM   3795  CA  ASP C 344      31.082  68.925 113.076  1.00  0.68           C  
ATOM   3796  C   ASP C 344      30.200  68.159 114.045  1.00  0.68           C  
ATOM   3797  O   ASP C 344      29.227  67.508 113.664  1.00  0.68           O  
ATOM   3798  CB  ASP C 344      32.415  68.143 112.950  1.00  0.68           C  
ATOM   3799  CG  ASP C 344      33.256  68.640 111.790  1.00  0.68           C  
ATOM   3800  OD1 ASP C 344      32.699  69.304 110.876  1.00  0.68           O  
ATOM   3801  OD2 ASP C 344      34.461  68.304 111.764  1.00  0.68           O  
ATOM   3802  N   VAL C 345      30.492  68.273 115.359  1.00  0.74           N  
ATOM   3803  CA  VAL C 345      29.726  67.605 116.405  1.00  0.74           C  
ATOM   3804  C   VAL C 345      28.282  68.068 116.446  1.00  0.74           C  
ATOM   3805  O   VAL C 345      27.370  67.256 116.584  1.00  0.74           O  
ATOM   3806  CB  VAL C 345      30.348  67.722 117.793  1.00  0.74           C  
ATOM   3807  CG1 VAL C 345      29.487  66.990 118.859  1.00  0.74           C  
ATOM   3808  CG2 VAL C 345      31.749  67.084 117.733  1.00  0.74           C  
ATOM   3809  N   ALA C 346      28.017  69.380 116.268  1.00  0.77           N  
ATOM   3810  CA  ALA C 346      26.677  69.928 116.204  1.00  0.77           C  
ATOM   3811  C   ALA C 346      25.819  69.321 115.090  1.00  0.77           C  
ATOM   3812  O   ALA C 346      24.661  68.978 115.317  1.00  0.77           O  
ATOM   3813  CB  ALA C 346      26.756  71.461 116.040  1.00  0.77           C  
ATOM   3814  N   ILE C 347      26.408  69.109 113.885  1.00  0.69           N  
ATOM   3815  CA  ILE C 347      25.793  68.371 112.783  1.00  0.69           C  
ATOM   3816  C   ILE C 347      25.503  66.921 113.164  1.00  0.69           C  
ATOM   3817  O   ILE C 347      24.400  66.428 112.938  1.00  0.69           O  
ATOM   3818  CB  ILE C 347      26.630  68.448 111.500  1.00  0.69           C  
ATOM   3819  CG1 ILE C 347      26.620  69.911 110.989  1.00  0.69           C  
ATOM   3820  CG2 ILE C 347      26.083  67.479 110.413  1.00  0.69           C  
ATOM   3821  CD1 ILE C 347      27.594  70.171 109.832  1.00  0.69           C  
ATOM   3822  N   GLN C 348      26.442  66.200 113.825  1.00  0.75           N  
ATOM   3823  CA  GLN C 348      26.213  64.834 114.290  1.00  0.75           C  
ATOM   3824  C   GLN C 348      25.055  64.721 115.269  1.00  0.75           C  
ATOM   3825  O   GLN C 348      24.222  63.823 115.181  1.00  0.75           O  
ATOM   3826  CB  GLN C 348      27.469  64.237 115.001  1.00  0.75           C  
ATOM   3827  CG  GLN C 348      28.762  64.132 114.145  1.00  0.75           C  
ATOM   3828  CD  GLN C 348      28.639  63.052 113.054  1.00  0.75           C  
ATOM   3829  OE1 GLN C 348      27.542  62.711 112.652  1.00  0.75           O  
ATOM   3830  NE2 GLN C 348      29.795  62.517 112.589  1.00  0.75           N  
ATOM   3831  N   LEU C 349      24.955  65.678 116.214  1.00  0.81           N  
ATOM   3832  CA  LEU C 349      23.868  65.771 117.169  1.00  0.81           C  
ATOM   3833  C   LEU C 349      22.525  66.028 116.541  1.00  0.81           C  
ATOM   3834  O   LEU C 349      21.518  65.490 116.992  1.00  0.81           O  
ATOM   3835  CB  LEU C 349      24.098  66.858 118.234  1.00  0.81           C  
ATOM   3836  CG  LEU C 349      25.315  66.575 119.129  1.00  0.81           C  
ATOM   3837  CD1 LEU C 349      25.521  67.761 120.080  1.00  0.81           C  
ATOM   3838  CD2 LEU C 349      25.202  65.241 119.897  1.00  0.81           C  
ATOM   3839  N   THR C 350      22.464  66.843 115.472  1.00  0.76           N  
ATOM   3840  CA  THR C 350      21.257  67.030 114.665  1.00  0.76           C  
ATOM   3841  C   THR C 350      20.748  65.730 114.086  1.00  0.76           C  
ATOM   3842  O   THR C 350      19.573  65.419 114.223  1.00  0.76           O  
ATOM   3843  CB  THR C 350      21.470  68.018 113.522  1.00  0.76           C  
ATOM   3844  OG1 THR C 350      21.535  69.325 114.062  1.00  0.76           O  
ATOM   3845  CG2 THR C 350      20.343  68.047 112.471  1.00  0.76           C  
ATOM   3846  N   PHE C 351      21.634  64.900 113.491  1.00  0.73           N  
ATOM   3847  CA  PHE C 351      21.272  63.574 113.011  1.00  0.73           C  
ATOM   3848  C   PHE C 351      20.947  62.586 114.117  1.00  0.73           C  
ATOM   3849  O   PHE C 351      20.013  61.798 113.976  1.00  0.73           O  
ATOM   3850  CB  PHE C 351      22.362  62.981 112.088  1.00  0.73           C  
ATOM   3851  CG  PHE C 351      22.189  63.556 110.722  1.00  0.73           C  
ATOM   3852  CD1 PHE C 351      22.711  64.816 110.411  1.00  0.73           C  
ATOM   3853  CD2 PHE C 351      21.419  62.877 109.764  1.00  0.73           C  
ATOM   3854  CE1 PHE C 351      22.483  65.392 109.162  1.00  0.73           C  
ATOM   3855  CE2 PHE C 351      21.192  63.446 108.504  1.00  0.73           C  
ATOM   3856  CZ  PHE C 351      21.738  64.700 108.198  1.00  0.73           C  
ATOM   3857  N   LEU C 352      21.671  62.604 115.259  1.00  0.76           N  
ATOM   3858  CA  LEU C 352      21.359  61.783 116.423  1.00  0.76           C  
ATOM   3859  C   LEU C 352      19.970  62.020 117.006  1.00  0.76           C  
ATOM   3860  O   LEU C 352      19.286  61.071 117.364  1.00  0.76           O  
ATOM   3861  CB  LEU C 352      22.375  61.984 117.590  1.00  0.76           C  
ATOM   3862  CG  LEU C 352      23.428  60.873 117.805  1.00  0.76           C  
ATOM   3863  CD1 LEU C 352      24.197  61.157 119.109  1.00  0.76           C  
ATOM   3864  CD2 LEU C 352      22.824  59.454 117.858  1.00  0.76           C  
ATOM   3865  N   ARG C 353      19.526  63.295 117.099  1.00  0.67           N  
ATOM   3866  CA  ARG C 353      18.173  63.667 117.499  1.00  0.67           C  
ATOM   3867  C   ARG C 353      17.099  63.147 116.560  1.00  0.67           C  
ATOM   3868  O   ARG C 353      16.032  62.735 116.992  1.00  0.67           O  
ATOM   3869  CB  ARG C 353      18.008  65.201 117.564  1.00  0.67           C  
ATOM   3870  CG  ARG C 353      18.807  65.882 118.684  1.00  0.67           C  
ATOM   3871  CD  ARG C 353      18.609  67.395 118.617  1.00  0.67           C  
ATOM   3872  NE  ARG C 353      19.642  68.018 119.514  1.00  0.67           N  
ATOM   3873  CZ  ARG C 353      20.653  68.796 119.097  1.00  0.67           C  
ATOM   3874  NH1 ARG C 353      20.840  69.094 117.819  1.00  0.67           N  
ATOM   3875  NH2 ARG C 353      21.512  69.281 119.994  1.00  0.67           N  
ATOM   3876  N   LEU C 354      17.350  63.150 115.232  1.00  0.63           N  
ATOM   3877  CA  LEU C 354      16.427  62.583 114.260  1.00  0.63           C  
ATOM   3878  C   LEU C 354      16.216  61.082 114.412  1.00  0.63           C  
ATOM   3879  O   LEU C 354      15.150  60.557 114.110  1.00  0.63           O  
ATOM   3880  CB  LEU C 354      16.879  62.864 112.804  1.00  0.63           C  
ATOM   3881  CG  LEU C 354      16.878  64.354 112.395  1.00  0.63           C  
ATOM   3882  CD1 LEU C 354      17.355  64.494 110.937  1.00  0.63           C  
ATOM   3883  CD2 LEU C 354      15.501  65.027 112.586  1.00  0.63           C  
ATOM   3884  N   MET C 355      17.246  60.354 114.872  1.00  0.65           N  
ATOM   3885  CA  MET C 355      17.226  58.913 115.032  1.00  0.65           C  
ATOM   3886  C   MET C 355      16.993  58.463 116.447  1.00  0.65           C  
ATOM   3887  O   MET C 355      17.347  57.335 116.831  1.00  0.65           O  
ATOM   3888  CB  MET C 355      18.562  58.357 114.563  1.00  0.65           C  
ATOM   3889  CG  MET C 355      18.558  58.225 113.052  1.00  0.65           C  
ATOM   3890  SD  MET C 355      20.175  57.677 112.527  1.00  0.65           S  
ATOM   3891  CE  MET C 355      21.046  59.263 112.609  1.00  0.65           C  
ATOM   3892  N   SER C 356      16.384  59.307 117.273  1.00  0.71           N  
ATOM   3893  CA  SER C 356      16.131  58.975 118.647  1.00  0.71           C  
ATOM   3894  C   SER C 356      14.763  59.454 119.009  1.00  0.71           C  
ATOM   3895  O   SER C 356      14.152  60.264 118.319  1.00  0.71           O  
ATOM   3896  CB  SER C 356      17.229  59.520 119.615  1.00  0.71           C  
ATOM   3897  OG  SER C 356      17.225  60.939 119.772  1.00  0.71           O  
ATOM   3898  N   THR C 357      14.214  58.891 120.094  1.00  0.58           N  
ATOM   3899  CA  THR C 357      12.865  59.219 120.532  1.00  0.58           C  
ATOM   3900  C   THR C 357      12.943  60.121 121.728  1.00  0.58           C  
ATOM   3901  O   THR C 357      11.983  60.817 122.064  1.00  0.58           O  
ATOM   3902  CB  THR C 357      12.120  57.925 120.883  1.00  0.58           C  
ATOM   3903  OG1 THR C 357      11.411  57.495 119.737  1.00  0.58           O  
ATOM   3904  CG2 THR C 357      11.104  57.985 122.043  1.00  0.58           C  
ATOM   3905  N   GLU C 358      14.107  60.166 122.398  1.00  0.60           N  
ATOM   3906  CA  GLU C 358      14.219  60.773 123.693  1.00  0.60           C  
ATOM   3907  C   GLU C 358      15.661  61.147 123.943  1.00  0.60           C  
ATOM   3908  O   GLU C 358      16.573  60.563 123.331  1.00  0.60           O  
ATOM   3909  CB  GLU C 358      13.759  59.775 124.782  1.00  0.60           C  
ATOM   3910  CG  GLU C 358      12.966  60.429 125.934  1.00  0.60           C  
ATOM   3911  CD  GLU C 358      12.565  59.407 126.994  1.00  0.60           C  
ATOM   3912  OE1 GLU C 358      12.091  59.860 128.066  1.00  0.60           O  
ATOM   3913  OE2 GLU C 358      12.723  58.185 126.743  1.00  0.60           O  
ATOM   3914  N   ALA C 359      15.930  62.099 124.848  1.00  0.70           N  
ATOM   3915  CA  ALA C 359      17.271  62.401 125.287  1.00  0.70           C  
ATOM   3916  C   ALA C 359      17.268  62.854 126.729  1.00  0.70           C  
ATOM   3917  O   ALA C 359      16.300  63.453 127.213  1.00  0.70           O  
ATOM   3918  CB  ALA C 359      17.925  63.506 124.424  1.00  0.70           C  
ATOM   3919  N   SER C 360      18.355  62.586 127.464  1.00  0.60           N  
ATOM   3920  CA  SER C 360      18.477  62.979 128.851  1.00  0.60           C  
ATOM   3921  C   SER C 360      19.881  63.446 129.116  1.00  0.60           C  
ATOM   3922  O   SER C 360      20.818  63.157 128.366  1.00  0.60           O  
ATOM   3923  CB  SER C 360      18.100  61.846 129.857  1.00  0.60           C  
ATOM   3924  OG  SER C 360      19.019  60.751 129.800  1.00  0.60           O  
ATOM   3925  N   GLN C 361      20.063  64.217 130.193  1.00  0.61           N  
ATOM   3926  CA  GLN C 361      21.370  64.586 130.643  1.00  0.61           C  
ATOM   3927  C   GLN C 361      21.281  64.876 132.120  1.00  0.61           C  
ATOM   3928  O   GLN C 361      20.240  65.330 132.590  1.00  0.61           O  
ATOM   3929  CB  GLN C 361      21.881  65.838 129.905  1.00  0.61           C  
ATOM   3930  CG  GLN C 361      23.360  66.113 130.225  1.00  0.61           C  
ATOM   3931  CD  GLN C 361      23.845  67.259 129.353  1.00  0.61           C  
ATOM   3932  OE1 GLN C 361      23.130  67.918 128.646  1.00  0.61           O  
ATOM   3933  NE2 GLN C 361      25.176  67.508 129.447  1.00  0.61           N  
ATOM   3934  N   ASN C 362      22.374  64.631 132.875  1.00  0.43           N  
ATOM   3935  CA  ASN C 362      22.496  64.940 134.285  1.00  0.43           C  
ATOM   3936  C   ASN C 362      23.672  65.889 134.471  1.00  0.43           C  
ATOM   3937  O   ASN C 362      24.705  65.724 133.811  1.00  0.43           O  
ATOM   3938  CB  ASN C 362      22.756  63.654 135.116  1.00  0.43           C  
ATOM   3939  CG  ASN C 362      21.540  62.749 134.974  1.00  0.43           C  
ATOM   3940  OD1 ASN C 362      20.406  63.177 135.142  1.00  0.43           O  
ATOM   3941  ND2 ASN C 362      21.762  61.449 134.669  1.00  0.43           N  
ATOM   3942  N   ILE C 363      23.543  66.903 135.350  1.00  0.35           N  
ATOM   3943  CA  ILE C 363      24.570  67.885 135.681  1.00  0.35           C  
ATOM   3944  C   ILE C 363      24.657  67.894 137.188  1.00  0.35           C  
ATOM   3945  O   ILE C 363      23.630  67.797 137.867  1.00  0.35           O  
ATOM   3946  CB  ILE C 363      24.263  69.333 135.242  1.00  0.35           C  
ATOM   3947  CG1 ILE C 363      23.691  69.436 133.799  1.00  0.35           C  
ATOM   3948  CG2 ILE C 363      25.522  70.228 135.431  1.00  0.35           C  
ATOM   3949  CD1 ILE C 363      24.695  69.106 132.687  1.00  0.35           C  
ATOM   3950  N   THR C 364      25.863  68.028 137.759  1.00  0.34           N  
ATOM   3951  CA  THR C 364      26.050  68.168 139.194  1.00  0.34           C  
ATOM   3952  C   THR C 364      26.521  69.564 139.485  1.00  0.34           C  
ATOM   3953  O   THR C 364      27.540  70.016 138.956  1.00  0.34           O  
ATOM   3954  CB  THR C 364      27.074  67.199 139.760  1.00  0.34           C  
ATOM   3955  OG1 THR C 364      26.587  65.880 139.591  1.00  0.34           O  
ATOM   3956  CG2 THR C 364      27.293  67.384 141.272  1.00  0.34           C  
ATOM   3957  N   TYR C 365      25.796  70.292 140.353  1.00  0.38           N  
ATOM   3958  CA  TYR C 365      26.195  71.590 140.847  1.00  0.38           C  
ATOM   3959  C   TYR C 365      26.878  71.393 142.197  1.00  0.38           C  
ATOM   3960  O   TYR C 365      26.240  71.068 143.194  1.00  0.38           O  
ATOM   3961  CB  TYR C 365      24.954  72.525 140.968  1.00  0.38           C  
ATOM   3962  CG  TYR C 365      25.331  73.925 141.367  1.00  0.38           C  
ATOM   3963  CD1 TYR C 365      25.784  74.860 140.417  1.00  0.38           C  
ATOM   3964  CD2 TYR C 365      25.186  74.328 142.704  1.00  0.38           C  
ATOM   3965  CE1 TYR C 365      26.075  76.178 140.806  1.00  0.38           C  
ATOM   3966  CE2 TYR C 365      25.421  75.654 143.078  1.00  0.38           C  
ATOM   3967  CZ  TYR C 365      25.893  76.560 142.135  1.00  0.38           C  
ATOM   3968  OH  TYR C 365      26.124  77.871 142.549  1.00  0.38           O  
ATOM   3969  N   HIS C 366      28.210  71.593 142.254  1.00  0.31           N  
ATOM   3970  CA  HIS C 366      28.951  71.584 143.503  1.00  0.31           C  
ATOM   3971  C   HIS C 366      28.878  72.955 144.126  1.00  0.31           C  
ATOM   3972  O   HIS C 366      29.019  73.968 143.437  1.00  0.31           O  
ATOM   3973  CB  HIS C 366      30.435  71.227 143.287  1.00  0.31           C  
ATOM   3974  CG  HIS C 366      30.620  69.845 142.764  1.00  0.31           C  
ATOM   3975  ND1 HIS C 366      30.476  68.793 143.645  1.00  0.31           N  
ATOM   3976  CD2 HIS C 366      30.938  69.386 141.532  1.00  0.31           C  
ATOM   3977  CE1 HIS C 366      30.714  67.718 142.938  1.00  0.31           C  
ATOM   3978  NE2 HIS C 366      31.001  68.010 141.640  1.00  0.31           N  
ATOM   3979  N   CYS C 367      28.616  73.033 145.438  1.00  0.25           N  
ATOM   3980  CA  CYS C 367      28.183  74.261 146.055  1.00  0.25           C  
ATOM   3981  C   CYS C 367      28.895  74.523 147.359  1.00  0.25           C  
ATOM   3982  O   CYS C 367      29.072  73.643 148.199  1.00  0.25           O  
ATOM   3983  CB  CYS C 367      26.637  74.237 146.270  1.00  0.25           C  
ATOM   3984  SG  CYS C 367      25.941  72.847 147.239  1.00  0.25           S  
ATOM   3985  N   LYS C 368      29.326  75.772 147.587  1.00  0.33           N  
ATOM   3986  CA  LYS C 368      29.720  76.189 148.906  1.00  0.33           C  
ATOM   3987  C   LYS C 368      29.052  77.521 149.141  1.00  0.33           C  
ATOM   3988  O   LYS C 368      29.307  78.466 148.395  1.00  0.33           O  
ATOM   3989  CB  LYS C 368      31.250  76.343 148.993  1.00  0.33           C  
ATOM   3990  CG  LYS C 368      31.748  76.685 150.403  1.00  0.33           C  
ATOM   3991  CD  LYS C 368      33.221  77.108 150.361  1.00  0.33           C  
ATOM   3992  CE  LYS C 368      33.953  76.828 151.673  1.00  0.33           C  
ATOM   3993  NZ  LYS C 368      35.411  76.824 151.431  1.00  0.33           N  
ATOM   3994  N   ASN C 369      28.147  77.623 150.141  1.00  0.61           N  
ATOM   3995  CA  ASN C 369      27.338  78.811 150.414  1.00  0.61           C  
ATOM   3996  C   ASN C 369      26.514  79.276 149.216  1.00  0.61           C  
ATOM   3997  O   ASN C 369      26.430  80.462 148.922  1.00  0.61           O  
ATOM   3998  CB  ASN C 369      28.164  80.009 150.952  1.00  0.61           C  
ATOM   3999  CG  ASN C 369      28.925  79.538 152.179  1.00  0.61           C  
ATOM   4000  OD1 ASN C 369      28.397  78.860 153.041  1.00  0.61           O  
ATOM   4001  ND2 ASN C 369      30.227  79.909 152.259  1.00  0.61           N  
ATOM   4002  N   SER C 370      25.887  78.336 148.482  1.00  0.59           N  
ATOM   4003  CA  SER C 370      25.162  78.679 147.275  1.00  0.59           C  
ATOM   4004  C   SER C 370      24.004  77.717 147.140  1.00  0.59           C  
ATOM   4005  O   SER C 370      24.195  76.500 147.058  1.00  0.59           O  
ATOM   4006  CB  SER C 370      26.093  78.648 146.030  1.00  0.59           C  
ATOM   4007  OG  SER C 370      25.407  79.068 144.851  1.00  0.59           O  
ATOM   4008  N   VAL C 371      22.760  78.237 147.158  1.00  0.58           N  
ATOM   4009  CA  VAL C 371      21.542  77.486 146.886  1.00  0.58           C  
ATOM   4010  C   VAL C 371      21.480  77.126 145.412  1.00  0.58           C  
ATOM   4011  O   VAL C 371      21.701  77.971 144.547  1.00  0.58           O  
ATOM   4012  CB  VAL C 371      20.272  78.245 147.299  1.00  0.58           C  
ATOM   4013  CG1 VAL C 371      18.994  77.470 146.899  1.00  0.58           C  
ATOM   4014  CG2 VAL C 371      20.287  78.443 148.831  1.00  0.58           C  
ATOM   4015  N   ALA C 372      21.183  75.854 145.084  1.00  0.55           N  
ATOM   4016  CA  ALA C 372      21.039  75.422 143.712  1.00  0.55           C  
ATOM   4017  C   ALA C 372      19.590  75.180 143.325  1.00  0.55           C  
ATOM   4018  O   ALA C 372      19.215  75.287 142.162  1.00  0.55           O  
ATOM   4019  CB  ALA C 372      21.796  74.089 143.569  1.00  0.55           C  
ATOM   4020  N   TYR C 373      18.725  74.843 144.302  1.00  0.42           N  
ATOM   4021  CA  TYR C 373      17.386  74.392 144.002  1.00  0.42           C  
ATOM   4022  C   TYR C 373      16.446  74.856 145.102  1.00  0.42           C  
ATOM   4023  O   TYR C 373      15.858  75.932 145.023  1.00  0.42           O  
ATOM   4024  CB  TYR C 373      17.415  72.844 143.804  1.00  0.42           C  
ATOM   4025  CG  TYR C 373      16.097  72.301 143.323  1.00  0.42           C  
ATOM   4026  CD1 TYR C 373      15.555  72.734 142.101  1.00  0.42           C  
ATOM   4027  CD2 TYR C 373      15.410  71.325 144.065  1.00  0.42           C  
ATOM   4028  CE1 TYR C 373      14.355  72.186 141.624  1.00  0.42           C  
ATOM   4029  CE2 TYR C 373      14.205  70.786 143.592  1.00  0.42           C  
ATOM   4030  CZ  TYR C 373      13.678  71.220 142.372  1.00  0.42           C  
ATOM   4031  OH  TYR C 373      12.486  70.661 141.878  1.00  0.42           O  
ATOM   4032  N   MET C 374      16.308  74.061 146.177  1.00  0.50           N  
ATOM   4033  CA  MET C 374      15.508  74.394 147.336  1.00  0.50           C  
ATOM   4034  C   MET C 374      16.305  75.251 148.303  1.00  0.50           C  
ATOM   4035  O   MET C 374      17.470  74.957 148.597  1.00  0.50           O  
ATOM   4036  CB  MET C 374      15.025  73.081 148.020  1.00  0.50           C  
ATOM   4037  CG  MET C 374      14.200  73.264 149.311  1.00  0.50           C  
ATOM   4038  SD  MET C 374      12.442  73.572 149.009  1.00  0.50           S  
ATOM   4039  CE  MET C 374      11.981  71.834 149.244  1.00  0.50           C  
ATOM   4040  N   ASP C 375      15.689  76.330 148.824  1.00  0.60           N  
ATOM   4041  CA  ASP C 375      16.211  77.152 149.891  1.00  0.60           C  
ATOM   4042  C   ASP C 375      15.555  76.634 151.168  1.00  0.60           C  
ATOM   4043  O   ASP C 375      14.332  76.617 151.306  1.00  0.60           O  
ATOM   4044  CB  ASP C 375      15.896  78.656 149.575  1.00  0.60           C  
ATOM   4045  CG  ASP C 375      16.464  79.650 150.581  1.00  0.60           C  
ATOM   4046  OD1 ASP C 375      17.086  79.212 151.579  1.00  0.60           O  
ATOM   4047  OD2 ASP C 375      16.351  80.887 150.366  1.00  0.60           O  
ATOM   4048  N   GLN C 376      16.348  76.135 152.135  1.00  0.49           N  
ATOM   4049  CA  GLN C 376      15.844  75.587 153.381  1.00  0.49           C  
ATOM   4050  C   GLN C 376      15.165  76.619 154.274  1.00  0.49           C  
ATOM   4051  O   GLN C 376      14.179  76.311 154.937  1.00  0.49           O  
ATOM   4052  CB  GLN C 376      16.961  74.849 154.151  1.00  0.49           C  
ATOM   4053  CG  GLN C 376      16.450  74.126 155.419  1.00  0.49           C  
ATOM   4054  CD  GLN C 376      17.625  73.553 156.203  1.00  0.49           C  
ATOM   4055  OE1 GLN C 376      18.290  74.249 156.947  1.00  0.49           O  
ATOM   4056  NE2 GLN C 376      17.899  72.237 156.019  1.00  0.49           N  
ATOM   4057  N   GLN C 377      15.644  77.885 154.289  1.00  0.61           N  
ATOM   4058  CA  GLN C 377      15.050  78.931 155.106  1.00  0.61           C  
ATOM   4059  C   GLN C 377      13.652  79.337 154.649  1.00  0.61           C  
ATOM   4060  O   GLN C 377      12.887  79.899 155.428  1.00  0.61           O  
ATOM   4061  CB  GLN C 377      15.904  80.225 155.096  1.00  0.61           C  
ATOM   4062  CG  GLN C 377      17.336  80.089 155.667  1.00  0.61           C  
ATOM   4063  CD  GLN C 377      18.007  81.461 155.752  1.00  0.61           C  
ATOM   4064  OE1 GLN C 377      18.443  81.926 156.797  1.00  0.61           O  
ATOM   4065  NE2 GLN C 377      18.076  82.156 154.592  1.00  0.61           N  
ATOM   4066  N   THR C 378      13.281  79.087 153.375  1.00  0.58           N  
ATOM   4067  CA  THR C 378      11.962  79.454 152.871  1.00  0.58           C  
ATOM   4068  C   THR C 378      11.107  78.270 152.471  1.00  0.58           C  
ATOM   4069  O   THR C 378       9.893  78.396 152.366  1.00  0.58           O  
ATOM   4070  CB  THR C 378      12.046  80.312 151.614  1.00  0.58           C  
ATOM   4071  OG1 THR C 378      12.748  79.642 150.573  1.00  0.58           O  
ATOM   4072  CG2 THR C 378      12.814  81.603 151.920  1.00  0.58           C  
ATOM   4073  N   GLY C 379      11.723  77.105 152.166  1.00  0.70           N  
ATOM   4074  CA  GLY C 379      11.049  75.966 151.557  1.00  0.70           C  
ATOM   4075  C   GLY C 379      10.579  76.227 150.143  1.00  0.70           C  
ATOM   4076  O   GLY C 379       9.696  75.533 149.648  1.00  0.70           O  
ATOM   4077  N   ASN C 380      11.158  77.228 149.438  1.00  0.72           N  
ATOM   4078  CA  ASN C 380      10.782  77.549 148.069  1.00  0.72           C  
ATOM   4079  C   ASN C 380      11.914  77.308 147.077  1.00  0.72           C  
ATOM   4080  O   ASN C 380      13.068  77.059 147.436  1.00  0.72           O  
ATOM   4081  CB  ASN C 380      10.110  78.961 147.913  1.00  0.72           C  
ATOM   4082  CG  ASN C 380      11.057  80.160 148.032  1.00  0.72           C  
ATOM   4083  OD1 ASN C 380      12.145  80.215 147.491  1.00  0.72           O  
ATOM   4084  ND2 ASN C 380      10.578  81.239 148.708  1.00  0.72           N  
ATOM   4085  N   LEU C 381      11.580  77.370 145.774  1.00  0.63           N  
ATOM   4086  CA  LEU C 381      12.502  77.167 144.680  1.00  0.63           C  
ATOM   4087  C   LEU C 381      12.865  78.473 143.981  1.00  0.63           C  
ATOM   4088  O   LEU C 381      13.330  78.478 142.848  1.00  0.63           O  
ATOM   4089  CB  LEU C 381      11.862  76.193 143.662  1.00  0.63           C  
ATOM   4090  CG  LEU C 381      11.549  74.806 144.265  1.00  0.63           C  
ATOM   4091  CD1 LEU C 381      10.641  73.991 143.330  1.00  0.63           C  
ATOM   4092  CD2 LEU C 381      12.849  74.050 144.578  1.00  0.63           C  
ATOM   4093  N   LYS C 382      12.701  79.651 144.634  1.00  0.58           N  
ATOM   4094  CA  LYS C 382      12.911  80.935 143.963  1.00  0.58           C  
ATOM   4095  C   LYS C 382      14.362  81.292 143.732  1.00  0.58           C  
ATOM   4096  O   LYS C 382      14.670  82.211 142.978  1.00  0.58           O  
ATOM   4097  CB  LYS C 382      12.259  82.130 144.714  1.00  0.58           C  
ATOM   4098  CG  LYS C 382      10.728  82.046 144.881  1.00  0.58           C  
ATOM   4099  CD  LYS C 382       9.963  81.611 143.611  1.00  0.58           C  
ATOM   4100  CE  LYS C 382       8.471  81.334 143.858  1.00  0.58           C  
ATOM   4101  NZ  LYS C 382       7.929  80.358 142.884  1.00  0.58           N  
ATOM   4102  N   LYS C 383      15.293  80.574 144.373  1.00  0.57           N  
ATOM   4103  CA  LYS C 383      16.706  80.769 144.168  1.00  0.57           C  
ATOM   4104  C   LYS C 383      17.279  79.659 143.339  1.00  0.57           C  
ATOM   4105  O   LYS C 383      18.497  79.545 143.225  1.00  0.57           O  
ATOM   4106  CB  LYS C 383      17.438  80.768 145.513  1.00  0.57           C  
ATOM   4107  CG  LYS C 383      16.990  81.937 146.378  1.00  0.57           C  
ATOM   4108  CD  LYS C 383      17.748  81.908 147.697  1.00  0.57           C  
ATOM   4109  CE  LYS C 383      17.350  83.027 148.651  1.00  0.57           C  
ATOM   4110  NZ  LYS C 383      18.245  82.967 149.817  1.00  0.57           N  
ATOM   4111  N   ALA C 384      16.429  78.800 142.739  1.00  0.67           N  
ATOM   4112  CA  ALA C 384      16.897  77.759 141.868  1.00  0.67           C  
ATOM   4113  C   ALA C 384      17.661  78.267 140.655  1.00  0.67           C  
ATOM   4114  O   ALA C 384      17.320  79.279 140.028  1.00  0.67           O  
ATOM   4115  CB  ALA C 384      15.735  76.863 141.405  1.00  0.67           C  
ATOM   4116  N   LEU C 385      18.742  77.563 140.295  1.00  0.51           N  
ATOM   4117  CA  LEU C 385      19.506  77.842 139.102  1.00  0.51           C  
ATOM   4118  C   LEU C 385      18.720  77.622 137.810  1.00  0.51           C  
ATOM   4119  O   LEU C 385      17.712  76.921 137.753  1.00  0.51           O  
ATOM   4120  CB  LEU C 385      20.881  77.116 139.096  1.00  0.51           C  
ATOM   4121  CG  LEU C 385      20.856  75.565 139.147  1.00  0.51           C  
ATOM   4122  CD1 LEU C 385      20.529  74.884 137.801  1.00  0.51           C  
ATOM   4123  CD2 LEU C 385      22.215  75.062 139.663  1.00  0.51           C  
ATOM   4124  N   LEU C 386      19.188  78.254 136.724  1.00  0.56           N  
ATOM   4125  CA  LEU C 386      18.673  78.056 135.391  1.00  0.56           C  
ATOM   4126  C   LEU C 386      19.656  77.231 134.621  1.00  0.56           C  
ATOM   4127  O   LEU C 386      20.869  77.309 134.839  1.00  0.56           O  
ATOM   4128  CB  LEU C 386      18.548  79.393 134.629  1.00  0.56           C  
ATOM   4129  CG  LEU C 386      17.349  80.251 135.056  1.00  0.56           C  
ATOM   4130  CD1 LEU C 386      17.405  81.554 134.250  1.00  0.56           C  
ATOM   4131  CD2 LEU C 386      16.006  79.539 134.819  1.00  0.56           C  
ATOM   4132  N   LEU C 387      19.146  76.442 133.669  1.00  0.59           N  
ATOM   4133  CA  LEU C 387      19.947  75.746 132.698  1.00  0.59           C  
ATOM   4134  C   LEU C 387      19.620  76.281 131.325  1.00  0.59           C  
ATOM   4135  O   LEU C 387      18.465  76.605 131.028  1.00  0.59           O  
ATOM   4136  CB  LEU C 387      19.616  74.239 132.659  1.00  0.59           C  
ATOM   4137  CG  LEU C 387      19.798  73.474 133.979  1.00  0.59           C  
ATOM   4138  CD1 LEU C 387      19.336  72.020 133.775  1.00  0.59           C  
ATOM   4139  CD2 LEU C 387      21.246  73.540 134.494  1.00  0.59           C  
ATOM   4140  N   GLN C 388      20.616  76.365 130.435  1.00  0.59           N  
ATOM   4141  CA  GLN C 388      20.424  76.717 129.045  1.00  0.59           C  
ATOM   4142  C   GLN C 388      20.546  75.451 128.225  1.00  0.59           C  
ATOM   4143  O   GLN C 388      21.600  74.803 128.232  1.00  0.59           O  
ATOM   4144  CB  GLN C 388      21.508  77.718 128.570  1.00  0.59           C  
ATOM   4145  CG  GLN C 388      21.379  78.149 127.088  1.00  0.59           C  
ATOM   4146  CD  GLN C 388      20.496  79.389 126.963  1.00  0.59           C  
ATOM   4147  OE1 GLN C 388      20.887  80.471 127.365  1.00  0.59           O  
ATOM   4148  NE2 GLN C 388      19.276  79.242 126.397  1.00  0.59           N  
ATOM   4149  N   GLY C 389      19.484  75.047 127.502  1.00  0.67           N  
ATOM   4150  CA  GLY C 389      19.569  73.982 126.511  1.00  0.67           C  
ATOM   4151  C   GLY C 389      20.266  74.400 125.231  1.00  0.67           C  
ATOM   4152  O   GLY C 389      20.712  75.521 125.043  1.00  0.67           O  
ATOM   4153  N   SER C 390      20.353  73.482 124.253  1.00  0.66           N  
ATOM   4154  CA  SER C 390      21.103  73.715 123.016  1.00  0.66           C  
ATOM   4155  C   SER C 390      20.375  74.555 121.991  1.00  0.66           C  
ATOM   4156  O   SER C 390      20.917  74.915 120.956  1.00  0.66           O  
ATOM   4157  CB  SER C 390      21.368  72.380 122.280  1.00  0.66           C  
ATOM   4158  OG  SER C 390      22.266  71.583 123.046  1.00  0.66           O  
ATOM   4159  N   ASN C 391      19.092  74.817 122.254  1.00  0.60           N  
ATOM   4160  CA  ASN C 391      18.088  75.244 121.309  1.00  0.60           C  
ATOM   4161  C   ASN C 391      17.779  76.730 121.475  1.00  0.60           C  
ATOM   4162  O   ASN C 391      16.699  77.184 121.122  1.00  0.60           O  
ATOM   4163  CB  ASN C 391      16.826  74.445 121.742  1.00  0.60           C  
ATOM   4164  CG  ASN C 391      15.791  74.314 120.627  1.00  0.60           C  
ATOM   4165  OD1 ASN C 391      16.010  74.605 119.471  1.00  0.60           O  
ATOM   4166  ND2 ASN C 391      14.602  73.768 121.010  1.00  0.60           N  
ATOM   4167  N   GLU C 392      18.668  77.470 122.180  1.00  0.48           N  
ATOM   4168  CA  GLU C 392      18.238  78.460 123.153  1.00  0.48           C  
ATOM   4169  C   GLU C 392      17.472  77.723 124.238  1.00  0.48           C  
ATOM   4170  O   GLU C 392      17.998  76.739 124.743  1.00  0.48           O  
ATOM   4171  CB  GLU C 392      17.541  79.721 122.582  1.00  0.48           C  
ATOM   4172  CG  GLU C 392      18.404  80.418 121.508  1.00  0.48           C  
ATOM   4173  CD  GLU C 392      17.679  81.594 120.864  1.00  0.48           C  
ATOM   4174  OE1 GLU C 392      16.432  81.690 121.008  1.00  0.48           O  
ATOM   4175  OE2 GLU C 392      18.387  82.415 120.228  1.00  0.48           O  
ATOM   4176  N   ILE C 393      16.250  78.144 124.627  1.00  0.40           N  
ATOM   4177  CA  ILE C 393      15.402  77.405 125.574  1.00  0.40           C  
ATOM   4178  C   ILE C 393      15.990  77.310 126.977  1.00  0.40           C  
ATOM   4179  O   ILE C 393      16.917  76.552 127.276  1.00  0.40           O  
ATOM   4180  CB  ILE C 393      14.926  76.021 125.105  1.00  0.40           C  
ATOM   4181  CG1 ILE C 393      14.211  76.082 123.727  1.00  0.40           C  
ATOM   4182  CG2 ILE C 393      14.022  75.327 126.163  1.00  0.40           C  
ATOM   4183  CD1 ILE C 393      12.835  76.762 123.705  1.00  0.40           C  
ATOM   4184  N   GLU C 394      15.417  78.070 127.918  1.00  0.51           N  
ATOM   4185  CA  GLU C 394      15.746  77.924 129.312  1.00  0.51           C  
ATOM   4186  C   GLU C 394      15.045  76.730 129.924  1.00  0.51           C  
ATOM   4187  O   GLU C 394      13.874  76.458 129.641  1.00  0.51           O  
ATOM   4188  CB  GLU C 394      15.327  79.174 130.100  1.00  0.51           C  
ATOM   4189  CG  GLU C 394      16.158  80.425 129.752  1.00  0.51           C  
ATOM   4190  CD  GLU C 394      15.760  81.595 130.644  1.00  0.51           C  
ATOM   4191  OE1 GLU C 394      14.670  81.532 131.283  1.00  0.51           O  
ATOM   4192  OE2 GLU C 394      16.529  82.579 130.674  1.00  0.51           O  
ATOM   4193  N   ILE C 395      15.738  76.002 130.807  1.00  0.50           N  
ATOM   4194  CA  ILE C 395      15.184  74.880 131.532  1.00  0.50           C  
ATOM   4195  C   ILE C 395      15.239  75.288 132.986  1.00  0.50           C  
ATOM   4196  O   ILE C 395      16.251  75.795 133.488  1.00  0.50           O  
ATOM   4197  CB  ILE C 395      15.888  73.557 131.232  1.00  0.50           C  
ATOM   4198  CG1 ILE C 395      15.842  73.223 129.715  1.00  0.50           C  
ATOM   4199  CG2 ILE C 395      15.295  72.418 132.106  1.00  0.50           C  
ATOM   4200  CD1 ILE C 395      16.903  72.184 129.322  1.00  0.50           C  
ATOM   4201  N   ARG C 396      14.100  75.161 133.678  1.00  0.38           N  
ATOM   4202  CA  ARG C 396      13.849  75.807 134.939  1.00  0.38           C  
ATOM   4203  C   ARG C 396      13.414  74.793 135.971  1.00  0.38           C  
ATOM   4204  O   ARG C 396      13.031  73.672 135.645  1.00  0.38           O  
ATOM   4205  CB  ARG C 396      12.705  76.840 134.798  1.00  0.38           C  
ATOM   4206  CG  ARG C 396      12.903  77.918 133.717  1.00  0.38           C  
ATOM   4207  CD  ARG C 396      11.905  79.060 133.924  1.00  0.38           C  
ATOM   4208  NE  ARG C 396      12.250  80.157 132.956  1.00  0.38           N  
ATOM   4209  CZ  ARG C 396      11.730  80.301 131.736  1.00  0.38           C  
ATOM   4210  NH1 ARG C 396      10.931  79.378 131.215  1.00  0.38           N  
ATOM   4211  NH2 ARG C 396      12.111  81.342 131.013  1.00  0.38           N  
ATOM   4212  N   ALA C 397      13.487  75.185 137.257  1.00  0.67           N  
ATOM   4213  CA  ALA C 397      12.932  74.449 138.371  1.00  0.67           C  
ATOM   4214  C   ALA C 397      11.406  74.368 138.405  1.00  0.67           C  
ATOM   4215  O   ALA C 397      10.856  73.342 138.802  1.00  0.67           O  
ATOM   4216  CB  ALA C 397      13.420  75.100 139.681  1.00  0.67           C  
ATOM   4217  N   GLU C 398      10.718  75.462 138.022  1.00  0.54           N  
ATOM   4218  CA  GLU C 398       9.284  75.628 138.064  1.00  0.54           C  
ATOM   4219  C   GLU C 398       8.825  76.199 136.686  1.00  0.54           C  
ATOM   4220  O   GLU C 398       9.700  76.593 135.860  1.00  0.54           O  
ATOM   4221  CB  GLU C 398       8.837  76.624 139.191  1.00  0.54           C  
ATOM   4222  CG  GLU C 398       9.366  76.352 140.635  1.00  0.54           C  
ATOM   4223  CD  GLU C 398       8.678  77.191 141.717  1.00  0.54           C  
ATOM   4224  OE1 GLU C 398       9.207  78.279 142.090  1.00  0.54           O  
ATOM   4225  OE2 GLU C 398       7.617  76.776 142.244  1.00  0.54           O  
ATOM   4226  OXT GLU C 398       7.589  76.269 136.456  1.00  0.54           O  
TER    4227      GLU C 398                                                      
HETATM 4228 CA    CA _   1      16.709  51.275 109.891  1.00 14.97          CA  
HETATM 4229 CA    CA _   3      18.553  61.089  95.954  1.00 16.44          CA  
HETATM 4230 CA    CA _   5      30.440  62.000 108.506  1.00 18.99          CA  
END   
