# Supplementary material for: Spike 1 trimer, a nanoparticle vaccine against porcine epidemic diarrhea virus induces protective immunity challenge in piglets
Source: Front Microbiol. 2024 Apr 8;15:1386136. doi: 10.3389/fmicb.2024.1386136 (PMC11033347; doi:10.3389/fmicb.2024.1386136)
Supplement: Supplementary file 8 [file Data_Sheet_6.ZIP › structure/production of COE-Trimer by SWISS-MODEL.pdb]

TITLE     SWISS-MODEL SERVER (https://swissmodel.expasy.org)
TITLE    2 Untitled Project
EXPDTA    THEORETICAL MODEL (SWISS-MODEL SERVER)
AUTHOR    SWISS-MODEL SERVER (SEE REFERENCE IN JRNL Records)
REVDAT   1   29-OCT-22 1MOD    1       05:36
JRNL        AUTH   A.WATERHOUSE,M.BERTONI,S.BIENERT,G.STUDER,G.TAURIELLO,
JRNL        AUTH 2 R.GUMIENNY,F.T.HEER,T.A.P.DE BEER,C.REMPFER,L.BORDOLI,
JRNL        AUTH 3 R.LEPORE,T.SCHWEDE
JRNL        TITL   SWISS-MODEL: HOMOLOGY MODELLING OF PROTEIN STRUCTURES AND
JRNL        TITL 2 COMPLEXES
JRNL        REF    NUCLEIC.ACIDS.RES..           V.  46 W296  2018
JRNL        PMID   29788355
JRNL        DOI    10.1093/nar/gky427
REMARK   1
REMARK   1 REFERENCE 1
REMARK   1  AUTH   S.BIENERT,A.WATERHOUSE,T.A.P.DE BEER,G.TAURIELLO,G.STUDER,
REMARK   1  AUTH 2 L.BORDOLI,T.SCHWEDE
REMARK   1  TITL   THE SWISS-MODEL REPOSITORY - NEW FEATURES AND FUNCTIONALITY
REMARK   1  REF    NUCLEIC.ACIDS.RES..           V.  45       2017
REMARK   1  REFN                   ISSN 0305-1048
REMARK   1  PMID   27899672
REMARK   1  DOI    10.1093/nar/gkw1132
REMARK   1
REMARK   1 REFERENCE 2
REMARK   1  AUTH   N.GUEX,M.C.PEITSCH,T.SCHWEDE
REMARK   1  TITL   AUTOMATED COMPARATIVE PROTEIN STRUCTURE MODELING WITH
REMARK   1  TITL 2 SWISS-MODEL AND SWISS-PDBVIEWER: A HISTORICAL PERSPECTIVE
REMARK   1  REF    ELECTROPHORESIS               V.  30       2009
REMARK   1  REFN                   ISSN 0173-0835
REMARK   1  PMID   19517507
REMARK   1  DOI    10.1002/elps.200900140
REMARK   1
REMARK   1 REFERENCE 3
REMARK   1  AUTH   G.STUDER,G.TAURIELLO,S.BIENERT,M.BIASINI,N.JOHNER,T.SCHWEDE
REMARK   1  TITL   PROMOD3 - A VERSATILE HOMOLOGY MODELLING TOOLBOX
REMARK   1  REF    PLOS COMP. BIOL.              V.  17       2021
REMARK   1  REFN                   ISSN 
REMARK   1  PMID   33507980
REMARK   1  DOI    https://doi.org/10.1371/journal.pcbi.1008667
REMARK   1
REMARK   1 REFERENCE 4
REMARK   1  AUTH   G.STUDER,C.REMPFER,A.WATERHOUSE,R.GUMIENNY,J.HAAS,T.SCHWEDE
REMARK   1  TITL   QMEANDISCO - DISTANCE CONSTRAINTS APPLIED ON MODEL QUALITY 
REMARK   1  TITL 2 ESTIMATION
REMARK   1  REF    BIOINFORMATICS                V.  36       2020
REMARK   1  REFN                   ISSN 
REMARK   1  PMID   31697312
REMARK   1  DOI    https://doi.org/10.1093/bioinformatics/btz828
REMARK   1
REMARK   1 REFERENCE 5
REMARK   1  AUTH   P.BENKERT,M.BIASINI,T.SCHWEDE
REMARK   1  TITL   TOWARD THE ESTIMATION OF THE ABSOLUTE QUALITY OF INDIVIDUAL
REMARK   1  TITL 2 PROTEIN STRUCTURE MODELS
REMARK   1  REF    BIOINFORMATICS                V.  27       2011
REMARK   1  REFN                   ISSN 1367-4803
REMARK   1  PMID   21134891
REMARK   1  DOI    10.1093/bioinformatics/btq662
REMARK   1
REMARK   1 REFERENCE 6
REMARK   1  AUTH   M.BERTONI,F.KIEFER,M.BIASINI,L.BORDOLI,T.SCHWEDE
REMARK   1  TITL   MODELING PROTEIN QUATERNARY STRUCTURE OF HOMO- AND
REMARK   1  TITL 2 HETERO-OLIGOMERS BEYOND BINARY INTERACTIONS BY HOMOLOGY
REMARK   1  REF    SCI.REP.                      V.   7       2017
REMARK   1  REFN                   ISSN
REMARK   1  PMID   28874689
REMARK   1  DOI    10.1038/s41598-017-09654-8
REMARK   1
REMARK   1 DISCLAIMER
REMARK   1 The SWISS-MODEL SERVER produces theoretical models for proteins.
REMARK   1 The results of any theoretical modelling procedure is
REMARK   1 NON-EXPERIMENTAL and MUST be considered with care. These models may
REMARK   1 contain significant errors. This is especially true for automated
REMARK   1 modeling since there is no human intervention during model
REMARK   1 building. Please read the header section and the logfile carefully
REMARK   1 to know what templates and alignments were used during the model
REMARK   1 building process. All information by the SWISS-MODEL SERVER is
REMARK   1 provided "AS-IS", without any warranty, expressed or implied.
REMARK   2
REMARK   2 COPYRIGHT NOTICE
REMARK   2 This SWISS-MODEL protein model is copyright. It is produced by the
REMARK   2 SWISS-MODEL server, developed by the Computational Structural
REMARK   2 Biology Group at the SIB Swiss Institute of Bioinformatics at the
REMARK   2 Biozentrum, University of Basel (https://swissmodel.expasy.org). This
REMARK   2 model is licensed under the CC BY-SA 4.0 Creative Commons
REMARK   2 Attribution-ShareAlike 4.0 International License
REMARK   2 (https://creativecommons.org/licenses/by-sa/4.0/legalcode), i.e. you
REMARK   2 can copy and redistribute the model in any medium or format,
REMARK   2 transform and build upon the model for any purpose, even
REMARK   2 commercially, under the following terms:
REMARK   2 Attribution - You must give appropriate credit, provide a link to
REMARK   2 the license, and indicate if changes were made. You may do so in any
REMARK   2 reasonable manner, but not in any way that suggests the licensor
REMARK   2 endorses you or your use. When you publish, patent or distribute
REMARK   2 results that were fully or partially based on the model, please cite
REMARK   2 the corresponding papers mentioned under JRNL.
REMARK   2 ShareAlike - If you remix, transform, or build upon the material,
REMARK   2 you must distribute your contributions under the same license as the
REMARK   2 original.
REMARK   2 No additional restrictions - you may not apply legal terms or
REMARK   2 technological measures that legally restrict others from doing
REMARK   2 anything the license permits.
REMARK   2 Find a human-readable summary of (and not a substitute for) the
REMARK   2 CC BY-SA 4.0 license at this link:
REMARK   2 https://creativecommons.org/licenses/by-sa/4.0/
REMARK   3 
REMARK   3 MODEL INFORMATION
REMARK   3  ENGIN   PROMOD3
REMARK   3  VERSN   3.2.1
REMARK   3  OSTAT   homo-trimer
REMARK   3  OSRSN   PREDICTION
REMARK   3  QSPRD   0.345
REMARK   3  GMQE    0.23
REMARK   3  QMNV    4.3.0
REMARK   3  QMNDG   0.70
REMARK   3  MODT    FALSE
REMARK   3 
REMARK   3 TEMPLATE 1
REMARK   3  PDBID   6u7k
REMARK   3  CHAIN   A
REMARK   3  MMCIF   A
REMARK   3  PDBV    2022-10-14
REMARK   3  SMTLE   6u7k.1.A
REMARK   3  SMTLV   2022-10-19
REMARK   3  MTHD    ELECTRON MICROSCOPY 0.00 A
REMARK   3  FOUND   HHblits
REMARK   3  GMQE    0.20
REMARK   3  SIM     0.56
REMARK   3  SID     85.89
REMARK   3  OSTAT   homo-trimer
REMARK   3  LIGND   NAG-NAG
REMARK   3  LIGND 2 NAG-NAG
REMARK   3  LIGND 3 NAG-NAG
REMARK   3  LIGND 4 NAG-NAG
REMARK   3  LIGND 5 NAG-NAG
REMARK   3  LIGND 6 NAG-NAG
REMARK   3  LIGND 7 NAG-NAG
REMARK   3  LIGND 8 NAG-NAG
REMARK   3  LIGND 9 NAG-NAG
REMARK   3  LIGND 10 NAG-NAG
REMARK   3  LIGND 11 NAG-NAG
REMARK   3  LIGND 12 NAG-NAG
REMARK   3  LIGND 13 NAG
REMARK   3  LIGND 14 NAG
REMARK   3  LIGND 15 NAG
REMARK   3  LIGND 16 NAG
REMARK   3  LIGND 17 NAG
REMARK   3  LIGND 18 NAG
REMARK   3  LIGND 19 NAG
REMARK   3  LIGND 20 NAG
REMARK   3  LIGND 21 NAG
REMARK   3  LIGND 22 NAG
REMARK   3  LIGND 23 NAG
REMARK   3  LIGND 24 NAG
REMARK   3  LIGND 25 NAG
REMARK   3  LIGND 26 NAG
REMARK   3  LIGND 27 NAG
REMARK   3  LIGND 28 NAG
REMARK   3  LIGND 29 NAG
REMARK   3  LIGND 30 NAG
REMARK   3  LIGND 31 NAG
REMARK   3  LIGND 32 NAG
REMARK   3  LIGND 33 NAG
REMARK   3  LIGND 34 NAG
REMARK   3  LIGND 35 NAG
REMARK   3  LIGND 36 NAG
REMARK   3  LIGND 37 NAG
REMARK   3  LIGND 38 NAG
REMARK   3  LIGND 39 NAG
REMARK   3  LIGND 40 NAG
REMARK   3  LIGND 41 NAG
REMARK   3  LIGND 42 NAG
REMARK   3  LIGND 43 NAG
REMARK   3  LIGND 44 NAG
REMARK   3  LIGND 45 NAG
REMARK   3  LIGND 46 NAG
REMARK   3  LIGND 47 NAG
REMARK   3  LIGND 48 NAG
REMARK   3  LIGND 49 NAG
REMARK   3  LIGND 50 NAG
REMARK   3  LIGND 51 NAG
REMARK   3  ALN A TRG MTSFVTLPSFNDHSFVNITVSAAFGGHSGANLIASDTTINGFSSFCVDTRQFTISLFY
REMARK   3  ALN A TRG NVTNSYGYVSKSQDSNCPFTLQSVNDYLSFSKFCVSTSLLASACTIDLFGYPEFGSGV
REMARK   3  ALN A TRG KFTSLYFQFTKGELITGTPKPLEGVGSVL-----------VY-------------SNI
REMARK   3  ALN A TRG GGSYVPSQSGQGSCRGPRLQGSVQKRSFIEDLLFNKVVTNGGSGGSGGSGGSNGLPGP
REMARK   3  ALN A TRG IGPPGPRGRTGDAGPVGPPGPPGPPGPPGPPSAGFDFSFLPQPPQEKAHDGGRYYRAD
REMARK   3  ALN A TRG DANVVRDRDLEVDTTLKSLSQQIENIRSPEGSRKNPARTCRDLKMCHSDWKSGEYWID
REMARK   3  ALN A TRG PNQGCNLDAIKVFCNMETGETCVYPTQPSVAQKNWYISKNPKDKRHVWFGESMTDGFQ
REMARK   3  ALN A TRG FEYGGQGSDPADVAIQLTFLRLMSTEASQNITYHCKNSVAYMDQQTGNLKKALLLQGS
REMARK   3  ALN A TRG NEIEIRAEGNSRFGSHHHHHH
REMARK   3  ALN A TPL -ISFVTLPSFNDHSFVNITVSAAFGGLSSANLVASDTTINGFSSFCVDTRQFTITLFY
REMARK   3  ALN A TPL NVTNSYGYVSKSQDSNCPFTLQSVNDYLSFSKFCVSTSLLAGACTIDLFGYPAFGSGV
REMARK   3  ALN A TPL KLTSLYFQFTKGELITGTPKPLEGITDVSFMTLDVCTKYTIYGFKGEGIITLTNSSIL
REMARK   3  ALN A TPL AGVYYTSDSGQLLA--------------------------------------------
REMARK   3  ALN A TPL ----------------------------------------------------------
REMARK   3  ALN A TPL ----------------------------------------------------------
REMARK   3  ALN A TPL ----------------------------------------------------------
REMARK   3  ALN A TPL ----------------------------------------------------------
REMARK   3  ALN A TPL ---------------------
REMARK   3  ALN A OFF 495
ATOM      1  N   THR A   2     248.321 264.121 212.463  1.00  0.41           N  
ATOM      2  CA  THR A   2     248.704 262.700 212.100  1.00  0.41           C  
ATOM      3  C   THR A   2     250.183 262.495 212.325  1.00  0.41           C  
ATOM      4  O   THR A   2     250.914 263.480 212.291  1.00  0.41           O  
ATOM      5  CB  THR A   2     248.290 262.428 210.646  1.00  0.41           C  
ATOM      6  OG1 THR A   2     246.895 262.669 210.518  1.00  0.41           O  
ATOM      7  CG2 THR A   2     248.515 260.975 210.215  1.00  0.41           C  
ATOM      8  N   SER A   3     250.665 261.268 212.611  1.00  0.50           N  
ATOM      9  CA  SER A   3     252.079 260.976 212.831  1.00  0.50           C  
ATOM     10  C   SER A   3     252.423 259.678 212.114  1.00  0.50           C  
ATOM     11  O   SER A   3     251.525 258.915 211.749  1.00  0.50           O  
ATOM     12  CB  SER A   3     252.399 260.862 214.351  1.00  0.50           C  
ATOM     13  OG  SER A   3     253.783 260.612 214.608  1.00  0.50           O  
ATOM     14  N   PHE A   4     253.713 259.412 211.868  1.00  0.44           N  
ATOM     15  CA  PHE A   4     254.251 258.262 211.200  1.00  0.44           C  
ATOM     16  C   PHE A   4     255.487 257.775 211.819  1.00  0.44           C  
ATOM     17  O   PHE A   4     256.423 258.559 211.982  1.00  0.44           O  
ATOM     18  CB  PHE A   4     254.519 258.544 209.732  1.00  0.44           C  
ATOM     19  CG  PHE A   4     255.231 257.513 208.864  1.00  0.44           C  
ATOM     20  CD1 PHE A   4     254.843 256.190 208.840  1.00  0.44           C  
ATOM     21  CD2 PHE A   4     256.247 257.859 207.968  1.00  0.44           C  
ATOM     22  CE1 PHE A   4     255.266 255.309 207.845  1.00  0.44           C  
ATOM     23  CE2 PHE A   4     256.635 257.038 206.928  1.00  0.44           C  
ATOM     24  CZ  PHE A   4     256.105 255.782 206.866  1.00  0.44           C  
ATOM     25  N   VAL A   5     255.571 256.481 212.124  1.00  0.53           N  
ATOM     26  CA  VAL A   5     256.834 255.836 212.390  1.00  0.53           C  
ATOM     27  C   VAL A   5     256.776 254.475 211.700  1.00  0.53           C  
ATOM     28  O   VAL A   5     255.885 253.669 211.982  1.00  0.53           O  
ATOM     29  CB  VAL A   5     257.184 255.736 213.885  1.00  0.53           C  
ATOM     30  CG1 VAL A   5     258.648 255.289 214.052  1.00  0.53           C  
ATOM     31  CG2 VAL A   5     257.013 257.099 214.597  1.00  0.53           C  
ATOM     32  N   THR A   6     257.695 254.192 210.750  1.00  0.66           N  
ATOM     33  CA  THR A   6     257.914 252.872 210.141  1.00  0.66           C  
ATOM     34  C   THR A   6     259.406 252.691 210.020  1.00  0.66           C  
ATOM     35  O   THR A   6     260.175 253.630 210.224  1.00  0.66           O  
ATOM     36  CB  THR A   6     257.313 252.622 208.741  1.00  0.66           C  
ATOM     37  OG1 THR A   6     257.366 251.249 208.345  1.00  0.66           O  
ATOM     38  CG2 THR A   6     258.049 253.430 207.658  1.00  0.66           C  
ATOM     39  N   LEU A   7     259.854 251.478 209.649  1.00  0.68           N  
ATOM     40  CA  LEU A   7     261.233 251.128 209.387  1.00  0.68           C  
ATOM     41  C   LEU A   7     261.876 252.004 208.310  1.00  0.68           C  
ATOM     42  O   LEU A   7     261.253 252.142 207.250  1.00  0.68           O  
ATOM     43  CB  LEU A   7     261.293 249.658 208.920  1.00  0.68           C  
ATOM     44  CG  LEU A   7     260.753 248.672 209.969  1.00  0.68           C  
ATOM     45  CD1 LEU A   7     260.489 247.316 209.309  1.00  0.68           C  
ATOM     46  CD2 LEU A   7     261.715 248.536 211.160  1.00  0.68           C  
ATOM     47  N   PRO A   8     263.066 252.601 208.502  1.00  0.66           N  
ATOM     48  CA  PRO A   8     263.601 253.688 207.676  1.00  0.66           C  
ATOM     49  C   PRO A   8     263.475 253.514 206.175  1.00  0.66           C  
ATOM     50  O   PRO A   8     263.709 252.417 205.670  1.00  0.66           O  
ATOM     51  CB  PRO A   8     265.057 253.828 208.140  1.00  0.66           C  
ATOM     52  CG  PRO A   8     264.994 253.430 209.615  1.00  0.66           C  
ATOM     53  CD  PRO A   8     263.970 252.295 209.616  1.00  0.66           C  
ATOM     54  N   SER A   9     263.072 254.558 205.437  1.00  0.60           N  
ATOM     55  CA  SER A   9     262.775 254.402 204.026  1.00  0.60           C  
ATOM     56  C   SER A   9     262.937 255.728 203.350  1.00  0.60           C  
ATOM     57  O   SER A   9     262.780 256.772 203.975  1.00  0.60           O  
ATOM     58  CB  SER A   9     261.312 253.934 203.775  1.00  0.60           C  
ATOM     59  OG  SER A   9     261.158 253.245 202.526  1.00  0.60           O  
ATOM     60  N   PHE A  10     263.245 255.724 202.045  1.00  0.54           N  
ATOM     61  CA  PHE A  10     263.181 256.919 201.232  1.00  0.54           C  
ATOM     62  C   PHE A  10     261.807 256.977 200.571  1.00  0.54           C  
ATOM     63  O   PHE A  10     260.947 256.137 200.835  1.00  0.54           O  
ATOM     64  CB  PHE A  10     264.387 257.047 200.251  1.00  0.54           C  
ATOM     65  CG  PHE A  10     264.406 256.010 199.160  1.00  0.54           C  
ATOM     66  CD1 PHE A  10     264.903 254.718 199.401  1.00  0.54           C  
ATOM     67  CD2 PHE A  10     263.940 256.331 197.874  1.00  0.54           C  
ATOM     68  CE1 PHE A  10     264.892 253.752 198.387  1.00  0.54           C  
ATOM     69  CE2 PHE A  10     263.927 255.368 196.859  1.00  0.54           C  
ATOM     70  CZ  PHE A  10     264.395 254.075 197.118  1.00  0.54           C  
ATOM     71  N   ASN A  11     261.571 257.987 199.709  1.00  0.63           N  
ATOM     72  CA  ASN A  11     260.391 258.093 198.864  1.00  0.63           C  
ATOM     73  C   ASN A  11     260.422 257.043 197.747  1.00  0.63           C  
ATOM     74  O   ASN A  11     260.816 257.321 196.615  1.00  0.63           O  
ATOM     75  CB  ASN A  11     260.337 259.540 198.299  1.00  0.63           C  
ATOM     76  CG  ASN A  11     259.037 259.877 197.572  1.00  0.63           C  
ATOM     77  OD1 ASN A  11     258.101 259.092 197.421  1.00  0.63           O  
ATOM     78  ND2 ASN A  11     258.970 261.142 197.093  1.00  0.63           N  
ATOM     79  N   ASP A  12     260.036 255.802 198.085  1.00  0.73           N  
ATOM     80  CA  ASP A  12     260.022 254.663 197.201  1.00  0.73           C  
ATOM     81  C   ASP A  12     258.560 254.322 196.955  1.00  0.73           C  
ATOM     82  O   ASP A  12     257.888 253.725 197.792  1.00  0.73           O  
ATOM     83  CB  ASP A  12     260.794 253.524 197.915  1.00  0.73           C  
ATOM     84  CG  ASP A  12     260.898 252.281 197.060  1.00  0.73           C  
ATOM     85  OD1 ASP A  12     261.302 252.405 195.879  1.00  0.73           O  
ATOM     86  OD2 ASP A  12     260.556 251.192 197.589  1.00  0.73           O  
ATOM     87  N   HIS A  13     258.013 254.729 195.796  1.00  0.78           N  
ATOM     88  CA  HIS A  13     256.574 254.813 195.628  1.00  0.78           C  
ATOM     89  C   HIS A  13     256.134 254.308 194.271  1.00  0.78           C  
ATOM     90  O   HIS A  13     256.642 254.742 193.239  1.00  0.78           O  
ATOM     91  CB  HIS A  13     256.094 256.280 195.770  1.00  0.78           C  
ATOM     92  CG  HIS A  13     254.601 256.433 195.714  1.00  0.78           C  
ATOM     93  ND1 HIS A  13     253.846 256.091 196.816  1.00  0.78           N  
ATOM     94  CD2 HIS A  13     253.793 256.807 194.686  1.00  0.78           C  
ATOM     95  CE1 HIS A  13     252.594 256.264 196.445  1.00  0.78           C  
ATOM     96  NE2 HIS A  13     252.505 256.696 195.163  1.00  0.78           N  
ATOM     97  N   SER A  14     255.133 253.404 194.217  1.00  0.83           N  
ATOM     98  CA  SER A  14     254.472 253.079 192.954  1.00  0.83           C  
ATOM     99  C   SER A  14     252.960 253.100 193.091  1.00  0.83           C  
ATOM    100  O   SER A  14     252.371 252.697 194.090  1.00  0.83           O  
ATOM    101  CB  SER A  14     254.956 251.766 192.262  1.00  0.83           C  
ATOM    102  OG  SER A  14     254.490 250.580 192.906  1.00  0.83           O  
ATOM    103  N   PHE A  15     252.252 253.633 192.077  1.00  0.82           N  
ATOM    104  CA  PHE A  15     250.803 253.595 192.069  1.00  0.82           C  
ATOM    105  C   PHE A  15     250.300 252.230 191.642  1.00  0.82           C  
ATOM    106  O   PHE A  15     250.787 251.649 190.677  1.00  0.82           O  
ATOM    107  CB  PHE A  15     250.184 254.642 191.106  1.00  0.82           C  
ATOM    108  CG  PHE A  15     250.358 256.033 191.646  1.00  0.82           C  
ATOM    109  CD1 PHE A  15     249.367 256.591 192.469  1.00  0.82           C  
ATOM    110  CD2 PHE A  15     251.489 256.804 191.329  1.00  0.82           C  
ATOM    111  CE1 PHE A  15     249.508 257.886 192.984  1.00  0.82           C  
ATOM    112  CE2 PHE A  15     251.631 258.104 191.832  1.00  0.82           C  
ATOM    113  CZ  PHE A  15     250.639 258.644 192.660  1.00  0.82           C  
ATOM    114  N   VAL A  16     249.272 251.720 192.340  1.00  0.85           N  
ATOM    115  CA  VAL A  16     248.516 250.555 191.928  1.00  0.85           C  
ATOM    116  C   VAL A  16     247.199 251.110 191.434  1.00  0.85           C  
ATOM    117  O   VAL A  16     246.194 251.132 192.142  1.00  0.85           O  
ATOM    118  CB  VAL A  16     248.288 249.561 193.063  1.00  0.85           C  
ATOM    119  CG1 VAL A  16     247.501 248.328 192.570  1.00  0.85           C  
ATOM    120  CG2 VAL A  16     249.656 249.090 193.583  1.00  0.85           C  
ATOM    121  N   ASN A  17     247.174 251.674 190.212  1.00  0.86           N  
ATOM    122  CA  ASN A  17     245.963 252.288 189.706  1.00  0.86           C  
ATOM    123  C   ASN A  17     245.138 251.338 188.861  1.00  0.86           C  
ATOM    124  O   ASN A  17     245.610 250.640 187.965  1.00  0.86           O  
ATOM    125  CB  ASN A  17     246.112 253.711 189.111  1.00  0.86           C  
ATOM    126  CG  ASN A  17     247.306 253.928 188.193  1.00  0.86           C  
ATOM    127  OD1 ASN A  17     247.962 253.038 187.661  1.00  0.86           O  
ATOM    128  ND2 ASN A  17     247.608 255.237 188.001  1.00  0.86           N  
ATOM    129  N   ILE A  18     243.839 251.277 189.195  1.00  0.87           N  
ATOM    130  CA  ILE A  18     242.930 250.250 188.747  1.00  0.87           C  
ATOM    131  C   ILE A  18     241.906 250.919 187.866  1.00  0.87           C  
ATOM    132  O   ILE A  18     241.225 251.855 188.272  1.00  0.87           O  
ATOM    133  CB  ILE A  18     242.226 249.535 189.910  1.00  0.87           C  
ATOM    134  CG1 ILE A  18     243.282 248.976 190.900  1.00  0.87           C  
ATOM    135  CG2 ILE A  18     241.282 248.425 189.380  1.00  0.87           C  
ATOM    136  CD1 ILE A  18     242.712 248.162 192.069  1.00  0.87           C  
ATOM    137  N   THR A  19     241.769 250.443 186.618  1.00  0.87           N  
ATOM    138  CA  THR A  19     240.782 250.972 185.690  1.00  0.87           C  
ATOM    139  C   THR A  19     239.664 249.976 185.588  1.00  0.87           C  
ATOM    140  O   THR A  19     239.866 248.805 185.274  1.00  0.87           O  
ATOM    141  CB  THR A  19     241.314 251.258 184.291  1.00  0.87           C  
ATOM    142  OG1 THR A  19     242.218 252.351 184.344  1.00  0.87           O  
ATOM    143  CG2 THR A  19     240.196 251.688 183.322  1.00  0.87           C  
ATOM    144  N   VAL A  20     238.436 250.444 185.858  1.00  0.84           N  
ATOM    145  CA  VAL A  20     237.217 249.673 185.747  1.00  0.84           C  
ATOM    146  C   VAL A  20     236.423 250.260 184.609  1.00  0.84           C  
ATOM    147  O   VAL A  20     236.037 251.430 184.641  1.00  0.84           O  
ATOM    148  CB  VAL A  20     236.400 249.765 187.033  1.00  0.84           C  
ATOM    149  CG1 VAL A  20     234.975 249.213 186.833  1.00  0.84           C  
ATOM    150  CG2 VAL A  20     237.137 248.984 188.136  1.00  0.84           C  
ATOM    151  N   SER A  21     236.159 249.475 183.555  1.00  0.82           N  
ATOM    152  CA  SER A  21     235.399 249.930 182.407  1.00  0.82           C  
ATOM    153  C   SER A  21     234.191 249.054 182.198  1.00  0.82           C  
ATOM    154  O   SER A  21     234.237 247.848 182.410  1.00  0.82           O  
ATOM    155  CB  SER A  21     236.237 250.016 181.101  1.00  0.82           C  
ATOM    156  OG  SER A  21     236.862 248.772 180.790  1.00  0.82           O  
ATOM    157  N   ALA A  22     233.049 249.654 181.812  1.00  0.81           N  
ATOM    158  CA  ALA A  22     231.872 248.890 181.459  1.00  0.81           C  
ATOM    159  C   ALA A  22     230.949 249.742 180.610  1.00  0.81           C  
ATOM    160  O   ALA A  22     230.938 250.970 180.709  1.00  0.81           O  
ATOM    161  CB  ALA A  22     231.117 248.380 182.709  1.00  0.81           C  
ATOM    162  N   ALA A  23     230.141 249.101 179.751  1.00  0.75           N  
ATOM    163  CA  ALA A  23     229.231 249.780 178.862  1.00  0.75           C  
ATOM    164  C   ALA A  23     227.818 249.327 179.163  1.00  0.75           C  
ATOM    165  O   ALA A  23     227.590 248.269 179.748  1.00  0.75           O  
ATOM    166  CB  ALA A  23     229.617 249.490 177.398  1.00  0.75           C  
ATOM    167  N   PHE A  24     226.815 250.146 178.802  1.00  0.63           N  
ATOM    168  CA  PHE A  24     225.439 249.847 179.139  1.00  0.63           C  
ATOM    169  C   PHE A  24     224.558 250.072 177.942  1.00  0.63           C  
ATOM    170  O   PHE A  24     224.889 250.809 177.015  1.00  0.63           O  
ATOM    171  CB  PHE A  24     224.861 250.730 180.283  1.00  0.63           C  
ATOM    172  CG  PHE A  24     225.589 250.519 181.575  1.00  0.63           C  
ATOM    173  CD1 PHE A  24     226.780 251.216 181.834  1.00  0.63           C  
ATOM    174  CD2 PHE A  24     225.086 249.639 182.549  1.00  0.63           C  
ATOM    175  CE1 PHE A  24     227.463 251.033 183.037  1.00  0.63           C  
ATOM    176  CE2 PHE A  24     225.765 249.454 183.759  1.00  0.63           C  
ATOM    177  CZ  PHE A  24     226.946 250.161 183.996  1.00  0.63           C  
ATOM    178  N   GLY A  25     223.379 249.436 177.949  1.00  0.54           N  
ATOM    179  CA  GLY A  25     222.369 249.719 176.954  1.00  0.54           C  
ATOM    180  C   GLY A  25     221.037 249.174 177.352  1.00  0.54           C  
ATOM    181  O   GLY A  25     220.827 248.744 178.486  1.00  0.54           O  
ATOM    182  N   GLY A  26     220.107 249.170 176.380  1.00  0.47           N  
ATOM    183  CA  GLY A  26     218.700 248.857 176.586  1.00  0.47           C  
ATOM    184  C   GLY A  26     217.878 250.114 176.669  1.00  0.47           C  
ATOM    185  O   GLY A  26     218.366 251.150 177.104  1.00  0.47           O  
ATOM    186  N   HIS A  27     216.608 250.057 176.221  1.00  0.42           N  
ATOM    187  CA  HIS A  27     215.693 251.193 176.318  1.00  0.42           C  
ATOM    188  C   HIS A  27     214.526 250.919 177.243  1.00  0.42           C  
ATOM    189  O   HIS A  27     213.833 251.833 177.675  1.00  0.42           O  
ATOM    190  CB  HIS A  27     215.055 251.540 174.952  1.00  0.42           C  
ATOM    191  CG  HIS A  27     216.039 252.018 173.940  1.00  0.42           C  
ATOM    192  ND1 HIS A  27     216.559 253.287 174.068  1.00  0.42           N  
ATOM    193  CD2 HIS A  27     216.526 251.419 172.823  1.00  0.42           C  
ATOM    194  CE1 HIS A  27     217.352 253.443 173.032  1.00  0.42           C  
ATOM    195  NE2 HIS A  27     217.370 252.340 172.243  1.00  0.42           N  
ATOM    196  N   SER A  28     214.262 249.645 177.588  1.00  0.39           N  
ATOM    197  CA  SER A  28     213.181 249.269 178.489  1.00  0.39           C  
ATOM    198  C   SER A  28     213.711 248.966 179.868  1.00  0.39           C  
ATOM    199  O   SER A  28     212.953 248.604 180.769  1.00  0.39           O  
ATOM    200  CB  SER A  28     212.429 248.010 177.988  1.00  0.39           C  
ATOM    201  OG  SER A  28     213.347 246.994 177.568  1.00  0.39           O  
ATOM    202  N   GLY A  29     215.023 249.129 180.068  1.00  0.42           N  
ATOM    203  CA  GLY A  29     215.693 248.956 181.339  1.00  0.42           C  
ATOM    204  C   GLY A  29     217.171 248.909 181.111  1.00  0.42           C  
ATOM    205  O   GLY A  29     217.646 248.305 180.145  1.00  0.42           O  
ATOM    206  N   ALA A  30     217.947 249.575 181.971  1.00  0.63           N  
ATOM    207  CA  ALA A  30     219.385 249.667 181.852  1.00  0.63           C  
ATOM    208  C   ALA A  30     220.150 248.386 182.220  1.00  0.63           C  
ATOM    209  O   ALA A  30     220.016 247.844 183.315  1.00  0.63           O  
ATOM    210  CB  ALA A  30     219.856 250.845 182.724  1.00  0.63           C  
ATOM    211  N   ASN A  31     221.006 247.862 181.309  1.00  0.58           N  
ATOM    212  CA  ASN A  31     221.765 246.642 181.571  1.00  0.58           C  
ATOM    213  C   ASN A  31     223.204 246.719 181.059  1.00  0.58           C  
ATOM    214  O   ASN A  31     223.532 247.589 180.259  1.00  0.58           O  
ATOM    215  CB  ASN A  31     220.985 245.375 181.101  1.00  0.58           C  
ATOM    216  CG  ASN A  31     221.160 244.960 179.640  1.00  0.58           C  
ATOM    217  OD1 ASN A  31     221.459 243.796 179.375  1.00  0.58           O  
ATOM    218  ND2 ASN A  31     220.975 245.881 178.673  1.00  0.58           N  
ATOM    219  N   LEU A  32     224.099 245.829 181.547  1.00  0.60           N  
ATOM    220  CA  LEU A  32     225.546 245.914 181.377  1.00  0.60           C  
ATOM    221  C   LEU A  32     226.074 245.005 180.279  1.00  0.60           C  
ATOM    222  O   LEU A  32     225.694 243.840 180.172  1.00  0.60           O  
ATOM    223  CB  LEU A  32     226.253 245.555 182.719  1.00  0.60           C  
ATOM    224  CG  LEU A  32     227.803 245.592 182.734  1.00  0.60           C  
ATOM    225  CD1 LEU A  32     228.325 246.078 184.094  1.00  0.60           C  
ATOM    226  CD2 LEU A  32     228.432 244.216 182.447  1.00  0.60           C  
ATOM    227  N   ILE A  33     227.015 245.517 179.459  1.00  0.57           N  
ATOM    228  CA  ILE A  33     227.748 244.742 178.473  1.00  0.57           C  
ATOM    229  C   ILE A  33     229.225 245.117 178.539  1.00  0.57           C  
ATOM    230  O   ILE A  33     229.595 246.192 179.009  1.00  0.57           O  
ATOM    231  CB  ILE A  33     227.246 244.950 177.038  1.00  0.57           C  
ATOM    232  CG1 ILE A  33     227.211 246.450 176.651  1.00  0.57           C  
ATOM    233  CG2 ILE A  33     225.864 244.277 176.889  1.00  0.57           C  
ATOM    234  CD1 ILE A  33     226.874 246.709 175.178  1.00  0.57           C  
ATOM    235  N   ALA A  34     230.119 244.216 178.066  1.00  0.70           N  
ATOM    236  CA  ALA A  34     231.529 244.492 177.812  1.00  0.70           C  
ATOM    237  C   ALA A  34     232.345 245.132 178.945  1.00  0.70           C  
ATOM    238  O   ALA A  34     233.076 246.098 178.740  1.00  0.70           O  
ATOM    239  CB  ALA A  34     231.661 245.279 176.491  1.00  0.70           C  
ATOM    240  N   SER A  35     232.239 244.593 180.176  1.00  0.77           N  
ATOM    241  CA  SER A  35     233.105 244.966 181.296  1.00  0.77           C  
ATOM    242  C   SER A  35     234.543 244.485 181.129  1.00  0.77           C  
ATOM    243  O   SER A  35     234.767 243.393 180.607  1.00  0.77           O  
ATOM    244  CB  SER A  35     232.554 244.449 182.658  1.00  0.77           C  
ATOM    245  OG  SER A  35     233.282 244.962 183.776  1.00  0.77           O  
ATOM    246  N   ASP A  36     235.531 245.276 181.601  1.00  0.79           N  
ATOM    247  CA  ASP A  36     236.924 244.875 181.681  1.00  0.79           C  
ATOM    248  C   ASP A  36     237.568 245.531 182.913  1.00  0.79           C  
ATOM    249  O   ASP A  36     237.095 246.537 183.454  1.00  0.79           O  
ATOM    250  CB  ASP A  36     237.687 245.203 180.362  1.00  0.79           C  
ATOM    251  CG  ASP A  36     239.065 244.558 180.262  1.00  0.79           C  
ATOM    252  OD1 ASP A  36     239.378 243.662 181.091  1.00  0.79           O  
ATOM    253  OD2 ASP A  36     239.831 244.981 179.359  1.00  0.79           O  
ATOM    254  N   THR A  37     238.667 244.930 183.409  1.00  0.82           N  
ATOM    255  CA  THR A  37     239.341 245.352 184.632  1.00  0.82           C  
ATOM    256  C   THR A  37     240.836 245.269 184.467  1.00  0.82           C  
ATOM    257  O   THR A  37     241.389 244.184 184.280  1.00  0.82           O  
ATOM    258  CB  THR A  37     239.095 244.477 185.864  1.00  0.82           C  
ATOM    259  OG1 THR A  37     237.770 243.991 185.955  1.00  0.82           O  
ATOM    260  CG2 THR A  37     239.370 245.287 187.141  1.00  0.82           C  
ATOM    261  N   THR A  38     241.570 246.386 184.612  1.00  0.85           N  
ATOM    262  CA  THR A  38     243.028 246.334 184.578  1.00  0.85           C  
ATOM    263  C   THR A  38     243.650 247.002 185.777  1.00  0.85           C  
ATOM    264  O   THR A  38     243.169 248.009 186.290  1.00  0.85           O  
ATOM    265  CB  THR A  38     243.674 246.876 183.307  1.00  0.85           C  
ATOM    266  OG1 THR A  38     243.340 248.230 183.037  1.00  0.85           O  
ATOM    267  CG2 THR A  38     243.203 246.057 182.101  1.00  0.85           C  
ATOM    268  N   ILE A  39     244.769 246.435 186.264  1.00  0.85           N  
ATOM    269  CA  ILE A  39     245.593 247.009 187.309  1.00  0.85           C  
ATOM    270  C   ILE A  39     246.903 247.352 186.631  1.00  0.85           C  
ATOM    271  O   ILE A  39     247.620 246.470 186.157  1.00  0.85           O  
ATOM    272  CB  ILE A  39     245.855 246.065 188.485  1.00  0.85           C  
ATOM    273  CG1 ILE A  39     244.562 245.597 189.198  1.00  0.85           C  
ATOM    274  CG2 ILE A  39     246.739 246.810 189.506  1.00  0.85           C  
ATOM    275  CD1 ILE A  39     243.884 244.370 188.577  1.00  0.85           C  
ATOM    276  N   ASN A  40     247.215 248.659 186.490  1.00  0.86           N  
ATOM    277  CA  ASN A  40     248.384 249.173 185.781  1.00  0.86           C  
ATOM    278  C   ASN A  40     248.512 248.655 184.342  1.00  0.86           C  
ATOM    279  O   ASN A  40     249.606 248.465 183.818  1.00  0.86           O  
ATOM    280  CB  ASN A  40     249.707 248.920 186.560  1.00  0.86           C  
ATOM    281  CG  ASN A  40     249.738 249.672 187.889  1.00  0.86           C  
ATOM    282  OD1 ASN A  40     248.798 249.695 188.681  1.00  0.86           O  
ATOM    283  ND2 ASN A  40     250.898 250.307 188.174  1.00  0.86           N  
ATOM    284  N   GLY A  41     247.369 248.433 183.658  1.00  0.88           N  
ATOM    285  CA  GLY A  41     247.330 247.857 182.315  1.00  0.88           C  
ATOM    286  C   GLY A  41     247.396 246.348 182.234  1.00  0.88           C  
ATOM    287  O   GLY A  41     247.348 245.797 181.138  1.00  0.88           O  
ATOM    288  N   PHE A  42     247.464 245.623 183.369  1.00  0.81           N  
ATOM    289  CA  PHE A  42     247.574 244.172 183.376  1.00  0.81           C  
ATOM    290  C   PHE A  42     246.448 243.526 184.173  1.00  0.81           C  
ATOM    291  O   PHE A  42     245.707 244.169 184.912  1.00  0.81           O  
ATOM    292  CB  PHE A  42     248.906 243.683 184.017  1.00  0.81           C  
ATOM    293  CG  PHE A  42     250.144 244.223 183.350  1.00  0.81           C  
ATOM    294  CD1 PHE A  42     250.268 244.328 181.952  1.00  0.81           C  
ATOM    295  CD2 PHE A  42     251.241 244.581 184.153  1.00  0.81           C  
ATOM    296  CE1 PHE A  42     251.450 244.810 181.374  1.00  0.81           C  
ATOM    297  CE2 PHE A  42     252.427 245.056 183.579  1.00  0.81           C  
ATOM    298  CZ  PHE A  42     252.529 245.175 182.188  1.00  0.81           C  
ATOM    299  N   SER A  43     246.286 242.194 184.014  1.00  0.81           N  
ATOM    300  CA  SER A  43     245.359 241.370 184.791  1.00  0.81           C  
ATOM    301  C   SER A  43     245.733 241.248 186.267  1.00  0.81           C  
ATOM    302  O   SER A  43     244.873 241.236 187.146  1.00  0.81           O  
ATOM    303  CB  SER A  43     245.213 239.955 184.162  1.00  0.81           C  
ATOM    304  OG  SER A  43     244.176 239.191 184.781  1.00  0.81           O  
ATOM    305  N   SER A  44     247.043 241.168 186.580  1.00  0.83           N  
ATOM    306  CA  SER A  44     247.532 241.075 187.945  1.00  0.83           C  
ATOM    307  C   SER A  44     248.697 242.020 188.170  1.00  0.83           C  
ATOM    308  O   SER A  44     249.348 242.477 187.233  1.00  0.83           O  
ATOM    309  CB  SER A  44     247.939 239.621 188.343  1.00  0.83           C  
ATOM    310  OG  SER A  44     249.145 239.170 187.713  1.00  0.83           O  
ATOM    311  N   PHE A  45     248.972 242.349 189.446  1.00  0.83           N  
ATOM    312  CA  PHE A  45     250.066 243.211 189.840  1.00  0.83           C  
ATOM    313  C   PHE A  45     250.507 242.771 191.229  1.00  0.83           C  
ATOM    314  O   PHE A  45     249.692 242.314 192.029  1.00  0.83           O  
ATOM    315  CB  PHE A  45     249.577 244.691 189.866  1.00  0.83           C  
ATOM    316  CG  PHE A  45     250.685 245.696 190.053  1.00  0.83           C  
ATOM    317  CD1 PHE A  45     251.116 246.067 191.339  1.00  0.83           C  
ATOM    318  CD2 PHE A  45     251.293 246.293 188.936  1.00  0.83           C  
ATOM    319  CE1 PHE A  45     252.165 246.980 191.505  1.00  0.83           C  
ATOM    320  CE2 PHE A  45     252.328 247.224 189.100  1.00  0.83           C  
ATOM    321  CZ  PHE A  45     252.769 247.561 190.385  1.00  0.83           C  
ATOM    322  N   CYS A  46     251.800 242.908 191.582  1.00  0.82           N  
ATOM    323  CA  CYS A  46     252.227 242.705 192.954  1.00  0.82           C  
ATOM    324  C   CYS A  46     253.236 243.767 193.326  1.00  0.82           C  
ATOM    325  O   CYS A  46     254.124 244.088 192.545  1.00  0.82           O  
ATOM    326  CB  CYS A  46     252.789 241.286 193.227  1.00  0.82           C  
ATOM    327  SG  CYS A  46     252.693 240.884 195.003  1.00  0.82           S  
ATOM    328  N   VAL A  47     253.066 244.373 194.516  1.00  0.84           N  
ATOM    329  CA  VAL A  47     253.848 245.507 194.978  1.00  0.84           C  
ATOM    330  C   VAL A  47     255.228 245.096 195.466  1.00  0.84           C  
ATOM    331  O   VAL A  47     255.376 244.196 196.294  1.00  0.84           O  
ATOM    332  CB  VAL A  47     253.117 246.263 196.086  1.00  0.84           C  
ATOM    333  CG1 VAL A  47     253.927 247.485 196.556  1.00  0.84           C  
ATOM    334  CG2 VAL A  47     251.743 246.735 195.573  1.00  0.84           C  
ATOM    335  N   ASP A  48     256.264 245.772 194.943  1.00  0.79           N  
ATOM    336  CA  ASP A  48     257.661 245.585 195.238  1.00  0.79           C  
ATOM    337  C   ASP A  48     258.232 246.778 196.011  1.00  0.79           C  
ATOM    338  O   ASP A  48     258.936 246.615 197.010  1.00  0.79           O  
ATOM    339  CB  ASP A  48     258.406 245.398 193.879  1.00  0.79           C  
ATOM    340  CG  ASP A  48     258.173 246.485 192.820  1.00  0.79           C  
ATOM    341  OD1 ASP A  48     257.220 247.302 192.953  1.00  0.79           O  
ATOM    342  OD2 ASP A  48     258.972 246.498 191.852  1.00  0.79           O  
ATOM    343  N   THR A  49     257.898 248.004 195.571  1.00  0.79           N  
ATOM    344  CA  THR A  49     258.180 249.282 196.219  1.00  0.79           C  
ATOM    345  C   THR A  49     257.584 249.410 197.618  1.00  0.79           C  
ATOM    346  O   THR A  49     256.543 248.845 197.957  1.00  0.79           O  
ATOM    347  CB  THR A  49     257.758 250.501 195.402  1.00  0.79           C  
ATOM    348  OG1 THR A  49     256.364 250.479 195.126  1.00  0.79           O  
ATOM    349  CG2 THR A  49     258.468 250.506 194.041  1.00  0.79           C  
ATOM    350  N   ARG A  50     258.250 250.151 198.522  1.00  0.72           N  
ATOM    351  CA  ARG A  50     257.846 250.196 199.917  1.00  0.72           C  
ATOM    352  C   ARG A  50     256.680 251.119 200.253  1.00  0.72           C  
ATOM    353  O   ARG A  50     256.108 250.997 201.338  1.00  0.72           O  
ATOM    354  CB  ARG A  50     259.044 250.463 200.859  1.00  0.72           C  
ATOM    355  CG  ARG A  50     259.837 249.168 201.146  1.00  0.72           C  
ATOM    356  CD  ARG A  50     260.847 249.273 202.295  1.00  0.72           C  
ATOM    357  NE  ARG A  50     260.047 249.536 203.534  1.00  0.72           N  
ATOM    358  CZ  ARG A  50     260.464 250.224 204.602  1.00  0.72           C  
ATOM    359  NH1 ARG A  50     259.574 250.599 205.518  1.00  0.72           N  
ATOM    360  NH2 ARG A  50     261.738 250.544 204.778  1.00  0.72           N  
ATOM    361  N   GLN A  51     256.266 252.036 199.363  1.00  0.75           N  
ATOM    362  CA  GLN A  51     254.983 252.708 199.468  1.00  0.75           C  
ATOM    363  C   GLN A  51     254.148 252.526 198.216  1.00  0.75           C  
ATOM    364  O   GLN A  51     254.644 252.479 197.089  1.00  0.75           O  
ATOM    365  CB  GLN A  51     255.069 254.226 199.770  1.00  0.75           C  
ATOM    366  CG  GLN A  51     255.531 254.548 201.209  1.00  0.75           C  
ATOM    367  CD  GLN A  51     257.027 254.840 201.314  1.00  0.75           C  
ATOM    368  OE1 GLN A  51     257.543 255.841 200.816  1.00  0.75           O  
ATOM    369  NE2 GLN A  51     257.751 253.974 202.057  1.00  0.75           N  
ATOM    370  N   PHE A  52     252.816 252.434 198.393  1.00  0.80           N  
ATOM    371  CA  PHE A  52     251.913 252.367 197.265  1.00  0.80           C  
ATOM    372  C   PHE A  52     250.624 253.136 197.509  1.00  0.80           C  
ATOM    373  O   PHE A  52     250.195 253.343 198.639  1.00  0.80           O  
ATOM    374  CB  PHE A  52     251.642 250.899 196.815  1.00  0.80           C  
ATOM    375  CG  PHE A  52     250.791 250.114 197.779  1.00  0.80           C  
ATOM    376  CD1 PHE A  52     251.339 249.559 198.946  1.00  0.80           C  
ATOM    377  CD2 PHE A  52     249.423 249.934 197.517  1.00  0.80           C  
ATOM    378  CE1 PHE A  52     250.532 248.849 199.845  1.00  0.80           C  
ATOM    379  CE2 PHE A  52     248.617 249.220 198.410  1.00  0.80           C  
ATOM    380  CZ  PHE A  52     249.170 248.680 199.577  1.00  0.80           C  
ATOM    381  N   THR A  53     249.971 253.578 196.420  1.00  0.83           N  
ATOM    382  CA  THR A  53     248.672 254.247 196.472  1.00  0.83           C  
ATOM    383  C   THR A  53     247.754 253.469 195.561  1.00  0.83           C  
ATOM    384  O   THR A  53     248.074 253.278 194.387  1.00  0.83           O  
ATOM    385  CB  THR A  53     248.667 255.680 195.921  1.00  0.83           C  
ATOM    386  OG1 THR A  53     249.546 256.553 196.606  1.00  0.83           O  
ATOM    387  CG2 THR A  53     247.295 256.346 196.064  1.00  0.83           C  
ATOM    388  N   ILE A  54     246.577 253.008 196.036  1.00  0.84           N  
ATOM    389  CA  ILE A  54     245.553 252.464 195.150  1.00  0.84           C  
ATOM    390  C   ILE A  54     244.668 253.604 194.679  1.00  0.84           C  
ATOM    391  O   ILE A  54     244.183 254.408 195.472  1.00  0.84           O  
ATOM    392  CB  ILE A  54     244.690 251.353 195.756  1.00  0.84           C  
ATOM    393  CG1 ILE A  54     245.581 250.181 196.227  1.00  0.84           C  
ATOM    394  CG2 ILE A  54     243.669 250.847 194.703  1.00  0.84           C  
ATOM    395  CD1 ILE A  54     244.806 249.091 196.977  1.00  0.84           C  
ATOM    396  N   SER A  55     244.438 253.721 193.360  1.00  0.86           N  
ATOM    397  CA  SER A  55     243.480 254.682 192.825  1.00  0.86           C  
ATOM    398  C   SER A  55     242.530 253.960 191.904  1.00  0.86           C  
ATOM    399  O   SER A  55     242.947 253.083 191.147  1.00  0.86           O  
ATOM    400  CB  SER A  55     244.137 255.844 192.039  1.00  0.86           C  
ATOM    401  OG  SER A  55     243.166 256.833 191.689  1.00  0.86           O  
ATOM    402  N   LEU A  56     241.233 254.303 191.938  1.00  0.85           N  
ATOM    403  CA  LEU A  56     240.232 253.702 191.082  1.00  0.85           C  
ATOM    404  C   LEU A  56     239.802 254.696 190.034  1.00  0.85           C  
ATOM    405  O   LEU A  56     239.340 255.795 190.337  1.00  0.85           O  
ATOM    406  CB  LEU A  56     238.960 253.276 191.861  1.00  0.85           C  
ATOM    407  CG  LEU A  56     238.835 251.764 192.112  1.00  0.85           C  
ATOM    408  CD1 LEU A  56     237.609 251.519 192.993  1.00  0.85           C  
ATOM    409  CD2 LEU A  56     238.656 250.963 190.813  1.00  0.85           C  
ATOM    410  N   PHE A  57     239.893 254.294 188.761  1.00  0.85           N  
ATOM    411  CA  PHE A  57     239.356 255.059 187.665  1.00  0.85           C  
ATOM    412  C   PHE A  57     238.169 254.304 187.110  1.00  0.85           C  
ATOM    413  O   PHE A  57     238.260 253.141 186.721  1.00  0.85           O  
ATOM    414  CB  PHE A  57     240.410 255.287 186.556  1.00  0.85           C  
ATOM    415  CG  PHE A  57     241.463 256.226 187.075  1.00  0.85           C  
ATOM    416  CD1 PHE A  57     241.185 257.599 187.178  1.00  0.85           C  
ATOM    417  CD2 PHE A  57     242.719 255.753 187.491  1.00  0.85           C  
ATOM    418  CE1 PHE A  57     242.142 258.486 187.687  1.00  0.85           C  
ATOM    419  CE2 PHE A  57     243.680 256.638 187.998  1.00  0.85           C  
ATOM    420  CZ  PHE A  57     243.391 258.005 188.096  1.00  0.85           C  
ATOM    421  N   TYR A  58     236.995 254.959 187.068  1.00  0.83           N  
ATOM    422  CA  TYR A  58     235.792 254.352 186.541  1.00  0.83           C  
ATOM    423  C   TYR A  58     235.498 254.936 185.179  1.00  0.83           C  
ATOM    424  O   TYR A  58     235.329 256.140 185.011  1.00  0.83           O  
ATOM    425  CB  TYR A  58     234.535 254.607 187.403  1.00  0.83           C  
ATOM    426  CG  TYR A  58     234.632 253.994 188.770  1.00  0.83           C  
ATOM    427  CD1 TYR A  58     234.273 252.650 188.983  1.00  0.83           C  
ATOM    428  CD2 TYR A  58     234.960 254.795 189.876  1.00  0.83           C  
ATOM    429  CE1 TYR A  58     234.167 252.142 190.287  1.00  0.83           C  
ATOM    430  CE2 TYR A  58     234.858 254.288 191.179  1.00  0.83           C  
ATOM    431  CZ  TYR A  58     234.431 252.973 191.382  1.00  0.83           C  
ATOM    432  OH  TYR A  58     234.231 252.505 192.692  1.00  0.83           O  
ATOM    433  N   ASN A  59     235.413 254.065 184.176  1.00  0.81           N  
ATOM    434  CA  ASN A  59     235.245 254.408 182.794  1.00  0.81           C  
ATOM    435  C   ASN A  59     233.947 253.759 182.332  1.00  0.81           C  
ATOM    436  O   ASN A  59     233.929 252.745 181.634  1.00  0.81           O  
ATOM    437  CB  ASN A  59     236.529 253.902 182.106  1.00  0.81           C  
ATOM    438  CG  ASN A  59     236.570 254.232 180.629  1.00  0.81           C  
ATOM    439  OD1 ASN A  59     235.885 255.116 180.122  1.00  0.81           O  
ATOM    440  ND2 ASN A  59     237.438 253.488 179.906  1.00  0.81           N  
ATOM    441  N   VAL A  60     232.811 254.326 182.779  1.00  0.75           N  
ATOM    442  CA  VAL A  60     231.481 253.773 182.590  1.00  0.75           C  
ATOM    443  C   VAL A  60     230.624 254.686 181.742  1.00  0.75           C  
ATOM    444  O   VAL A  60     230.472 255.877 182.003  1.00  0.75           O  
ATOM    445  CB  VAL A  60     230.739 253.456 183.888  1.00  0.75           C  
ATOM    446  CG1 VAL A  60     231.383 252.215 184.527  1.00  0.75           C  
ATOM    447  CG2 VAL A  60     230.712 254.642 184.878  1.00  0.75           C  
ATOM    448  N   THR A  61     230.032 254.134 180.671  1.00  0.68           N  
ATOM    449  CA  THR A  61     229.490 254.918 179.564  1.00  0.68           C  
ATOM    450  C   THR A  61     227.974 254.912 179.493  1.00  0.68           C  
ATOM    451  O   THR A  61     227.383 254.933 178.417  1.00  0.68           O  
ATOM    452  CB  THR A  61     230.076 254.495 178.224  1.00  0.68           C  
ATOM    453  OG1 THR A  61     229.876 253.109 177.975  1.00  0.68           O  
ATOM    454  CG2 THR A  61     231.596 254.727 178.269  1.00  0.68           C  
ATOM    455  N   ASN A  62     227.290 254.878 180.657  1.00  0.62           N  
ATOM    456  CA  ASN A  62     225.836 254.861 180.764  1.00  0.62           C  
ATOM    457  C   ASN A  62     225.114 255.993 180.015  1.00  0.62           C  
ATOM    458  O   ASN A  62     225.321 257.179 180.267  1.00  0.62           O  
ATOM    459  CB  ASN A  62     225.429 254.879 182.268  1.00  0.62           C  
ATOM    460  CG  ASN A  62     223.936 254.627 182.481  1.00  0.62           C  
ATOM    461  OD1 ASN A  62     223.247 254.128 181.592  1.00  0.62           O  
ATOM    462  ND2 ASN A  62     223.406 254.988 183.669  1.00  0.62           N  
ATOM    463  N   SER A  63     224.173 255.627 179.122  1.00  0.62           N  
ATOM    464  CA  SER A  63     223.390 256.549 178.315  1.00  0.62           C  
ATOM    465  C   SER A  63     222.281 257.225 179.093  1.00  0.62           C  
ATOM    466  O   SER A  63     221.720 258.222 178.648  1.00  0.62           O  
ATOM    467  CB  SER A  63     222.744 255.832 177.103  1.00  0.62           C  
ATOM    468  OG  SER A  63     222.045 254.656 177.521  1.00  0.62           O  
ATOM    469  N   TYR A  64     221.972 256.727 180.305  1.00  0.59           N  
ATOM    470  CA  TYR A  64     220.957 257.297 181.171  1.00  0.59           C  
ATOM    471  C   TYR A  64     221.557 258.383 182.076  1.00  0.59           C  
ATOM    472  O   TYR A  64     220.865 258.985 182.893  1.00  0.59           O  
ATOM    473  CB  TYR A  64     220.316 256.203 182.074  1.00  0.59           C  
ATOM    474  CG  TYR A  64     219.407 255.236 181.345  1.00  0.59           C  
ATOM    475  CD1 TYR A  64     219.901 254.256 180.459  1.00  0.59           C  
ATOM    476  CD2 TYR A  64     218.034 255.228 181.649  1.00  0.59           C  
ATOM    477  CE1 TYR A  64     219.041 253.298 179.896  1.00  0.59           C  
ATOM    478  CE2 TYR A  64     217.179 254.258 181.108  1.00  0.59           C  
ATOM    479  CZ  TYR A  64     217.684 253.290 180.236  1.00  0.59           C  
ATOM    480  OH  TYR A  64     216.826 252.288 179.740  1.00  0.59           O  
ATOM    481  N   GLY A  65     222.862 258.706 181.917  1.00  0.59           N  
ATOM    482  CA  GLY A  65     223.451 259.963 182.385  1.00  0.59           C  
ATOM    483  C   GLY A  65     224.352 259.904 183.589  1.00  0.59           C  
ATOM    484  O   GLY A  65     225.264 260.715 183.715  1.00  0.59           O  
ATOM    485  N   TYR A  66     224.166 258.944 184.507  1.00  0.59           N  
ATOM    486  CA  TYR A  66     224.998 258.867 185.695  1.00  0.59           C  
ATOM    487  C   TYR A  66     224.958 257.446 186.218  1.00  0.59           C  
ATOM    488  O   TYR A  66     224.115 256.643 185.826  1.00  0.59           O  
ATOM    489  CB  TYR A  66     224.551 259.898 186.785  1.00  0.59           C  
ATOM    490  CG  TYR A  66     225.474 259.953 187.983  1.00  0.59           C  
ATOM    491  CD1 TYR A  66     226.815 260.348 187.835  1.00  0.59           C  
ATOM    492  CD2 TYR A  66     225.018 259.562 189.255  1.00  0.59           C  
ATOM    493  CE1 TYR A  66     227.688 260.332 188.934  1.00  0.59           C  
ATOM    494  CE2 TYR A  66     225.888 259.554 190.356  1.00  0.59           C  
ATOM    495  CZ  TYR A  66     227.225 259.936 190.192  1.00  0.59           C  
ATOM    496  OH  TYR A  66     228.109 259.933 191.289  1.00  0.59           O  
ATOM    497  N   VAL A  67     225.912 257.077 187.091  1.00  0.74           N  
ATOM    498  CA  VAL A  67     225.954 255.771 187.711  1.00  0.74           C  
ATOM    499  C   VAL A  67     226.429 255.971 189.136  1.00  0.74           C  
ATOM    500  O   VAL A  67     227.443 256.629 189.367  1.00  0.74           O  
ATOM    501  CB  VAL A  67     226.928 254.816 187.020  1.00  0.74           C  
ATOM    502  CG1 VAL A  67     226.796 253.418 187.633  1.00  0.74           C  
ATOM    503  CG2 VAL A  67     226.646 254.695 185.513  1.00  0.74           C  
ATOM    504  N   SER A  68     225.732 255.395 190.135  1.00  0.79           N  
ATOM    505  CA  SER A  68     226.241 255.323 191.504  1.00  0.79           C  
ATOM    506  C   SER A  68     227.062 254.054 191.657  1.00  0.79           C  
ATOM    507  O   SER A  68     226.796 253.075 190.967  1.00  0.79           O  
ATOM    508  CB  SER A  68     225.106 255.324 192.555  1.00  0.79           C  
ATOM    509  OG  SER A  68     225.634 255.392 193.881  1.00  0.79           O  
ATOM    510  N   LYS A  69     228.083 254.022 192.537  1.00  0.78           N  
ATOM    511  CA  LYS A  69     229.010 252.902 192.635  1.00  0.78           C  
ATOM    512  C   LYS A  69     229.302 252.566 194.088  1.00  0.78           C  
ATOM    513  O   LYS A  69     229.381 253.447 194.942  1.00  0.78           O  
ATOM    514  CB  LYS A  69     230.356 253.192 191.911  1.00  0.78           C  
ATOM    515  CG  LYS A  69     230.275 253.100 190.374  1.00  0.78           C  
ATOM    516  CD  LYS A  69     231.110 254.169 189.646  1.00  0.78           C  
ATOM    517  CE  LYS A  69     230.482 255.562 189.743  1.00  0.78           C  
ATOM    518  NZ  LYS A  69     231.268 256.570 188.999  1.00  0.78           N  
ATOM    519  N   SER A  70     229.457 251.264 194.400  1.00  0.83           N  
ATOM    520  CA  SER A  70     229.641 250.776 195.761  1.00  0.83           C  
ATOM    521  C   SER A  70     230.635 249.626 195.819  1.00  0.83           C  
ATOM    522  O   SER A  70     231.079 249.106 194.795  1.00  0.83           O  
ATOM    523  CB  SER A  70     228.303 250.359 196.437  1.00  0.83           C  
ATOM    524  OG  SER A  70     227.722 249.215 195.807  1.00  0.83           O  
ATOM    525  N   GLN A  71     231.048 249.236 197.044  1.00  0.77           N  
ATOM    526  CA  GLN A  71     232.029 248.195 197.290  1.00  0.77           C  
ATOM    527  C   GLN A  71     231.471 247.225 198.316  1.00  0.77           C  
ATOM    528  O   GLN A  71     230.841 247.655 199.280  1.00  0.77           O  
ATOM    529  CB  GLN A  71     233.354 248.766 197.877  1.00  0.77           C  
ATOM    530  CG  GLN A  71     234.149 249.649 196.888  1.00  0.77           C  
ATOM    531  CD  GLN A  71     235.338 250.354 197.554  1.00  0.77           C  
ATOM    532  OE1 GLN A  71     236.140 249.784 198.297  1.00  0.77           O  
ATOM    533  NE2 GLN A  71     235.471 251.672 197.272  1.00  0.77           N  
ATOM    534  N   ASP A  72     231.725 245.914 198.139  1.00  0.80           N  
ATOM    535  CA  ASP A  72     231.597 244.924 199.195  1.00  0.80           C  
ATOM    536  C   ASP A  72     233.003 244.438 199.537  1.00  0.80           C  
ATOM    537  O   ASP A  72     233.887 244.415 198.678  1.00  0.80           O  
ATOM    538  CB  ASP A  72     230.663 243.753 198.792  1.00  0.80           C  
ATOM    539  CG  ASP A  72     230.562 242.747 199.930  1.00  0.80           C  
ATOM    540  OD1 ASP A  72     230.421 243.211 201.094  1.00  0.80           O  
ATOM    541  OD2 ASP A  72     230.744 241.535 199.665  1.00  0.80           O  
ATOM    542  N   SER A  73     233.251 244.072 200.806  1.00  0.81           N  
ATOM    543  CA  SER A  73     234.566 243.668 201.277  1.00  0.81           C  
ATOM    544  C   SER A  73     234.487 242.395 202.084  1.00  0.81           C  
ATOM    545  O   SER A  73     234.122 242.414 203.257  1.00  0.81           O  
ATOM    546  CB  SER A  73     235.275 244.672 202.246  1.00  0.81           C  
ATOM    547  OG  SER A  73     235.732 245.861 201.603  1.00  0.81           O  
ATOM    548  N   ASN A  74     234.982 241.259 201.552  1.00  0.80           N  
ATOM    549  CA  ASN A  74     235.239 240.074 202.362  1.00  0.80           C  
ATOM    550  C   ASN A  74     236.660 240.183 202.926  1.00  0.80           C  
ATOM    551  O   ASN A  74     237.478 239.272 202.816  1.00  0.80           O  
ATOM    552  CB  ASN A  74     235.033 238.790 201.505  1.00  0.80           C  
ATOM    553  CG  ASN A  74     234.862 237.503 202.314  1.00  0.80           C  
ATOM    554  OD1 ASN A  74     233.770 236.955 202.445  1.00  0.80           O  
ATOM    555  ND2 ASN A  74     235.975 236.970 202.865  1.00  0.80           N  
ATOM    556  N   CYS A  75     237.015 241.346 203.503  1.00  0.87           N  
ATOM    557  CA  CYS A  75     238.396 241.767 203.603  1.00  0.87           C  
ATOM    558  C   CYS A  75     238.591 242.685 204.801  1.00  0.87           C  
ATOM    559  O   CYS A  75     237.647 243.393 205.145  1.00  0.87           O  
ATOM    560  CB  CYS A  75     238.773 242.556 202.315  1.00  0.87           C  
ATOM    561  SG  CYS A  75     240.546 242.492 201.938  1.00  0.87           S  
ATOM    562  N   PRO A  76     239.753 242.778 205.455  1.00  0.85           N  
ATOM    563  CA  PRO A  76     239.960 243.706 206.570  1.00  0.85           C  
ATOM    564  C   PRO A  76     240.294 245.118 206.098  1.00  0.85           C  
ATOM    565  O   PRO A  76     240.899 245.876 206.851  1.00  0.85           O  
ATOM    566  CB  PRO A  76     241.152 243.078 207.322  1.00  0.85           C  
ATOM    567  CG  PRO A  76     241.945 242.360 206.233  1.00  0.85           C  
ATOM    568  CD  PRO A  76     240.830 241.785 205.369  1.00  0.85           C  
ATOM    569  N   PHE A  77     239.885 245.512 204.880  1.00  0.83           N  
ATOM    570  CA  PHE A  77     240.102 246.845 204.366  1.00  0.83           C  
ATOM    571  C   PHE A  77     239.109 247.177 203.258  1.00  0.83           C  
ATOM    572  O   PHE A  77     238.320 246.344 202.809  1.00  0.83           O  
ATOM    573  CB  PHE A  77     241.580 247.123 203.946  1.00  0.83           C  
ATOM    574  CG  PHE A  77     242.189 246.102 203.013  1.00  0.83           C  
ATOM    575  CD1 PHE A  77     241.820 246.036 201.657  1.00  0.83           C  
ATOM    576  CD2 PHE A  77     243.230 245.274 203.469  1.00  0.83           C  
ATOM    577  CE1 PHE A  77     242.489 245.178 200.773  1.00  0.83           C  
ATOM    578  CE2 PHE A  77     243.894 244.407 202.593  1.00  0.83           C  
ATOM    579  CZ  PHE A  77     243.524 244.361 201.244  1.00  0.83           C  
ATOM    580  N   THR A  78     239.116 248.445 202.812  1.00  0.82           N  
ATOM    581  CA  THR A  78     238.351 248.965 201.689  1.00  0.82           C  
ATOM    582  C   THR A  78     239.369 249.719 200.870  1.00  0.82           C  
ATOM    583  O   THR A  78     240.438 250.042 201.381  1.00  0.82           O  
ATOM    584  CB  THR A  78     237.188 249.901 202.064  1.00  0.82           C  
ATOM    585  OG1 THR A  78     237.602 251.151 202.612  1.00  0.82           O  
ATOM    586  CG2 THR A  78     236.309 249.239 203.135  1.00  0.82           C  
ATOM    587  N   LEU A  79     239.134 250.015 199.578  1.00  0.81           N  
ATOM    588  CA  LEU A  79     240.202 250.528 198.722  1.00  0.81           C  
ATOM    589  C   LEU A  79     240.793 251.859 199.164  1.00  0.81           C  
ATOM    590  O   LEU A  79     242.008 252.036 199.233  1.00  0.81           O  
ATOM    591  CB  LEU A  79     239.709 250.619 197.266  1.00  0.81           C  
ATOM    592  CG  LEU A  79     239.319 249.243 196.695  1.00  0.81           C  
ATOM    593  CD1 LEU A  79     238.649 249.410 195.335  1.00  0.81           C  
ATOM    594  CD2 LEU A  79     240.527 248.311 196.556  1.00  0.81           C  
ATOM    595  N   GLN A  80     239.933 252.806 199.562  1.00  0.76           N  
ATOM    596  CA  GLN A  80     240.334 254.036 200.200  1.00  0.76           C  
ATOM    597  C   GLN A  80     241.021 253.860 201.557  1.00  0.76           C  
ATOM    598  O   GLN A  80     241.935 254.614 201.878  1.00  0.76           O  
ATOM    599  CB  GLN A  80     239.170 255.065 200.252  1.00  0.76           C  
ATOM    600  CG  GLN A  80     237.847 254.613 200.930  1.00  0.76           C  
ATOM    601  CD  GLN A  80     236.873 253.891 199.987  1.00  0.76           C  
ATOM    602  OE1 GLN A  80     237.235 253.198 199.034  1.00  0.76           O  
ATOM    603  NE2 GLN A  80     235.557 254.045 200.259  1.00  0.76           N  
ATOM    604  N   SER A  81     240.649 252.855 202.386  1.00  0.83           N  
ATOM    605  CA  SER A  81     241.316 252.636 203.669  1.00  0.83           C  
ATOM    606  C   SER A  81     242.643 251.901 203.585  1.00  0.83           C  
ATOM    607  O   SER A  81     243.439 251.967 204.514  1.00  0.83           O  
ATOM    608  CB  SER A  81     240.430 251.960 204.748  1.00  0.83           C  
ATOM    609  OG  SER A  81     240.134 250.590 204.471  1.00  0.83           O  
ATOM    610  N   VAL A  82     242.978 251.243 202.452  1.00  0.80           N  
ATOM    611  CA  VAL A  82     244.334 250.755 202.189  1.00  0.80           C  
ATOM    612  C   VAL A  82     245.321 251.903 202.132  1.00  0.80           C  
ATOM    613  O   VAL A  82     246.435 251.840 202.652  1.00  0.80           O  
ATOM    614  CB  VAL A  82     244.443 249.968 200.889  1.00  0.80           C  
ATOM    615  CG1 VAL A  82     245.889 249.489 200.657  1.00  0.80           C  
ATOM    616  CG2 VAL A  82     243.552 248.723 200.962  1.00  0.80           C  
ATOM    617  N   ASN A  83     244.882 253.020 201.525  1.00  0.78           N  
ATOM    618  CA  ASN A  83     245.658 254.233 201.448  1.00  0.78           C  
ATOM    619  C   ASN A  83     245.769 254.932 202.796  1.00  0.78           C  
ATOM    620  O   ASN A  83     246.701 255.700 202.998  1.00  0.78           O  
ATOM    621  CB  ASN A  83     245.057 255.226 200.429  1.00  0.78           C  
ATOM    622  CG  ASN A  83     245.066 254.647 199.020  1.00  0.78           C  
ATOM    623  OD1 ASN A  83     245.783 253.710 198.663  1.00  0.78           O  
ATOM    624  ND2 ASN A  83     244.232 255.262 198.151  1.00  0.78           N  
ATOM    625  N   ASP A  84     244.890 254.649 203.783  1.00  0.70           N  
ATOM    626  CA  ASP A  84     245.018 255.170 205.137  1.00  0.70           C  
ATOM    627  C   ASP A  84     245.975 254.313 205.964  1.00  0.70           C  
ATOM    628  O   ASP A  84     245.713 253.848 207.074  1.00  0.70           O  
ATOM    629  CB  ASP A  84     243.631 255.363 205.796  1.00  0.70           C  
ATOM    630  CG  ASP A  84     243.674 256.368 206.941  1.00  0.70           C  
ATOM    631  OD1 ASP A  84     244.633 257.183 206.995  1.00  0.70           O  
ATOM    632  OD2 ASP A  84     242.703 256.363 207.740  1.00  0.70           O  
ATOM    633  N   TYR A  85     247.169 254.117 205.384  1.00  0.67           N  
ATOM    634  CA  TYR A  85     248.358 253.754 206.087  1.00  0.67           C  
ATOM    635  C   TYR A  85     248.328 252.391 206.783  1.00  0.67           C  
ATOM    636  O   TYR A  85     248.625 252.208 207.966  1.00  0.67           O  
ATOM    637  CB  TYR A  85     248.803 254.932 206.970  1.00  0.67           C  
ATOM    638  CG  TYR A  85     248.777 256.277 206.304  1.00  0.67           C  
ATOM    639  CD1 TYR A  85     249.694 256.621 205.300  1.00  0.67           C  
ATOM    640  CD2 TYR A  85     247.899 257.259 206.769  1.00  0.67           C  
ATOM    641  CE1 TYR A  85     249.723 257.924 204.797  1.00  0.67           C  
ATOM    642  CE2 TYR A  85     247.898 258.551 206.240  1.00  0.67           C  
ATOM    643  CZ  TYR A  85     248.799 258.879 205.232  1.00  0.67           C  
ATOM    644  OH  TYR A  85     248.901 260.207 204.780  1.00  0.67           O  
ATOM    645  N   LEU A  86     247.973 251.351 206.025  1.00  0.75           N  
ATOM    646  CA  LEU A  86     248.134 249.971 206.429  1.00  0.75           C  
ATOM    647  C   LEU A  86     249.475 249.410 206.002  1.00  0.75           C  
ATOM    648  O   LEU A  86     250.083 249.877 205.041  1.00  0.75           O  
ATOM    649  CB  LEU A  86     247.024 249.110 205.808  1.00  0.75           C  
ATOM    650  CG  LEU A  86     245.622 249.441 206.348  1.00  0.75           C  
ATOM    651  CD1 LEU A  86     244.582 248.555 205.656  1.00  0.75           C  
ATOM    652  CD2 LEU A  86     245.529 249.271 207.873  1.00  0.75           C  
ATOM    653  N   SER A  87     249.978 248.387 206.719  1.00  0.79           N  
ATOM    654  CA  SER A  87     251.253 247.757 206.430  1.00  0.79           C  
ATOM    655  C   SER A  87     251.107 246.300 206.081  1.00  0.79           C  
ATOM    656  O   SER A  87     250.232 245.580 206.571  1.00  0.79           O  
ATOM    657  CB  SER A  87     252.288 247.835 207.574  1.00  0.79           C  
ATOM    658  OG  SER A  87     251.744 247.358 208.808  1.00  0.79           O  
ATOM    659  N   PHE A  88     251.998 245.840 205.187  1.00  0.81           N  
ATOM    660  CA  PHE A  88     251.975 244.508 204.650  1.00  0.81           C  
ATOM    661  C   PHE A  88     253.397 243.993 204.473  1.00  0.81           C  
ATOM    662  O   PHE A  88     254.364 244.735 204.301  1.00  0.81           O  
ATOM    663  CB  PHE A  88     251.264 244.487 203.272  1.00  0.81           C  
ATOM    664  CG  PHE A  88     249.852 244.996 203.391  1.00  0.81           C  
ATOM    665  CD1 PHE A  88     248.875 244.248 204.069  1.00  0.81           C  
ATOM    666  CD2 PHE A  88     249.501 246.251 202.864  1.00  0.81           C  
ATOM    667  CE1 PHE A  88     247.561 244.725 204.182  1.00  0.81           C  
ATOM    668  CE2 PHE A  88     248.190 246.732 202.977  1.00  0.81           C  
ATOM    669  CZ  PHE A  88     247.216 245.961 203.623  1.00  0.81           C  
ATOM    670  N   SER A  89     253.557 242.659 204.542  1.00  0.87           N  
ATOM    671  CA  SER A  89     254.779 241.954 204.166  1.00  0.87           C  
ATOM    672  C   SER A  89     254.842 241.746 202.654  1.00  0.87           C  
ATOM    673  O   SER A  89     255.878 241.928 202.024  1.00  0.87           O  
ATOM    674  CB  SER A  89     254.893 240.620 204.954  1.00  0.87           C  
ATOM    675  OG  SER A  89     256.045 239.856 204.604  1.00  0.87           O  
ATOM    676  N   LYS A  90     253.693 241.424 202.023  1.00  0.80           N  
ATOM    677  CA  LYS A  90     253.548 241.402 200.578  1.00  0.80           C  
ATOM    678  C   LYS A  90     252.130 241.817 200.243  1.00  0.80           C  
ATOM    679  O   LYS A  90     251.244 241.724 201.095  1.00  0.80           O  
ATOM    680  CB  LYS A  90     253.849 240.025 199.927  1.00  0.80           C  
ATOM    681  CG  LYS A  90     252.891 238.883 200.312  1.00  0.80           C  
ATOM    682  CD  LYS A  90     253.126 237.635 199.446  1.00  0.80           C  
ATOM    683  CE  LYS A  90     252.213 236.456 199.791  1.00  0.80           C  
ATOM    684  NZ  LYS A  90     252.482 235.982 201.165  1.00  0.80           N  
ATOM    685  N   PHE A  91     251.887 242.290 199.004  1.00  0.81           N  
ATOM    686  CA  PHE A  91     250.584 242.775 198.597  1.00  0.81           C  
ATOM    687  C   PHE A  91     250.421 242.610 197.089  1.00  0.81           C  
ATOM    688  O   PHE A  91     251.044 243.319 196.298  1.00  0.81           O  
ATOM    689  CB  PHE A  91     250.468 244.269 199.007  1.00  0.81           C  
ATOM    690  CG  PHE A  91     249.074 244.816 198.888  1.00  0.81           C  
ATOM    691  CD1 PHE A  91     248.659 245.457 197.711  1.00  0.81           C  
ATOM    692  CD2 PHE A  91     248.191 244.750 199.977  1.00  0.81           C  
ATOM    693  CE1 PHE A  91     247.388 246.038 197.628  1.00  0.81           C  
ATOM    694  CE2 PHE A  91     246.920 245.331 199.901  1.00  0.81           C  
ATOM    695  CZ  PHE A  91     246.522 245.981 198.728  1.00  0.81           C  
ATOM    696  N   CYS A  92     249.574 241.659 196.648  1.00  0.84           N  
ATOM    697  CA  CYS A  92     249.301 241.413 195.243  1.00  0.84           C  
ATOM    698  C   CYS A  92     247.819 241.589 194.954  1.00  0.84           C  
ATOM    699  O   CYS A  92     246.962 241.206 195.751  1.00  0.84           O  
ATOM    700  CB  CYS A  92     249.702 239.998 194.729  1.00  0.84           C  
ATOM    701  SG  CYS A  92     251.363 239.354 195.144  1.00  0.84           S  
ATOM    702  N   VAL A  93     247.485 242.176 193.790  1.00  0.85           N  
ATOM    703  CA  VAL A  93     246.120 242.461 193.369  1.00  0.85           C  
ATOM    704  C   VAL A  93     245.877 241.783 192.034  1.00  0.85           C  
ATOM    705  O   VAL A  93     246.765 241.736 191.182  1.00  0.85           O  
ATOM    706  CB  VAL A  93     245.841 243.956 193.199  1.00  0.85           C  
ATOM    707  CG1 VAL A  93     244.318 244.204 193.139  1.00  0.85           C  
ATOM    708  CG2 VAL A  93     246.456 244.740 194.374  1.00  0.85           C  
ATOM    709  N   SER A  94     244.679 241.221 191.797  1.00  0.82           N  
ATOM    710  CA  SER A  94     244.371 240.645 190.498  1.00  0.82           C  
ATOM    711  C   SER A  94     242.889 240.667 190.210  1.00  0.82           C  
ATOM    712  O   SER A  94     242.054 240.678 191.114  1.00  0.82           O  
ATOM    713  CB  SER A  94     244.873 239.180 190.403  1.00  0.82           C  
ATOM    714  OG  SER A  94     244.742 238.603 189.101  1.00  0.82           O  
ATOM    715  N   THR A  95     242.531 240.656 188.914  1.00  0.83           N  
ATOM    716  CA  THR A  95     241.168 240.490 188.410  1.00  0.83           C  
ATOM    717  C   THR A  95     240.720 239.039 188.520  1.00  0.83           C  
ATOM    718  O   THR A  95     239.535 238.713 188.516  1.00  0.83           O  
ATOM    719  CB  THR A  95     241.084 240.921 186.947  1.00  0.83           C  
ATOM    720  OG1 THR A  95     241.522 242.269 186.835  1.00  0.83           O  
ATOM    721  CG2 THR A  95     239.647 240.882 186.405  1.00  0.83           C  
ATOM    722  N   SER A  96     241.684 238.115 188.678  1.00  0.80           N  
ATOM    723  CA  SER A  96     241.456 236.681 188.795  1.00  0.80           C  
ATOM    724  C   SER A  96     241.869 236.198 190.168  1.00  0.80           C  
ATOM    725  O   SER A  96     242.742 236.774 190.810  1.00  0.80           O  
ATOM    726  CB  SER A  96     242.283 235.878 187.763  1.00  0.80           C  
ATOM    727  OG  SER A  96     241.792 236.124 186.447  1.00  0.80           O  
ATOM    728  N   LEU A  97     241.236 235.123 190.683  1.00  0.73           N  
ATOM    729  CA  LEU A  97     241.472 234.624 192.032  1.00  0.73           C  
ATOM    730  C   LEU A  97     242.914 234.207 192.340  1.00  0.73           C  
ATOM    731  O   LEU A  97     243.480 233.319 191.701  1.00  0.73           O  
ATOM    732  CB  LEU A  97     240.495 233.460 192.346  1.00  0.73           C  
ATOM    733  CG  LEU A  97     240.538 232.908 193.790  1.00  0.73           C  
ATOM    734  CD1 LEU A  97     240.200 233.964 194.850  1.00  0.73           C  
ATOM    735  CD2 LEU A  97     239.565 231.734 193.952  1.00  0.73           C  
ATOM    736  N   LEU A  98     243.521 234.860 193.357  1.00  0.72           N  
ATOM    737  CA  LEU A  98     244.831 234.550 193.904  1.00  0.72           C  
ATOM    738  C   LEU A  98     244.676 233.671 195.145  1.00  0.72           C  
ATOM    739  O   LEU A  98     243.607 233.611 195.744  1.00  0.72           O  
ATOM    740  CB  LEU A  98     245.605 235.837 194.295  1.00  0.72           C  
ATOM    741  CG  LEU A  98     245.796 236.869 193.166  1.00  0.72           C  
ATOM    742  CD1 LEU A  98     246.439 238.147 193.724  1.00  0.72           C  
ATOM    743  CD2 LEU A  98     246.650 236.308 192.024  1.00  0.72           C  
ATOM    744  N   ALA A  99     245.746 232.962 195.564  1.00  0.73           N  
ATOM    745  CA  ALA A  99     245.659 231.798 196.435  1.00  0.73           C  
ATOM    746  C   ALA A  99     245.020 231.938 197.815  1.00  0.73           C  
ATOM    747  O   ALA A  99     244.243 231.082 198.216  1.00  0.73           O  
ATOM    748  CB  ALA A  99     247.069 231.198 196.601  1.00  0.73           C  
ATOM    749  N   SER A 100     245.317 233.000 198.584  1.00  0.79           N  
ATOM    750  CA  SER A 100     244.747 233.209 199.914  1.00  0.79           C  
ATOM    751  C   SER A 100     243.912 234.467 199.941  1.00  0.79           C  
ATOM    752  O   SER A 100     243.792 235.144 200.963  1.00  0.79           O  
ATOM    753  CB  SER A 100     245.837 233.294 201.022  1.00  0.79           C  
ATOM    754  OG  SER A 100     246.855 234.271 200.755  1.00  0.79           O  
ATOM    755  N   ALA A 101     243.391 234.865 198.772  1.00  0.85           N  
ATOM    756  CA  ALA A 101     242.819 236.168 198.557  1.00  0.85           C  
ATOM    757  C   ALA A 101     241.509 236.526 199.248  1.00  0.85           C  
ATOM    758  O   ALA A 101     240.581 235.733 199.386  1.00  0.85           O  
ATOM    759  CB  ALA A 101     242.689 236.424 197.050  1.00  0.85           C  
ATOM    760  N   CYS A 102     241.391 237.811 199.635  1.00  0.86           N  
ATOM    761  CA  CYS A 102     240.123 238.429 199.966  1.00  0.86           C  
ATOM    762  C   CYS A 102     239.456 238.946 198.699  1.00  0.86           C  
ATOM    763  O   CYS A 102     240.105 239.085 197.663  1.00  0.86           O  
ATOM    764  CB  CYS A 102     240.283 239.581 201.008  1.00  0.86           C  
ATOM    765  SG  CYS A 102     240.634 241.251 200.352  1.00  0.86           S  
ATOM    766  N   THR A 103     238.159 239.297 198.761  1.00  0.84           N  
ATOM    767  CA  THR A 103     237.466 239.938 197.649  1.00  0.84           C  
ATOM    768  C   THR A 103     237.123 241.371 197.986  1.00  0.84           C  
ATOM    769  O   THR A 103     236.698 241.691 199.098  1.00  0.84           O  
ATOM    770  CB  THR A 103     236.172 239.253 197.210  1.00  0.84           C  
ATOM    771  OG1 THR A 103     235.249 239.086 198.278  1.00  0.84           O  
ATOM    772  CG2 THR A 103     236.511 237.849 196.700  1.00  0.84           C  
ATOM    773  N   ILE A 104     237.299 242.271 197.000  1.00  0.82           N  
ATOM    774  CA  ILE A 104     236.578 243.529 196.946  1.00  0.82           C  
ATOM    775  C   ILE A 104     235.770 243.465 195.669  1.00  0.82           C  
ATOM    776  O   ILE A 104     236.333 243.444 194.572  1.00  0.82           O  
ATOM    777  CB  ILE A 104     237.443 244.793 196.875  1.00  0.82           C  
ATOM    778  CG1 ILE A 104     238.455 244.918 198.041  1.00  0.82           C  
ATOM    779  CG2 ILE A 104     236.531 246.044 196.796  1.00  0.82           C  
ATOM    780  CD1 ILE A 104     237.840 245.089 199.429  1.00  0.82           C  
ATOM    781  N   ASP A 105     234.433 243.450 195.770  1.00  0.84           N  
ATOM    782  CA  ASP A 105     233.573 243.423 194.609  1.00  0.84           C  
ATOM    783  C   ASP A 105     233.000 244.813 194.413  1.00  0.84           C  
ATOM    784  O   ASP A 105     232.569 245.482 195.352  1.00  0.84           O  
ATOM    785  CB  ASP A 105     232.469 242.344 194.739  1.00  0.84           C  
ATOM    786  CG  ASP A 105     233.017 240.948 194.469  1.00  0.84           C  
ATOM    787  OD1 ASP A 105     234.238 240.814 194.197  1.00  0.84           O  
ATOM    788  OD2 ASP A 105     232.196 239.994 194.464  1.00  0.84           O  
ATOM    789  N   LEU A 106     233.036 245.305 193.161  1.00  0.83           N  
ATOM    790  CA  LEU A 106     232.664 246.659 192.813  1.00  0.83           C  
ATOM    791  C   LEU A 106     231.382 246.629 192.020  1.00  0.83           C  
ATOM    792  O   LEU A 106     231.251 245.930 191.014  1.00  0.83           O  
ATOM    793  CB  LEU A 106     233.776 247.332 191.977  1.00  0.83           C  
ATOM    794  CG  LEU A 106     234.964 247.792 192.841  1.00  0.83           C  
ATOM    795  CD1 LEU A 106     236.289 247.674 192.081  1.00  0.83           C  
ATOM    796  CD2 LEU A 106     234.757 249.237 193.307  1.00  0.83           C  
ATOM    797  N   PHE A 107     230.386 247.402 192.475  1.00  0.77           N  
ATOM    798  CA  PHE A 107     229.044 247.370 191.938  1.00  0.77           C  
ATOM    799  C   PHE A 107     228.674 248.734 191.430  1.00  0.77           C  
ATOM    800  O   PHE A 107     229.176 249.753 191.902  1.00  0.77           O  
ATOM    801  CB  PHE A 107     227.981 246.996 193.003  1.00  0.77           C  
ATOM    802  CG  PHE A 107     228.215 245.608 193.509  1.00  0.77           C  
ATOM    803  CD1 PHE A 107     227.592 244.512 192.893  1.00  0.77           C  
ATOM    804  CD2 PHE A 107     229.071 245.386 194.599  1.00  0.77           C  
ATOM    805  CE1 PHE A 107     227.843 243.209 193.341  1.00  0.77           C  
ATOM    806  CE2 PHE A 107     229.329 244.086 195.044  1.00  0.77           C  
ATOM    807  CZ  PHE A 107     228.718 242.995 194.413  1.00  0.77           C  
ATOM    808  N   GLY A 108     227.755 248.784 190.454  1.00  0.79           N  
ATOM    809  CA  GLY A 108     227.155 250.033 190.038  1.00  0.79           C  
ATOM    810  C   GLY A 108     225.681 249.914 189.866  1.00  0.79           C  
ATOM    811  O   GLY A 108     225.142 248.849 189.579  1.00  0.79           O  
ATOM    812  N   TYR A 109     224.992 251.050 190.017  1.00  0.72           N  
ATOM    813  CA  TYR A 109     223.554 251.149 189.913  1.00  0.72           C  
ATOM    814  C   TYR A 109     223.294 252.130 188.771  1.00  0.72           C  
ATOM    815  O   TYR A 109     223.533 253.328 188.967  1.00  0.72           O  
ATOM    816  CB  TYR A 109     222.920 251.673 191.241  1.00  0.72           C  
ATOM    817  CG  TYR A 109     223.415 250.899 192.445  1.00  0.72           C  
ATOM    818  CD1 TYR A 109     224.613 251.280 193.077  1.00  0.72           C  
ATOM    819  CD2 TYR A 109     222.704 249.802 192.966  1.00  0.72           C  
ATOM    820  CE1 TYR A 109     225.108 250.570 194.175  1.00  0.72           C  
ATOM    821  CE2 TYR A 109     223.193 249.094 194.078  1.00  0.72           C  
ATOM    822  CZ  TYR A 109     224.396 249.482 194.682  1.00  0.72           C  
ATOM    823  OH  TYR A 109     224.885 248.797 195.814  1.00  0.72           O  
ATOM    824  N   PRO A 110     222.859 251.717 187.574  1.00  0.72           N  
ATOM    825  CA  PRO A 110     222.738 252.647 186.445  1.00  0.72           C  
ATOM    826  C   PRO A 110     221.323 253.167 186.343  1.00  0.72           C  
ATOM    827  O   PRO A 110     221.114 254.231 185.764  1.00  0.72           O  
ATOM    828  CB  PRO A 110     223.088 251.791 185.214  1.00  0.72           C  
ATOM    829  CG  PRO A 110     222.721 250.363 185.626  1.00  0.72           C  
ATOM    830  CD  PRO A 110     223.095 250.344 187.106  1.00  0.72           C  
ATOM    831  N   GLU A 111     220.359 252.415 186.883  1.00  0.55           N  
ATOM    832  CA  GLU A 111     218.983 252.795 187.072  1.00  0.55           C  
ATOM    833  C   GLU A 111     218.658 252.187 188.422  1.00  0.55           C  
ATOM    834  O   GLU A 111     219.124 251.097 188.752  1.00  0.55           O  
ATOM    835  CB  GLU A 111     218.090 252.276 185.921  1.00  0.55           C  
ATOM    836  CG  GLU A 111     216.610 252.726 185.965  1.00  0.55           C  
ATOM    837  CD  GLU A 111     215.839 252.326 184.701  1.00  0.55           C  
ATOM    838  OE1 GLU A 111     216.369 251.538 183.869  1.00  0.55           O  
ATOM    839  OE2 GLU A 111     214.697 252.836 184.560  1.00  0.55           O  
ATOM    840  N   PHE A 112     217.987 252.943 189.308  1.00  0.30           N  
ATOM    841  CA  PHE A 112     217.972 252.657 190.731  1.00  0.30           C  
ATOM    842  C   PHE A 112     217.127 251.458 191.134  1.00  0.30           C  
ATOM    843  O   PHE A 112     215.969 251.315 190.753  1.00  0.30           O  
ATOM    844  CB  PHE A 112     217.552 253.898 191.557  1.00  0.30           C  
ATOM    845  CG  PHE A 112     218.440 255.056 191.192  1.00  0.30           C  
ATOM    846  CD1 PHE A 112     219.778 255.090 191.622  1.00  0.30           C  
ATOM    847  CD2 PHE A 112     217.966 256.081 190.357  1.00  0.30           C  
ATOM    848  CE1 PHE A 112     220.628 256.129 191.221  1.00  0.30           C  
ATOM    849  CE2 PHE A 112     218.814 257.119 189.952  1.00  0.30           C  
ATOM    850  CZ  PHE A 112     220.145 257.144 190.385  1.00  0.30           C  
ATOM    851  N   GLY A 113     217.712 250.562 191.951  1.00  0.37           N  
ATOM    852  CA  GLY A 113     217.081 249.318 192.351  1.00  0.37           C  
ATOM    853  C   GLY A 113     218.143 248.276 192.512  1.00  0.37           C  
ATOM    854  O   GLY A 113     219.068 248.430 193.308  1.00  0.37           O  
ATOM    855  N   SER A 114     218.057 247.178 191.747  1.00  0.53           N  
ATOM    856  CA  SER A 114     219.102 246.177 191.658  1.00  0.53           C  
ATOM    857  C   SER A 114     220.347 246.695 190.955  1.00  0.53           C  
ATOM    858  O   SER A 114     220.308 247.212 189.842  1.00  0.53           O  
ATOM    859  CB  SER A 114     218.608 244.890 190.940  1.00  0.53           C  
ATOM    860  OG  SER A 114     217.735 245.218 189.854  1.00  0.53           O  
ATOM    861  N   GLY A 115     221.520 246.576 191.609  1.00  0.71           N  
ATOM    862  CA  GLY A 115     222.786 246.919 190.973  1.00  0.71           C  
ATOM    863  C   GLY A 115     223.320 245.814 190.106  1.00  0.71           C  
ATOM    864  O   GLY A 115     222.778 244.714 190.044  1.00  0.71           O  
ATOM    865  N   VAL A 116     224.451 246.074 189.437  1.00  0.74           N  
ATOM    866  CA  VAL A 116     225.169 245.071 188.673  1.00  0.74           C  
ATOM    867  C   VAL A 116     226.608 245.058 189.149  1.00  0.74           C  
ATOM    868  O   VAL A 116     227.186 246.099 189.464  1.00  0.74           O  
ATOM    869  CB  VAL A 116     225.097 245.273 187.154  1.00  0.74           C  
ATOM    870  CG1 VAL A 116     223.622 245.307 186.710  1.00  0.74           C  
ATOM    871  CG2 VAL A 116     225.805 246.563 186.705  1.00  0.74           C  
ATOM    872  N   LYS A 117     227.242 243.870 189.254  1.00  0.74           N  
ATOM    873  CA  LYS A 117     228.671 243.791 189.515  1.00  0.74           C  
ATOM    874  C   LYS A 117     229.469 244.230 188.303  1.00  0.74           C  
ATOM    875  O   LYS A 117     229.304 243.691 187.210  1.00  0.74           O  
ATOM    876  CB  LYS A 117     229.128 242.363 189.917  1.00  0.74           C  
ATOM    877  CG  LYS A 117     230.633 242.270 190.255  1.00  0.74           C  
ATOM    878  CD  LYS A 117     231.054 240.944 190.915  1.00  0.74           C  
ATOM    879  CE  LYS A 117     230.992 239.708 190.013  1.00  0.74           C  
ATOM    880  NZ  LYS A 117     232.063 239.770 188.991  1.00  0.74           N  
ATOM    881  N   PHE A 118     230.371 245.211 188.465  1.00  0.72           N  
ATOM    882  CA  PHE A 118     231.252 245.618 187.390  1.00  0.72           C  
ATOM    883  C   PHE A 118     232.432 244.692 187.332  1.00  0.72           C  
ATOM    884  O   PHE A 118     232.709 244.038 186.326  1.00  0.72           O  
ATOM    885  CB  PHE A 118     231.801 247.048 187.649  1.00  0.72           C  
ATOM    886  CG  PHE A 118     230.769 248.122 187.503  1.00  0.72           C  
ATOM    887  CD1 PHE A 118     229.445 247.877 187.095  1.00  0.72           C  
ATOM    888  CD2 PHE A 118     231.168 249.448 187.744  1.00  0.72           C  
ATOM    889  CE1 PHE A 118     228.559 248.929 186.900  1.00  0.72           C  
ATOM    890  CE2 PHE A 118     230.285 250.509 187.525  1.00  0.72           C  
ATOM    891  CZ  PHE A 118     228.994 250.243 187.067  1.00  0.72           C  
ATOM    892  N   THR A 119     233.140 244.595 188.464  1.00  0.73           N  
ATOM    893  CA  THR A 119     234.446 243.982 188.530  1.00  0.73           C  
ATOM    894  C   THR A 119     234.589 243.374 189.899  1.00  0.73           C  
ATOM    895  O   THR A 119     233.881 243.723 190.840  1.00  0.73           O  
ATOM    896  CB  THR A 119     235.620 244.937 188.279  1.00  0.73           C  
ATOM    897  OG1 THR A 119     235.686 245.991 189.228  1.00  0.73           O  
ATOM    898  CG2 THR A 119     235.462 245.609 186.911  1.00  0.73           C  
ATOM    899  N   SER A 120     235.498 242.401 190.026  1.00  0.80           N  
ATOM    900  CA  SER A 120     235.884 241.830 191.297  1.00  0.80           C  
ATOM    901  C   SER A 120     237.384 241.928 191.364  1.00  0.80           C  
ATOM    902  O   SER A 120     238.078 241.687 190.377  1.00  0.80           O  
ATOM    903  CB  SER A 120     235.426 240.358 191.504  1.00  0.80           C  
ATOM    904  OG  SER A 120     235.523 239.547 190.328  1.00  0.80           O  
ATOM    905  N   LEU A 121     237.915 242.343 192.523  1.00  0.83           N  
ATOM    906  CA  LEU A 121     239.334 242.505 192.741  1.00  0.83           C  
ATOM    907  C   LEU A 121     239.732 241.568 193.855  1.00  0.83           C  
ATOM    908  O   LEU A 121     239.209 241.623 194.968  1.00  0.83           O  
ATOM    909  CB  LEU A 121     239.698 243.942 193.191  1.00  0.83           C  
ATOM    910  CG  LEU A 121     239.396 245.057 192.173  1.00  0.83           C  
ATOM    911  CD1 LEU A 121     239.588 246.421 192.852  1.00  0.83           C  
ATOM    912  CD2 LEU A 121     240.279 244.959 190.921  1.00  0.83           C  
ATOM    913  N   TYR A 122     240.687 240.672 193.579  1.00  0.84           N  
ATOM    914  CA  TYR A 122     241.140 239.692 194.535  1.00  0.84           C  
ATOM    915  C   TYR A 122     242.459 240.165 195.107  1.00  0.84           C  
ATOM    916  O   TYR A 122     243.411 240.440 194.376  1.00  0.84           O  
ATOM    917  CB  TYR A 122     241.318 238.300 193.882  1.00  0.84           C  
ATOM    918  CG  TYR A 122     240.006 237.836 193.309  1.00  0.84           C  
ATOM    919  CD1 TYR A 122     239.080 237.138 194.098  1.00  0.84           C  
ATOM    920  CD2 TYR A 122     239.688 238.099 191.967  1.00  0.84           C  
ATOM    921  CE1 TYR A 122     237.866 236.694 193.548  1.00  0.84           C  
ATOM    922  CE2 TYR A 122     238.479 237.655 191.416  1.00  0.84           C  
ATOM    923  CZ  TYR A 122     237.573 236.944 192.205  1.00  0.84           C  
ATOM    924  OH  TYR A 122     236.380 236.461 191.633  1.00  0.84           O  
ATOM    925  N   PHE A 123     242.544 240.287 196.442  1.00  0.83           N  
ATOM    926  CA  PHE A 123     243.718 240.831 197.097  1.00  0.83           C  
ATOM    927  C   PHE A 123     244.391 239.767 197.917  1.00  0.83           C  
ATOM    928  O   PHE A 123     243.797 239.186 198.823  1.00  0.83           O  
ATOM    929  CB  PHE A 123     243.373 241.962 198.091  1.00  0.83           C  
ATOM    930  CG  PHE A 123     243.058 243.230 197.375  1.00  0.83           C  
ATOM    931  CD1 PHE A 123     244.079 244.165 197.172  1.00  0.83           C  
ATOM    932  CD2 PHE A 123     241.762 243.516 196.917  1.00  0.83           C  
ATOM    933  CE1 PHE A 123     243.821 245.368 196.507  1.00  0.83           C  
ATOM    934  CE2 PHE A 123     241.504 244.715 196.242  1.00  0.83           C  
ATOM    935  CZ  PHE A 123     242.537 245.635 196.027  1.00  0.83           C  
ATOM    936  N   GLN A 124     245.681 239.526 197.647  1.00  0.80           N  
ATOM    937  CA  GLN A 124     246.489 238.618 198.420  1.00  0.80           C  
ATOM    938  C   GLN A 124     247.520 239.418 199.177  1.00  0.80           C  
ATOM    939  O   GLN A 124     248.365 240.098 198.602  1.00  0.80           O  
ATOM    940  CB  GLN A 124     247.205 237.585 197.526  1.00  0.80           C  
ATOM    941  CG  GLN A 124     247.983 236.535 198.347  1.00  0.80           C  
ATOM    942  CD  GLN A 124     248.609 235.460 197.464  1.00  0.80           C  
ATOM    943  OE1 GLN A 124     248.771 235.599 196.256  1.00  0.80           O  
ATOM    944  NE2 GLN A 124     248.998 234.332 198.105  1.00  0.80           N  
ATOM    945  N   PHE A 125     247.472 239.357 200.512  1.00  0.83           N  
ATOM    946  CA  PHE A 125     248.302 240.175 201.358  1.00  0.83           C  
ATOM    947  C   PHE A 125     248.818 239.334 202.516  1.00  0.83           C  
ATOM    948  O   PHE A 125     248.348 238.227 202.780  1.00  0.83           O  
ATOM    949  CB  PHE A 125     247.559 241.477 201.798  1.00  0.83           C  
ATOM    950  CG  PHE A 125     246.302 241.188 202.572  1.00  0.83           C  
ATOM    951  CD1 PHE A 125     245.099 240.896 201.907  1.00  0.83           C  
ATOM    952  CD2 PHE A 125     246.331 241.160 203.975  1.00  0.83           C  
ATOM    953  CE1 PHE A 125     243.966 240.506 202.628  1.00  0.83           C  
ATOM    954  CE2 PHE A 125     245.198 240.772 204.701  1.00  0.83           C  
ATOM    955  CZ  PHE A 125     244.022 240.424 204.024  1.00  0.83           C  
ATOM    956  N   THR A 126     249.846 239.820 203.223  1.00  0.85           N  
ATOM    957  CA  THR A 126     250.303 239.205 204.465  1.00  0.85           C  
ATOM    958  C   THR A 126     250.483 240.359 205.416  1.00  0.85           C  
ATOM    959  O   THR A 126     251.149 241.329 205.058  1.00  0.85           O  
ATOM    960  CB  THR A 126     251.636 238.443 204.364  1.00  0.85           C  
ATOM    961  OG1 THR A 126     251.553 237.309 203.510  1.00  0.85           O  
ATOM    962  CG2 THR A 126     252.072 237.874 205.717  1.00  0.85           C  
ATOM    963  N   LYS A 127     249.907 240.317 206.643  1.00  0.78           N  
ATOM    964  CA  LYS A 127     250.168 241.312 207.682  1.00  0.78           C  
ATOM    965  C   LYS A 127     251.659 241.373 208.000  1.00  0.78           C  
ATOM    966  O   LYS A 127     252.339 240.356 208.123  1.00  0.78           O  
ATOM    967  CB  LYS A 127     249.338 241.009 208.965  1.00  0.78           C  
ATOM    968  CG  LYS A 127     249.518 241.955 210.180  1.00  0.78           C  
ATOM    969  CD  LYS A 127     249.081 243.417 209.952  1.00  0.78           C  
ATOM    970  CE  LYS A 127     249.080 244.298 211.219  1.00  0.78           C  
ATOM    971  NZ  LYS A 127     250.437 244.433 211.817  1.00  0.78           N  
ATOM    972  N   GLY A 128     252.224 242.581 208.063  1.00  0.82           N  
ATOM    973  CA  GLY A 128     253.656 242.757 208.143  1.00  0.82           C  
ATOM    974  C   GLY A 128     253.904 244.204 207.960  1.00  0.82           C  
ATOM    975  O   GLY A 128     252.966 244.967 208.120  1.00  0.82           O  
ATOM    976  N   GLU A 129     255.136 244.642 207.661  1.00  0.73           N  
ATOM    977  CA  GLU A 129     255.563 245.961 208.108  1.00  0.73           C  
ATOM    978  C   GLU A 129     256.283 246.774 207.041  1.00  0.73           C  
ATOM    979  O   GLU A 129     256.320 248.005 207.086  1.00  0.73           O  
ATOM    980  CB  GLU A 129     256.477 245.781 209.342  1.00  0.73           C  
ATOM    981  CG  GLU A 129     255.869 244.849 210.435  1.00  0.73           C  
ATOM    982  CD  GLU A 129     254.538 245.316 211.037  1.00  0.73           C  
ATOM    983  OE1 GLU A 129     253.573 244.501 211.149  1.00  0.73           O  
ATOM    984  OE2 GLU A 129     254.477 246.513 211.409  1.00  0.73           O  
ATOM    985  N   LEU A 130     256.887 246.115 206.032  1.00  0.75           N  
ATOM    986  CA  LEU A 130     257.763 246.767 205.073  1.00  0.75           C  
ATOM    987  C   LEU A 130     257.046 247.619 204.049  1.00  0.75           C  
ATOM    988  O   LEU A 130     257.460 248.746 203.769  1.00  0.75           O  
ATOM    989  CB  LEU A 130     258.608 245.727 204.295  1.00  0.75           C  
ATOM    990  CG  LEU A 130     259.667 244.988 205.137  1.00  0.75           C  
ATOM    991  CD1 LEU A 130     260.298 243.865 204.301  1.00  0.75           C  
ATOM    992  CD2 LEU A 130     260.767 245.934 205.648  1.00  0.75           C  
ATOM    993  N   ILE A 131     255.960 247.099 203.466  1.00  0.79           N  
ATOM    994  CA  ILE A 131     255.248 247.743 202.383  1.00  0.79           C  
ATOM    995  C   ILE A 131     254.074 248.469 202.998  1.00  0.79           C  
ATOM    996  O   ILE A 131     253.251 247.852 203.673  1.00  0.79           O  
ATOM    997  CB  ILE A 131     254.764 246.715 201.363  1.00  0.79           C  
ATOM    998  CG1 ILE A 131     255.962 245.938 200.766  1.00  0.79           C  
ATOM    999  CG2 ILE A 131     253.962 247.416 200.248  1.00  0.79           C  
ATOM   1000  CD1 ILE A 131     255.538 244.804 199.827  1.00  0.79           C  
ATOM   1001  N   THR A 132     253.967 249.801 202.821  1.00  0.78           N  
ATOM   1002  CA  THR A 132     252.904 250.580 203.449  1.00  0.78           C  
ATOM   1003  C   THR A 132     252.026 251.269 202.432  1.00  0.78           C  
ATOM   1004  O   THR A 132     252.478 251.863 201.456  1.00  0.78           O  
ATOM   1005  CB  THR A 132     253.337 251.582 204.524  1.00  0.78           C  
ATOM   1006  OG1 THR A 132     254.230 252.592 204.069  1.00  0.78           O  
ATOM   1007  CG2 THR A 132     254.074 250.815 205.629  1.00  0.78           C  
ATOM   1008  N   GLY A 133     250.695 251.181 202.625  1.00  0.81           N  
ATOM   1009  CA  GLY A 133     249.734 251.922 201.815  1.00  0.81           C  
ATOM   1010  C   GLY A 133     249.749 253.390 202.139  1.00  0.81           C  
ATOM   1011  O   GLY A 133     250.082 253.767 203.257  1.00  0.81           O  
ATOM   1012  N   THR A 134     249.406 254.260 201.172  1.00  0.75           N  
ATOM   1013  CA  THR A 134     249.632 255.696 201.321  1.00  0.75           C  
ATOM   1014  C   THR A 134     248.706 256.520 200.409  1.00  0.75           C  
ATOM   1015  O   THR A 134     248.366 256.045 199.324  1.00  0.75           O  
ATOM   1016  CB  THR A 134     251.107 255.984 201.005  1.00  0.75           C  
ATOM   1017  OG1 THR A 134     251.909 255.885 202.171  1.00  0.75           O  
ATOM   1018  CG2 THR A 134     251.403 257.363 200.443  1.00  0.75           C  
ATOM   1019  N   PRO A 135     248.257 257.753 200.706  1.00  0.77           N  
ATOM   1020  CA  PRO A 135     247.441 258.555 199.796  1.00  0.77           C  
ATOM   1021  C   PRO A 135     248.203 259.186 198.649  1.00  0.77           C  
ATOM   1022  O   PRO A 135     247.644 259.301 197.563  1.00  0.77           O  
ATOM   1023  CB  PRO A 135     246.858 259.675 200.686  1.00  0.77           C  
ATOM   1024  CG  PRO A 135     246.913 259.111 202.099  1.00  0.77           C  
ATOM   1025  CD  PRO A 135     248.194 258.290 202.056  1.00  0.77           C  
ATOM   1026  N   LYS A 136     249.442 259.662 198.859  1.00  0.72           N  
ATOM   1027  CA  LYS A 136     250.188 260.373 197.835  1.00  0.72           C  
ATOM   1028  C   LYS A 136     251.681 260.156 198.034  1.00  0.72           C  
ATOM   1029  O   LYS A 136     252.077 259.993 199.187  1.00  0.72           O  
ATOM   1030  CB  LYS A 136     249.853 261.898 197.835  1.00  0.72           C  
ATOM   1031  CG  LYS A 136     250.089 262.654 199.159  1.00  0.72           C  
ATOM   1032  CD  LYS A 136     249.874 264.180 199.035  1.00  0.72           C  
ATOM   1033  CE  LYS A 136     248.469 264.580 198.561  1.00  0.72           C  
ATOM   1034  NZ  LYS A 136     248.346 266.055 198.482  1.00  0.72           N  
ATOM   1035  N   PRO A 137     252.549 260.120 197.009  1.00  0.73           N  
ATOM   1036  CA  PRO A 137     254.002 260.094 197.187  1.00  0.73           C  
ATOM   1037  C   PRO A 137     254.517 261.228 198.056  1.00  0.73           C  
ATOM   1038  O   PRO A 137     254.085 262.372 197.918  1.00  0.73           O  
ATOM   1039  CB  PRO A 137     254.563 260.122 195.761  1.00  0.73           C  
ATOM   1040  CG  PRO A 137     253.505 260.905 194.987  1.00  0.73           C  
ATOM   1041  CD  PRO A 137     252.202 260.406 195.614  1.00  0.73           C  
ATOM   1042  N   LEU A 138     255.405 260.904 198.994  1.00  0.67           N  
ATOM   1043  CA  LEU A 138     255.616 261.647 200.207  1.00  0.67           C  
ATOM   1044  C   LEU A 138     257.087 261.704 200.548  1.00  0.67           C  
ATOM   1045  O   LEU A 138     257.841 260.739 200.433  1.00  0.67           O  
ATOM   1046  CB  LEU A 138     254.693 261.120 201.320  1.00  0.67           C  
ATOM   1047  CG  LEU A 138     254.763 259.685 201.829  1.00  0.67           C  
ATOM   1048  CD1 LEU A 138     253.435 259.363 202.506  1.00  0.67           C  
ATOM   1049  CD2 LEU A 138     255.069 258.625 200.823  1.00  0.67           C  
ATOM   1050  N   GLU A 139     257.583 262.916 200.847  1.00  0.57           N  
ATOM   1051  CA  GLU A 139     258.971 263.228 200.593  1.00  0.57           C  
ATOM   1052  C   GLU A 139     259.893 262.957 201.763  1.00  0.57           C  
ATOM   1053  O   GLU A 139     260.087 263.780 202.652  1.00  0.57           O  
ATOM   1054  CB  GLU A 139     259.095 264.699 200.160  1.00  0.57           C  
ATOM   1055  CG  GLU A 139     260.506 265.083 199.655  1.00  0.57           C  
ATOM   1056  CD  GLU A 139     260.595 266.541 199.207  1.00  0.57           C  
ATOM   1057  OE1 GLU A 139     261.699 266.913 198.734  1.00  0.57           O  
ATOM   1058  OE2 GLU A 139     259.580 267.273 199.317  1.00  0.57           O  
ATOM   1059  N   GLY A 140     260.497 261.749 201.814  1.00  0.55           N  
ATOM   1060  CA  GLY A 140     261.550 261.439 202.790  1.00  0.55           C  
ATOM   1061  C   GLY A 140     260.992 261.141 204.159  1.00  0.55           C  
ATOM   1062  O   GLY A 140     261.716 260.907 205.122  1.00  0.55           O  
ATOM   1063  N   VAL A 141     259.660 261.143 204.219  1.00  0.41           N  
ATOM   1064  CA  VAL A 141     258.768 260.929 205.334  1.00  0.41           C  
ATOM   1065  C   VAL A 141     257.526 260.373 204.732  1.00  0.41           C  
ATOM   1066  O   VAL A 141     257.362 260.454 203.538  1.00  0.41           O  
ATOM   1067  CB  VAL A 141     258.316 262.244 205.969  1.00  0.41           C  
ATOM   1068  CG1 VAL A 141     257.502 263.133 204.983  1.00  0.41           C  
ATOM   1069  CG2 VAL A 141     257.556 261.971 207.285  1.00  0.41           C  
ATOM   1070  N   GLY A 142     256.595 259.819 205.452  1.00  0.39           N  
ATOM   1071  CA  GLY A 142     255.322 259.368 205.057  1.00  0.39           C  
ATOM   1072  C   GLY A 142     254.313 259.197 206.089  1.00  0.39           C  
ATOM   1073  O   GLY A 142     254.352 260.021 207.033  1.00  0.39           O  
ATOM   1074  N   SER A 143     253.341 258.392 206.109  1.00  0.30           N  
ATOM   1075  CA  SER A 143     252.302 258.386 207.085  1.00  0.30           C  
ATOM   1076  C   SER A 143     252.007 256.961 207.435  1.00  0.30           C  
ATOM   1077  O   SER A 143     252.222 256.131 206.596  1.00  0.30           O  
ATOM   1078  CB  SER A 143     251.155 259.398 207.052  1.00  0.30           C  
ATOM   1079  OG  SER A 143     251.348 260.629 207.762  1.00  0.30           O  
ATOM   1080  N   VAL A 144     251.661 256.647 208.739  1.00  0.26           N  
ATOM   1081  CA  VAL A 144     251.425 255.283 209.268  1.00  0.26           C  
ATOM   1082  C   VAL A 144     251.190 255.198 210.762  1.00  0.26           C  
ATOM   1083  O   VAL A 144     251.669 255.990 211.554  1.00  0.26           O  
ATOM   1084  CB  VAL A 144     252.334 254.118 208.803  1.00  0.26           C  
ATOM   1085  CG1 VAL A 144     253.351 253.506 209.800  1.00  0.26           C  
ATOM   1086  CG2 VAL A 144     251.478 253.030 208.189  1.00  0.26           C  
ATOM   1087  N   LEU A 145     250.360 254.210 211.182  1.00  0.26           N  
ATOM   1088  CA  LEU A 145     250.199 253.859 212.578  1.00  0.26           C  
ATOM   1089  C   LEU A 145     251.523 253.237 213.043  1.00  0.26           C  
ATOM   1090  O   LEU A 145     251.965 252.315 212.400  1.00  0.26           O  
ATOM   1091  CB  LEU A 145     249.072 252.787 212.758  1.00  0.26           C  
ATOM   1092  CG  LEU A 145     247.649 253.171 212.284  1.00  0.26           C  
ATOM   1093  CD1 LEU A 145     246.685 251.979 212.453  1.00  0.26           C  
ATOM   1094  CD2 LEU A 145     247.121 254.410 213.021  1.00  0.26           C  
ATOM   1095  N   VAL A 146     252.207 253.708 214.114  1.00  0.51           N  
ATOM   1096  CA  VAL A 146     253.456 253.159 214.686  1.00  0.51           C  
ATOM   1097  C   VAL A 146     253.714 251.637 214.492  1.00  0.51           C  
ATOM   1098  O   VAL A 146     253.172 250.809 215.224  1.00  0.51           O  
ATOM   1099  CB  VAL A 146     253.522 253.532 216.182  1.00  0.51           C  
ATOM   1100  CG1 VAL A 146     254.885 253.172 216.810  1.00  0.51           C  
ATOM   1101  CG2 VAL A 146     253.279 255.047 216.376  1.00  0.51           C  
ATOM   1102  N   TYR A 147     254.569 251.237 213.511  1.00  0.49           N  
ATOM   1103  CA  TYR A 147     254.698 249.858 213.023  1.00  0.49           C  
ATOM   1104  C   TYR A 147     256.149 249.386 212.982  1.00  0.49           C  
ATOM   1105  O   TYR A 147     257.075 250.192 212.891  1.00  0.49           O  
ATOM   1106  CB  TYR A 147     254.199 249.741 211.554  1.00  0.49           C  
ATOM   1107  CG  TYR A 147     252.706 249.744 211.329  1.00  0.49           C  
ATOM   1108  CD1 TYR A 147     251.732 249.300 212.243  1.00  0.49           C  
ATOM   1109  CD2 TYR A 147     252.271 250.174 210.071  1.00  0.49           C  
ATOM   1110  CE1 TYR A 147     250.367 249.323 211.902  1.00  0.49           C  
ATOM   1111  CE2 TYR A 147     250.915 250.213 209.739  1.00  0.49           C  
ATOM   1112  CZ  TYR A 147     249.957 249.784 210.649  1.00  0.49           C  
ATOM   1113  OH  TYR A 147     248.591 249.793 210.289  1.00  0.49           O  
ATOM   1114  N   SER A 148     256.378 248.051 213.006  1.00  0.44           N  
ATOM   1115  CA  SER A 148     257.617 247.451 213.470  1.00  0.44           C  
ATOM   1116  C   SER A 148     257.450 245.945 213.488  1.00  0.44           C  
ATOM   1117  O   SER A 148     256.479 245.408 214.006  1.00  0.44           O  
ATOM   1118  CB  SER A 148     258.000 247.844 214.923  1.00  0.44           C  
ATOM   1119  OG  SER A 148     258.642 249.119 215.032  1.00  0.44           O  
ATOM   1120  N   ASN A 149     258.412 245.192 212.913  1.00  0.43           N  
ATOM   1121  CA  ASN A 149     258.386 243.733 212.856  1.00  0.43           C  
ATOM   1122  C   ASN A 149     259.227 243.120 213.956  1.00  0.43           C  
ATOM   1123  O   ASN A 149     259.045 241.971 214.350  1.00  0.43           O  
ATOM   1124  CB  ASN A 149     258.911 243.210 211.474  1.00  0.43           C  
ATOM   1125  CG  ASN A 149     260.267 243.796 211.079  1.00  0.43           C  
ATOM   1126  OD1 ASN A 149     260.651 244.906 211.452  1.00  0.43           O  
ATOM   1127  ND2 ASN A 149     261.060 243.029 210.305  1.00  0.43           N  
ATOM   1128  N   ILE A 150     260.181 243.888 214.488  1.00  0.40           N  
ATOM   1129  CA  ILE A 150     261.159 243.404 215.434  1.00  0.40           C  
ATOM   1130  C   ILE A 150     260.684 243.741 216.826  1.00  0.40           C  
ATOM   1131  O   ILE A 150     260.371 244.892 217.111  1.00  0.40           O  
ATOM   1132  CB  ILE A 150     262.516 244.047 215.150  1.00  0.40           C  
ATOM   1133  CG1 ILE A 150     263.020 243.666 213.738  1.00  0.40           C  
ATOM   1134  CG2 ILE A 150     263.566 243.686 216.222  1.00  0.40           C  
ATOM   1135  CD1 ILE A 150     264.159 244.566 213.247  1.00  0.40           C  
ATOM   1136  N   GLY A 151     260.641 242.771 217.764  1.00  0.35           N  
ATOM   1137  CA  GLY A 151     260.083 242.993 219.105  1.00  0.35           C  
ATOM   1138  C   GLY A 151     260.949 243.829 220.013  1.00  0.35           C  
ATOM   1139  O   GLY A 151     260.549 244.180 221.120  1.00  0.35           O  
ATOM   1140  N   GLY A 152     262.161 244.196 219.570  1.00  0.46           N  
ATOM   1141  CA  GLY A 152     262.957 245.270 220.146  1.00  0.46           C  
ATOM   1142  C   GLY A 152     262.731 246.627 219.528  1.00  0.46           C  
ATOM   1143  O   GLY A 152     263.267 247.611 220.023  1.00  0.46           O  
ATOM   1144  N   SER A 153     261.941 246.757 218.451  1.00  0.49           N  
ATOM   1145  CA  SER A 153     261.682 248.037 217.802  1.00  0.49           C  
ATOM   1146  C   SER A 153     260.381 248.604 218.295  1.00  0.49           C  
ATOM   1147  O   SER A 153     260.006 249.724 217.935  1.00  0.49           O  
ATOM   1148  CB  SER A 153     261.442 247.925 216.273  1.00  0.49           C  
ATOM   1149  OG  SER A 153     262.611 247.536 215.560  1.00  0.49           O  
ATOM   1150  N   TYR A 154     259.640 247.863 219.118  1.00  0.46           N  
ATOM   1151  CA  TYR A 154     258.446 248.319 219.777  1.00  0.46           C  
ATOM   1152  C   TYR A 154     258.280 247.528 221.034  1.00  0.46           C  
ATOM   1153  O   TYR A 154     258.649 246.345 221.081  1.00  0.46           O  
ATOM   1154  CB  TYR A 154     257.138 248.258 218.930  1.00  0.46           C  
ATOM   1155  CG  TYR A 154     256.697 246.892 218.454  1.00  0.46           C  
ATOM   1156  CD1 TYR A 154     255.456 246.369 218.844  1.00  0.46           C  
ATOM   1157  CD2 TYR A 154     257.453 246.160 217.534  1.00  0.46           C  
ATOM   1158  CE1 TYR A 154     254.929 245.223 218.236  1.00  0.46           C  
ATOM   1159  CE2 TYR A 154     256.918 245.043 216.890  1.00  0.46           C  
ATOM   1160  CZ  TYR A 154     255.635 244.606 217.201  1.00  0.46           C  
ATOM   1161  OH  TYR A 154     255.042 243.601 216.415  1.00  0.46           O  
ATOM   1162  N   VAL A 155     257.720 248.109 222.083  1.00  0.45           N  
ATOM   1163  CA  VAL A 155     257.487 247.452 223.346  1.00  0.45           C  
ATOM   1164  C   VAL A 155     255.984 247.529 223.604  1.00  0.45           C  
ATOM   1165  O   VAL A 155     255.425 248.626 223.663  1.00  0.45           O  
ATOM   1166  CB  VAL A 155     258.309 248.086 224.464  1.00  0.45           C  
ATOM   1167  CG1 VAL A 155     258.027 247.406 225.819  1.00  0.45           C  
ATOM   1168  CG2 VAL A 155     259.806 247.943 224.107  1.00  0.45           C  
ATOM   1169  N   PRO A 156     255.257 246.421 223.726  1.00  0.47           N  
ATOM   1170  CA  PRO A 156     253.833 246.495 224.008  1.00  0.47           C  
ATOM   1171  C   PRO A 156     253.548 245.949 225.386  1.00  0.47           C  
ATOM   1172  O   PRO A 156     254.334 245.206 225.970  1.00  0.47           O  
ATOM   1173  CB  PRO A 156     253.201 245.619 222.920  1.00  0.47           C  
ATOM   1174  CG  PRO A 156     254.250 244.538 222.631  1.00  0.47           C  
ATOM   1175  CD  PRO A 156     255.590 245.193 222.992  1.00  0.47           C  
ATOM   1176  N   SER A 157     252.403 246.342 225.955  1.00  0.56           N  
ATOM   1177  CA  SER A 157     251.887 245.796 227.189  1.00  0.56           C  
ATOM   1178  C   SER A 157     251.219 244.447 226.965  1.00  0.56           C  
ATOM   1179  O   SER A 157     250.951 244.037 225.839  1.00  0.56           O  
ATOM   1180  CB  SER A 157     250.871 246.775 227.839  1.00  0.56           C  
ATOM   1181  OG  SER A 157     249.741 247.001 226.995  1.00  0.56           O  
ATOM   1182  N   GLN A 158     250.857 243.726 228.049  1.00  0.59           N  
ATOM   1183  CA  GLN A 158     250.055 242.509 227.957  1.00  0.59           C  
ATOM   1184  C   GLN A 158     248.616 242.789 227.532  1.00  0.59           C  
ATOM   1185  O   GLN A 158     247.875 241.894 227.134  1.00  0.59           O  
ATOM   1186  CB  GLN A 158     250.009 241.784 229.322  1.00  0.59           C  
ATOM   1187  CG  GLN A 158     251.368 241.199 229.769  1.00  0.59           C  
ATOM   1188  CD  GLN A 158     251.255 240.603 231.174  1.00  0.59           C  
ATOM   1189  OE1 GLN A 158     250.462 241.045 232.004  1.00  0.59           O  
ATOM   1190  NE2 GLN A 158     252.087 239.579 231.468  1.00  0.59           N  
ATOM   1191  N   SER A 159     248.211 244.071 227.566  1.00  0.61           N  
ATOM   1192  CA  SER A 159     246.945 244.579 227.063  1.00  0.61           C  
ATOM   1193  C   SER A 159     246.978 244.703 225.539  1.00  0.61           C  
ATOM   1194  O   SER A 159     245.974 244.960 224.884  1.00  0.61           O  
ATOM   1195  CB  SER A 159     246.639 245.958 227.717  1.00  0.61           C  
ATOM   1196  OG  SER A 159     245.311 246.414 227.470  1.00  0.61           O  
ATOM   1197  N   GLY A 160     248.163 244.504 224.907  1.00  0.74           N  
ATOM   1198  CA  GLY A 160     248.307 244.522 223.452  1.00  0.74           C  
ATOM   1199  C   GLY A 160     248.513 245.902 222.906  1.00  0.74           C  
ATOM   1200  O   GLY A 160     248.492 246.140 221.703  1.00  0.74           O  
ATOM   1201  N   GLN A 161     248.726 246.860 223.811  1.00  0.55           N  
ATOM   1202  CA  GLN A 161     248.800 248.263 223.513  1.00  0.55           C  
ATOM   1203  C   GLN A 161     250.251 248.690 223.541  1.00  0.55           C  
ATOM   1204  O   GLN A 161     250.982 248.373 224.481  1.00  0.55           O  
ATOM   1205  CB  GLN A 161     247.987 249.013 224.591  1.00  0.55           C  
ATOM   1206  CG  GLN A 161     247.824 250.533 224.381  1.00  0.55           C  
ATOM   1207  CD  GLN A 161     247.013 251.118 225.538  1.00  0.55           C  
ATOM   1208  OE1 GLN A 161     246.727 250.456 226.536  1.00  0.55           O  
ATOM   1209  NE2 GLN A 161     246.624 252.406 225.409  1.00  0.55           N  
ATOM   1210  N   GLY A 162     250.718 249.399 222.489  1.00  0.51           N  
ATOM   1211  CA  GLY A 162     252.065 249.971 222.429  1.00  0.51           C  
ATOM   1212  C   GLY A 162     252.393 250.873 223.593  1.00  0.51           C  
ATOM   1213  O   GLY A 162     251.582 251.716 223.969  1.00  0.51           O  
ATOM   1214  N   SER A 163     253.592 250.728 224.185  1.00  0.52           N  
ATOM   1215  CA  SER A 163     254.019 251.571 225.292  1.00  0.52           C  
ATOM   1216  C   SER A 163     255.188 252.445 224.912  1.00  0.52           C  
ATOM   1217  O   SER A 163     255.232 253.601 225.329  1.00  0.52           O  
ATOM   1218  CB  SER A 163     254.400 250.750 226.560  1.00  0.52           C  
ATOM   1219  OG  SER A 163     255.433 249.794 226.319  1.00  0.52           O  
ATOM   1220  N   CYS A 164     256.112 251.927 224.087  1.00  0.49           N  
ATOM   1221  CA  CYS A 164     257.258 252.618 223.540  1.00  0.49           C  
ATOM   1222  C   CYS A 164     257.694 251.859 222.258  1.00  0.49           C  
ATOM   1223  O   CYS A 164     257.110 250.782 221.952  1.00  0.49           O  
ATOM   1224  CB  CYS A 164     258.462 252.633 224.523  1.00  0.49           C  
ATOM   1225  SG  CYS A 164     258.312 253.870 225.863  1.00  0.49           S  
ATOM   1226  OXT CYS A 164     258.632 252.350 221.577  1.00  0.49           O  
TER    1227      CYS A 164                                                      
ATOM   1228  N   THR B   2     196.523 230.214 212.458  1.00  0.40           N  
ATOM   1229  CA  THR B   2     197.634 231.166 212.072  1.00  0.40           C  
ATOM   1230  C   THR B   2     197.136 232.576 212.172  1.00  0.40           C  
ATOM   1231  O   THR B   2     195.957 232.803 211.923  1.00  0.40           O  
ATOM   1232  CB  THR B   2     198.141 230.842 210.660  1.00  0.40           C  
ATOM   1233  OG1 THR B   2     198.581 229.492 210.646  1.00  0.40           O  
ATOM   1234  CG2 THR B   2     199.343 231.697 210.235  1.00  0.40           C  
ATOM   1235  N   SER B   3     197.982 233.536 212.584  1.00  0.41           N  
ATOM   1236  CA  SER B   3     197.615 234.937 212.713  1.00  0.41           C  
ATOM   1237  C   SER B   3     198.743 235.737 212.107  1.00  0.41           C  
ATOM   1238  O   SER B   3     199.892 235.305 212.128  1.00  0.41           O  
ATOM   1239  CB  SER B   3     197.409 235.387 214.186  1.00  0.41           C  
ATOM   1240  OG  SER B   3     197.009 236.757 214.262  1.00  0.41           O  
ATOM   1241  N   PHE B   4     198.413 236.890 211.511  1.00  0.51           N  
ATOM   1242  CA  PHE B   4     199.339 237.746 210.815  1.00  0.51           C  
ATOM   1243  C   PHE B   4     198.873 239.160 211.098  1.00  0.51           C  
ATOM   1244  O   PHE B   4     197.737 239.524 210.801  1.00  0.51           O  
ATOM   1245  CB  PHE B   4     199.295 237.394 209.299  1.00  0.51           C  
ATOM   1246  CG  PHE B   4     200.048 238.332 208.392  1.00  0.51           C  
ATOM   1247  CD1 PHE B   4     201.413 238.609 208.580  1.00  0.51           C  
ATOM   1248  CD2 PHE B   4     199.378 238.919 207.306  1.00  0.51           C  
ATOM   1249  CE1 PHE B   4     202.092 239.463 207.700  1.00  0.51           C  
ATOM   1250  CE2 PHE B   4     200.051 239.772 206.425  1.00  0.51           C  
ATOM   1251  CZ  PHE B   4     201.411 240.036 206.620  1.00  0.51           C  
ATOM   1252  N   VAL B   5     199.737 239.991 211.704  1.00  0.51           N  
ATOM   1253  CA  VAL B   5     199.425 241.375 211.997  1.00  0.51           C  
ATOM   1254  C   VAL B   5     200.559 242.181 211.406  1.00  0.51           C  
ATOM   1255  O   VAL B   5     201.733 241.908 211.651  1.00  0.51           O  
ATOM   1256  CB  VAL B   5     199.250 241.658 213.491  1.00  0.51           C  
ATOM   1257  CG1 VAL B   5     198.788 243.110 213.710  1.00  0.51           C  
ATOM   1258  CG2 VAL B   5     198.190 240.711 214.090  1.00  0.51           C  
ATOM   1259  N   THR B   6     200.244 243.171 210.558  1.00  0.59           N  
ATOM   1260  CA  THR B   6     201.245 243.937 209.836  1.00  0.59           C  
ATOM   1261  C   THR B   6     200.640 245.272 209.535  1.00  0.59           C  
ATOM   1262  O   THR B   6     199.447 245.499 209.751  1.00  0.59           O  
ATOM   1263  CB  THR B   6     201.762 243.288 208.543  1.00  0.59           C  
ATOM   1264  OG1 THR B   6     202.853 244.007 207.970  1.00  0.59           O  
ATOM   1265  CG2 THR B   6     200.669 243.180 207.465  1.00  0.59           C  
ATOM   1266  N   LEU B   7     201.448 246.217 209.059  1.00  0.56           N  
ATOM   1267  CA  LEU B   7     201.085 247.576 208.778  1.00  0.56           C  
ATOM   1268  C   LEU B   7     199.933 247.714 207.797  1.00  0.56           C  
ATOM   1269  O   LEU B   7     199.877 246.941 206.831  1.00  0.56           O  
ATOM   1270  CB  LEU B   7     202.326 248.302 208.250  1.00  0.56           C  
ATOM   1271  CG  LEU B   7     203.272 248.767 209.345  1.00  0.56           C  
ATOM   1272  CD1 LEU B   7     204.627 249.069 208.716  1.00  0.56           C  
ATOM   1273  CD2 LEU B   7     202.625 250.002 209.962  1.00  0.56           C  
ATOM   1274  N   PRO B   8     199.012 248.681 207.992  1.00  0.52           N  
ATOM   1275  CA  PRO B   8     197.770 248.791 207.243  1.00  0.52           C  
ATOM   1276  C   PRO B   8     197.948 248.767 205.757  1.00  0.52           C  
ATOM   1277  O   PRO B   8     198.742 249.534 205.220  1.00  0.52           O  
ATOM   1278  CB  PRO B   8     197.124 250.095 207.741  1.00  0.52           C  
ATOM   1279  CG  PRO B   8     197.819 250.321 209.066  1.00  0.52           C  
ATOM   1280  CD  PRO B   8     199.236 249.893 208.761  1.00  0.52           C  
ATOM   1281  N   SER B   9     197.292 247.839 205.073  1.00  0.60           N  
ATOM   1282  CA  SER B   9     197.596 247.593 203.696  1.00  0.60           C  
ATOM   1283  C   SER B   9     196.306 247.104 203.163  1.00  0.60           C  
ATOM   1284  O   SER B   9     195.571 246.408 203.857  1.00  0.60           O  
ATOM   1285  CB  SER B   9     198.660 246.489 203.523  1.00  0.60           C  
ATOM   1286  OG  SER B   9     199.340 246.623 202.281  1.00  0.60           O  
ATOM   1287  N   PHE B  10     195.999 247.457 201.919  1.00  0.54           N  
ATOM   1288  CA  PHE B  10     195.031 246.735 201.144  1.00  0.54           C  
ATOM   1289  C   PHE B  10     195.799 245.572 200.540  1.00  0.54           C  
ATOM   1290  O   PHE B  10     197.021 245.504 200.706  1.00  0.54           O  
ATOM   1291  CB  PHE B  10     194.352 247.681 200.117  1.00  0.54           C  
ATOM   1292  CG  PHE B  10     195.313 248.247 199.103  1.00  0.54           C  
ATOM   1293  CD1 PHE B  10     196.176 249.318 199.404  1.00  0.54           C  
ATOM   1294  CD2 PHE B  10     195.353 247.685 197.820  1.00  0.54           C  
ATOM   1295  CE1 PHE B  10     197.082 249.792 198.445  1.00  0.54           C  
ATOM   1296  CE2 PHE B  10     196.244 248.164 196.856  1.00  0.54           C  
ATOM   1297  CZ  PHE B  10     197.115 249.213 197.170  1.00  0.54           C  
ATOM   1298  N   ASN B  11     195.141 244.613 199.865  1.00  0.67           N  
ATOM   1299  CA  ASN B  11     195.883 243.608 199.124  1.00  0.67           C  
ATOM   1300  C   ASN B  11     196.674 244.239 197.959  1.00  0.67           C  
ATOM   1301  O   ASN B  11     196.129 244.669 196.944  1.00  0.67           O  
ATOM   1302  CB  ASN B  11     195.013 242.340 198.840  1.00  0.67           C  
ATOM   1303  CG  ASN B  11     194.726 242.024 197.375  1.00  0.67           C  
ATOM   1304  OD1 ASN B  11     195.614 241.596 196.631  1.00  0.67           O  
ATOM   1305  ND2 ASN B  11     193.456 242.188 196.953  1.00  0.67           N  
ATOM   1306  N   ASP B  12     198.000 244.344 198.144  1.00  0.77           N  
ATOM   1307  CA  ASP B  12     198.909 244.997 197.232  1.00  0.77           C  
ATOM   1308  C   ASP B  12     199.963 243.952 196.929  1.00  0.77           C  
ATOM   1309  O   ASP B  12     200.916 243.747 197.673  1.00  0.77           O  
ATOM   1310  CB  ASP B  12     199.482 246.267 197.917  1.00  0.77           C  
ATOM   1311  CG  ASP B  12     200.512 246.964 197.053  1.00  0.77           C  
ATOM   1312  OD1 ASP B  12     200.195 247.273 195.880  1.00  0.77           O  
ATOM   1313  OD2 ASP B  12     201.640 247.178 197.567  1.00  0.77           O  
ATOM   1314  N   HIS B  13     199.775 243.209 195.828  1.00  0.80           N  
ATOM   1315  CA  HIS B  13     200.437 241.934 195.653  1.00  0.80           C  
ATOM   1316  C   HIS B  13     201.081 241.826 194.291  1.00  0.80           C  
ATOM   1317  O   HIS B  13     200.424 241.999 193.266  1.00  0.80           O  
ATOM   1318  CB  HIS B  13     199.418 240.778 195.809  1.00  0.80           C  
ATOM   1319  CG  HIS B  13     200.033 239.416 195.700  1.00  0.80           C  
ATOM   1320  ND1 HIS B  13     200.663 238.858 196.794  1.00  0.80           N  
ATOM   1321  CD2 HIS B  13     200.177 238.613 194.613  1.00  0.80           C  
ATOM   1322  CE1 HIS B  13     201.179 237.727 196.355  1.00  0.80           C  
ATOM   1323  NE2 HIS B  13     200.916 237.531 195.040  1.00  0.80           N  
ATOM   1324  N   SER B  14     202.384 241.488 194.225  1.00  0.85           N  
ATOM   1325  CA  SER B  14     202.994 241.086 192.961  1.00  0.85           C  
ATOM   1326  C   SER B  14     203.723 239.765 193.108  1.00  0.85           C  
ATOM   1327  O   SER B  14     204.396 239.477 194.093  1.00  0.85           O  
ATOM   1328  CB  SER B  14     203.891 242.166 192.284  1.00  0.85           C  
ATOM   1329  OG  SER B  14     205.115 242.389 192.982  1.00  0.85           O  
ATOM   1330  N   PHE B  15     203.571 238.862 192.121  1.00  0.84           N  
ATOM   1331  CA  PHE B  15     204.307 237.614 192.127  1.00  0.84           C  
ATOM   1332  C   PHE B  15     205.728 237.823 191.651  1.00  0.84           C  
ATOM   1333  O   PHE B  15     205.979 238.516 190.665  1.00  0.84           O  
ATOM   1334  CB  PHE B  15     203.685 236.540 191.197  1.00  0.84           C  
ATOM   1335  CG  PHE B  15     202.387 236.026 191.748  1.00  0.84           C  
ATOM   1336  CD1 PHE B  15     202.381 234.894 192.578  1.00  0.84           C  
ATOM   1337  CD2 PHE B  15     201.165 236.636 191.422  1.00  0.84           C  
ATOM   1338  CE1 PHE B  15     201.180 234.389 193.092  1.00  0.84           C  
ATOM   1339  CE2 PHE B  15     199.959 236.127 191.921  1.00  0.84           C  
ATOM   1340  CZ  PHE B  15     199.967 235.004 192.757  1.00  0.84           C  
ATOM   1341  N   VAL B  16     206.688 237.168 192.321  1.00  0.87           N  
ATOM   1342  CA  VAL B  16     208.023 237.002 191.796  1.00  0.87           C  
ATOM   1343  C   VAL B  16     208.068 235.602 191.206  1.00  0.87           C  
ATOM   1344  O   VAL B  16     208.313 234.599 191.880  1.00  0.87           O  
ATOM   1345  CB  VAL B  16     209.082 237.222 192.867  1.00  0.87           C  
ATOM   1346  CG1 VAL B  16     210.496 237.064 192.281  1.00  0.87           C  
ATOM   1347  CG2 VAL B  16     208.938 238.657 193.411  1.00  0.87           C  
ATOM   1348  N   ASN B  17     207.789 235.485 189.897  1.00  0.88           N  
ATOM   1349  CA  ASN B  17     207.875 234.236 189.177  1.00  0.88           C  
ATOM   1350  C   ASN B  17     209.307 233.985 188.778  1.00  0.88           C  
ATOM   1351  O   ASN B  17     209.895 234.771 188.035  1.00  0.88           O  
ATOM   1352  CB  ASN B  17     207.091 234.238 187.840  1.00  0.88           C  
ATOM   1353  CG  ASN B  17     205.594 234.455 187.996  1.00  0.88           C  
ATOM   1354  OD1 ASN B  17     204.993 235.265 187.292  1.00  0.88           O  
ATOM   1355  ND2 ASN B  17     204.937 233.687 188.891  1.00  0.88           N  
ATOM   1356  N   ILE B  18     209.895 232.871 189.225  1.00  0.87           N  
ATOM   1357  CA  ILE B  18     211.248 232.519 188.860  1.00  0.87           C  
ATOM   1358  C   ILE B  18     211.161 231.285 187.995  1.00  0.87           C  
ATOM   1359  O   ILE B  18     210.681 230.233 188.414  1.00  0.87           O  
ATOM   1360  CB  ILE B  18     212.147 232.278 190.069  1.00  0.87           C  
ATOM   1361  CG1 ILE B  18     212.120 233.525 190.991  1.00  0.87           C  
ATOM   1362  CG2 ILE B  18     213.578 231.953 189.578  1.00  0.87           C  
ATOM   1363  CD1 ILE B  18     213.064 233.466 192.199  1.00  0.87           C  
ATOM   1364  N   THR B  19     211.622 231.391 186.741  1.00  0.88           N  
ATOM   1365  CA  THR B  19     211.605 230.282 185.801  1.00  0.88           C  
ATOM   1366  C   THR B  19     213.022 229.837 185.612  1.00  0.88           C  
ATOM   1367  O   THR B  19     213.883 230.623 185.227  1.00  0.88           O  
ATOM   1368  CB  THR B  19     211.044 230.631 184.429  1.00  0.88           C  
ATOM   1369  OG1 THR B  19     209.659 230.915 184.540  1.00  0.88           O  
ATOM   1370  CG2 THR B  19     211.154 229.449 183.447  1.00  0.88           C  
ATOM   1371  N   VAL B  20     213.289 228.548 185.877  1.00  0.84           N  
ATOM   1372  CA  VAL B  20     214.601 227.947 185.750  1.00  0.84           C  
ATOM   1373  C   VAL B  20     214.513 226.896 184.669  1.00  0.84           C  
ATOM   1374  O   VAL B  20     213.663 226.002 184.719  1.00  0.84           O  
ATOM   1375  CB  VAL B  20     215.031 227.287 187.057  1.00  0.84           C  
ATOM   1376  CG1 VAL B  20     216.415 226.626 186.907  1.00  0.84           C  
ATOM   1377  CG2 VAL B  20     215.076 228.358 188.163  1.00  0.84           C  
ATOM   1378  N   SER B  21     215.367 226.973 183.636  1.00  0.81           N  
ATOM   1379  CA  SER B  21     215.313 226.070 182.501  1.00  0.81           C  
ATOM   1380  C   SER B  21     216.652 225.420 182.235  1.00  0.81           C  
ATOM   1381  O   SER B  21     217.706 225.991 182.497  1.00  0.81           O  
ATOM   1382  CB  SER B  21     214.774 226.762 181.218  1.00  0.81           C  
ATOM   1383  OG  SER B  21     215.610 227.841 180.804  1.00  0.81           O  
ATOM   1384  N   ALA B  22     216.642 224.162 181.747  1.00  0.80           N  
ATOM   1385  CA  ALA B  22     217.862 223.472 181.383  1.00  0.80           C  
ATOM   1386  C   ALA B  22     217.564 222.274 180.498  1.00  0.80           C  
ATOM   1387  O   ALA B  22     216.472 221.705 180.540  1.00  0.80           O  
ATOM   1388  CB  ALA B  22     218.633 222.991 182.635  1.00  0.80           C  
ATOM   1389  N   ALA B  23     218.553 221.845 179.689  1.00  0.74           N  
ATOM   1390  CA  ALA B  23     218.444 220.675 178.850  1.00  0.74           C  
ATOM   1391  C   ALA B  23     219.540 219.686 179.196  1.00  0.74           C  
ATOM   1392  O   ALA B  23     220.612 220.048 179.681  1.00  0.74           O  
ATOM   1393  CB  ALA B  23     218.502 221.077 177.363  1.00  0.74           C  
ATOM   1394  N   PHE B  24     219.277 218.383 178.987  1.00  0.63           N  
ATOM   1395  CA  PHE B  24     220.206 217.334 179.357  1.00  0.63           C  
ATOM   1396  C   PHE B  24     220.489 216.453 178.174  1.00  0.63           C  
ATOM   1397  O   PHE B  24     219.649 216.246 177.300  1.00  0.63           O  
ATOM   1398  CB  PHE B  24     219.693 216.409 180.492  1.00  0.63           C  
ATOM   1399  CG  PHE B  24     219.508 217.188 181.754  1.00  0.63           C  
ATOM   1400  CD1 PHE B  24     218.294 217.847 182.006  1.00  0.63           C  
ATOM   1401  CD2 PHE B  24     220.558 217.301 182.680  1.00  0.63           C  
ATOM   1402  CE1 PHE B  24     218.136 218.626 183.153  1.00  0.63           C  
ATOM   1403  CE2 PHE B  24     220.403 218.076 183.833  1.00  0.63           C  
ATOM   1404  CZ  PHE B  24     219.193 218.738 184.056  1.00  0.63           C  
ATOM   1405  N   GLY B  25     221.704 215.891 178.127  1.00  0.54           N  
ATOM   1406  CA  GLY B  25     222.016 214.886 177.137  1.00  0.54           C  
ATOM   1407  C   GLY B  25     223.207 214.076 177.527  1.00  0.54           C  
ATOM   1408  O   GLY B  25     223.706 214.155 178.648  1.00  0.54           O  
ATOM   1409  N   GLY B  26     223.694 213.278 176.560  1.00  0.48           N  
ATOM   1410  CA  GLY B  26     224.715 212.260 176.765  1.00  0.48           C  
ATOM   1411  C   GLY B  26     224.068 210.919 176.963  1.00  0.48           C  
ATOM   1412  O   GLY B  26     223.071 210.813 177.663  1.00  0.48           O  
ATOM   1413  N   HIS B  27     224.612 209.856 176.338  1.00  0.42           N  
ATOM   1414  CA  HIS B  27     224.091 208.505 176.523  1.00  0.42           C  
ATOM   1415  C   HIS B  27     224.996 207.670 177.407  1.00  0.42           C  
ATOM   1416  O   HIS B  27     224.600 206.628 177.916  1.00  0.42           O  
ATOM   1417  CB  HIS B  27     223.995 207.731 175.186  1.00  0.42           C  
ATOM   1418  CG  HIS B  27     222.990 208.284 174.230  1.00  0.42           C  
ATOM   1419  ND1 HIS B  27     221.651 208.093 174.489  1.00  0.42           N  
ATOM   1420  CD2 HIS B  27     223.153 208.916 173.039  1.00  0.42           C  
ATOM   1421  CE1 HIS B  27     221.020 208.608 173.458  1.00  0.42           C  
ATOM   1422  NE2 HIS B  27     221.882 209.122 172.547  1.00  0.42           N  
ATOM   1423  N   SER B  28     226.257 208.096 177.617  1.00  0.36           N  
ATOM   1424  CA  SER B  28     227.178 207.397 178.501  1.00  0.36           C  
ATOM   1425  C   SER B  28     227.062 207.874 179.931  1.00  0.36           C  
ATOM   1426  O   SER B  28     227.390 207.141 180.860  1.00  0.36           O  
ATOM   1427  CB  SER B  28     228.649 207.617 178.068  1.00  0.36           C  
ATOM   1428  OG  SER B  28     228.902 208.996 177.777  1.00  0.36           O  
ATOM   1429  N   GLY B  29     226.573 209.107 180.132  1.00  0.40           N  
ATOM   1430  CA  GLY B  29     226.274 209.655 181.439  1.00  0.40           C  
ATOM   1431  C   GLY B  29     225.558 210.955 181.251  1.00  0.40           C  
ATOM   1432  O   GLY B  29     225.890 211.733 180.353  1.00  0.40           O  
ATOM   1433  N   ALA B  30     224.532 211.219 182.070  1.00  0.61           N  
ATOM   1434  CA  ALA B  30     223.718 212.410 181.969  1.00  0.61           C  
ATOM   1435  C   ALA B  30     224.420 213.729 182.334  1.00  0.61           C  
ATOM   1436  O   ALA B  30     224.939 213.909 183.434  1.00  0.61           O  
ATOM   1437  CB  ALA B  30     222.466 212.210 182.841  1.00  0.61           C  
ATOM   1438  N   ASN B  31     224.428 214.721 181.413  1.00  0.56           N  
ATOM   1439  CA  ASN B  31     225.062 216.012 181.655  1.00  0.56           C  
ATOM   1440  C   ASN B  31     224.212 217.174 181.143  1.00  0.56           C  
ATOM   1441  O   ASN B  31     223.246 216.967 180.414  1.00  0.56           O  
ATOM   1442  CB  ASN B  31     226.552 216.034 181.189  1.00  0.56           C  
ATOM   1443  CG  ASN B  31     226.828 216.319 179.711  1.00  0.56           C  
ATOM   1444  OD1 ASN B  31     227.724 217.107 179.410  1.00  0.56           O  
ATOM   1445  ND2 ASN B  31     226.095 215.693 178.771  1.00  0.56           N  
ATOM   1446  N   LEU B  32     224.531 218.421 181.556  1.00  0.59           N  
ATOM   1447  CA  LEU B  32     223.665 219.585 181.420  1.00  0.59           C  
ATOM   1448  C   LEU B  32     224.177 220.555 180.371  1.00  0.59           C  
ATOM   1449  O   LEU B  32     225.359 220.889 180.327  1.00  0.59           O  
ATOM   1450  CB  LEU B  32     223.556 220.316 182.790  1.00  0.59           C  
ATOM   1451  CG  LEU B  32     222.697 221.605 182.838  1.00  0.59           C  
ATOM   1452  CD1 LEU B  32     221.989 221.734 184.194  1.00  0.59           C  
ATOM   1453  CD2 LEU B  32     223.529 222.880 182.618  1.00  0.59           C  
ATOM   1454  N   ILE B  33     223.269 221.057 179.512  1.00  0.56           N  
ATOM   1455  CA  ILE B  33     223.566 222.060 178.507  1.00  0.56           C  
ATOM   1456  C   ILE B  33     222.460 223.105 178.518  1.00  0.56           C  
ATOM   1457  O   ILE B  33     221.356 222.865 179.005  1.00  0.56           O  
ATOM   1458  CB  ILE B  33     223.692 221.484 177.090  1.00  0.56           C  
ATOM   1459  CG1 ILE B  33     222.439 220.665 176.686  1.00  0.56           C  
ATOM   1460  CG2 ILE B  33     224.987 220.647 177.003  1.00  0.56           C  
ATOM   1461  CD1 ILE B  33     222.435 220.207 175.223  1.00  0.56           C  
ATOM   1462  N   ALA B  34     222.743 224.314 177.980  1.00  0.69           N  
ATOM   1463  CA  ALA B  34     221.752 225.341 177.684  1.00  0.69           C  
ATOM   1464  C   ALA B  34     220.831 225.762 178.836  1.00  0.69           C  
ATOM   1465  O   ALA B  34     219.627 225.929 178.669  1.00  0.69           O  
ATOM   1466  CB  ALA B  34     220.961 224.937 176.422  1.00  0.69           C  
ATOM   1467  N   SER B  35     221.402 225.955 180.043  1.00  0.76           N  
ATOM   1468  CA  SER B  35     220.708 226.572 181.171  1.00  0.76           C  
ATOM   1469  C   SER B  35     220.409 228.053 180.955  1.00  0.76           C  
ATOM   1470  O   SER B  35     221.220 228.776 180.377  1.00  0.76           O  
ATOM   1471  CB  SER B  35     221.460 226.351 182.523  1.00  0.76           C  
ATOM   1472  OG  SER B  35     220.878 227.078 183.612  1.00  0.76           O  
ATOM   1473  N   ASP B  36     219.243 228.515 181.457  1.00  0.79           N  
ATOM   1474  CA  ASP B  36     218.881 229.913 181.543  1.00  0.79           C  
ATOM   1475  C   ASP B  36     217.922 230.077 182.732  1.00  0.79           C  
ATOM   1476  O   ASP B  36     217.295 229.129 183.209  1.00  0.79           O  
ATOM   1477  CB  ASP B  36     218.272 230.427 180.206  1.00  0.79           C  
ATOM   1478  CG  ASP B  36     218.154 231.943 180.132  1.00  0.79           C  
ATOM   1479  OD1 ASP B  36     218.667 232.636 181.050  1.00  0.79           O  
ATOM   1480  OD2 ASP B  36     217.520 232.420 179.158  1.00  0.79           O  
ATOM   1481  N   THR B  37     217.830 231.297 183.289  1.00  0.86           N  
ATOM   1482  CA  THR B  37     216.981 231.598 184.440  1.00  0.86           C  
ATOM   1483  C   THR B  37     216.475 233.015 184.361  1.00  0.86           C  
ATOM   1484  O   THR B  37     217.245 233.967 184.249  1.00  0.86           O  
ATOM   1485  CB  THR B  37     217.705 231.483 185.784  1.00  0.86           C  
ATOM   1486  OG1 THR B  37     217.953 230.130 186.120  1.00  0.86           O  
ATOM   1487  CG2 THR B  37     216.928 232.053 186.981  1.00  0.86           C  
ATOM   1488  N   THR B  38     215.149 233.214 184.495  1.00  0.87           N  
ATOM   1489  CA  THR B  38     214.554 234.544 184.493  1.00  0.87           C  
ATOM   1490  C   THR B  38     213.651 234.768 185.686  1.00  0.87           C  
ATOM   1491  O   THR B  38     213.064 233.849 186.255  1.00  0.87           O  
ATOM   1492  CB  THR B  38     213.779 234.897 183.227  1.00  0.87           C  
ATOM   1493  OG1 THR B  38     212.743 233.970 182.932  1.00  0.87           O  
ATOM   1494  CG2 THR B  38     214.726 234.904 182.022  1.00  0.87           C  
ATOM   1495  N   ILE B  39     213.536 236.043 186.102  1.00  0.87           N  
ATOM   1496  CA  ILE B  39     212.693 236.498 187.191  1.00  0.87           C  
ATOM   1497  C   ILE B  39     211.710 237.484 186.584  1.00  0.87           C  
ATOM   1498  O   ILE B  39     212.081 238.567 186.132  1.00  0.87           O  
ATOM   1499  CB  ILE B  39     213.503 237.176 188.291  1.00  0.87           C  
ATOM   1500  CG1 ILE B  39     214.585 236.232 188.869  1.00  0.87           C  
ATOM   1501  CG2 ILE B  39     212.542 237.627 189.410  1.00  0.87           C  
ATOM   1502  CD1 ILE B  39     215.762 236.997 189.480  1.00  0.87           C  
ATOM   1503  N   ASN B  40     210.422 237.092 186.482  1.00  0.87           N  
ATOM   1504  CA  ASN B  40     209.361 237.790 185.753  1.00  0.87           C  
ATOM   1505  C   ASN B  40     209.716 238.102 184.293  1.00  0.87           C  
ATOM   1506  O   ASN B  40     209.226 239.056 183.699  1.00  0.87           O  
ATOM   1507  CB  ASN B  40     208.850 239.070 186.482  1.00  0.87           C  
ATOM   1508  CG  ASN B  40     208.112 238.711 187.766  1.00  0.87           C  
ATOM   1509  OD1 ASN B  40     208.329 237.675 188.386  1.00  0.87           O  
ATOM   1510  ND2 ASN B  40     207.179 239.588 188.200  1.00  0.87           N  
ATOM   1511  N   GLY B  41     210.578 237.267 183.673  1.00  0.90           N  
ATOM   1512  CA  GLY B  41     211.085 237.464 182.317  1.00  0.90           C  
ATOM   1513  C   GLY B  41     212.338 238.303 182.217  1.00  0.90           C  
ATOM   1514  O   GLY B  41     212.934 238.394 181.148  1.00  0.90           O  
ATOM   1515  N   PHE B  42     212.812 238.898 183.326  1.00  0.83           N  
ATOM   1516  CA  PHE B  42     214.014 239.714 183.364  1.00  0.83           C  
ATOM   1517  C   PHE B  42     215.140 238.981 184.082  1.00  0.83           C  
ATOM   1518  O   PHE B  42     214.953 237.923 184.675  1.00  0.83           O  
ATOM   1519  CB  PHE B  42     213.788 241.065 184.100  1.00  0.83           C  
ATOM   1520  CG  PHE B  42     212.663 241.889 183.528  1.00  0.83           C  
ATOM   1521  CD1 PHE B  42     212.457 242.034 182.142  1.00  0.83           C  
ATOM   1522  CD2 PHE B  42     211.825 242.590 184.411  1.00  0.83           C  
ATOM   1523  CE1 PHE B  42     211.420 242.843 181.657  1.00  0.83           C  
ATOM   1524  CE2 PHE B  42     210.791 243.402 183.930  1.00  0.83           C  
ATOM   1525  CZ  PHE B  42     210.586 243.524 182.551  1.00  0.83           C  
ATOM   1526  N   SER B  43     216.375 239.520 184.035  1.00  0.83           N  
ATOM   1527  CA  SER B  43     217.521 238.940 184.743  1.00  0.83           C  
ATOM   1528  C   SER B  43     217.604 239.385 186.204  1.00  0.83           C  
ATOM   1529  O   SER B  43     218.277 238.783 187.040  1.00  0.83           O  
ATOM   1530  CB  SER B  43     218.843 239.315 184.019  1.00  0.83           C  
ATOM   1531  OG  SER B  43     219.957 238.573 184.518  1.00  0.83           O  
ATOM   1532  N   SER B  44     216.875 240.452 186.573  1.00  0.85           N  
ATOM   1533  CA  SER B  44     216.830 240.936 187.939  1.00  0.85           C  
ATOM   1534  C   SER B  44     215.514 241.641 188.172  1.00  0.85           C  
ATOM   1535  O   SER B  44     214.832 242.048 187.233  1.00  0.85           O  
ATOM   1536  CB  SER B  44     218.037 241.845 188.338  1.00  0.85           C  
ATOM   1537  OG  SER B  44     218.015 243.140 187.727  1.00  0.85           O  
ATOM   1538  N   PHE B  45     215.101 241.745 189.445  1.00  0.85           N  
ATOM   1539  CA  PHE B  45     213.812 242.275 189.825  1.00  0.85           C  
ATOM   1540  C   PHE B  45     213.959 242.865 191.217  1.00  0.85           C  
ATOM   1541  O   PHE B  45     214.774 242.405 192.015  1.00  0.85           O  
ATOM   1542  CB  PHE B  45     212.779 241.108 189.822  1.00  0.85           C  
ATOM   1543  CG  PHE B  45     211.354 241.531 190.066  1.00  0.85           C  
ATOM   1544  CD1 PHE B  45     210.859 241.648 191.376  1.00  0.85           C  
ATOM   1545  CD2 PHE B  45     210.491 241.788 188.988  1.00  0.85           C  
ATOM   1546  CE1 PHE B  45     209.544 242.065 191.606  1.00  0.85           C  
ATOM   1547  CE2 PHE B  45     209.168 242.190 189.216  1.00  0.85           C  
ATOM   1548  CZ  PHE B  45     208.697 242.336 190.527  1.00  0.85           C  
ATOM   1549  N   CYS B  46     213.158 243.884 191.579  1.00  0.85           N  
ATOM   1550  CA  CYS B  46     213.096 244.330 192.956  1.00  0.85           C  
ATOM   1551  C   CYS B  46     211.661 244.646 193.306  1.00  0.85           C  
ATOM   1552  O   CYS B  46     210.940 245.237 192.512  1.00  0.85           O  
ATOM   1553  CB  CYS B  46     214.027 245.534 193.252  1.00  0.85           C  
ATOM   1554  SG  CYS B  46     214.395 245.648 195.034  1.00  0.85           S  
ATOM   1555  N   VAL B  47     211.213 244.192 194.492  1.00  0.85           N  
ATOM   1556  CA  VAL B  47     209.832 244.284 194.935  1.00  0.85           C  
ATOM   1557  C   VAL B  47     209.500 245.675 195.448  1.00  0.85           C  
ATOM   1558  O   VAL B  47     210.143 246.191 196.364  1.00  0.85           O  
ATOM   1559  CB  VAL B  47     209.543 243.262 196.035  1.00  0.85           C  
ATOM   1560  CG1 VAL B  47     208.099 243.385 196.560  1.00  0.85           C  
ATOM   1561  CG2 VAL B  47     209.764 241.831 195.506  1.00  0.85           C  
ATOM   1562  N   ASP B  48     208.473 246.302 194.852  1.00  0.81           N  
ATOM   1563  CA  ASP B  48     207.935 247.592 195.203  1.00  0.81           C  
ATOM   1564  C   ASP B  48     206.615 247.486 195.969  1.00  0.81           C  
ATOM   1565  O   ASP B  48     206.314 248.301 196.842  1.00  0.81           O  
ATOM   1566  CB  ASP B  48     207.721 248.381 193.874  1.00  0.81           C  
ATOM   1567  CG  ASP B  48     206.837 247.686 192.829  1.00  0.81           C  
ATOM   1568  OD1 ASP B  48     206.797 246.425 192.784  1.00  0.81           O  
ATOM   1569  OD2 ASP B  48     206.195 248.434 192.053  1.00  0.81           O  
ATOM   1570  N   THR B  49     205.815 246.450 195.665  1.00  0.81           N  
ATOM   1571  CA  THR B  49     204.550 246.117 196.308  1.00  0.81           C  
ATOM   1572  C   THR B  49     204.707 245.600 197.733  1.00  0.81           C  
ATOM   1573  O   THR B  49     205.738 245.063 198.136  1.00  0.81           O  
ATOM   1574  CB  THR B  49     203.710 245.129 195.508  1.00  0.81           C  
ATOM   1575  OG1 THR B  49     204.407 243.904 195.333  1.00  0.81           O  
ATOM   1576  CG2 THR B  49     203.445 245.691 194.105  1.00  0.81           C  
ATOM   1577  N   ARG B  50     203.680 245.765 198.588  1.00  0.75           N  
ATOM   1578  CA  ARG B  50     203.783 245.374 199.982  1.00  0.75           C  
ATOM   1579  C   ARG B  50     203.583 243.893 200.281  1.00  0.75           C  
ATOM   1580  O   ARG B  50     203.951 243.437 201.365  1.00  0.75           O  
ATOM   1581  CB  ARG B  50     202.893 246.247 200.895  1.00  0.75           C  
ATOM   1582  CG  ARG B  50     203.525 247.639 201.115  1.00  0.75           C  
ATOM   1583  CD  ARG B  50     202.891 248.443 202.249  1.00  0.75           C  
ATOM   1584  NE  ARG B  50     203.181 247.676 203.504  1.00  0.75           N  
ATOM   1585  CZ  ARG B  50     202.303 247.562 204.504  1.00  0.75           C  
ATOM   1586  NH1 ARG B  50     202.335 246.486 205.283  1.00  0.75           N  
ATOM   1587  NH2 ARG B  50     201.390 248.505 204.704  1.00  0.75           N  
ATOM   1588  N   GLN B  51     203.038 243.088 199.354  1.00  0.79           N  
ATOM   1589  CA  GLN B  51     203.056 241.641 199.451  1.00  0.79           C  
ATOM   1590  C   GLN B  51     203.658 240.998 198.216  1.00  0.79           C  
ATOM   1591  O   GLN B  51     203.445 241.425 197.081  1.00  0.79           O  
ATOM   1592  CB  GLN B  51     201.658 241.010 199.673  1.00  0.79           C  
ATOM   1593  CG  GLN B  51     201.091 241.243 201.091  1.00  0.79           C  
ATOM   1594  CD  GLN B  51     200.190 242.477 201.208  1.00  0.79           C  
ATOM   1595  OE1 GLN B  51     199.138 242.585 200.579  1.00  0.79           O  
ATOM   1596  NE2 GLN B  51     200.585 243.414 202.102  1.00  0.79           N  
ATOM   1597  N   PHE B  52     204.415 239.902 198.415  1.00  0.83           N  
ATOM   1598  CA  PHE B  52     204.909 239.127 197.297  1.00  0.83           C  
ATOM   1599  C   PHE B  52     204.880 237.630 197.569  1.00  0.83           C  
ATOM   1600  O   PHE B  52     204.932 237.170 198.708  1.00  0.83           O  
ATOM   1601  CB  PHE B  52     206.312 239.612 196.816  1.00  0.83           C  
ATOM   1602  CG  PHE B  52     207.434 239.277 197.766  1.00  0.83           C  
ATOM   1603  CD1 PHE B  52     207.660 240.041 198.921  1.00  0.83           C  
ATOM   1604  CD2 PHE B  52     208.270 238.180 197.501  1.00  0.83           C  
ATOM   1605  CE1 PHE B  52     208.698 239.710 199.804  1.00  0.83           C  
ATOM   1606  CE2 PHE B  52     209.307 237.851 198.380  1.00  0.83           C  
ATOM   1607  CZ  PHE B  52     209.521 238.614 199.532  1.00  0.83           C  
ATOM   1608  N   THR B  53     204.799 236.830 196.491  1.00  0.85           N  
ATOM   1609  CA  THR B  53     204.915 235.375 196.549  1.00  0.85           C  
ATOM   1610  C   THR B  53     206.055 235.016 195.625  1.00  0.85           C  
ATOM   1611  O   THR B  53     206.042 235.409 194.458  1.00  0.85           O  
ATOM   1612  CB  THR B  53     203.697 234.610 196.012  1.00  0.85           C  
ATOM   1613  OG1 THR B  53     202.492 234.925 196.688  1.00  0.85           O  
ATOM   1614  CG2 THR B  53     203.848 233.095 196.181  1.00  0.85           C  
ATOM   1615  N   ILE B  54     207.072 234.255 196.082  1.00  0.85           N  
ATOM   1616  CA  ILE B  54     208.056 233.669 195.176  1.00  0.85           C  
ATOM   1617  C   ILE B  54     207.528 232.327 194.694  1.00  0.85           C  
ATOM   1618  O   ILE B  54     207.054 231.510 195.482  1.00  0.85           O  
ATOM   1619  CB  ILE B  54     209.452 233.486 195.782  1.00  0.85           C  
ATOM   1620  CG1 ILE B  54     210.050 234.858 196.164  1.00  0.85           C  
ATOM   1621  CG2 ILE B  54     210.388 232.772 194.773  1.00  0.85           C  
ATOM   1622  CD1 ILE B  54     211.370 234.750 196.938  1.00  0.85           C  
ATOM   1623  N   SER B  55     207.582 232.066 193.374  1.00  0.86           N  
ATOM   1624  CA  SER B  55     207.229 230.763 192.825  1.00  0.86           C  
ATOM   1625  C   SER B  55     208.332 230.273 191.918  1.00  0.86           C  
ATOM   1626  O   SER B  55     208.860 231.039 191.114  1.00  0.86           O  
ATOM   1627  CB  SER B  55     205.918 230.787 192.000  1.00  0.86           C  
ATOM   1628  OG  SER B  55     205.512 229.461 191.650  1.00  0.86           O  
ATOM   1629  N   LEU B  56     208.694 228.979 192.018  1.00  0.85           N  
ATOM   1630  CA  LEU B  56     209.644 228.352 191.123  1.00  0.85           C  
ATOM   1631  C   LEU B  56     208.914 227.554 190.069  1.00  0.85           C  
ATOM   1632  O   LEU B  56     208.155 226.634 190.368  1.00  0.85           O  
ATOM   1633  CB  LEU B  56     210.582 227.347 191.841  1.00  0.85           C  
ATOM   1634  CG  LEU B  56     211.852 227.949 192.459  1.00  0.85           C  
ATOM   1635  CD1 LEU B  56     212.556 226.854 193.269  1.00  0.85           C  
ATOM   1636  CD2 LEU B  56     212.814 228.473 191.380  1.00  0.85           C  
ATOM   1637  N   PHE B  57     209.200 227.848 188.795  1.00  0.85           N  
ATOM   1638  CA  PHE B  57     208.795 227.008 187.695  1.00  0.85           C  
ATOM   1639  C   PHE B  57     210.047 226.365 187.133  1.00  0.85           C  
ATOM   1640  O   PHE B  57     211.036 227.027 186.822  1.00  0.85           O  
ATOM   1641  CB  PHE B  57     208.063 227.809 186.593  1.00  0.85           C  
ATOM   1642  CG  PHE B  57     206.715 228.232 187.109  1.00  0.85           C  
ATOM   1643  CD1 PHE B  57     205.647 227.319 187.113  1.00  0.85           C  
ATOM   1644  CD2 PHE B  57     206.505 229.526 187.614  1.00  0.85           C  
ATOM   1645  CE1 PHE B  57     204.391 227.690 187.611  1.00  0.85           C  
ATOM   1646  CE2 PHE B  57     205.247 229.904 188.106  1.00  0.85           C  
ATOM   1647  CZ  PHE B  57     204.191 228.984 188.107  1.00  0.85           C  
ATOM   1648  N   TYR B  58     210.042 225.026 187.002  1.00  0.83           N  
ATOM   1649  CA  TYR B  58     211.177 224.296 186.479  1.00  0.83           C  
ATOM   1650  C   TYR B  58     210.838 223.773 185.106  1.00  0.83           C  
ATOM   1651  O   TYR B  58     209.851 223.070 184.904  1.00  0.83           O  
ATOM   1652  CB  TYR B  58     211.568 223.073 187.342  1.00  0.83           C  
ATOM   1653  CG  TYR B  58     212.258 223.474 188.616  1.00  0.83           C  
ATOM   1654  CD1 TYR B  58     213.639 223.738 188.615  1.00  0.83           C  
ATOM   1655  CD2 TYR B  58     211.560 223.501 189.835  1.00  0.83           C  
ATOM   1656  CE1 TYR B  58     214.322 223.964 189.820  1.00  0.83           C  
ATOM   1657  CE2 TYR B  58     212.243 223.721 191.041  1.00  0.83           C  
ATOM   1658  CZ  TYR B  58     213.628 223.927 191.031  1.00  0.83           C  
ATOM   1659  OH  TYR B  58     214.337 224.058 192.240  1.00  0.83           O  
ATOM   1660  N   ASN B  59     211.680 224.103 184.127  1.00  0.80           N  
ATOM   1661  CA  ASN B  59     211.480 223.787 182.740  1.00  0.80           C  
ATOM   1662  C   ASN B  59     212.667 222.940 182.298  1.00  0.80           C  
ATOM   1663  O   ASN B  59     213.625 223.417 181.689  1.00  0.80           O  
ATOM   1664  CB  ASN B  59     211.328 225.155 182.047  1.00  0.80           C  
ATOM   1665  CG  ASN B  59     211.033 225.039 180.567  1.00  0.80           C  
ATOM   1666  OD1 ASN B  59     210.552 224.031 180.056  1.00  0.80           O  
ATOM   1667  ND2 ASN B  59     211.315 226.149 179.847  1.00  0.80           N  
ATOM   1668  N   VAL B  60     212.638 221.647 182.674  1.00  0.75           N  
ATOM   1669  CA  VAL B  60     213.745 220.712 182.536  1.00  0.75           C  
ATOM   1670  C   VAL B  60     213.383 219.549 181.630  1.00  0.75           C  
ATOM   1671  O   VAL B  60     212.368 218.875 181.802  1.00  0.75           O  
ATOM   1672  CB  VAL B  60     214.235 220.140 183.871  1.00  0.75           C  
ATOM   1673  CG1 VAL B  60     215.076 221.199 184.605  1.00  0.75           C  
ATOM   1674  CG2 VAL B  60     213.072 219.656 184.765  1.00  0.75           C  
ATOM   1675  N   THR B  61     214.225 219.267 180.625  1.00  0.66           N  
ATOM   1676  CA  THR B  61     213.882 218.388 179.506  1.00  0.66           C  
ATOM   1677  C   THR B  61     214.692 217.102 179.475  1.00  0.66           C  
ATOM   1678  O   THR B  61     215.120 216.632 178.425  1.00  0.66           O  
ATOM   1679  CB  THR B  61     214.009 219.108 178.169  1.00  0.66           C  
ATOM   1680  OG1 THR B  61     215.274 219.739 178.039  1.00  0.66           O  
ATOM   1681  CG2 THR B  61     212.959 220.227 178.108  1.00  0.66           C  
ATOM   1682  N   ASN B  62     214.938 216.481 180.648  1.00  0.61           N  
ATOM   1683  CA  ASN B  62     215.719 215.255 180.768  1.00  0.61           C  
ATOM   1684  C   ASN B  62     215.157 214.046 180.007  1.00  0.61           C  
ATOM   1685  O   ASN B  62     214.020 213.623 180.205  1.00  0.61           O  
ATOM   1686  CB  ASN B  62     215.903 214.900 182.274  1.00  0.61           C  
ATOM   1687  CG  ASN B  62     216.951 213.810 182.501  1.00  0.61           C  
ATOM   1688  OD1 ASN B  62     217.731 213.480 181.609  1.00  0.61           O  
ATOM   1689  ND2 ASN B  62     216.974 213.215 183.713  1.00  0.61           N  
ATOM   1690  N   SER B  63     215.998 213.405 179.170  1.00  0.60           N  
ATOM   1691  CA  SER B  63     215.650 212.224 178.396  1.00  0.60           C  
ATOM   1692  C   SER B  63     215.648 210.952 179.216  1.00  0.60           C  
ATOM   1693  O   SER B  63     215.080 209.944 178.803  1.00  0.60           O  
ATOM   1694  CB  SER B  63     216.636 212.003 177.224  1.00  0.60           C  
ATOM   1695  OG  SER B  63     217.988 212.026 177.690  1.00  0.60           O  
ATOM   1696  N   TYR B  64     216.234 210.977 180.429  1.00  0.57           N  
ATOM   1697  CA  TYR B  64     216.244 209.837 181.329  1.00  0.57           C  
ATOM   1698  C   TYR B  64     214.996 209.840 182.218  1.00  0.57           C  
ATOM   1699  O   TYR B  64     214.813 208.977 183.072  1.00  0.57           O  
ATOM   1700  CB  TYR B  64     217.504 209.846 182.238  1.00  0.57           C  
ATOM   1701  CG  TYR B  64     218.769 209.500 181.492  1.00  0.57           C  
ATOM   1702  CD1 TYR B  64     219.447 210.452 180.708  1.00  0.57           C  
ATOM   1703  CD2 TYR B  64     219.340 208.223 181.644  1.00  0.57           C  
ATOM   1704  CE1 TYR B  64     220.673 210.135 180.101  1.00  0.57           C  
ATOM   1705  CE2 TYR B  64     220.575 207.914 181.057  1.00  0.57           C  
ATOM   1706  CZ  TYR B  64     221.246 208.874 180.294  1.00  0.57           C  
ATOM   1707  OH  TYR B  64     222.513 208.582 179.755  1.00  0.57           O  
ATOM   1708  N   GLY B  65     214.065 210.794 181.993  1.00  0.58           N  
ATOM   1709  CA  GLY B  65     212.669 210.690 182.415  1.00  0.58           C  
ATOM   1710  C   GLY B  65     212.242 211.572 183.552  1.00  0.58           C  
ATOM   1711  O   GLY B  65     211.090 211.990 183.609  1.00  0.58           O  
ATOM   1712  N   TYR B  66     213.141 211.914 184.486  1.00  0.60           N  
ATOM   1713  CA  TYR B  66     212.772 212.762 185.604  1.00  0.60           C  
ATOM   1714  C   TYR B  66     214.023 213.412 186.157  1.00  0.60           C  
ATOM   1715  O   TYR B  66     215.144 213.049 185.812  1.00  0.60           O  
ATOM   1716  CB  TYR B  66     211.998 211.972 186.713  1.00  0.60           C  
ATOM   1717  CG  TYR B  66     211.408 212.864 187.784  1.00  0.60           C  
ATOM   1718  CD1 TYR B  66     210.545 213.919 187.438  1.00  0.60           C  
ATOM   1719  CD2 TYR B  66     211.762 212.694 189.134  1.00  0.60           C  
ATOM   1720  CE1 TYR B  66     210.082 214.812 188.414  1.00  0.60           C  
ATOM   1721  CE2 TYR B  66     211.279 213.573 190.117  1.00  0.60           C  
ATOM   1722  CZ  TYR B  66     210.452 214.642 189.751  1.00  0.60           C  
ATOM   1723  OH  TYR B  66     209.987 215.552 190.723  1.00  0.60           O  
ATOM   1724  N   VAL B  67     213.859 214.438 187.004  1.00  0.74           N  
ATOM   1725  CA  VAL B  67     214.949 215.124 187.654  1.00  0.74           C  
ATOM   1726  C   VAL B  67     214.503 215.401 189.075  1.00  0.74           C  
ATOM   1727  O   VAL B  67     213.437 215.975 189.295  1.00  0.74           O  
ATOM   1728  CB  VAL B  67     215.263 216.456 186.982  1.00  0.74           C  
ATOM   1729  CG1 VAL B  67     216.378 217.189 187.734  1.00  0.74           C  
ATOM   1730  CG2 VAL B  67     215.709 216.252 185.523  1.00  0.74           C  
ATOM   1731  N   SER B  68     215.318 215.030 190.082  1.00  0.80           N  
ATOM   1732  CA  SER B  68     215.112 215.463 191.462  1.00  0.80           C  
ATOM   1733  C   SER B  68     215.872 216.758 191.699  1.00  0.80           C  
ATOM   1734  O   SER B  68     216.836 217.032 190.990  1.00  0.80           O  
ATOM   1735  CB  SER B  68     215.577 214.399 192.482  1.00  0.80           C  
ATOM   1736  OG  SER B  68     215.192 214.763 193.808  1.00  0.80           O  
ATOM   1737  N   LYS B  69     215.466 217.602 192.670  1.00  0.77           N  
ATOM   1738  CA  LYS B  69     216.009 218.946 192.832  1.00  0.77           C  
ATOM   1739  C   LYS B  69     216.233 219.285 194.301  1.00  0.77           C  
ATOM   1740  O   LYS B  69     215.505 218.828 195.179  1.00  0.77           O  
ATOM   1741  CB  LYS B  69     215.073 220.023 192.203  1.00  0.77           C  
ATOM   1742  CG  LYS B  69     215.174 220.137 190.668  1.00  0.77           C  
ATOM   1743  CD  LYS B  69     213.815 220.335 189.969  1.00  0.77           C  
ATOM   1744  CE  LYS B  69     212.984 219.050 189.964  1.00  0.77           C  
ATOM   1745  NZ  LYS B  69     211.700 219.215 189.248  1.00  0.77           N  
ATOM   1746  N   SER B  70     217.263 220.107 194.602  1.00  0.83           N  
ATOM   1747  CA  SER B  70     217.580 220.532 195.965  1.00  0.83           C  
ATOM   1748  C   SER B  70     218.126 221.944 195.987  1.00  0.83           C  
ATOM   1749  O   SER B  70     218.396 222.537 194.944  1.00  0.83           O  
ATOM   1750  CB  SER B  70     218.517 219.574 196.772  1.00  0.83           C  
ATOM   1751  OG  SER B  70     219.877 219.578 196.322  1.00  0.83           O  
ATOM   1752  N   GLN B  71     218.264 222.539 197.191  1.00  0.78           N  
ATOM   1753  CA  GLN B  71     218.723 223.906 197.367  1.00  0.78           C  
ATOM   1754  C   GLN B  71     219.900 223.915 198.321  1.00  0.78           C  
ATOM   1755  O   GLN B  71     219.934 223.097 199.241  1.00  0.78           O  
ATOM   1756  CB  GLN B  71     217.617 224.843 197.940  1.00  0.78           C  
ATOM   1757  CG  GLN B  71     216.260 224.696 197.211  1.00  0.78           C  
ATOM   1758  CD  GLN B  71     215.208 225.728 197.629  1.00  0.78           C  
ATOM   1759  OE1 GLN B  71     215.356 226.558 198.527  1.00  0.78           O  
ATOM   1760  NE2 GLN B  71     214.037 225.639 196.955  1.00  0.78           N  
ATOM   1761  N   ASP B  72     220.859 224.839 198.132  1.00  0.81           N  
ATOM   1762  CA  ASP B  72     221.793 225.243 199.167  1.00  0.81           C  
ATOM   1763  C   ASP B  72     221.512 226.713 199.442  1.00  0.81           C  
ATOM   1764  O   ASP B  72     221.126 227.462 198.543  1.00  0.81           O  
ATOM   1765  CB  ASP B  72     223.279 225.025 198.781  1.00  0.81           C  
ATOM   1766  CG  ASP B  72     224.195 225.302 199.969  1.00  0.81           C  
ATOM   1767  OD1 ASP B  72     223.700 225.194 201.125  1.00  0.81           O  
ATOM   1768  OD2 ASP B  72     225.365 225.684 199.735  1.00  0.81           O  
ATOM   1769  N   SER B  73     221.647 227.140 200.707  1.00  0.83           N  
ATOM   1770  CA  SER B  73     221.178 228.441 201.145  1.00  0.83           C  
ATOM   1771  C   SER B  73     222.163 229.115 202.063  1.00  0.83           C  
ATOM   1772  O   SER B  73     222.218 228.835 203.258  1.00  0.83           O  
ATOM   1773  CB  SER B  73     219.847 228.395 201.950  1.00  0.83           C  
ATOM   1774  OG  SER B  73     218.768 227.877 201.174  1.00  0.83           O  
ATOM   1775  N   ASN B  74     222.902 230.128 201.574  1.00  0.79           N  
ATOM   1776  CA  ASN B  74     223.774 230.936 202.413  1.00  0.79           C  
ATOM   1777  C   ASN B  74     222.971 232.111 202.981  1.00  0.79           C  
ATOM   1778  O   ASN B  74     223.340 233.274 202.841  1.00  0.79           O  
ATOM   1779  CB  ASN B  74     224.993 231.403 201.567  1.00  0.79           C  
ATOM   1780  CG  ASN B  74     226.195 231.852 202.397  1.00  0.79           C  
ATOM   1781  OD1 ASN B  74     227.215 231.172 202.482  1.00  0.79           O  
ATOM   1782  ND2 ASN B  74     226.100 233.044 203.023  1.00  0.79           N  
ATOM   1783  N   CYS B  75     221.805 231.836 203.597  1.00  0.87           N  
ATOM   1784  CA  CYS B  75     220.735 232.811 203.663  1.00  0.87           C  
ATOM   1785  C   CYS B  75     219.846 232.569 204.880  1.00  0.87           C  
ATOM   1786  O   CYS B  75     219.815 231.439 205.364  1.00  0.87           O  
ATOM   1787  CB  CYS B  75     219.881 232.665 202.369  1.00  0.87           C  
ATOM   1788  SG  CYS B  75     219.034 234.189 201.870  1.00  0.87           S  
ATOM   1789  N   PRO B  76     219.078 233.532 205.406  1.00  0.83           N  
ATOM   1790  CA  PRO B  76     218.213 233.291 206.564  1.00  0.83           C  
ATOM   1791  C   PRO B  76     216.835 232.839 206.109  1.00  0.83           C  
ATOM   1792  O   PRO B  76     215.895 232.858 206.902  1.00  0.83           O  
ATOM   1793  CB  PRO B  76     218.163 234.658 207.274  1.00  0.83           C  
ATOM   1794  CG  PRO B  76     218.367 235.676 206.157  1.00  0.83           C  
ATOM   1795  CD  PRO B  76     219.366 234.964 205.248  1.00  0.83           C  
ATOM   1796  N   PHE B  77     216.688 232.415 204.846  1.00  0.83           N  
ATOM   1797  CA  PHE B  77     215.456 231.886 204.311  1.00  0.83           C  
ATOM   1798  C   PHE B  77     215.728 230.864 203.211  1.00  0.83           C  
ATOM   1799  O   PHE B  77     216.849 230.703 202.731  1.00  0.83           O  
ATOM   1800  CB  PHE B  77     214.490 233.011 203.832  1.00  0.83           C  
ATOM   1801  CG  PHE B  77     215.129 234.043 202.929  1.00  0.83           C  
ATOM   1802  CD1 PHE B  77     215.404 233.766 201.578  1.00  0.83           C  
ATOM   1803  CD2 PHE B  77     215.375 235.339 203.415  1.00  0.83           C  
ATOM   1804  CE1 PHE B  77     215.887 234.768 200.725  1.00  0.83           C  
ATOM   1805  CE2 PHE B  77     215.873 236.339 202.572  1.00  0.83           C  
ATOM   1806  CZ  PHE B  77     216.125 236.054 201.226  1.00  0.83           C  
ATOM   1807  N   THR B  78     214.679 230.131 202.796  1.00  0.83           N  
ATOM   1808  CA  THR B  78     214.651 229.251 201.634  1.00  0.83           C  
ATOM   1809  C   THR B  78     213.473 229.736 200.829  1.00  0.83           C  
ATOM   1810  O   THR B  78     212.620 230.435 201.367  1.00  0.83           O  
ATOM   1811  CB  THR B  78     214.466 227.757 201.947  1.00  0.83           C  
ATOM   1812  OG1 THR B  78     213.218 227.459 202.565  1.00  0.83           O  
ATOM   1813  CG2 THR B  78     215.544 227.285 202.930  1.00  0.83           C  
ATOM   1814  N   LEU B  79     213.357 229.435 199.521  1.00  0.81           N  
ATOM   1815  CA  LEU B  79     212.354 230.078 198.672  1.00  0.81           C  
ATOM   1816  C   LEU B  79     210.918 229.846 199.115  1.00  0.81           C  
ATOM   1817  O   LEU B  79     210.105 230.764 199.217  1.00  0.81           O  
ATOM   1818  CB  LEU B  79     212.525 229.600 197.216  1.00  0.81           C  
ATOM   1819  CG  LEU B  79     213.919 229.911 196.642  1.00  0.81           C  
ATOM   1820  CD1 LEU B  79     214.076 229.255 195.273  1.00  0.81           C  
ATOM   1821  CD2 LEU B  79     214.168 231.416 196.525  1.00  0.81           C  
ATOM   1822  N   GLN B  80     210.614 228.597 199.481  1.00  0.78           N  
ATOM   1823  CA  GLN B  80     209.400 228.181 200.132  1.00  0.78           C  
ATOM   1824  C   GLN B  80     209.169 228.825 201.502  1.00  0.78           C  
ATOM   1825  O   GLN B  80     208.033 229.161 201.829  1.00  0.78           O  
ATOM   1826  CB  GLN B  80     209.290 226.627 200.165  1.00  0.78           C  
ATOM   1827  CG  GLN B  80     210.519 225.828 200.690  1.00  0.78           C  
ATOM   1828  CD  GLN B  80     211.587 225.526 199.626  1.00  0.78           C  
ATOM   1829  OE1 GLN B  80     211.846 226.288 198.693  1.00  0.78           O  
ATOM   1830  NE2 GLN B  80     212.263 224.362 199.763  1.00  0.78           N  
ATOM   1831  N   SER B  81     210.216 229.061 202.331  1.00  0.85           N  
ATOM   1832  CA  SER B  81     210.035 229.744 203.613  1.00  0.85           C  
ATOM   1833  C   SER B  81     209.938 231.260 203.537  1.00  0.85           C  
ATOM   1834  O   SER B  81     209.440 231.883 204.468  1.00  0.85           O  
ATOM   1835  CB  SER B  81     211.065 229.358 204.713  1.00  0.85           C  
ATOM   1836  OG  SER B  81     212.362 229.939 204.542  1.00  0.85           O  
ATOM   1837  N   VAL B  82     210.333 231.913 202.418  1.00  0.84           N  
ATOM   1838  CA  VAL B  82     210.099 233.345 202.198  1.00  0.84           C  
ATOM   1839  C   VAL B  82     208.619 233.677 202.220  1.00  0.84           C  
ATOM   1840  O   VAL B  82     208.179 234.686 202.769  1.00  0.84           O  
ATOM   1841  CB  VAL B  82     210.680 233.852 200.877  1.00  0.84           C  
ATOM   1842  CG1 VAL B  82     210.330 235.334 200.641  1.00  0.84           C  
ATOM   1843  CG2 VAL B  82     212.209 233.753 200.906  1.00  0.84           C  
ATOM   1844  N   ASN B  83     207.809 232.775 201.645  1.00  0.82           N  
ATOM   1845  CA  ASN B  83     206.377 232.920 201.551  1.00  0.82           C  
ATOM   1846  C   ASN B  83     205.672 232.743 202.900  1.00  0.82           C  
ATOM   1847  O   ASN B  83     204.523 233.146 203.053  1.00  0.82           O  
ATOM   1848  CB  ASN B  83     205.820 231.896 200.531  1.00  0.82           C  
ATOM   1849  CG  ASN B  83     206.334 232.180 199.119  1.00  0.82           C  
ATOM   1850  OD1 ASN B  83     206.796 233.265 198.760  1.00  0.82           O  
ATOM   1851  ND2 ASN B  83     206.226 231.149 198.249  1.00  0.82           N  
ATOM   1852  N   ASP B  84     206.337 232.174 203.927  1.00  0.80           N  
ATOM   1853  CA  ASP B  84     205.787 232.004 205.261  1.00  0.80           C  
ATOM   1854  C   ASP B  84     205.978 233.264 206.126  1.00  0.80           C  
ATOM   1855  O   ASP B  84     206.646 233.282 207.159  1.00  0.80           O  
ATOM   1856  CB  ASP B  84     206.379 230.715 205.887  1.00  0.80           C  
ATOM   1857  CG  ASP B  84     205.483 230.120 206.964  1.00  0.80           C  
ATOM   1858  OD1 ASP B  84     204.301 230.542 207.074  1.00  0.80           O  
ATOM   1859  OD2 ASP B  84     205.969 229.185 207.651  1.00  0.80           O  
ATOM   1860  N   TYR B  85     205.386 234.383 205.665  1.00  0.77           N  
ATOM   1861  CA  TYR B  85     205.249 235.648 206.374  1.00  0.77           C  
ATOM   1862  C   TYR B  85     206.525 236.327 206.864  1.00  0.77           C  
ATOM   1863  O   TYR B  85     206.573 236.876 207.967  1.00  0.77           O  
ATOM   1864  CB  TYR B  85     204.188 235.575 207.503  1.00  0.77           C  
ATOM   1865  CG  TYR B  85     202.863 235.112 206.961  1.00  0.77           C  
ATOM   1866  CD1 TYR B  85     202.041 235.987 206.230  1.00  0.77           C  
ATOM   1867  CD2 TYR B  85     202.434 233.791 207.171  1.00  0.77           C  
ATOM   1868  CE1 TYR B  85     200.804 235.553 205.732  1.00  0.77           C  
ATOM   1869  CE2 TYR B  85     201.203 233.352 206.666  1.00  0.77           C  
ATOM   1870  CZ  TYR B  85     200.388 234.235 205.950  1.00  0.77           C  
ATOM   1871  OH  TYR B  85     199.152 233.790 205.442  1.00  0.77           O  
ATOM   1872  N   LEU B  86     207.590 236.397 206.046  1.00  0.81           N  
ATOM   1873  CA  LEU B  86     208.794 237.131 206.404  1.00  0.81           C  
ATOM   1874  C   LEU B  86     208.728 238.594 205.984  1.00  0.81           C  
ATOM   1875  O   LEU B  86     208.264 238.927 204.895  1.00  0.81           O  
ATOM   1876  CB  LEU B  86     210.068 236.480 205.815  1.00  0.81           C  
ATOM   1877  CG  LEU B  86     210.386 235.082 206.388  1.00  0.81           C  
ATOM   1878  CD1 LEU B  86     211.677 234.536 205.766  1.00  0.81           C  
ATOM   1879  CD2 LEU B  86     210.533 235.081 207.919  1.00  0.81           C  
ATOM   1880  N   SER B  87     209.188 239.516 206.859  1.00  0.82           N  
ATOM   1881  CA  SER B  87     209.058 240.954 206.677  1.00  0.82           C  
ATOM   1882  C   SER B  87     210.377 241.663 206.391  1.00  0.82           C  
ATOM   1883  O   SER B  87     211.407 241.479 207.048  1.00  0.82           O  
ATOM   1884  CB  SER B  87     208.379 241.643 207.892  1.00  0.82           C  
ATOM   1885  OG  SER B  87     209.051 241.375 209.127  1.00  0.82           O  
ATOM   1886  N   PHE B  88     210.361 242.518 205.349  1.00  0.83           N  
ATOM   1887  CA  PHE B  88     211.533 243.178 204.821  1.00  0.83           C  
ATOM   1888  C   PHE B  88     211.284 244.666 204.604  1.00  0.83           C  
ATOM   1889  O   PHE B  88     210.159 245.146 204.468  1.00  0.83           O  
ATOM   1890  CB  PHE B  88     211.948 242.575 203.451  1.00  0.83           C  
ATOM   1891  CG  PHE B  88     212.262 241.108 203.559  1.00  0.83           C  
ATOM   1892  CD1 PHE B  88     213.382 240.664 204.283  1.00  0.83           C  
ATOM   1893  CD2 PHE B  88     211.448 240.158 202.920  1.00  0.83           C  
ATOM   1894  CE1 PHE B  88     213.685 239.298 204.362  1.00  0.83           C  
ATOM   1895  CE2 PHE B  88     211.749 238.793 202.993  1.00  0.83           C  
ATOM   1896  CZ  PHE B  88     212.870 238.362 203.712  1.00  0.83           C  
ATOM   1897  N   SER B  89     212.375 245.453 204.574  1.00  0.87           N  
ATOM   1898  CA  SER B  89     212.363 246.865 204.202  1.00  0.87           C  
ATOM   1899  C   SER B  89     212.531 247.045 202.695  1.00  0.87           C  
ATOM   1900  O   SER B  89     211.905 247.895 202.074  1.00  0.87           O  
ATOM   1901  CB  SER B  89     213.469 247.642 204.966  1.00  0.87           C  
ATOM   1902  OG  SER B  89     213.341 249.053 204.810  1.00  0.87           O  
ATOM   1903  N   LYS B  90     213.356 246.188 202.059  1.00  0.80           N  
ATOM   1904  CA  LYS B  90     213.489 246.120 200.615  1.00  0.80           C  
ATOM   1905  C   LYS B  90     213.844 244.690 200.264  1.00  0.80           C  
ATOM   1906  O   LYS B  90     214.372 243.965 201.111  1.00  0.80           O  
ATOM   1907  CB  LYS B  90     214.552 247.088 200.025  1.00  0.80           C  
ATOM   1908  CG  LYS B  90     216.018 246.780 200.385  1.00  0.80           C  
ATOM   1909  CD  LYS B  90     216.989 247.689 199.614  1.00  0.80           C  
ATOM   1910  CE  LYS B  90     218.468 247.409 199.892  1.00  0.80           C  
ATOM   1911  NZ  LYS B  90     218.814 247.786 201.277  1.00  0.80           N  
ATOM   1912  N   PHE B  91     213.548 244.246 199.025  1.00  0.82           N  
ATOM   1913  CA  PHE B  91     213.793 242.878 198.617  1.00  0.82           C  
ATOM   1914  C   PHE B  91     214.026 242.821 197.110  1.00  0.82           C  
ATOM   1915  O   PHE B  91     213.106 242.991 196.311  1.00  0.82           O  
ATOM   1916  CB  PHE B  91     212.572 242.013 199.035  1.00  0.82           C  
ATOM   1917  CG  PHE B  91     212.822 240.537 198.914  1.00  0.82           C  
ATOM   1918  CD1 PHE B  91     213.376 239.818 199.985  1.00  0.82           C  
ATOM   1919  CD2 PHE B  91     212.455 239.848 197.748  1.00  0.82           C  
ATOM   1920  CE1 PHE B  91     213.553 238.432 199.898  1.00  0.82           C  
ATOM   1921  CE2 PHE B  91     212.628 238.461 197.657  1.00  0.82           C  
ATOM   1922  CZ  PHE B  91     213.172 237.753 198.736  1.00  0.82           C  
ATOM   1923  N   CYS B  92     215.282 242.581 196.682  1.00  0.85           N  
ATOM   1924  CA  CYS B  92     215.661 242.490 195.284  1.00  0.85           C  
ATOM   1925  C   CYS B  92     216.243 241.118 194.991  1.00  0.85           C  
ATOM   1926  O   CYS B  92     216.987 240.551 195.790  1.00  0.85           O  
ATOM   1927  CB  CYS B  92     216.705 243.545 194.811  1.00  0.85           C  
ATOM   1928  SG  CYS B  92     216.393 245.304 195.205  1.00  0.85           S  
ATOM   1929  N   VAL B  93     215.907 240.551 193.819  1.00  0.86           N  
ATOM   1930  CA  VAL B  93     216.316 239.219 193.402  1.00  0.86           C  
ATOM   1931  C   VAL B  93     217.039 239.333 192.072  1.00  0.86           C  
ATOM   1932  O   VAL B  93     216.663 240.130 191.214  1.00  0.86           O  
ATOM   1933  CB  VAL B  93     215.139 238.257 193.235  1.00  0.86           C  
ATOM   1934  CG1 VAL B  93     215.656 236.804 193.183  1.00  0.86           C  
ATOM   1935  CG2 VAL B  93     214.152 238.425 194.406  1.00  0.86           C  
ATOM   1936  N   SER B  94     218.112 238.555 191.854  1.00  0.84           N  
ATOM   1937  CA  SER B  94     218.864 238.621 190.611  1.00  0.84           C  
ATOM   1938  C   SER B  94     219.501 237.288 190.288  1.00  0.84           C  
ATOM   1939  O   SER B  94     219.772 236.481 191.174  1.00  0.84           O  
ATOM   1940  CB  SER B  94     219.982 239.687 190.719  1.00  0.84           C  
ATOM   1941  OG  SER B  94     220.715 239.891 189.509  1.00  0.84           O  
ATOM   1942  N   THR B  95     219.782 237.044 188.993  1.00  0.84           N  
ATOM   1943  CA  THR B  95     220.494 235.855 188.516  1.00  0.84           C  
ATOM   1944  C   THR B  95     221.998 236.138 188.496  1.00  0.84           C  
ATOM   1945  O   THR B  95     222.835 235.274 188.246  1.00  0.84           O  
ATOM   1946  CB  THR B  95     220.032 235.443 187.112  1.00  0.84           C  
ATOM   1947  OG1 THR B  95     218.611 235.420 187.043  1.00  0.84           O  
ATOM   1948  CG2 THR B  95     220.472 234.018 186.753  1.00  0.84           C  
ATOM   1949  N   SER B  96     222.395 237.380 188.843  1.00  0.81           N  
ATOM   1950  CA  SER B  96     223.782 237.819 188.944  1.00  0.81           C  
ATOM   1951  C   SER B  96     223.998 238.510 190.274  1.00  0.81           C  
ATOM   1952  O   SER B  96     223.060 239.014 190.885  1.00  0.81           O  
ATOM   1953  CB  SER B  96     224.154 238.842 187.844  1.00  0.81           C  
ATOM   1954  OG  SER B  96     224.183 238.208 186.568  1.00  0.81           O  
ATOM   1955  N   LEU B  97     225.248 238.555 190.783  1.00  0.73           N  
ATOM   1956  CA  LEU B  97     225.554 239.052 192.120  1.00  0.73           C  
ATOM   1957  C   LEU B  97     225.119 240.494 192.414  1.00  0.73           C  
ATOM   1958  O   LEU B  97     225.253 241.388 191.579  1.00  0.73           O  
ATOM   1959  CB  LEU B  97     227.071 238.885 192.413  1.00  0.73           C  
ATOM   1960  CG  LEU B  97     227.511 239.086 193.882  1.00  0.73           C  
ATOM   1961  CD1 LEU B  97     226.882 238.056 194.830  1.00  0.73           C  
ATOM   1962  CD2 LEU B  97     229.036 239.002 194.020  1.00  0.73           C  
ATOM   1963  N   LEU B  98     224.604 240.734 193.641  1.00  0.74           N  
ATOM   1964  CA  LEU B  98     224.165 242.028 194.138  1.00  0.74           C  
ATOM   1965  C   LEU B  98     224.942 242.314 195.417  1.00  0.74           C  
ATOM   1966  O   LEU B  98     225.491 241.401 196.025  1.00  0.74           O  
ATOM   1967  CB  LEU B  98     222.649 242.061 194.481  1.00  0.74           C  
ATOM   1968  CG  LEU B  98     221.687 241.693 193.334  1.00  0.74           C  
ATOM   1969  CD1 LEU B  98     220.240 241.654 193.857  1.00  0.74           C  
ATOM   1970  CD2 LEU B  98     221.797 242.676 192.165  1.00  0.74           C  
ATOM   1971  N   ALA B  99     225.011 243.589 195.858  1.00  0.73           N  
ATOM   1972  CA  ALA B  99     226.011 244.079 196.798  1.00  0.73           C  
ATOM   1973  C   ALA B  99     226.129 243.408 198.165  1.00  0.73           C  
ATOM   1974  O   ALA B  99     227.231 243.209 198.651  1.00  0.73           O  
ATOM   1975  CB  ALA B  99     225.816 245.597 196.989  1.00  0.73           C  
ATOM   1976  N   SER B 100     225.019 243.044 198.832  1.00  0.79           N  
ATOM   1977  CA  SER B 100     225.067 242.361 200.123  1.00  0.79           C  
ATOM   1978  C   SER B 100     224.463 240.980 200.026  1.00  0.79           C  
ATOM   1979  O   SER B 100     223.932 240.444 200.999  1.00  0.79           O  
ATOM   1980  CB  SER B 100     224.336 243.151 201.247  1.00  0.79           C  
ATOM   1981  OG  SER B 100     222.982 243.494 200.918  1.00  0.79           O  
ATOM   1982  N   ALA B 101     224.446 240.400 198.815  1.00  0.83           N  
ATOM   1983  CA  ALA B 101     223.612 239.268 198.505  1.00  0.83           C  
ATOM   1984  C   ALA B 101     223.858 237.949 199.222  1.00  0.83           C  
ATOM   1985  O   ALA B 101     224.976 237.459 199.363  1.00  0.83           O  
ATOM   1986  CB  ALA B 101     223.596 239.010 196.991  1.00  0.83           C  
ATOM   1987  N   CYS B 102     222.753 237.288 199.615  1.00  0.85           N  
ATOM   1988  CA  CYS B 102     222.769 235.879 199.949  1.00  0.85           C  
ATOM   1989  C   CYS B 102     222.681 235.055 198.676  1.00  0.85           C  
ATOM   1990  O   CYS B 102     222.184 235.535 197.657  1.00  0.85           O  
ATOM   1991  CB  CYS B 102     221.635 235.495 200.953  1.00  0.85           C  
ATOM   1992  SG  CYS B 102     220.082 234.811 200.265  1.00  0.85           S  
ATOM   1993  N   THR B 103     223.113 233.784 198.711  1.00  0.85           N  
ATOM   1994  CA  THR B 103     222.931 232.864 197.596  1.00  0.85           C  
ATOM   1995  C   THR B 103     221.891 231.827 197.945  1.00  0.85           C  
ATOM   1996  O   THR B 103     221.875 231.274 199.046  1.00  0.85           O  
ATOM   1997  CB  THR B 103     224.195 232.122 197.164  1.00  0.85           C  
ATOM   1998  OG1 THR B 103     224.837 231.457 198.245  1.00  0.85           O  
ATOM   1999  CG2 THR B 103     225.194 233.148 196.620  1.00  0.85           C  
ATOM   2000  N   ILE B 104     220.987 231.541 196.990  1.00  0.83           N  
ATOM   2001  CA  ILE B 104     220.233 230.301 196.979  1.00  0.83           C  
ATOM   2002  C   ILE B 104     220.616 229.604 195.691  1.00  0.83           C  
ATOM   2003  O   ILE B 104     220.270 230.054 194.596  1.00  0.83           O  
ATOM   2004  CB  ILE B 104     218.710 230.449 196.990  1.00  0.83           C  
ATOM   2005  CG1 ILE B 104     218.178 231.332 198.147  1.00  0.83           C  
ATOM   2006  CG2 ILE B 104     218.065 229.042 197.026  1.00  0.83           C  
ATOM   2007  CD1 ILE B 104     218.389 230.773 199.555  1.00  0.83           C  
ATOM   2008  N   ASP B 105     221.330 228.476 195.790  1.00  0.84           N  
ATOM   2009  CA  ASP B 105     221.764 227.732 194.633  1.00  0.84           C  
ATOM   2010  C   ASP B 105     220.827 226.555 194.450  1.00  0.84           C  
ATOM   2011  O   ASP B 105     220.479 225.853 195.398  1.00  0.84           O  
ATOM   2012  CB  ASP B 105     223.234 227.274 194.788  1.00  0.84           C  
ATOM   2013  CG  ASP B 105     224.191 228.457 194.722  1.00  0.84           C  
ATOM   2014  OD1 ASP B 105     223.757 229.580 194.351  1.00  0.84           O  
ATOM   2015  OD2 ASP B 105     225.400 228.240 194.985  1.00  0.84           O  
ATOM   2016  N   LEU B 106     220.357 226.330 193.209  1.00  0.83           N  
ATOM   2017  CA  LEU B 106     219.378 225.302 192.915  1.00  0.83           C  
ATOM   2018  C   LEU B 106     220.044 224.214 192.102  1.00  0.83           C  
ATOM   2019  O   LEU B 106     220.659 224.466 191.065  1.00  0.83           O  
ATOM   2020  CB  LEU B 106     218.153 225.851 192.139  1.00  0.83           C  
ATOM   2021  CG  LEU B 106     217.413 227.008 192.847  1.00  0.83           C  
ATOM   2022  CD1 LEU B 106     216.251 227.513 191.986  1.00  0.83           C  
ATOM   2023  CD2 LEU B 106     216.861 226.600 194.217  1.00  0.83           C  
ATOM   2024  N   PHE B 107     219.943 222.962 192.572  1.00  0.78           N  
ATOM   2025  CA  PHE B 107     220.649 221.828 192.012  1.00  0.78           C  
ATOM   2026  C   PHE B 107     219.655 220.822 191.507  1.00  0.78           C  
ATOM   2027  O   PHE B 107     218.542 220.722 192.019  1.00  0.78           O  
ATOM   2028  CB  PHE B 107     221.515 221.091 193.068  1.00  0.78           C  
ATOM   2029  CG  PHE B 107     222.614 221.992 193.531  1.00  0.78           C  
ATOM   2030  CD1 PHE B 107     223.834 222.031 192.838  1.00  0.78           C  
ATOM   2031  CD2 PHE B 107     222.430 222.831 194.641  1.00  0.78           C  
ATOM   2032  CE1 PHE B 107     224.850 222.906 193.238  1.00  0.78           C  
ATOM   2033  CE2 PHE B 107     223.442 223.710 195.040  1.00  0.78           C  
ATOM   2034  CZ  PHE B 107     224.653 223.746 194.340  1.00  0.78           C  
ATOM   2035  N   GLY B 108     220.045 220.021 190.501  1.00  0.79           N  
ATOM   2036  CA  GLY B 108     219.267 218.860 190.121  1.00  0.79           C  
ATOM   2037  C   GLY B 108     220.117 217.673 189.833  1.00  0.79           C  
ATOM   2038  O   GLY B 108     221.294 217.781 189.500  1.00  0.79           O  
ATOM   2039  N   TYR B 109     219.507 216.488 189.963  1.00  0.72           N  
ATOM   2040  CA  TYR B 109     220.173 215.209 189.886  1.00  0.72           C  
ATOM   2041  C   TYR B 109     219.518 214.458 188.732  1.00  0.72           C  
ATOM   2042  O   TYR B 109     218.390 213.982 188.906  1.00  0.72           O  
ATOM   2043  CB  TYR B 109     219.981 214.410 191.213  1.00  0.72           C  
ATOM   2044  CG  TYR B 109     220.437 215.195 192.428  1.00  0.72           C  
ATOM   2045  CD1 TYR B 109     221.730 215.048 192.959  1.00  0.72           C  
ATOM   2046  CD2 TYR B 109     219.549 216.079 193.069  1.00  0.72           C  
ATOM   2047  CE1 TYR B 109     222.125 215.777 194.094  1.00  0.72           C  
ATOM   2048  CE2 TYR B 109     219.949 216.828 194.183  1.00  0.72           C  
ATOM   2049  CZ  TYR B 109     221.243 216.681 194.693  1.00  0.72           C  
ATOM   2050  OH  TYR B 109     221.673 217.455 195.788  1.00  0.72           O  
ATOM   2051  N   PRO B 110     220.121 214.335 187.546  1.00  0.71           N  
ATOM   2052  CA  PRO B 110     219.411 213.766 186.397  1.00  0.71           C  
ATOM   2053  C   PRO B 110     219.601 212.270 186.323  1.00  0.71           C  
ATOM   2054  O   PRO B 110     218.750 211.586 185.760  1.00  0.71           O  
ATOM   2055  CB  PRO B 110     220.045 214.455 185.171  1.00  0.71           C  
ATOM   2056  CG  PRO B 110     221.413 214.938 185.658  1.00  0.71           C  
ATOM   2057  CD  PRO B 110     221.134 215.300 187.111  1.00  0.71           C  
ATOM   2058  N   GLU B 111     220.717 211.771 186.864  1.00  0.54           N  
ATOM   2059  CA  GLU B 111     221.009 210.375 187.057  1.00  0.54           C  
ATOM   2060  C   GLU B 111     221.650 210.355 188.431  1.00  0.54           C  
ATOM   2061  O   GLU B 111     222.441 211.238 188.766  1.00  0.54           O  
ATOM   2062  CB  GLU B 111     221.916 209.847 185.921  1.00  0.54           C  
ATOM   2063  CG  GLU B 111     222.210 208.329 185.926  1.00  0.54           C  
ATOM   2064  CD  GLU B 111     222.990 207.893 184.679  1.00  0.54           C  
ATOM   2065  OE1 GLU B 111     223.445 208.768 183.889  1.00  0.54           O  
ATOM   2066  OE2 GLU B 111     223.126 206.652 184.510  1.00  0.54           O  
ATOM   2067  N   PHE B 112     221.216 209.452 189.328  1.00  0.30           N  
ATOM   2068  CA  PHE B 112     221.446 209.586 190.757  1.00  0.30           C  
ATOM   2069  C   PHE B 112     222.899 209.444 191.185  1.00  0.30           C  
ATOM   2070  O   PHE B 112     223.575 208.459 190.900  1.00  0.30           O  
ATOM   2071  CB  PHE B 112     220.554 208.631 191.588  1.00  0.30           C  
ATOM   2072  CG  PHE B 112     219.111 208.872 191.243  1.00  0.30           C  
ATOM   2073  CD1 PHE B 112     218.461 210.040 191.680  1.00  0.30           C  
ATOM   2074  CD2 PHE B 112     218.409 207.963 190.435  1.00  0.30           C  
ATOM   2075  CE1 PHE B 112     217.136 210.299 191.308  1.00  0.30           C  
ATOM   2076  CE2 PHE B 112     217.083 208.218 190.063  1.00  0.30           C  
ATOM   2077  CZ  PHE B 112     216.447 209.387 190.499  1.00  0.30           C  
ATOM   2078  N   GLY B 113     223.404 210.460 191.907  1.00  0.39           N  
ATOM   2079  CA  GLY B 113     224.809 210.579 192.241  1.00  0.39           C  
ATOM   2080  C   GLY B 113     225.118 212.034 192.425  1.00  0.39           C  
ATOM   2081  O   GLY B 113     224.406 212.746 193.130  1.00  0.39           O  
ATOM   2082  N   SER B 114     226.186 212.530 191.785  1.00  0.55           N  
ATOM   2083  CA  SER B 114     226.536 213.937 191.760  1.00  0.55           C  
ATOM   2084  C   SER B 114     225.595 214.770 190.905  1.00  0.55           C  
ATOM   2085  O   SER B 114     225.420 214.547 189.710  1.00  0.55           O  
ATOM   2086  CB  SER B 114     227.991 214.154 191.261  1.00  0.55           C  
ATOM   2087  OG  SER B 114     228.337 213.192 190.256  1.00  0.55           O  
ATOM   2088  N   GLY B 115     224.946 215.780 191.519  1.00  0.72           N  
ATOM   2089  CA  GLY B 115     224.083 216.712 190.800  1.00  0.72           C  
ATOM   2090  C   GLY B 115     224.815 217.793 190.048  1.00  0.72           C  
ATOM   2091  O   GLY B 115     226.039 217.873 190.033  1.00  0.72           O  
ATOM   2092  N   VAL B 116     224.051 218.692 189.412  1.00  0.75           N  
ATOM   2093  CA  VAL B 116     224.581 219.845 188.705  1.00  0.75           C  
ATOM   2094  C   VAL B 116     223.816 221.082 189.134  1.00  0.75           C  
ATOM   2095  O   VAL B 116     222.618 221.033 189.412  1.00  0.75           O  
ATOM   2096  CB  VAL B 116     224.527 219.708 187.180  1.00  0.75           C  
ATOM   2097  CG1 VAL B 116     225.515 218.616 186.730  1.00  0.75           C  
ATOM   2098  CG2 VAL B 116     223.104 219.366 186.702  1.00  0.75           C  
ATOM   2099  N   LYS B 117     224.496 222.246 189.230  1.00  0.75           N  
ATOM   2100  CA  LYS B 117     223.843 223.516 189.507  1.00  0.75           C  
ATOM   2101  C   LYS B 117     223.024 224.003 188.324  1.00  0.75           C  
ATOM   2102  O   LYS B 117     223.558 224.269 187.249  1.00  0.75           O  
ATOM   2103  CB  LYS B 117     224.866 224.627 189.867  1.00  0.75           C  
ATOM   2104  CG  LYS B 117     224.209 225.982 190.202  1.00  0.75           C  
ATOM   2105  CD  LYS B 117     225.190 227.064 190.688  1.00  0.75           C  
ATOM   2106  CE  LYS B 117     226.221 227.534 189.658  1.00  0.75           C  
ATOM   2107  NZ  LYS B 117     225.542 228.241 188.549  1.00  0.75           N  
ATOM   2108  N   PHE B 118     221.702 224.166 188.500  1.00  0.73           N  
ATOM   2109  CA  PHE B 118     220.832 224.714 187.475  1.00  0.73           C  
ATOM   2110  C   PHE B 118     220.972 226.204 187.400  1.00  0.73           C  
ATOM   2111  O   PHE B 118     221.168 226.785 186.336  1.00  0.73           O  
ATOM   2112  CB  PHE B 118     219.349 224.399 187.787  1.00  0.73           C  
ATOM   2113  CG  PHE B 118     219.018 222.947 187.612  1.00  0.73           C  
ATOM   2114  CD1 PHE B 118     219.960 221.977 187.216  1.00  0.73           C  
ATOM   2115  CD2 PHE B 118     217.684 222.551 187.815  1.00  0.73           C  
ATOM   2116  CE1 PHE B 118     219.577 220.661 187.012  1.00  0.73           C  
ATOM   2117  CE2 PHE B 118     217.290 221.229 187.579  1.00  0.73           C  
ATOM   2118  CZ  PHE B 118     218.241 220.301 187.150  1.00  0.73           C  
ATOM   2119  N   THR B 119     220.932 226.852 188.569  1.00  0.75           N  
ATOM   2120  CA  THR B 119     221.003 228.292 188.651  1.00  0.75           C  
ATOM   2121  C   THR B 119     221.458 228.674 190.024  1.00  0.75           C  
ATOM   2122  O   THR B 119     221.481 227.857 190.944  1.00  0.75           O  
ATOM   2123  CB  THR B 119     219.693 228.992 188.322  1.00  0.75           C  
ATOM   2124  OG1 THR B 119     219.869 230.388 188.137  1.00  0.75           O  
ATOM   2125  CG2 THR B 119     218.607 228.817 189.388  1.00  0.75           C  
ATOM   2126  N   SER B 120     221.856 229.939 190.166  1.00  0.82           N  
ATOM   2127  CA  SER B 120     222.153 230.574 191.423  1.00  0.82           C  
ATOM   2128  C   SER B 120     221.342 231.846 191.465  1.00  0.82           C  
ATOM   2129  O   SER B 120     221.332 232.639 190.526  1.00  0.82           O  
ATOM   2130  CB  SER B 120     223.663 230.861 191.639  1.00  0.82           C  
ATOM   2131  OG  SER B 120     224.342 231.368 190.484  1.00  0.82           O  
ATOM   2132  N   LEU B 121     220.586 232.044 192.557  1.00  0.84           N  
ATOM   2133  CA  LEU B 121     219.741 233.202 192.737  1.00  0.84           C  
ATOM   2134  C   LEU B 121     220.329 234.017 193.860  1.00  0.84           C  
ATOM   2135  O   LEU B 121     220.586 233.522 194.958  1.00  0.84           O  
ATOM   2136  CB  LEU B 121     218.292 232.816 193.126  1.00  0.84           C  
ATOM   2137  CG  LEU B 121     217.491 232.109 192.015  1.00  0.84           C  
ATOM   2138  CD1 LEU B 121     216.261 231.418 192.622  1.00  0.84           C  
ATOM   2139  CD2 LEU B 121     217.061 233.087 190.909  1.00  0.84           C  
ATOM   2140  N   TYR B 122     220.566 235.309 193.599  1.00  0.84           N  
ATOM   2141  CA  TYR B 122     221.226 236.195 194.524  1.00  0.84           C  
ATOM   2142  C   TYR B 122     220.184 237.132 195.092  1.00  0.84           C  
ATOM   2143  O   TYR B 122     219.487 237.837 194.361  1.00  0.84           O  
ATOM   2144  CB  TYR B 122     222.342 237.019 193.832  1.00  0.84           C  
ATOM   2145  CG  TYR B 122     223.373 236.100 193.234  1.00  0.84           C  
ATOM   2146  CD1 TYR B 122     224.493 235.677 193.968  1.00  0.84           C  
ATOM   2147  CD2 TYR B 122     223.221 235.644 191.916  1.00  0.84           C  
ATOM   2148  CE1 TYR B 122     225.450 234.828 193.384  1.00  0.84           C  
ATOM   2149  CE2 TYR B 122     224.169 234.798 191.332  1.00  0.84           C  
ATOM   2150  CZ  TYR B 122     225.289 234.397 192.062  1.00  0.84           C  
ATOM   2151  OH  TYR B 122     226.254 233.583 191.437  1.00  0.84           O  
ATOM   2152  N   PHE B 123     220.037 237.150 196.427  1.00  0.84           N  
ATOM   2153  CA  PHE B 123     218.994 237.919 197.079  1.00  0.84           C  
ATOM   2154  C   PHE B 123     219.594 239.042 197.876  1.00  0.84           C  
ATOM   2155  O   PHE B 123     220.430 238.832 198.752  1.00  0.84           O  
ATOM   2156  CB  PHE B 123     218.171 237.083 198.085  1.00  0.84           C  
ATOM   2157  CG  PHE B 123     217.244 236.154 197.372  1.00  0.84           C  
ATOM   2158  CD1 PHE B 123     217.652 234.876 196.960  1.00  0.84           C  
ATOM   2159  CD2 PHE B 123     215.933 236.571 197.112  1.00  0.84           C  
ATOM   2160  CE1 PHE B 123     216.765 234.041 196.270  1.00  0.84           C  
ATOM   2161  CE2 PHE B 123     215.039 235.734 196.436  1.00  0.84           C  
ATOM   2162  CZ  PHE B 123     215.462 234.477 195.997  1.00  0.84           C  
ATOM   2163  N   GLN B 124     219.127 240.273 197.622  1.00  0.81           N  
ATOM   2164  CA  GLN B 124     219.500 241.429 198.396  1.00  0.81           C  
ATOM   2165  C   GLN B 124     218.284 241.917 199.147  1.00  0.81           C  
ATOM   2166  O   GLN B 124     217.260 242.268 198.568  1.00  0.81           O  
ATOM   2167  CB  GLN B 124     220.038 242.574 197.510  1.00  0.81           C  
ATOM   2168  CG  GLN B 124     220.572 243.744 198.362  1.00  0.81           C  
ATOM   2169  CD  GLN B 124     221.234 244.845 197.541  1.00  0.81           C  
ATOM   2170  OE1 GLN B 124     221.079 244.990 196.332  1.00  0.81           O  
ATOM   2171  NE2 GLN B 124     222.012 245.695 198.255  1.00  0.81           N  
ATOM   2172  N   PHE B 125     218.364 241.952 200.481  1.00  0.83           N  
ATOM   2173  CA  PHE B 125     217.228 242.258 201.313  1.00  0.83           C  
ATOM   2174  C   PHE B 125     217.684 243.113 202.485  1.00  0.83           C  
ATOM   2175  O   PHE B 125     218.876 243.277 202.742  1.00  0.83           O  
ATOM   2176  CB  PHE B 125     216.467 240.960 201.736  1.00  0.83           C  
ATOM   2177  CG  PHE B 125     217.322 240.038 202.560  1.00  0.83           C  
ATOM   2178  CD1 PHE B 125     218.221 239.146 201.951  1.00  0.83           C  
ATOM   2179  CD2 PHE B 125     217.263 240.099 203.960  1.00  0.83           C  
ATOM   2180  CE1 PHE B 125     219.098 238.383 202.729  1.00  0.83           C  
ATOM   2181  CE2 PHE B 125     218.136 239.334 204.743  1.00  0.83           C  
ATOM   2182  CZ  PHE B 125     219.070 238.494 204.124  1.00  0.83           C  
ATOM   2183  N   THR B 126     216.736 243.716 203.214  1.00  0.85           N  
ATOM   2184  CA  THR B 126     217.019 244.368 204.488  1.00  0.85           C  
ATOM   2185  C   THR B 126     215.885 243.953 205.393  1.00  0.85           C  
ATOM   2186  O   THR B 126     214.727 244.051 204.995  1.00  0.85           O  
ATOM   2187  CB  THR B 126     217.045 245.906 204.442  1.00  0.85           C  
ATOM   2188  OG1 THR B 126     218.085 246.428 203.623  1.00  0.85           O  
ATOM   2189  CG2 THR B 126     217.312 246.515 205.824  1.00  0.85           C  
ATOM   2190  N   LYS B 127     216.159 243.468 206.625  1.00  0.77           N  
ATOM   2191  CA  LYS B 127     215.140 243.178 207.631  1.00  0.77           C  
ATOM   2192  C   LYS B 127     214.304 244.416 207.977  1.00  0.77           C  
ATOM   2193  O   LYS B 127     214.826 245.516 208.136  1.00  0.77           O  
ATOM   2194  CB  LYS B 127     215.850 242.580 208.879  1.00  0.77           C  
ATOM   2195  CG  LYS B 127     214.989 242.208 210.106  1.00  0.77           C  
ATOM   2196  CD  LYS B 127     213.866 241.194 209.823  1.00  0.77           C  
ATOM   2197  CE  LYS B 127     213.288 240.511 211.074  1.00  0.77           C  
ATOM   2198  NZ  LYS B 127     212.757 241.505 212.039  1.00  0.77           N  
ATOM   2199  N   GLY B 128     212.965 244.284 208.041  1.00  0.82           N  
ATOM   2200  CA  GLY B 128     212.106 245.443 208.227  1.00  0.82           C  
ATOM   2201  C   GLY B 128     210.665 245.056 208.220  1.00  0.82           C  
ATOM   2202  O   GLY B 128     210.336 243.955 208.639  1.00  0.82           O  
ATOM   2203  N   GLU B 129     209.775 245.961 207.763  1.00  0.73           N  
ATOM   2204  CA  GLU B 129     208.355 245.864 208.074  1.00  0.73           C  
ATOM   2205  C   GLU B 129     207.405 245.958 206.899  1.00  0.73           C  
ATOM   2206  O   GLU B 129     206.319 245.376 206.905  1.00  0.73           O  
ATOM   2207  CB  GLU B 129     207.968 247.073 208.972  1.00  0.73           C  
ATOM   2208  CG  GLU B 129     208.735 247.129 210.308  1.00  0.73           C  
ATOM   2209  CD  GLU B 129     208.647 245.826 211.097  1.00  0.73           C  
ATOM   2210  OE1 GLU B 129     209.601 245.513 211.856  1.00  0.73           O  
ATOM   2211  OE2 GLU B 129     207.588 245.157 211.017  1.00  0.73           O  
ATOM   2212  N   LEU B 130     207.745 246.736 205.857  1.00  0.75           N  
ATOM   2213  CA  LEU B 130     206.775 247.140 204.857  1.00  0.75           C  
ATOM   2214  C   LEU B 130     206.391 246.044 203.895  1.00  0.75           C  
ATOM   2215  O   LEU B 130     205.216 245.868 203.572  1.00  0.75           O  
ATOM   2216  CB  LEU B 130     207.274 248.373 204.064  1.00  0.75           C  
ATOM   2217  CG  LEU B 130     207.397 249.654 204.916  1.00  0.75           C  
ATOM   2218  CD1 LEU B 130     207.934 250.824 204.083  1.00  0.75           C  
ATOM   2219  CD2 LEU B 130     206.048 250.055 205.529  1.00  0.75           C  
ATOM   2220  N   ILE B 131     207.383 245.282 203.429  1.00  0.82           N  
ATOM   2221  CA  ILE B 131     207.203 244.299 202.387  1.00  0.82           C  
ATOM   2222  C   ILE B 131     207.162 242.934 203.036  1.00  0.82           C  
ATOM   2223  O   ILE B 131     208.103 242.537 203.720  1.00  0.82           O  
ATOM   2224  CB  ILE B 131     208.345 244.381 201.382  1.00  0.82           C  
ATOM   2225  CG1 ILE B 131     208.418 245.801 200.770  1.00  0.82           C  
ATOM   2226  CG2 ILE B 131     208.141 243.322 200.282  1.00  0.82           C  
ATOM   2227  CD1 ILE B 131     209.595 245.980 199.807  1.00  0.82           C  
ATOM   2228  N   THR B 132     206.063 242.176 202.857  1.00  0.84           N  
ATOM   2229  CA  THR B 132     205.915 240.860 203.467  1.00  0.84           C  
ATOM   2230  C   THR B 132     205.817 239.766 202.437  1.00  0.84           C  
ATOM   2231  O   THR B 132     205.068 239.838 201.462  1.00  0.84           O  
ATOM   2232  CB  THR B 132     204.751 240.705 204.449  1.00  0.84           C  
ATOM   2233  OG1 THR B 132     203.481 241.080 203.925  1.00  0.84           O  
ATOM   2234  CG2 THR B 132     205.013 241.616 205.652  1.00  0.84           C  
ATOM   2235  N   GLY B 133     206.595 238.682 202.632  1.00  0.85           N  
ATOM   2236  CA  GLY B 133     206.392 237.437 201.900  1.00  0.85           C  
ATOM   2237  C   GLY B 133     205.091 236.776 202.281  1.00  0.85           C  
ATOM   2238  O   GLY B 133     204.657 236.867 203.425  1.00  0.85           O  
ATOM   2239  N   THR B 134     204.424 236.116 201.325  1.00  0.80           N  
ATOM   2240  CA  THR B 134     203.038 235.699 201.499  1.00  0.80           C  
ATOM   2241  C   THR B 134     202.760 234.448 200.670  1.00  0.80           C  
ATOM   2242  O   THR B 134     203.346 234.321 199.592  1.00  0.80           O  
ATOM   2243  CB  THR B 134     202.131 236.846 201.047  1.00  0.80           C  
ATOM   2244  OG1 THR B 134     201.854 237.723 202.128  1.00  0.80           O  
ATOM   2245  CG2 THR B 134     200.773 236.426 200.495  1.00  0.80           C  
ATOM   2246  N   PRO B 135     201.899 233.479 201.030  1.00  0.83           N  
ATOM   2247  CA  PRO B 135     201.679 232.309 200.179  1.00  0.83           C  
ATOM   2248  C   PRO B 135     200.828 232.599 198.954  1.00  0.83           C  
ATOM   2249  O   PRO B 135     201.127 232.097 197.875  1.00  0.83           O  
ATOM   2250  CB  PRO B 135     200.983 231.287 201.101  1.00  0.83           C  
ATOM   2251  CG  PRO B 135     201.367 231.731 202.516  1.00  0.83           C  
ATOM   2252  CD  PRO B 135     201.410 233.254 202.397  1.00  0.83           C  
ATOM   2253  N   LYS B 136     199.750 233.386 199.097  1.00  0.76           N  
ATOM   2254  CA  LYS B 136     198.809 233.674 198.035  1.00  0.76           C  
ATOM   2255  C   LYS B 136     198.251 235.059 198.295  1.00  0.76           C  
ATOM   2256  O   LYS B 136     198.223 235.435 199.468  1.00  0.76           O  
ATOM   2257  CB  LYS B 136     197.633 232.649 198.004  1.00  0.76           C  
ATOM   2258  CG  LYS B 136     196.893 232.459 199.346  1.00  0.76           C  
ATOM   2259  CD  LYS B 136     195.521 231.766 199.213  1.00  0.76           C  
ATOM   2260  CE  LYS B 136     195.576 230.361 198.605  1.00  0.76           C  
ATOM   2261  NZ  LYS B 136     194.210 229.793 198.522  1.00  0.76           N  
ATOM   2262  N   PRO B 137     197.808 235.863 197.322  1.00  0.77           N  
ATOM   2263  CA  PRO B 137     197.190 237.164 197.577  1.00  0.77           C  
ATOM   2264  C   PRO B 137     196.032 237.080 198.560  1.00  0.77           C  
ATOM   2265  O   PRO B 137     195.129 236.258 198.394  1.00  0.77           O  
ATOM   2266  CB  PRO B 137     196.793 237.685 196.185  1.00  0.77           C  
ATOM   2267  CG  PRO B 137     196.708 236.429 195.313  1.00  0.77           C  
ATOM   2268  CD  PRO B 137     197.802 235.535 195.897  1.00  0.77           C  
ATOM   2269  N   LEU B 138     196.093 237.885 199.631  1.00  0.66           N  
ATOM   2270  CA  LEU B 138     195.301 237.699 200.825  1.00  0.66           C  
ATOM   2271  C   LEU B 138     194.435 238.921 201.057  1.00  0.66           C  
ATOM   2272  O   LEU B 138     194.907 240.043 201.217  1.00  0.66           O  
ATOM   2273  CB  LEU B 138     196.190 237.296 202.035  1.00  0.66           C  
ATOM   2274  CG  LEU B 138     197.109 238.356 202.695  1.00  0.66           C  
ATOM   2275  CD1 LEU B 138     198.025 237.653 203.709  1.00  0.66           C  
ATOM   2276  CD2 LEU B 138     197.993 239.163 201.731  1.00  0.66           C  
ATOM   2277  N   GLU B 139     193.108 238.726 200.965  1.00  0.61           N  
ATOM   2278  CA  GLU B 139     192.175 239.814 200.751  1.00  0.61           C  
ATOM   2279  C   GLU B 139     191.953 240.804 201.883  1.00  0.61           C  
ATOM   2280  O   GLU B 139     192.043 240.486 203.069  1.00  0.61           O  
ATOM   2281  CB  GLU B 139     190.842 239.313 200.145  1.00  0.61           C  
ATOM   2282  CG  GLU B 139     190.747 239.618 198.628  1.00  0.61           C  
ATOM   2283  CD  GLU B 139     190.517 241.102 198.331  1.00  0.61           C  
ATOM   2284  OE1 GLU B 139     191.368 241.942 198.736  1.00  0.61           O  
ATOM   2285  OE2 GLU B 139     189.488 241.411 197.688  1.00  0.61           O  
ATOM   2286  N   GLY B 140     191.634 242.061 201.520  1.00  0.59           N  
ATOM   2287  CA  GLY B 140     191.452 243.114 202.506  1.00  0.59           C  
ATOM   2288  C   GLY B 140     191.513 244.506 201.941  1.00  0.59           C  
ATOM   2289  O   GLY B 140     192.391 244.863 201.159  1.00  0.59           O  
ATOM   2290  N   VAL B 141     190.554 245.353 202.348  1.00  0.35           N  
ATOM   2291  CA  VAL B 141     190.377 246.712 201.864  1.00  0.35           C  
ATOM   2292  C   VAL B 141     191.104 247.756 202.710  1.00  0.35           C  
ATOM   2293  O   VAL B 141     191.672 248.714 202.190  1.00  0.35           O  
ATOM   2294  CB  VAL B 141     188.881 247.031 201.830  1.00  0.35           C  
ATOM   2295  CG1 VAL B 141     188.611 248.478 201.366  1.00  0.35           C  
ATOM   2296  CG2 VAL B 141     188.178 246.045 200.872  1.00  0.35           C  
ATOM   2297  N   GLY B 142     191.100 247.610 204.053  1.00  0.42           N  
ATOM   2298  CA  GLY B 142     191.633 248.623 204.957  1.00  0.42           C  
ATOM   2299  C   GLY B 142     191.848 248.078 206.345  1.00  0.42           C  
ATOM   2300  O   GLY B 142     191.136 247.181 206.779  1.00  0.42           O  
ATOM   2301  N   SER B 143     192.828 248.648 207.077  1.00  0.34           N  
ATOM   2302  CA  SER B 143     193.259 248.199 208.399  1.00  0.34           C  
ATOM   2303  C   SER B 143     193.786 249.420 209.125  1.00  0.34           C  
ATOM   2304  O   SER B 143     193.883 250.485 208.526  1.00  0.34           O  
ATOM   2305  CB  SER B 143     194.419 247.164 208.342  1.00  0.34           C  
ATOM   2306  OG  SER B 143     193.966 245.925 207.806  1.00  0.34           O  
ATOM   2307  N   VAL B 144     194.151 249.323 210.425  1.00  0.22           N  
ATOM   2308  CA  VAL B 144     194.755 250.430 211.164  1.00  0.22           C  
ATOM   2309  C   VAL B 144     195.841 249.813 212.044  1.00  0.22           C  
ATOM   2310  O   VAL B 144     195.617 248.745 212.603  1.00  0.22           O  
ATOM   2311  CB  VAL B 144     193.744 251.195 212.029  1.00  0.22           C  
ATOM   2312  CG1 VAL B 144     194.424 252.342 212.802  1.00  0.22           C  
ATOM   2313  CG2 VAL B 144     192.633 251.811 211.155  1.00  0.22           C  
ATOM   2314  N   LEU B 145     197.051 250.435 212.131  1.00  0.24           N  
ATOM   2315  CA  LEU B 145     198.232 249.908 212.813  1.00  0.24           C  
ATOM   2316  C   LEU B 145     199.402 250.903 212.688  1.00  0.24           C  
ATOM   2317  O   LEU B 145     199.232 252.030 212.243  1.00  0.24           O  
ATOM   2318  CB  LEU B 145     198.667 248.483 212.352  1.00  0.24           C  
ATOM   2319  CG  LEU B 145     199.479 247.639 213.367  1.00  0.24           C  
ATOM   2320  CD1 LEU B 145     198.709 247.286 214.646  1.00  0.24           C  
ATOM   2321  CD2 LEU B 145     199.966 246.366 212.690  1.00  0.24           C  
ATOM   2322  N   VAL B 146     200.613 250.497 213.121  1.00  0.24           N  
ATOM   2323  CA  VAL B 146     201.729 251.293 213.586  1.00  0.24           C  
ATOM   2324  C   VAL B 146     202.975 250.474 213.210  1.00  0.24           C  
ATOM   2325  O   VAL B 146     202.871 249.255 213.107  1.00  0.24           O  
ATOM   2326  CB  VAL B 146     201.605 251.504 215.103  1.00  0.24           C  
ATOM   2327  CG1 VAL B 146     200.655 252.685 215.392  1.00  0.24           C  
ATOM   2328  CG2 VAL B 146     201.105 250.210 215.791  1.00  0.24           C  
ATOM   2329  N   TYR B 147     204.169 251.062 212.898  1.00  0.27           N  
ATOM   2330  CA  TYR B 147     205.231 250.294 212.214  1.00  0.27           C  
ATOM   2331  C   TYR B 147     206.009 249.435 213.175  1.00  0.27           C  
ATOM   2332  O   TYR B 147     206.738 249.989 213.980  1.00  0.27           O  
ATOM   2333  CB  TYR B 147     206.288 251.145 211.398  1.00  0.27           C  
ATOM   2334  CG  TYR B 147     205.833 251.942 210.173  1.00  0.27           C  
ATOM   2335  CD1 TYR B 147     204.572 252.557 210.053  1.00  0.27           C  
ATOM   2336  CD2 TYR B 147     206.742 252.129 209.105  1.00  0.27           C  
ATOM   2337  CE1 TYR B 147     204.204 253.267 208.902  1.00  0.27           C  
ATOM   2338  CE2 TYR B 147     206.381 252.844 207.951  1.00  0.27           C  
ATOM   2339  CZ  TYR B 147     205.106 253.401 207.848  1.00  0.27           C  
ATOM   2340  OH  TYR B 147     204.715 254.089 206.683  1.00  0.27           O  
ATOM   2341  N   SER B 148     205.932 248.094 213.130  1.00  0.38           N  
ATOM   2342  CA  SER B 148     206.400 247.181 214.178  1.00  0.38           C  
ATOM   2343  C   SER B 148     207.842 247.353 214.653  1.00  0.38           C  
ATOM   2344  O   SER B 148     208.076 247.489 215.844  1.00  0.38           O  
ATOM   2345  CB  SER B 148     205.931 245.742 213.901  1.00  0.38           C  
ATOM   2346  OG  SER B 148     204.498 245.728 213.955  1.00  0.38           O  
ATOM   2347  N   ASN B 149     208.850 247.506 213.785  1.00  0.47           N  
ATOM   2348  CA  ASN B 149     210.174 248.040 214.101  1.00  0.47           C  
ATOM   2349  C   ASN B 149     210.257 249.224 215.102  1.00  0.47           C  
ATOM   2350  O   ASN B 149     211.180 249.297 215.911  1.00  0.47           O  
ATOM   2351  CB  ASN B 149     210.768 248.441 212.730  1.00  0.47           C  
ATOM   2352  CG  ASN B 149     212.243 248.793 212.761  1.00  0.47           C  
ATOM   2353  OD1 ASN B 149     213.113 247.981 213.067  1.00  0.47           O  
ATOM   2354  ND2 ASN B 149     212.543 250.050 212.364  1.00  0.47           N  
ATOM   2355  N   ILE B 150     209.312 250.192 215.060  1.00  0.35           N  
ATOM   2356  CA  ILE B 150     209.189 251.308 215.994  1.00  0.35           C  
ATOM   2357  C   ILE B 150     208.809 250.834 217.399  1.00  0.35           C  
ATOM   2358  O   ILE B 150     207.828 250.105 217.593  1.00  0.35           O  
ATOM   2359  CB  ILE B 150     208.155 252.325 215.465  1.00  0.35           C  
ATOM   2360  CG1 ILE B 150     208.604 252.956 214.124  1.00  0.35           C  
ATOM   2361  CG2 ILE B 150     207.745 253.397 216.494  1.00  0.35           C  
ATOM   2362  CD1 ILE B 150     207.549 253.866 213.473  1.00  0.35           C  
ATOM   2363  N   GLY B 151     209.427 251.285 218.506  1.00  0.36           N  
ATOM   2364  CA  GLY B 151     209.053 250.799 219.844  1.00  0.36           C  
ATOM   2365  C   GLY B 151     207.811 251.429 220.418  1.00  0.36           C  
ATOM   2366  O   GLY B 151     207.403 251.128 221.549  1.00  0.36           O  
ATOM   2367  N   GLY B 152     207.148 252.302 219.671  1.00  0.46           N  
ATOM   2368  CA  GLY B 152     205.795 252.779 219.886  1.00  0.46           C  
ATOM   2369  C   GLY B 152     204.743 251.915 219.250  1.00  0.46           C  
ATOM   2370  O   GLY B 152     203.558 252.236 219.368  1.00  0.46           O  
ATOM   2371  N   SER B 153     205.092 250.833 218.535  1.00  0.49           N  
ATOM   2372  CA  SER B 153     204.104 249.947 217.918  1.00  0.49           C  
ATOM   2373  C   SER B 153     204.088 248.545 218.490  1.00  0.49           C  
ATOM   2374  O   SER B 153     203.061 247.877 218.415  1.00  0.49           O  
ATOM   2375  CB  SER B 153     204.330 249.794 216.414  1.00  0.49           C  
ATOM   2376  OG  SER B 153     205.664 249.345 216.266  1.00  0.49           O  
ATOM   2377  N   TYR B 154     205.200 248.093 219.102  1.00  0.49           N  
ATOM   2378  CA  TYR B 154     205.232 246.887 219.903  1.00  0.49           C  
ATOM   2379  C   TYR B 154     206.098 247.122 221.116  1.00  0.49           C  
ATOM   2380  O   TYR B 154     207.001 247.964 221.128  1.00  0.49           O  
ATOM   2381  CB  TYR B 154     205.578 245.548 219.147  1.00  0.49           C  
ATOM   2382  CG  TYR B 154     206.927 245.390 218.462  1.00  0.49           C  
ATOM   2383  CD1 TYR B 154     208.142 245.606 219.117  1.00  0.49           C  
ATOM   2384  CD2 TYR B 154     207.004 244.857 217.167  1.00  0.49           C  
ATOM   2385  CE1 TYR B 154     209.369 245.437 218.468  1.00  0.49           C  
ATOM   2386  CE2 TYR B 154     208.222 244.719 216.485  1.00  0.49           C  
ATOM   2387  CZ  TYR B 154     209.408 245.061 217.130  1.00  0.49           C  
ATOM   2388  OH  TYR B 154     210.646 245.023 216.460  1.00  0.49           O  
ATOM   2389  N   VAL B 155     205.825 246.374 222.190  1.00  0.48           N  
ATOM   2390  CA  VAL B 155     206.469 246.510 223.476  1.00  0.48           C  
ATOM   2391  C   VAL B 155     207.075 245.155 223.820  1.00  0.48           C  
ATOM   2392  O   VAL B 155     206.341 244.208 224.119  1.00  0.48           O  
ATOM   2393  CB  VAL B 155     205.456 246.952 224.526  1.00  0.48           C  
ATOM   2394  CG1 VAL B 155     206.090 247.013 225.932  1.00  0.48           C  
ATOM   2395  CG2 VAL B 155     204.909 248.337 224.113  1.00  0.48           C  
ATOM   2396  N   PRO B 156     208.394 244.980 223.798  1.00  0.48           N  
ATOM   2397  CA  PRO B 156     208.986 243.688 224.073  1.00  0.48           C  
ATOM   2398  C   PRO B 156     209.570 243.692 225.465  1.00  0.48           C  
ATOM   2399  O   PRO B 156     209.862 244.739 226.041  1.00  0.48           O  
ATOM   2400  CB  PRO B 156     210.073 243.549 222.997  1.00  0.48           C  
ATOM   2401  CG  PRO B 156     210.528 244.984 222.702  1.00  0.48           C  
ATOM   2402  CD  PRO B 156     209.332 245.862 223.096  1.00  0.48           C  
ATOM   2403  N   SER B 157     209.714 242.503 226.055  1.00  0.60           N  
ATOM   2404  CA  SER B 157     210.426 242.293 227.297  1.00  0.60           C  
ATOM   2405  C   SER B 157     211.921 242.609 227.230  1.00  0.60           C  
ATOM   2406  O   SER B 157     212.514 242.809 226.172  1.00  0.60           O  
ATOM   2407  CB  SER B 157     210.280 240.815 227.738  1.00  0.60           C  
ATOM   2408  OG  SER B 157     210.909 239.956 226.784  1.00  0.60           O  
ATOM   2409  N   GLN B 158     212.608 242.554 228.391  1.00  0.62           N  
ATOM   2410  CA  GLN B 158     214.064 242.576 228.450  1.00  0.62           C  
ATOM   2411  C   GLN B 158     214.701 241.318 227.865  1.00  0.62           C  
ATOM   2412  O   GLN B 158     215.884 241.304 227.530  1.00  0.62           O  
ATOM   2413  CB  GLN B 158     214.549 242.684 229.915  1.00  0.62           C  
ATOM   2414  CG  GLN B 158     214.268 244.054 230.572  1.00  0.62           C  
ATOM   2415  CD  GLN B 158     214.703 244.043 232.039  1.00  0.62           C  
ATOM   2416  OE1 GLN B 158     214.722 243.009 232.704  1.00  0.62           O  
ATOM   2417  NE2 GLN B 158     215.050 245.234 232.578  1.00  0.62           N  
ATOM   2418  N   SER B 159     213.927 240.233 227.686  1.00  0.61           N  
ATOM   2419  CA  SER B 159     214.367 239.001 227.056  1.00  0.61           C  
ATOM   2420  C   SER B 159     214.092 239.004 225.564  1.00  0.61           C  
ATOM   2421  O   SER B 159     214.295 237.998 224.891  1.00  0.61           O  
ATOM   2422  CB  SER B 159     213.689 237.742 227.681  1.00  0.61           C  
ATOM   2423  OG  SER B 159     212.266 237.869 227.788  1.00  0.61           O  
ATOM   2424  N   GLY B 160     213.655 240.151 224.995  1.00  0.72           N  
ATOM   2425  CA  GLY B 160     213.523 240.325 223.551  1.00  0.72           C  
ATOM   2426  C   GLY B 160     212.271 239.739 222.965  1.00  0.72           C  
ATOM   2427  O   GLY B 160     212.108 239.659 221.751  1.00  0.72           O  
ATOM   2428  N   GLN B 161     211.346 239.301 223.825  1.00  0.58           N  
ATOM   2429  CA  GLN B 161     210.137 238.616 223.444  1.00  0.58           C  
ATOM   2430  C   GLN B 161     208.997 239.613 223.388  1.00  0.58           C  
ATOM   2431  O   GLN B 161     208.890 240.494 224.236  1.00  0.58           O  
ATOM   2432  CB  GLN B 161     209.857 237.524 224.502  1.00  0.58           C  
ATOM   2433  CG  GLN B 161     208.631 236.625 224.242  1.00  0.58           C  
ATOM   2434  CD  GLN B 161     208.469 235.623 225.386  1.00  0.58           C  
ATOM   2435  OE1 GLN B 161     209.208 235.616 226.373  1.00  0.58           O  
ATOM   2436  NE2 GLN B 161     207.465 234.728 225.255  1.00  0.58           N  
ATOM   2437  N   GLY B 162     208.113 239.536 222.369  1.00  0.53           N  
ATOM   2438  CA  GLY B 162     206.932 240.398 222.300  1.00  0.53           C  
ATOM   2439  C   GLY B 162     205.979 240.228 223.463  1.00  0.53           C  
ATOM   2440  O   GLY B 162     205.588 239.105 223.775  1.00  0.53           O  
ATOM   2441  N   SER B 163     205.562 241.338 224.103  1.00  0.51           N  
ATOM   2442  CA  SER B 163     204.639 241.289 225.234  1.00  0.51           C  
ATOM   2443  C   SER B 163     203.292 241.857 224.860  1.00  0.51           C  
ATOM   2444  O   SER B 163     202.263 241.309 225.246  1.00  0.51           O  
ATOM   2445  CB  SER B 163     205.117 242.156 226.431  1.00  0.51           C  
ATOM   2446  OG  SER B 163     206.291 241.615 227.037  1.00  0.51           O  
ATOM   2447  N   CYS B 164     203.288 242.959 224.092  1.00  0.48           N  
ATOM   2448  CA  CYS B 164     202.131 243.639 223.557  1.00  0.48           C  
ATOM   2449  C   CYS B 164     202.623 244.429 222.318  1.00  0.48           C  
ATOM   2450  O   CYS B 164     203.864 244.479 222.083  1.00  0.48           O  
ATOM   2451  CB  CYS B 164     201.521 244.668 224.551  1.00  0.48           C  
ATOM   2452  SG  CYS B 164     200.570 243.911 225.915  1.00  0.48           S  
ATOM   2453  OXT CYS B 164     201.762 245.008 221.607  1.00  0.48           O  
TER    2454      CYS B 164                                                      
ATOM   2455  N   THR C   2     251.867 202.313 212.445  1.00  0.40           N  
ATOM   2456  CA  THR C   2     250.471 202.801 212.127  1.00  0.40           C  
ATOM   2457  C   THR C   2     249.507 201.670 212.366  1.00  0.40           C  
ATOM   2458  O   THR C   2     249.939 200.530 212.502  1.00  0.40           O  
ATOM   2459  CB  THR C   2     250.379 203.315 210.680  1.00  0.40           C  
ATOM   2460  OG1 THR C   2     250.975 202.396 209.771  1.00  0.40           O  
ATOM   2461  CG2 THR C   2     251.160 204.632 210.555  1.00  0.40           C  
ATOM   2462  N   SER C   3     248.201 201.937 212.488  1.00  0.43           N  
ATOM   2463  CA  SER C   3     247.212 200.889 212.654  1.00  0.43           C  
ATOM   2464  C   SER C   3     245.942 201.456 212.085  1.00  0.43           C  
ATOM   2465  O   SER C   3     245.745 202.665 212.098  1.00  0.43           O  
ATOM   2466  CB  SER C   3     246.994 200.448 214.127  1.00  0.43           C  
ATOM   2467  OG  SER C   3     246.014 199.412 214.224  1.00  0.43           O  
ATOM   2468  N   PHE C   4     245.090 200.588 211.529  1.00  0.52           N  
ATOM   2469  CA  PHE C   4     243.869 200.978 210.879  1.00  0.52           C  
ATOM   2470  C   PHE C   4     242.902 199.871 211.221  1.00  0.52           C  
ATOM   2471  O   PHE C   4     243.163 198.704 210.996  1.00  0.52           O  
ATOM   2472  CB  PHE C   4     244.106 201.103 209.344  1.00  0.52           C  
ATOM   2473  CG  PHE C   4     242.873 201.375 208.518  1.00  0.52           C  
ATOM   2474  CD1 PHE C   4     242.022 202.462 208.787  1.00  0.52           C  
ATOM   2475  CD2 PHE C   4     242.592 200.550 207.417  1.00  0.52           C  
ATOM   2476  CE1 PHE C   4     240.911 202.717 207.971  1.00  0.52           C  
ATOM   2477  CE2 PHE C   4     241.492 200.805 206.594  1.00  0.52           C  
ATOM   2478  CZ  PHE C   4     240.658 201.895 206.869  1.00  0.52           C  
ATOM   2479  N   VAL C   5     241.752 200.249 211.809  1.00  0.57           N  
ATOM   2480  CA  VAL C   5     240.682 199.306 212.043  1.00  0.57           C  
ATOM   2481  C   VAL C   5     239.490 199.949 211.376  1.00  0.57           C  
ATOM   2482  O   VAL C   5     239.204 201.113 211.524  1.00  0.57           O  
ATOM   2483  CB  VAL C   5     240.424 198.988 213.514  1.00  0.57           C  
ATOM   2484  CG1 VAL C   5     239.345 197.893 213.628  1.00  0.57           C  
ATOM   2485  CG2 VAL C   5     241.726 198.480 214.167  1.00  0.57           C  
ATOM   2486  N   THR C   6     238.817 199.146 210.537  1.00  0.68           N  
ATOM   2487  CA  THR C   6     237.704 199.621 209.748  1.00  0.68           C  
ATOM   2488  C   THR C   6     236.904 198.399 209.460  1.00  0.68           C  
ATOM   2489  O   THR C   6     237.176 197.295 209.876  1.00  0.68           O  
ATOM   2490  CB  THR C   6     238.036 200.359 208.436  1.00  0.68           C  
ATOM   2491  OG1 THR C   6     236.903 201.032 207.881  1.00  0.68           O  
ATOM   2492  CG2 THR C   6     238.588 199.435 207.335  1.00  0.68           C  
ATOM   2493  N   LEU C   7     235.886 198.530 208.668  1.00  0.61           N  
ATOM   2494  CA  LEU C   7     234.796 197.654 208.625  1.00  0.61           C  
ATOM   2495  C   LEU C   7     234.947 196.591 207.618  1.00  0.61           C  
ATOM   2496  O   LEU C   7     235.631 196.836 206.618  1.00  0.61           O  
ATOM   2497  CB  LEU C   7     233.577 198.499 208.238  1.00  0.61           C  
ATOM   2498  CG  LEU C   7     233.057 199.230 209.409  1.00  0.61           C  
ATOM   2499  CD1 LEU C   7     231.948 200.236 209.029  1.00  0.61           C  
ATOM   2500  CD2 LEU C   7     232.681 198.062 210.281  1.00  0.61           C  
ATOM   2501  N   PRO C   8     234.343 195.404 207.833  1.00  0.64           N  
ATOM   2502  CA  PRO C   8     234.764 194.198 207.165  1.00  0.64           C  
ATOM   2503  C   PRO C   8     234.814 194.278 205.668  1.00  0.64           C  
ATOM   2504  O   PRO C   8     233.761 194.418 205.031  1.00  0.64           O  
ATOM   2505  CB  PRO C   8     233.853 193.074 207.718  1.00  0.64           C  
ATOM   2506  CG  PRO C   8     233.399 193.602 209.063  1.00  0.64           C  
ATOM   2507  CD  PRO C   8     233.323 195.104 208.846  1.00  0.64           C  
ATOM   2508  N   SER C   9     235.991 194.218 205.055  1.00  0.64           N  
ATOM   2509  CA  SER C   9     236.103 194.591 203.669  1.00  0.64           C  
ATOM   2510  C   SER C   9     237.261 193.851 203.139  1.00  0.64           C  
ATOM   2511  O   SER C   9     238.289 193.726 203.808  1.00  0.64           O  
ATOM   2512  CB  SER C   9     236.359 196.115 203.448  1.00  0.64           C  
ATOM   2513  OG  SER C   9     235.887 196.584 202.184  1.00  0.64           O  
ATOM   2514  N   PHE C  10     237.136 193.380 201.910  1.00  0.56           N  
ATOM   2515  CA  PHE C  10     238.268 193.056 201.094  1.00  0.56           C  
ATOM   2516  C   PHE C  10     238.718 194.364 200.452  1.00  0.56           C  
ATOM   2517  O   PHE C  10     238.108 195.417 200.680  1.00  0.56           O  
ATOM   2518  CB  PHE C  10     237.903 191.923 200.101  1.00  0.56           C  
ATOM   2519  CG  PHE C  10     236.858 192.346 199.104  1.00  0.56           C  
ATOM   2520  CD1 PHE C  10     235.487 192.358 199.423  1.00  0.56           C  
ATOM   2521  CD2 PHE C  10     237.268 192.784 197.836  1.00  0.56           C  
ATOM   2522  CE1 PHE C  10     234.547 192.829 198.497  1.00  0.56           C  
ATOM   2523  CE2 PHE C  10     236.332 193.246 196.906  1.00  0.56           C  
ATOM   2524  CZ  PHE C  10     234.971 193.272 197.237  1.00  0.56           C  
ATOM   2525  N   ASN C  11     239.795 194.350 199.653  1.00  0.64           N  
ATOM   2526  CA  ASN C  11     240.245 195.526 198.933  1.00  0.64           C  
ATOM   2527  C   ASN C  11     239.382 195.919 197.736  1.00  0.64           C  
ATOM   2528  O   ASN C  11     239.819 195.963 196.586  1.00  0.64           O  
ATOM   2529  CB  ASN C  11     241.737 195.450 198.544  1.00  0.64           C  
ATOM   2530  CG  ASN C  11     242.099 194.247 197.675  1.00  0.64           C  
ATOM   2531  OD1 ASN C  11     241.382 193.248 197.578  1.00  0.64           O  
ATOM   2532  ND2 ASN C  11     243.289 194.361 197.047  1.00  0.64           N  
ATOM   2533  N   ASP C  12     238.124 196.290 198.006  1.00  0.75           N  
ATOM   2534  CA  ASP C  12     237.227 196.943 197.090  1.00  0.75           C  
ATOM   2535  C   ASP C  12     237.716 198.372 196.841  1.00  0.75           C  
ATOM   2536  O   ASP C  12     237.371 199.315 197.547  1.00  0.75           O  
ATOM   2537  CB  ASP C  12     235.808 196.866 197.692  1.00  0.75           C  
ATOM   2538  CG  ASP C  12     234.779 197.371 196.710  1.00  0.75           C  
ATOM   2539  OD1 ASP C  12     234.737 196.845 195.572  1.00  0.75           O  
ATOM   2540  OD2 ASP C  12     234.038 198.305 197.109  1.00  0.75           O  
ATOM   2541  N   HIS C  13     238.619 198.534 195.858  1.00  0.78           N  
ATOM   2542  CA  HIS C  13     239.416 199.730 195.693  1.00  0.78           C  
ATOM   2543  C   HIS C  13     239.251 200.324 194.311  1.00  0.78           C  
ATOM   2544  O   HIS C  13     239.449 199.646 193.304  1.00  0.78           O  
ATOM   2545  CB  HIS C  13     240.920 199.403 195.888  1.00  0.78           C  
ATOM   2546  CG  HIS C  13     241.830 200.592 195.758  1.00  0.78           C  
ATOM   2547  ND1 HIS C  13     242.086 201.386 196.857  1.00  0.78           N  
ATOM   2548  CD2 HIS C  13     242.415 201.119 194.649  1.00  0.78           C  
ATOM   2549  CE1 HIS C  13     242.818 202.383 196.399  1.00  0.78           C  
ATOM   2550  NE2 HIS C  13     243.047 202.270 195.068  1.00  0.78           N  
ATOM   2551  N   SER C  14     238.946 201.631 194.207  1.00  0.85           N  
ATOM   2552  CA  SER C  14     239.056 202.334 192.933  1.00  0.85           C  
ATOM   2553  C   SER C  14     239.778 203.660 193.083  1.00  0.85           C  
ATOM   2554  O   SER C  14     239.570 204.445 194.004  1.00  0.85           O  
ATOM   2555  CB  SER C  14     237.718 202.496 192.153  1.00  0.85           C  
ATOM   2556  OG  SER C  14     236.800 203.355 192.824  1.00  0.85           O  
ATOM   2557  N   PHE C  15     240.733 203.937 192.175  1.00  0.83           N  
ATOM   2558  CA  PHE C  15     241.402 205.221 192.116  1.00  0.83           C  
ATOM   2559  C   PHE C  15     240.483 206.353 191.693  1.00  0.83           C  
ATOM   2560  O   PHE C  15     239.632 206.197 190.818  1.00  0.83           O  
ATOM   2561  CB  PHE C  15     242.594 205.200 191.128  1.00  0.83           C  
ATOM   2562  CG  PHE C  15     243.770 204.482 191.720  1.00  0.83           C  
ATOM   2563  CD1 PHE C  15     244.735 205.213 192.429  1.00  0.83           C  
ATOM   2564  CD2 PHE C  15     243.944 203.098 191.562  1.00  0.83           C  
ATOM   2565  CE1 PHE C  15     245.857 204.576 192.974  1.00  0.83           C  
ATOM   2566  CE2 PHE C  15     245.065 202.455 192.104  1.00  0.83           C  
ATOM   2567  CZ  PHE C  15     246.022 203.196 192.808  1.00  0.83           C  
ATOM   2568  N   VAL C  16     240.697 207.544 192.279  1.00  0.87           N  
ATOM   2569  CA  VAL C  16     240.127 208.770 191.774  1.00  0.87           C  
ATOM   2570  C   VAL C  16     241.317 209.556 191.248  1.00  0.87           C  
ATOM   2571  O   VAL C  16     242.124 210.110 191.993  1.00  0.87           O  
ATOM   2572  CB  VAL C  16     239.370 209.537 192.854  1.00  0.87           C  
ATOM   2573  CG1 VAL C  16     238.765 210.833 192.282  1.00  0.87           C  
ATOM   2574  CG2 VAL C  16     238.229 208.645 193.380  1.00  0.87           C  
ATOM   2575  N   ASN C  17     241.483 209.596 189.916  1.00  0.88           N  
ATOM   2576  CA  ASN C  17     242.611 210.237 189.270  1.00  0.88           C  
ATOM   2577  C   ASN C  17     242.189 211.588 188.761  1.00  0.88           C  
ATOM   2578  O   ASN C  17     241.221 211.686 188.002  1.00  0.88           O  
ATOM   2579  CB  ASN C  17     243.113 209.504 188.002  1.00  0.88           C  
ATOM   2580  CG  ASN C  17     243.508 208.064 188.271  1.00  0.88           C  
ATOM   2581  OD1 ASN C  17     242.689 207.183 188.531  1.00  0.88           O  
ATOM   2582  ND2 ASN C  17     244.822 207.776 188.147  1.00  0.88           N  
ATOM   2583  N   ILE C  18     242.894 212.664 189.120  1.00  0.87           N  
ATOM   2584  CA  ILE C  18     242.493 214.008 188.754  1.00  0.87           C  
ATOM   2585  C   ILE C  18     243.578 214.592 187.878  1.00  0.87           C  
ATOM   2586  O   ILE C  18     244.729 214.734 188.286  1.00  0.87           O  
ATOM   2587  CB  ILE C  18     242.230 214.895 189.974  1.00  0.87           C  
ATOM   2588  CG1 ILE C  18     241.187 214.210 190.898  1.00  0.87           C  
ATOM   2589  CG2 ILE C  18     241.760 216.293 189.505  1.00  0.87           C  
ATOM   2590  CD1 ILE C  18     240.819 214.988 192.168  1.00  0.87           C  
ATOM   2591  N   THR C  19     243.233 214.944 186.626  1.00  0.88           N  
ATOM   2592  CA  THR C  19     244.172 215.558 185.698  1.00  0.88           C  
ATOM   2593  C   THR C  19     243.909 217.036 185.669  1.00  0.88           C  
ATOM   2594  O   THR C  19     242.814 217.481 185.337  1.00  0.88           O  
ATOM   2595  CB  THR C  19     244.084 215.063 184.258  1.00  0.88           C  
ATOM   2596  OG1 THR C  19     244.404 213.682 184.200  1.00  0.88           O  
ATOM   2597  CG2 THR C  19     245.109 215.770 183.348  1.00  0.88           C  
ATOM   2598  N   VAL C  20     244.937 217.833 185.997  1.00  0.83           N  
ATOM   2599  CA  VAL C  20     244.930 219.273 185.851  1.00  0.83           C  
ATOM   2600  C   VAL C  20     245.760 219.608 184.630  1.00  0.83           C  
ATOM   2601  O   VAL C  20     246.971 219.382 184.596  1.00  0.83           O  
ATOM   2602  CB  VAL C  20     245.543 219.949 187.073  1.00  0.83           C  
ATOM   2603  CG1 VAL C  20     245.711 221.463 186.839  1.00  0.83           C  
ATOM   2604  CG2 VAL C  20     244.652 219.692 188.302  1.00  0.83           C  
ATOM   2605  N   SER C  21     245.138 220.152 183.573  1.00  0.81           N  
ATOM   2606  CA  SER C  21     245.841 220.520 182.356  1.00  0.81           C  
ATOM   2607  C   SER C  21     245.728 222.007 182.143  1.00  0.81           C  
ATOM   2608  O   SER C  21     244.683 222.606 182.358  1.00  0.81           O  
ATOM   2609  CB  SER C  21     245.355 219.734 181.104  1.00  0.81           C  
ATOM   2610  OG  SER C  21     243.957 219.895 180.882  1.00  0.81           O  
ATOM   2611  N   ALA C  22     246.843 222.661 181.771  1.00  0.80           N  
ATOM   2612  CA  ALA C  22     246.849 224.087 181.555  1.00  0.80           C  
ATOM   2613  C   ALA C  22     248.032 224.443 180.684  1.00  0.80           C  
ATOM   2614  O   ALA C  22     249.056 223.756 180.696  1.00  0.80           O  
ATOM   2615  CB  ALA C  22     246.932 224.853 182.895  1.00  0.80           C  
ATOM   2616  N   ALA C  23     247.917 225.536 179.915  1.00  0.74           N  
ATOM   2617  CA  ALA C  23     248.938 225.974 178.998  1.00  0.74           C  
ATOM   2618  C   ALA C  23     249.241 227.430 179.277  1.00  0.74           C  
ATOM   2619  O   ALA C  23     248.448 228.147 179.889  1.00  0.74           O  
ATOM   2620  CB  ALA C  23     248.446 225.780 177.550  1.00  0.74           C  
ATOM   2621  N   PHE C  24     250.427 227.906 178.860  1.00  0.63           N  
ATOM   2622  CA  PHE C  24     250.864 229.246 179.193  1.00  0.63           C  
ATOM   2623  C   PHE C  24     251.452 229.906 177.977  1.00  0.63           C  
ATOM   2624  O   PHE C  24     251.874 229.259 177.020  1.00  0.63           O  
ATOM   2625  CB  PHE C  24     251.937 229.304 180.323  1.00  0.63           C  
ATOM   2626  CG  PHE C  24     251.430 228.627 181.561  1.00  0.63           C  
ATOM   2627  CD1 PHE C  24     250.700 229.337 182.527  1.00  0.63           C  
ATOM   2628  CD2 PHE C  24     251.612 227.245 181.724  1.00  0.63           C  
ATOM   2629  CE1 PHE C  24     250.130 228.670 183.618  1.00  0.63           C  
ATOM   2630  CE2 PHE C  24     251.036 226.571 182.801  1.00  0.63           C  
ATOM   2631  CZ  PHE C  24     250.292 227.285 183.743  1.00  0.63           C  
ATOM   2632  N   GLY C  25     251.498 231.243 177.993  1.00  0.54           N  
ATOM   2633  CA  GLY C  25     252.205 231.979 176.970  1.00  0.54           C  
ATOM   2634  C   GLY C  25     252.370 233.409 177.359  1.00  0.54           C  
ATOM   2635  O   GLY C  25     252.170 233.790 178.512  1.00  0.54           O  
ATOM   2636  N   GLY C  26     252.731 234.240 176.364  1.00  0.48           N  
ATOM   2637  CA  GLY C  26     253.100 235.636 176.556  1.00  0.48           C  
ATOM   2638  C   GLY C  26     254.579 235.770 176.783  1.00  0.48           C  
ATOM   2639  O   GLY C  26     255.178 234.948 177.462  1.00  0.48           O  
ATOM   2640  N   HIS C  27     255.213 236.809 176.209  1.00  0.44           N  
ATOM   2641  CA  HIS C  27     256.617 237.104 176.487  1.00  0.44           C  
ATOM   2642  C   HIS C  27     256.762 238.366 177.313  1.00  0.44           C  
ATOM   2643  O   HIS C  27     257.825 238.660 177.848  1.00  0.44           O  
ATOM   2644  CB  HIS C  27     257.428 237.342 175.193  1.00  0.44           C  
ATOM   2645  CG  HIS C  27     257.556 236.126 174.337  1.00  0.44           C  
ATOM   2646  ND1 HIS C  27     258.375 235.102 174.759  1.00  0.44           N  
ATOM   2647  CD2 HIS C  27     257.027 235.835 173.121  1.00  0.44           C  
ATOM   2648  CE1 HIS C  27     258.334 234.206 173.799  1.00  0.44           C  
ATOM   2649  NE2 HIS C  27     257.531 234.598 172.780  1.00  0.44           N  
ATOM   2650  N   SER C  28     255.685 239.165 177.440  1.00  0.36           N  
ATOM   2651  CA  SER C  28     255.647 240.335 178.303  1.00  0.36           C  
ATOM   2652  C   SER C  28     255.482 239.969 179.763  1.00  0.36           C  
ATOM   2653  O   SER C  28     256.015 240.642 180.639  1.00  0.36           O  
ATOM   2654  CB  SER C  28     254.507 241.300 177.894  1.00  0.36           C  
ATOM   2655  OG  SER C  28     253.302 240.583 177.606  1.00  0.36           O  
ATOM   2656  N   GLY C  29     254.742 238.884 180.041  1.00  0.41           N  
ATOM   2657  CA  GLY C  29     254.627 238.277 181.353  1.00  0.41           C  
ATOM   2658  C   GLY C  29     253.922 236.969 181.168  1.00  0.41           C  
ATOM   2659  O   GLY C  29     253.069 236.846 180.285  1.00  0.41           O  
ATOM   2660  N   ALA C  30     254.262 235.946 181.970  1.00  0.61           N  
ATOM   2661  CA  ALA C  30     253.638 234.641 181.858  1.00  0.61           C  
ATOM   2662  C   ALA C  30     252.146 234.624 182.213  1.00  0.61           C  
ATOM   2663  O   ALA C  30     251.725 235.050 183.287  1.00  0.61           O  
ATOM   2664  CB  ALA C  30     254.386 233.619 182.734  1.00  0.61           C  
ATOM   2665  N   ASN C  31     251.285 234.103 181.312  1.00  0.57           N  
ATOM   2666  CA  ASN C  31     249.853 234.064 181.560  1.00  0.57           C  
ATOM   2667  C   ASN C  31     249.233 232.764 181.066  1.00  0.57           C  
ATOM   2668  O   ASN C  31     249.854 232.027 180.307  1.00  0.57           O  
ATOM   2669  CB  ASN C  31     249.144 235.360 181.060  1.00  0.57           C  
ATOM   2670  CG  ASN C  31     248.754 235.408 179.583  1.00  0.57           C  
ATOM   2671  OD1 ASN C  31     247.591 235.664 179.272  1.00  0.57           O  
ATOM   2672  ND2 ASN C  31     249.701 235.182 178.652  1.00  0.57           N  
ATOM   2673  N   LEU C  32     248.008 232.433 181.527  1.00  0.61           N  
ATOM   2674  CA  LEU C  32     247.396 231.122 181.367  1.00  0.61           C  
ATOM   2675  C   LEU C  32     246.342 231.103 180.276  1.00  0.61           C  
ATOM   2676  O   LEU C  32     245.509 232.001 180.172  1.00  0.61           O  
ATOM   2677  CB  LEU C  32     246.766 230.670 182.717  1.00  0.61           C  
ATOM   2678  CG  LEU C  32     245.974 229.339 182.715  1.00  0.61           C  
ATOM   2679  CD1 LEU C  32     246.191 228.568 184.023  1.00  0.61           C  
ATOM   2680  CD2 LEU C  32     244.463 229.566 182.536  1.00  0.61           C  
ATOM   2681  N   ILE C  33     246.336 230.035 179.454  1.00  0.56           N  
ATOM   2682  CA  ILE C  33     245.297 229.778 178.474  1.00  0.56           C  
ATOM   2683  C   ILE C  33     244.905 228.309 178.546  1.00  0.56           C  
ATOM   2684  O   ILE C  33     245.643 227.475 179.066  1.00  0.56           O  
ATOM   2685  CB  ILE C  33     245.704 230.113 177.033  1.00  0.56           C  
ATOM   2686  CG1 ILE C  33     247.005 229.386 176.608  1.00  0.56           C  
ATOM   2687  CG2 ILE C  33     245.819 231.646 176.890  1.00  0.56           C  
ATOM   2688  CD1 ILE C  33     247.338 229.541 175.119  1.00  0.56           C  
ATOM   2689  N   ALA C  34     243.706 227.961 178.023  1.00  0.70           N  
ATOM   2690  CA  ALA C  34     243.281 226.593 177.751  1.00  0.70           C  
ATOM   2691  C   ALA C  34     243.392 225.579 178.898  1.00  0.70           C  
ATOM   2692  O   ALA C  34     243.858 224.456 178.718  1.00  0.70           O  
ATOM   2693  CB  ALA C  34     243.981 226.095 176.469  1.00  0.70           C  
ATOM   2694  N   SER C  35     242.950 225.961 180.114  1.00  0.77           N  
ATOM   2695  CA  SER C  35     242.822 225.044 181.245  1.00  0.77           C  
ATOM   2696  C   SER C  35     241.674 224.053 181.082  1.00  0.77           C  
ATOM   2697  O   SER C  35     240.624 224.419 180.555  1.00  0.77           O  
ATOM   2698  CB  SER C  35     242.633 225.798 182.593  1.00  0.77           C  
ATOM   2699  OG  SER C  35     242.791 224.937 183.725  1.00  0.77           O  
ATOM   2700  N   ASP C  36     241.842 222.805 181.565  1.00  0.79           N  
ATOM   2701  CA  ASP C  36     240.775 221.827 181.664  1.00  0.79           C  
ATOM   2702  C   ASP C  36     241.043 220.918 182.872  1.00  0.79           C  
ATOM   2703  O   ASP C  36     242.157 220.826 183.401  1.00  0.79           O  
ATOM   2704  CB  ASP C  36     240.607 221.022 180.339  1.00  0.79           C  
ATOM   2705  CG  ASP C  36     239.308 220.229 180.246  1.00  0.79           C  
ATOM   2706  OD1 ASP C  36     238.429 220.393 181.132  1.00  0.79           O  
ATOM   2707  OD2 ASP C  36     239.200 219.424 179.286  1.00  0.79           O  
ATOM   2708  N   THR C  37     239.987 220.245 183.364  1.00  0.83           N  
ATOM   2709  CA  THR C  37     240.049 219.404 184.553  1.00  0.83           C  
ATOM   2710  C   THR C  37     239.221 218.163 184.362  1.00  0.83           C  
ATOM   2711  O   THR C  37     238.002 218.238 184.195  1.00  0.83           O  
ATOM   2712  CB  THR C  37     239.461 220.007 185.828  1.00  0.83           C  
ATOM   2713  OG1 THR C  37     239.787 221.374 185.997  1.00  0.83           O  
ATOM   2714  CG2 THR C  37     240.009 219.265 187.057  1.00  0.83           C  
ATOM   2715  N   THR C  38     239.816 216.963 184.462  1.00  0.86           N  
ATOM   2716  CA  THR C  38     239.032 215.733 184.432  1.00  0.86           C  
ATOM   2717  C   THR C  38     239.311 214.847 185.616  1.00  0.86           C  
ATOM   2718  O   THR C  38     240.429 214.750 186.121  1.00  0.86           O  
ATOM   2719  CB  THR C  38     239.139 214.908 183.154  1.00  0.86           C  
ATOM   2720  OG1 THR C  38     240.474 214.545 182.831  1.00  0.86           O  
ATOM   2721  CG2 THR C  38     238.596 215.724 181.977  1.00  0.86           C  
ATOM   2722  N   ILE C  39     238.256 214.167 186.098  1.00  0.86           N  
ATOM   2723  CA  ILE C  39     238.321 213.180 187.155  1.00  0.86           C  
ATOM   2724  C   ILE C  39     237.975 211.862 186.500  1.00  0.86           C  
ATOM   2725  O   ILE C  39     236.860 211.664 186.018  1.00  0.86           O  
ATOM   2726  CB  ILE C  39     237.331 213.453 188.275  1.00  0.86           C  
ATOM   2727  CG1 ILE C  39     237.512 214.864 188.880  1.00  0.86           C  
ATOM   2728  CG2 ILE C  39     237.521 212.378 189.364  1.00  0.86           C  
ATOM   2729  CD1 ILE C  39     236.193 215.419 189.421  1.00  0.86           C  
ATOM   2730  N   ASN C  40     238.957 210.946 186.388  1.00  0.87           N  
ATOM   2731  CA  ASN C  40     238.841 209.663 185.698  1.00  0.87           C  
ATOM   2732  C   ASN C  40     238.325 209.782 184.256  1.00  0.87           C  
ATOM   2733  O   ASN C  40     237.652 208.894 183.740  1.00  0.87           O  
ATOM   2734  CB  ASN C  40     237.985 208.631 186.493  1.00  0.87           C  
ATOM   2735  CG  ASN C  40     238.619 208.281 187.838  1.00  0.87           C  
ATOM   2736  OD1 ASN C  40     239.036 209.134 188.620  1.00  0.87           O  
ATOM   2737  ND2 ASN C  40     238.701 206.966 188.143  1.00  0.87           N  
ATOM   2738  N   GLY C  41     238.662 210.892 183.562  1.00  0.89           N  
ATOM   2739  CA  GLY C  41     238.156 211.199 182.225  1.00  0.89           C  
ATOM   2740  C   GLY C  41     236.838 211.942 182.158  1.00  0.89           C  
ATOM   2741  O   GLY C  41     236.382 212.263 181.065  1.00  0.89           O  
ATOM   2742  N   PHE C  42     236.202 212.280 183.298  1.00  0.82           N  
ATOM   2743  CA  PHE C  42     234.886 212.907 183.319  1.00  0.82           C  
ATOM   2744  C   PHE C  42     234.860 214.187 184.147  1.00  0.82           C  
ATOM   2745  O   PHE C  42     235.776 214.506 184.898  1.00  0.82           O  
ATOM   2746  CB  PHE C  42     233.812 211.949 183.911  1.00  0.82           C  
ATOM   2747  CG  PHE C  42     233.648 210.688 183.104  1.00  0.82           C  
ATOM   2748  CD1 PHE C  42     233.512 210.719 181.703  1.00  0.82           C  
ATOM   2749  CD2 PHE C  42     233.582 209.447 183.760  1.00  0.82           C  
ATOM   2750  CE1 PHE C  42     233.341 209.536 180.974  1.00  0.82           C  
ATOM   2751  CE2 PHE C  42     233.399 208.262 183.035  1.00  0.82           C  
ATOM   2752  CZ  PHE C  42     233.282 208.307 181.641  1.00  0.82           C  
ATOM   2753  N   SER C  43     233.781 214.988 183.991  1.00  0.82           N  
ATOM   2754  CA  SER C  43     233.534 216.227 184.736  1.00  0.82           C  
ATOM   2755  C   SER C  43     233.286 216.017 186.229  1.00  0.82           C  
ATOM   2756  O   SER C  43     233.706 216.803 187.077  1.00  0.82           O  
ATOM   2757  CB  SER C  43     232.335 217.007 184.122  1.00  0.82           C  
ATOM   2758  OG  SER C  43     232.180 218.308 184.692  1.00  0.82           O  
ATOM   2759  N   SER C  44     232.583 214.927 186.590  1.00  0.84           N  
ATOM   2760  CA  SER C  44     232.307 214.587 187.972  1.00  0.84           C  
ATOM   2761  C   SER C  44     232.434 213.092 188.164  1.00  0.84           C  
ATOM   2762  O   SER C  44     232.417 212.319 187.207  1.00  0.84           O  
ATOM   2763  CB  SER C  44     230.923 215.104 188.478  1.00  0.84           C  
ATOM   2764  OG  SER C  44     229.807 214.410 187.909  1.00  0.84           O  
ATOM   2765  N   PHE C  45     232.611 212.657 189.423  1.00  0.84           N  
ATOM   2766  CA  PHE C  45     232.798 211.268 189.773  1.00  0.84           C  
ATOM   2767  C   PHE C  45     232.253 211.093 191.181  1.00  0.84           C  
ATOM   2768  O   PHE C  45     232.298 212.014 191.995  1.00  0.84           O  
ATOM   2769  CB  PHE C  45     234.318 210.928 189.714  1.00  0.84           C  
ATOM   2770  CG  PHE C  45     234.642 209.466 189.883  1.00  0.84           C  
ATOM   2771  CD1 PHE C  45     234.812 208.912 191.164  1.00  0.84           C  
ATOM   2772  CD2 PHE C  45     234.823 208.642 188.759  1.00  0.84           C  
ATOM   2773  CE1 PHE C  45     235.117 207.555 191.322  1.00  0.84           C  
ATOM   2774  CE2 PHE C  45     235.149 207.287 188.913  1.00  0.84           C  
ATOM   2775  CZ  PHE C  45     235.288 206.743 190.195  1.00  0.84           C  
ATOM   2776  N   CYS C  46     231.733 209.905 191.535  1.00  0.83           N  
ATOM   2777  CA  CYS C  46     231.367 209.633 192.910  1.00  0.83           C  
ATOM   2778  C   CYS C  46     231.835 208.247 193.271  1.00  0.83           C  
ATOM   2779  O   CYS C  46     231.705 207.318 192.483  1.00  0.83           O  
ATOM   2780  CB  CYS C  46     229.853 209.811 193.197  1.00  0.83           C  
ATOM   2781  SG  CYS C  46     229.551 210.054 194.980  1.00  0.83           S  
ATOM   2782  N   VAL C  47     232.450 208.106 194.459  1.00  0.85           N  
ATOM   2783  CA  VAL C  47     233.034 206.864 194.925  1.00  0.85           C  
ATOM   2784  C   VAL C  47     231.960 205.906 195.407  1.00  0.85           C  
ATOM   2785  O   VAL C  47     231.176 206.214 196.307  1.00  0.85           O  
ATOM   2786  CB  VAL C  47     234.050 207.124 196.035  1.00  0.85           C  
ATOM   2787  CG1 VAL C  47     234.631 205.811 196.593  1.00  0.85           C  
ATOM   2788  CG2 VAL C  47     235.197 207.994 195.485  1.00  0.85           C  
ATOM   2789  N   ASP C  48     231.905 204.722 194.779  1.00  0.80           N  
ATOM   2790  CA  ASP C  48     231.041 203.616 195.092  1.00  0.80           C  
ATOM   2791  C   ASP C  48     231.772 202.542 195.894  1.00  0.80           C  
ATOM   2792  O   ASP C  48     231.245 201.989 196.859  1.00  0.80           O  
ATOM   2793  CB  ASP C  48     230.494 203.036 193.749  1.00  0.80           C  
ATOM   2794  CG  ASP C  48     231.531 202.753 192.653  1.00  0.80           C  
ATOM   2795  OD1 ASP C  48     232.739 203.085 192.815  1.00  0.80           O  
ATOM   2796  OD2 ASP C  48     231.094 202.205 191.611  1.00  0.80           O  
ATOM   2797  N   THR C  49     233.024 202.258 195.500  1.00  0.80           N  
ATOM   2798  CA  THR C  49     233.964 201.359 196.157  1.00  0.80           C  
ATOM   2799  C   THR C  49     234.318 201.735 197.590  1.00  0.80           C  
ATOM   2800  O   THR C  49     234.298 202.894 198.007  1.00  0.80           O  
ATOM   2801  CB  THR C  49     235.268 201.171 195.393  1.00  0.80           C  
ATOM   2802  OG1 THR C  49     235.941 202.416 195.251  1.00  0.80           O  
ATOM   2803  CG2 THR C  49     234.982 200.592 193.999  1.00  0.80           C  
ATOM   2804  N   ARG C  50     234.648 200.739 198.430  1.00  0.72           N  
ATOM   2805  CA  ARG C  50     234.936 201.010 199.829  1.00  0.72           C  
ATOM   2806  C   ARG C  50     236.321 201.573 200.155  1.00  0.72           C  
ATOM   2807  O   ARG C  50     236.516 202.112 201.247  1.00  0.72           O  
ATOM   2808  CB  ARG C  50     234.617 199.791 200.719  1.00  0.72           C  
ATOM   2809  CG  ARG C  50     233.092 199.614 200.901  1.00  0.72           C  
ATOM   2810  CD  ARG C  50     232.697 198.643 202.016  1.00  0.72           C  
ATOM   2811  NE  ARG C  50     233.172 199.291 203.272  1.00  0.72           N  
ATOM   2812  CZ  ARG C  50     233.719 198.637 204.295  1.00  0.72           C  
ATOM   2813  NH1 ARG C  50     234.640 199.255 205.040  1.00  0.72           N  
ATOM   2814  NH2 ARG C  50     233.376 197.389 204.586  1.00  0.72           N  
ATOM   2815  N   GLN C  51     237.312 201.509 199.250  1.00  0.77           N  
ATOM   2816  CA  GLN C  51     238.543 202.270 199.381  1.00  0.77           C  
ATOM   2817  C   GLN C  51     238.841 203.086 198.141  1.00  0.77           C  
ATOM   2818  O   GLN C  51     238.592 202.679 197.008  1.00  0.77           O  
ATOM   2819  CB  GLN C  51     239.800 201.418 199.696  1.00  0.77           C  
ATOM   2820  CG  GLN C  51     239.839 200.876 201.141  1.00  0.77           C  
ATOM   2821  CD  GLN C  51     239.393 199.420 201.241  1.00  0.77           C  
ATOM   2822  OE1 GLN C  51     239.984 198.526 200.636  1.00  0.77           O  
ATOM   2823  NE2 GLN C  51     238.372 199.153 202.084  1.00  0.77           N  
ATOM   2824  N   PHE C  52     239.429 204.280 198.335  1.00  0.82           N  
ATOM   2825  CA  PHE C  52     239.845 205.099 197.221  1.00  0.82           C  
ATOM   2826  C   PHE C  52     241.161 205.809 197.493  1.00  0.82           C  
ATOM   2827  O   PHE C  52     241.548 206.057 198.633  1.00  0.82           O  
ATOM   2828  CB  PHE C  52     238.720 206.082 196.773  1.00  0.82           C  
ATOM   2829  CG  PHE C  52     238.465 207.205 197.744  1.00  0.82           C  
ATOM   2830  CD1 PHE C  52     237.763 206.991 198.942  1.00  0.82           C  
ATOM   2831  CD2 PHE C  52     238.935 208.496 197.454  1.00  0.82           C  
ATOM   2832  CE1 PHE C  52     237.546 208.045 199.839  1.00  0.82           C  
ATOM   2833  CE2 PHE C  52     238.718 209.549 198.348  1.00  0.82           C  
ATOM   2834  CZ  PHE C  52     238.023 209.324 199.541  1.00  0.82           C  
ATOM   2835  N   THR C  53     241.889 206.152 196.417  1.00  0.85           N  
ATOM   2836  CA  THR C  53     243.115 206.939 196.493  1.00  0.85           C  
ATOM   2837  C   THR C  53     242.902 208.124 195.582  1.00  0.85           C  
ATOM   2838  O   THR C  53     242.572 207.942 194.409  1.00  0.85           O  
ATOM   2839  CB  THR C  53     244.372 206.226 195.978  1.00  0.85           C  
ATOM   2840  OG1 THR C  53     244.616 204.983 196.617  1.00  0.85           O  
ATOM   2841  CG2 THR C  53     245.632 207.054 196.253  1.00  0.85           C  
ATOM   2842  N   ILE C  54     243.083 209.370 196.066  1.00  0.85           N  
ATOM   2843  CA  ILE C  54     243.115 210.543 195.198  1.00  0.85           C  
ATOM   2844  C   ILE C  54     244.536 210.741 194.700  1.00  0.85           C  
ATOM   2845  O   ILE C  54     245.490 210.751 195.478  1.00  0.85           O  
ATOM   2846  CB  ILE C  54     242.592 211.823 195.859  1.00  0.85           C  
ATOM   2847  CG1 ILE C  54     241.070 211.685 196.090  1.00  0.85           C  
ATOM   2848  CG2 ILE C  54     242.892 213.068 194.982  1.00  0.85           C  
ATOM   2849  CD1 ILE C  54     240.449 212.872 196.836  1.00  0.85           C  
ATOM   2850  N   SER C  55     244.715 210.895 193.373  1.00  0.86           N  
ATOM   2851  CA  SER C  55     246.015 211.207 192.794  1.00  0.86           C  
ATOM   2852  C   SER C  55     245.903 212.358 191.813  1.00  0.86           C  
ATOM   2853  O   SER C  55     244.997 212.396 190.980  1.00  0.86           O  
ATOM   2854  CB  SER C  55     246.656 210.000 192.068  1.00  0.86           C  
ATOM   2855  OG  SER C  55     248.004 210.292 191.692  1.00  0.86           O  
ATOM   2856  N   LEU C  56     246.833 213.329 191.896  1.00  0.86           N  
ATOM   2857  CA  LEU C  56     246.888 214.479 191.015  1.00  0.86           C  
ATOM   2858  C   LEU C  56     247.932 214.286 189.937  1.00  0.86           C  
ATOM   2859  O   LEU C  56     249.101 214.020 190.208  1.00  0.86           O  
ATOM   2860  CB  LEU C  56     247.292 215.780 191.762  1.00  0.86           C  
ATOM   2861  CG  LEU C  56     246.132 216.601 192.348  1.00  0.86           C  
ATOM   2862  CD1 LEU C  56     246.716 217.725 193.214  1.00  0.86           C  
ATOM   2863  CD2 LEU C  56     245.269 217.225 191.240  1.00  0.86           C  
ATOM   2864  N   PHE C  57     247.532 214.507 188.678  1.00  0.86           N  
ATOM   2865  CA  PHE C  57     248.441 214.561 187.558  1.00  0.86           C  
ATOM   2866  C   PHE C  57     248.381 215.971 187.001  1.00  0.86           C  
ATOM   2867  O   PHE C  57     247.316 216.497 186.687  1.00  0.86           O  
ATOM   2868  CB  PHE C  57     248.057 213.528 186.468  1.00  0.86           C  
ATOM   2869  CG  PHE C  57     248.295 212.139 187.001  1.00  0.86           C  
ATOM   2870  CD1 PHE C  57     249.555 211.536 186.863  1.00  0.86           C  
ATOM   2871  CD2 PHE C  57     247.284 211.448 187.693  1.00  0.86           C  
ATOM   2872  CE1 PHE C  57     249.809 210.274 187.415  1.00  0.86           C  
ATOM   2873  CE2 PHE C  57     247.535 210.187 188.251  1.00  0.86           C  
ATOM   2874  CZ  PHE C  57     248.799 209.600 188.113  1.00  0.86           C  
ATOM   2875  N   TYR C  58     249.538 216.648 186.876  1.00  0.83           N  
ATOM   2876  CA  TYR C  58     249.594 218.001 186.354  1.00  0.83           C  
ATOM   2877  C   TYR C  58     250.234 217.967 184.982  1.00  0.83           C  
ATOM   2878  O   TYR C  58     251.346 217.479 184.815  1.00  0.83           O  
ATOM   2879  CB  TYR C  58     250.448 218.958 187.228  1.00  0.83           C  
ATOM   2880  CG  TYR C  58     249.771 219.334 188.518  1.00  0.83           C  
ATOM   2881  CD1 TYR C  58     248.936 220.465 188.567  1.00  0.83           C  
ATOM   2882  CD2 TYR C  58     250.038 218.637 189.710  1.00  0.83           C  
ATOM   2883  CE1 TYR C  58     248.410 220.913 189.787  1.00  0.83           C  
ATOM   2884  CE2 TYR C  58     249.520 219.092 190.934  1.00  0.83           C  
ATOM   2885  CZ  TYR C  58     248.718 220.239 190.970  1.00  0.83           C  
ATOM   2886  OH  TYR C  58     248.243 220.747 192.194  1.00  0.83           O  
ATOM   2887  N   ASN C  59     249.544 218.515 183.972  1.00  0.80           N  
ATOM   2888  CA  ASN C  59     249.930 218.445 182.577  1.00  0.80           C  
ATOM   2889  C   ASN C  59     250.382 219.816 182.073  1.00  0.80           C  
ATOM   2890  O   ASN C  59     250.173 220.188 180.922  1.00  0.80           O  
ATOM   2891  CB  ASN C  59     248.696 217.923 181.804  1.00  0.80           C  
ATOM   2892  CG  ASN C  59     249.086 217.171 180.544  1.00  0.80           C  
ATOM   2893  OD1 ASN C  59     250.246 216.908 180.239  1.00  0.80           O  
ATOM   2894  ND2 ASN C  59     248.046 216.768 179.779  1.00  0.80           N  
ATOM   2895  N   VAL C  60     250.943 220.636 182.982  1.00  0.76           N  
ATOM   2896  CA  VAL C  60     251.400 221.997 182.732  1.00  0.76           C  
ATOM   2897  C   VAL C  60     252.569 222.152 181.763  1.00  0.76           C  
ATOM   2898  O   VAL C  60     253.611 221.512 181.884  1.00  0.76           O  
ATOM   2899  CB  VAL C  60     251.728 222.752 184.021  1.00  0.76           C  
ATOM   2900  CG1 VAL C  60     250.419 223.036 184.773  1.00  0.76           C  
ATOM   2901  CG2 VAL C  60     252.727 221.986 184.916  1.00  0.76           C  
ATOM   2902  N   THR C  61     252.436 223.074 180.788  1.00  0.67           N  
ATOM   2903  CA  THR C  61     253.396 223.232 179.694  1.00  0.67           C  
ATOM   2904  C   THR C  61     253.991 224.631 179.634  1.00  0.67           C  
ATOM   2905  O   THR C  61     254.026 225.289 178.597  1.00  0.67           O  
ATOM   2906  CB  THR C  61     252.785 222.892 178.339  1.00  0.67           C  
ATOM   2907  OG1 THR C  61     251.582 223.616 178.105  1.00  0.67           O  
ATOM   2908  CG2 THR C  61     252.413 221.403 178.337  1.00  0.67           C  
ATOM   2909  N   ASN C  62     254.500 225.145 180.772  1.00  0.61           N  
ATOM   2910  CA  ASN C  62     255.090 226.474 180.850  1.00  0.61           C  
ATOM   2911  C   ASN C  62     256.387 226.637 180.053  1.00  0.61           C  
ATOM   2912  O   ASN C  62     257.388 225.968 180.300  1.00  0.61           O  
ATOM   2913  CB  ASN C  62     255.310 226.866 182.338  1.00  0.61           C  
ATOM   2914  CG  ASN C  62     255.690 228.334 182.512  1.00  0.61           C  
ATOM   2915  OD1 ASN C  62     255.513 229.153 181.612  1.00  0.61           O  
ATOM   2916  ND2 ASN C  62     256.241 228.685 183.695  1.00  0.61           N  
ATOM   2917  N   SER C  63     256.413 227.607 179.120  1.00  0.60           N  
ATOM   2918  CA  SER C  63     257.558 227.909 178.277  1.00  0.60           C  
ATOM   2919  C   SER C  63     258.677 228.614 179.015  1.00  0.60           C  
ATOM   2920  O   SER C  63     259.822 228.608 178.573  1.00  0.60           O  
ATOM   2921  CB  SER C  63     257.151 228.816 177.090  1.00  0.60           C  
ATOM   2922  OG  SER C  63     256.411 229.950 177.551  1.00  0.60           O  
ATOM   2923  N   TYR C  64     258.380 229.195 180.194  1.00  0.57           N  
ATOM   2924  CA  TYR C  64     259.367 229.800 181.070  1.00  0.57           C  
ATOM   2925  C   TYR C  64     260.141 228.746 181.869  1.00  0.57           C  
ATOM   2926  O   TYR C  64     261.138 229.056 182.515  1.00  0.57           O  
ATOM   2927  CB  TYR C  64     258.716 230.810 182.056  1.00  0.57           C  
ATOM   2928  CG  TYR C  64     258.323 232.105 181.388  1.00  0.57           C  
ATOM   2929  CD1 TYR C  64     257.200 232.190 180.546  1.00  0.57           C  
ATOM   2930  CD2 TYR C  64     259.048 233.278 181.664  1.00  0.57           C  
ATOM   2931  CE1 TYR C  64     256.816 233.420 179.991  1.00  0.57           C  
ATOM   2932  CE2 TYR C  64     258.652 234.512 181.127  1.00  0.57           C  
ATOM   2933  CZ  TYR C  64     257.533 234.582 180.292  1.00  0.57           C  
ATOM   2934  OH  TYR C  64     257.113 235.827 179.782  1.00  0.57           O  
ATOM   2935  N   GLY C  65     259.714 227.461 181.832  1.00  0.59           N  
ATOM   2936  CA  GLY C  65     260.560 226.335 182.231  1.00  0.59           C  
ATOM   2937  C   GLY C  65     260.045 225.495 183.363  1.00  0.59           C  
ATOM   2938  O   GLY C  65     260.307 224.298 183.416  1.00  0.59           O  
ATOM   2939  N   TYR C  66     259.296 226.076 184.313  1.00  0.59           N  
ATOM   2940  CA  TYR C  66     258.866 225.335 185.483  1.00  0.59           C  
ATOM   2941  C   TYR C  66     257.637 226.000 186.085  1.00  0.59           C  
ATOM   2942  O   TYR C  66     257.311 227.140 185.767  1.00  0.59           O  
ATOM   2943  CB  TYR C  66     260.028 225.222 186.521  1.00  0.59           C  
ATOM   2944  CG  TYR C  66     259.698 224.282 187.649  1.00  0.59           C  
ATOM   2945  CD1 TYR C  66     259.499 222.916 187.392  1.00  0.59           C  
ATOM   2946  CD2 TYR C  66     259.500 224.769 188.951  1.00  0.59           C  
ATOM   2947  CE1 TYR C  66     259.071 222.056 188.414  1.00  0.59           C  
ATOM   2948  CE2 TYR C  66     259.078 223.909 189.976  1.00  0.59           C  
ATOM   2949  CZ  TYR C  66     258.853 222.555 189.702  1.00  0.59           C  
ATOM   2950  OH  TYR C  66     258.405 221.693 190.721  1.00  0.59           O  
ATOM   2951  N   VAL C  67     256.887 225.277 186.941  1.00  0.74           N  
ATOM   2952  CA  VAL C  67     255.707 225.798 187.607  1.00  0.74           C  
ATOM   2953  C   VAL C  67     255.681 225.290 189.040  1.00  0.74           C  
ATOM   2954  O   VAL C  67     255.689 224.084 189.281  1.00  0.74           O  
ATOM   2955  CB  VAL C  67     254.413 225.332 186.935  1.00  0.74           C  
ATOM   2956  CG1 VAL C  67     253.192 225.980 187.600  1.00  0.74           C  
ATOM   2957  CG2 VAL C  67     254.389 225.712 185.446  1.00  0.74           C  
ATOM   2958  N   SER C  68     255.604 226.193 190.042  1.00  0.79           N  
ATOM   2959  CA  SER C  68     255.284 225.802 191.416  1.00  0.79           C  
ATOM   2960  C   SER C  68     253.774 225.774 191.593  1.00  0.79           C  
ATOM   2961  O   SER C  68     253.059 226.469 190.876  1.00  0.79           O  
ATOM   2962  CB  SER C  68     255.907 226.737 192.482  1.00  0.79           C  
ATOM   2963  OG  SER C  68     255.726 226.199 193.794  1.00  0.79           O  
ATOM   2964  N   LYS C  69     253.240 224.958 192.525  1.00  0.77           N  
ATOM   2965  CA  LYS C  69     251.818 224.654 192.607  1.00  0.77           C  
ATOM   2966  C   LYS C  69     251.372 224.580 194.064  1.00  0.77           C  
ATOM   2967  O   LYS C  69     252.090 224.065 194.918  1.00  0.77           O  
ATOM   2968  CB  LYS C  69     251.495 223.291 191.922  1.00  0.77           C  
ATOM   2969  CG  LYS C  69     251.589 223.290 190.381  1.00  0.77           C  
ATOM   2970  CD  LYS C  69     252.017 221.925 189.808  1.00  0.77           C  
ATOM   2971  CE  LYS C  69     253.527 221.681 189.924  1.00  0.77           C  
ATOM   2972  NZ  LYS C  69     253.873 220.278 189.605  1.00  0.77           N  
ATOM   2973  N   SER C  70     250.167 225.105 194.384  1.00  0.82           N  
ATOM   2974  CA  SER C  70     249.639 225.164 195.746  1.00  0.82           C  
ATOM   2975  C   SER C  70     248.147 224.891 195.803  1.00  0.82           C  
ATOM   2976  O   SER C  70     247.469 224.816 194.781  1.00  0.82           O  
ATOM   2977  CB  SER C  70     249.967 226.486 196.517  1.00  0.82           C  
ATOM   2978  OG  SER C  70     249.342 227.665 195.991  1.00  0.82           O  
ATOM   2979  N   GLN C  71     247.606 224.696 197.028  1.00  0.77           N  
ATOM   2980  CA  GLN C  71     246.201 224.410 197.269  1.00  0.77           C  
ATOM   2981  C   GLN C  71     245.643 225.434 198.243  1.00  0.77           C  
ATOM   2982  O   GLN C  71     246.377 225.895 199.117  1.00  0.77           O  
ATOM   2983  CB  GLN C  71     245.972 222.998 197.894  1.00  0.77           C  
ATOM   2984  CG  GLN C  71     246.735 221.862 197.171  1.00  0.77           C  
ATOM   2985  CD  GLN C  71     246.409 220.459 197.698  1.00  0.77           C  
ATOM   2986  OE1 GLN C  71     245.489 220.188 198.471  1.00  0.77           O  
ATOM   2987  NE2 GLN C  71     247.248 219.489 197.263  1.00  0.77           N  
ATOM   2988  N   ASP C  72     244.347 225.782 198.128  1.00  0.80           N  
ATOM   2989  CA  ASP C  72     243.577 226.374 199.212  1.00  0.80           C  
ATOM   2990  C   ASP C  72     242.467 225.389 199.569  1.00  0.80           C  
ATOM   2991  O   ASP C  72     241.960 224.677 198.699  1.00  0.80           O  
ATOM   2992  CB  ASP C  72     243.006 227.773 198.859  1.00  0.80           C  
ATOM   2993  CG  ASP C  72     242.300 228.360 200.073  1.00  0.80           C  
ATOM   2994  OD1 ASP C  72     242.892 228.261 201.181  1.00  0.80           O  
ATOM   2995  OD2 ASP C  72     241.140 228.814 199.927  1.00  0.80           O  
ATOM   2996  N   SER C  73     242.091 225.291 200.857  1.00  0.81           N  
ATOM   2997  CA  SER C  73     241.150 224.289 201.341  1.00  0.81           C  
ATOM   2998  C   SER C  73     240.040 224.904 202.152  1.00  0.81           C  
ATOM   2999  O   SER C  73     240.229 225.305 203.296  1.00  0.81           O  
ATOM   3000  CB  SER C  73     241.738 223.204 202.299  1.00  0.81           C  
ATOM   3001  OG  SER C  73     242.518 222.220 201.621  1.00  0.81           O  
ATOM   3002  N   ASN C  74     238.800 224.888 201.628  1.00  0.80           N  
ATOM   3003  CA  ASN C  74     237.619 225.102 202.448  1.00  0.80           C  
ATOM   3004  C   ASN C  74     237.238 223.808 203.170  1.00  0.80           C  
ATOM   3005  O   ASN C  74     236.636 223.814 204.242  1.00  0.80           O  
ATOM   3006  CB  ASN C  74     236.487 225.592 201.505  1.00  0.80           C  
ATOM   3007  CG  ASN C  74     235.167 226.068 202.119  1.00  0.80           C  
ATOM   3008  OD1 ASN C  74     234.344 226.632 201.399  1.00  0.80           O  
ATOM   3009  ND2 ASN C  74     234.905 225.838 203.421  1.00  0.80           N  
ATOM   3010  N   CYS C  75     237.570 222.653 202.572  1.00  0.85           N  
ATOM   3011  CA  CYS C  75     237.319 221.333 203.119  1.00  0.85           C  
ATOM   3012  C   CYS C  75     238.053 221.023 204.423  1.00  0.85           C  
ATOM   3013  O   CYS C  75     239.148 221.544 204.631  1.00  0.85           O  
ATOM   3014  CB  CYS C  75     237.722 220.257 202.087  1.00  0.85           C  
ATOM   3015  SG  CYS C  75     236.839 220.412 200.507  1.00  0.85           S  
ATOM   3016  N   PRO C  76     237.563 220.154 205.317  1.00  0.87           N  
ATOM   3017  CA  PRO C  76     238.332 219.657 206.464  1.00  0.87           C  
ATOM   3018  C   PRO C  76     239.390 218.632 206.051  1.00  0.87           C  
ATOM   3019  O   PRO C  76     239.640 217.674 206.778  1.00  0.87           O  
ATOM   3020  CB  PRO C  76     237.234 219.022 207.337  1.00  0.87           C  
ATOM   3021  CG  PRO C  76     236.232 218.461 206.327  1.00  0.87           C  
ATOM   3022  CD  PRO C  76     236.248 219.512 205.217  1.00  0.87           C  
ATOM   3023  N   PHE C  77     240.042 218.836 204.897  1.00  0.85           N  
ATOM   3024  CA  PHE C  77     241.083 217.996 204.368  1.00  0.85           C  
ATOM   3025  C   PHE C  77     241.871 218.745 203.299  1.00  0.85           C  
ATOM   3026  O   PHE C  77     241.515 219.831 202.844  1.00  0.85           O  
ATOM   3027  CB  PHE C  77     240.588 216.597 203.876  1.00  0.85           C  
ATOM   3028  CG  PHE C  77     239.340 216.622 203.024  1.00  0.85           C  
ATOM   3029  CD1 PHE C  77     239.370 217.066 201.690  1.00  0.85           C  
ATOM   3030  CD2 PHE C  77     238.138 216.099 203.533  1.00  0.85           C  
ATOM   3031  CE1 PHE C  77     238.224 216.991 200.885  1.00  0.85           C  
ATOM   3032  CE2 PHE C  77     236.988 216.030 202.736  1.00  0.85           C  
ATOM   3033  CZ  PHE C  77     237.032 216.480 201.412  1.00  0.85           C  
ATOM   3034  N   THR C  78     242.993 218.150 202.876  1.00  0.83           N  
ATOM   3035  CA  THR C  78     243.810 218.548 201.737  1.00  0.83           C  
ATOM   3036  C   THR C  78     243.896 217.280 200.925  1.00  0.83           C  
ATOM   3037  O   THR C  78     243.630 216.209 201.463  1.00  0.83           O  
ATOM   3038  CB  THR C  78     245.232 219.026 202.073  1.00  0.83           C  
ATOM   3039  OG1 THR C  78     246.032 218.030 202.705  1.00  0.83           O  
ATOM   3040  CG2 THR C  78     245.172 220.203 203.055  1.00  0.83           C  
ATOM   3041  N   LEU C  79     244.231 217.311 199.622  1.00  0.82           N  
ATOM   3042  CA  LEU C  79     244.110 216.113 198.792  1.00  0.82           C  
ATOM   3043  C   LEU C  79     244.967 214.931 199.230  1.00  0.82           C  
ATOM   3044  O   LEU C  79     244.501 213.797 199.308  1.00  0.82           O  
ATOM   3045  CB  LEU C  79     244.400 216.444 197.316  1.00  0.82           C  
ATOM   3046  CG  LEU C  79     243.461 217.517 196.734  1.00  0.82           C  
ATOM   3047  CD1 LEU C  79     243.884 217.840 195.302  1.00  0.82           C  
ATOM   3048  CD2 LEU C  79     241.989 217.091 196.754  1.00  0.82           C  
ATOM   3049  N   GLN C  80     246.232 215.186 199.607  1.00  0.78           N  
ATOM   3050  CA  GLN C  80     247.102 214.207 200.226  1.00  0.78           C  
ATOM   3051  C   GLN C  80     246.605 213.707 201.585  1.00  0.78           C  
ATOM   3052  O   GLN C  80     246.755 212.533 201.909  1.00  0.78           O  
ATOM   3053  CB  GLN C  80     248.572 214.710 200.298  1.00  0.78           C  
ATOM   3054  CG  GLN C  80     248.810 216.080 200.988  1.00  0.78           C  
ATOM   3055  CD  GLN C  80     248.770 217.257 200.005  1.00  0.78           C  
ATOM   3056  OE1 GLN C  80     247.812 217.452 199.254  1.00  0.78           O  
ATOM   3057  NE2 GLN C  80     249.841 218.082 200.003  1.00  0.78           N  
ATOM   3058  N   SER C  81     245.965 214.575 202.396  1.00  0.85           N  
ATOM   3059  CA  SER C  81     245.307 214.215 203.653  1.00  0.85           C  
ATOM   3060  C   SER C  81     244.118 213.274 203.492  1.00  0.85           C  
ATOM   3061  O   SER C  81     243.918 212.392 204.320  1.00  0.85           O  
ATOM   3062  CB  SER C  81     244.916 215.491 204.449  1.00  0.85           C  
ATOM   3063  OG  SER C  81     244.110 215.242 205.601  1.00  0.85           O  
ATOM   3064  N   VAL C  82     243.321 213.369 202.399  1.00  0.83           N  
ATOM   3065  CA  VAL C  82     242.206 212.449 202.138  1.00  0.83           C  
ATOM   3066  C   VAL C  82     242.651 210.993 202.117  1.00  0.83           C  
ATOM   3067  O   VAL C  82     241.967 210.097 202.606  1.00  0.83           O  
ATOM   3068  CB  VAL C  82     241.485 212.752 200.823  1.00  0.83           C  
ATOM   3069  CG1 VAL C  82     240.284 211.808 200.625  1.00  0.83           C  
ATOM   3070  CG2 VAL C  82     240.944 214.189 200.829  1.00  0.83           C  
ATOM   3071  N   ASN C  83     243.860 210.742 201.590  1.00  0.81           N  
ATOM   3072  CA  ASN C  83     244.446 209.424 201.517  1.00  0.81           C  
ATOM   3073  C   ASN C  83     244.899 208.860 202.872  1.00  0.81           C  
ATOM   3074  O   ASN C  83     245.093 207.653 202.989  1.00  0.81           O  
ATOM   3075  CB  ASN C  83     245.650 209.444 200.542  1.00  0.81           C  
ATOM   3076  CG  ASN C  83     245.201 209.756 199.116  1.00  0.81           C  
ATOM   3077  OD1 ASN C  83     244.039 209.634 198.724  1.00  0.81           O  
ATOM   3078  ND2 ASN C  83     246.179 210.160 198.272  1.00  0.81           N  
ATOM   3079  N   ASP C  84     245.061 209.674 203.940  1.00  0.81           N  
ATOM   3080  CA  ASP C  84     245.424 209.184 205.266  1.00  0.81           C  
ATOM   3081  C   ASP C  84     244.206 208.713 206.070  1.00  0.81           C  
ATOM   3082  O   ASP C  84     243.816 209.268 207.095  1.00  0.81           O  
ATOM   3083  CB  ASP C  84     246.287 210.223 206.026  1.00  0.81           C  
ATOM   3084  CG  ASP C  84     247.036 209.566 207.180  1.00  0.81           C  
ATOM   3085  OD1 ASP C  84     247.608 208.465 206.953  1.00  0.81           O  
ATOM   3086  OD2 ASP C  84     247.068 210.161 208.286  1.00  0.81           O  
ATOM   3087  N   TYR C  85     243.549 207.650 205.571  1.00  0.76           N  
ATOM   3088  CA  TYR C  85     242.562 206.850 206.280  1.00  0.76           C  
ATOM   3089  C   TYR C  85     241.272 207.553 206.689  1.00  0.76           C  
ATOM   3090  O   TYR C  85     240.485 207.009 207.466  1.00  0.76           O  
ATOM   3091  CB  TYR C  85     243.191 206.067 207.465  1.00  0.76           C  
ATOM   3092  CG  TYR C  85     244.346 205.228 206.979  1.00  0.76           C  
ATOM   3093  CD1 TYR C  85     244.130 204.072 206.207  1.00  0.76           C  
ATOM   3094  CD2 TYR C  85     245.666 205.618 207.260  1.00  0.76           C  
ATOM   3095  CE1 TYR C  85     245.214 203.317 205.734  1.00  0.76           C  
ATOM   3096  CE2 TYR C  85     246.750 204.872 206.781  1.00  0.76           C  
ATOM   3097  CZ  TYR C  85     246.522 203.720 206.021  1.00  0.76           C  
ATOM   3098  OH  TYR C  85     247.620 202.986 205.532  1.00  0.76           O  
ATOM   3099  N   LEU C  86     240.974 208.755 206.143  1.00  0.81           N  
ATOM   3100  CA  LEU C  86     239.736 209.465 206.414  1.00  0.81           C  
ATOM   3101  C   LEU C  86     238.504 208.707 205.947  1.00  0.81           C  
ATOM   3102  O   LEU C  86     238.486 208.105 204.873  1.00  0.81           O  
ATOM   3103  CB  LEU C  86     239.705 210.893 205.811  1.00  0.81           C  
ATOM   3104  CG  LEU C  86     240.780 211.860 206.354  1.00  0.81           C  
ATOM   3105  CD1 LEU C  86     240.565 213.264 205.772  1.00  0.81           C  
ATOM   3106  CD2 LEU C  86     240.796 211.955 207.888  1.00  0.81           C  
ATOM   3107  N   SER C  87     237.436 208.717 206.763  1.00  0.82           N  
ATOM   3108  CA  SER C  87     236.270 207.886 206.553  1.00  0.82           C  
ATOM   3109  C   SER C  87     235.037 208.704 206.216  1.00  0.82           C  
ATOM   3110  O   SER C  87     234.801 209.791 206.755  1.00  0.82           O  
ATOM   3111  CB  SER C  87     235.986 206.941 207.758  1.00  0.82           C  
ATOM   3112  OG  SER C  87     235.711 207.619 208.991  1.00  0.82           O  
ATOM   3113  N   PHE C  88     234.227 208.190 205.260  1.00  0.81           N  
ATOM   3114  CA  PHE C  88     233.043 208.856 204.752  1.00  0.81           C  
ATOM   3115  C   PHE C  88     231.887 207.889 204.495  1.00  0.81           C  
ATOM   3116  O   PHE C  88     232.055 206.699 204.221  1.00  0.81           O  
ATOM   3117  CB  PHE C  88     233.312 209.555 203.395  1.00  0.81           C  
ATOM   3118  CG  PHE C  88     234.451 210.523 203.495  1.00  0.81           C  
ATOM   3119  CD1 PHE C  88     234.296 211.745 204.167  1.00  0.81           C  
ATOM   3120  CD2 PHE C  88     235.695 210.206 202.927  1.00  0.81           C  
ATOM   3121  CE1 PHE C  88     235.363 212.650 204.249  1.00  0.81           C  
ATOM   3122  CE2 PHE C  88     236.764 211.105 203.010  1.00  0.81           C  
ATOM   3123  CZ  PHE C  88     236.595 212.332 203.663  1.00  0.81           C  
ATOM   3124  N   SER C  89     230.640 208.399 204.576  1.00  0.85           N  
ATOM   3125  CA  SER C  89     229.421 207.696 204.174  1.00  0.85           C  
ATOM   3126  C   SER C  89     229.207 207.759 202.665  1.00  0.85           C  
ATOM   3127  O   SER C  89     228.831 206.784 202.024  1.00  0.85           O  
ATOM   3128  CB  SER C  89     228.173 208.246 204.924  1.00  0.85           C  
ATOM   3129  OG  SER C  89     226.992 207.500 204.636  1.00  0.85           O  
ATOM   3130  N   LYS C  90     229.499 208.922 202.051  1.00  0.79           N  
ATOM   3131  CA  LYS C  90     229.521 209.082 200.610  1.00  0.79           C  
ATOM   3132  C   LYS C  90     230.576 210.113 200.272  1.00  0.79           C  
ATOM   3133  O   LYS C  90     230.905 210.958 201.107  1.00  0.79           O  
ATOM   3134  CB  LYS C  90     228.160 209.501 199.988  1.00  0.79           C  
ATOM   3135  CG  LYS C  90     227.657 210.910 200.347  1.00  0.79           C  
ATOM   3136  CD  LYS C  90     226.437 211.301 199.497  1.00  0.79           C  
ATOM   3137  CE  LYS C  90     225.902 212.710 199.768  1.00  0.79           C  
ATOM   3138  NZ  LYS C  90     225.319 212.797 201.122  1.00  0.79           N  
ATOM   3139  N   PHE C  91     231.143 210.054 199.050  1.00  0.81           N  
ATOM   3140  CA  PHE C  91     232.200 210.954 198.642  1.00  0.81           C  
ATOM   3141  C   PHE C  91     232.136 211.177 197.134  1.00  0.81           C  
ATOM   3142  O   PHE C  91     232.461 210.294 196.340  1.00  0.81           O  
ATOM   3143  CB  PHE C  91     233.557 210.327 199.065  1.00  0.81           C  
ATOM   3144  CG  PHE C  91     234.715 211.269 198.916  1.00  0.81           C  
ATOM   3145  CD1 PHE C  91     235.064 212.144 199.957  1.00  0.81           C  
ATOM   3146  CD2 PHE C  91     235.497 211.246 197.752  1.00  0.81           C  
ATOM   3147  CE1 PHE C  91     236.186 212.974 199.843  1.00  0.81           C  
ATOM   3148  CE2 PHE C  91     236.617 212.076 197.631  1.00  0.81           C  
ATOM   3149  CZ  PHE C  91     236.966 212.934 198.682  1.00  0.81           C  
ATOM   3150  N   CYS C  92     231.714 212.381 196.698  1.00  0.85           N  
ATOM   3151  CA  CYS C  92     231.630 212.744 195.293  1.00  0.85           C  
ATOM   3152  C   CYS C  92     232.525 213.937 195.012  1.00  0.85           C  
ATOM   3153  O   CYS C  92     232.626 214.866 195.810  1.00  0.85           O  
ATOM   3154  CB  CYS C  92     230.202 213.104 194.786  1.00  0.85           C  
ATOM   3155  SG  CYS C  92     228.837 211.949 195.168  1.00  0.85           S  
ATOM   3156  N   VAL C  93     233.207 213.929 193.853  1.00  0.86           N  
ATOM   3157  CA  VAL C  93     234.163 214.950 193.455  1.00  0.86           C  
ATOM   3158  C   VAL C  93     233.724 215.517 192.117  1.00  0.86           C  
ATOM   3159  O   VAL C  93     233.257 214.788 191.243  1.00  0.86           O  
ATOM   3160  CB  VAL C  93     235.584 214.400 193.320  1.00  0.86           C  
ATOM   3161  CG1 VAL C  93     236.595 215.555 193.161  1.00  0.86           C  
ATOM   3162  CG2 VAL C  93     235.934 213.575 194.571  1.00  0.86           C  
ATOM   3163  N   SER C  94     233.831 216.842 191.912  1.00  0.84           N  
ATOM   3164  CA  SER C  94     233.388 217.451 190.668  1.00  0.84           C  
ATOM   3165  C   SER C  94     234.187 218.686 190.320  1.00  0.84           C  
ATOM   3166  O   SER C  94     234.668 219.408 191.189  1.00  0.84           O  
ATOM   3167  CB  SER C  94     231.899 217.854 190.775  1.00  0.84           C  
ATOM   3168  OG  SER C  94     231.340 218.378 189.568  1.00  0.84           O  
ATOM   3169  N   THR C  95     234.320 218.970 189.010  1.00  0.83           N  
ATOM   3170  CA  THR C  95     234.874 220.215 188.473  1.00  0.83           C  
ATOM   3171  C   THR C  95     233.853 221.348 188.561  1.00  0.83           C  
ATOM   3172  O   THR C  95     234.174 222.533 188.496  1.00  0.83           O  
ATOM   3173  CB  THR C  95     235.305 220.033 187.016  1.00  0.83           C  
ATOM   3174  OG1 THR C  95     236.227 218.955 186.922  1.00  0.83           O  
ATOM   3175  CG2 THR C  95     236.041 221.261 186.462  1.00  0.83           C  
ATOM   3176  N   SER C  96     232.568 221.003 188.767  1.00  0.80           N  
ATOM   3177  CA  SER C  96     231.443 221.928 188.853  1.00  0.80           C  
ATOM   3178  C   SER C  96     230.783 221.837 190.214  1.00  0.80           C  
ATOM   3179  O   SER C  96     230.816 220.798 190.867  1.00  0.80           O  
ATOM   3180  CB  SER C  96     230.346 221.596 187.811  1.00  0.80           C  
ATOM   3181  OG  SER C  96     230.825 221.856 186.495  1.00  0.80           O  
ATOM   3182  N   LEU C  97     230.152 222.928 190.702  1.00  0.74           N  
ATOM   3183  CA  LEU C  97     229.553 222.983 192.032  1.00  0.74           C  
ATOM   3184  C   LEU C  97     228.501 221.902 192.321  1.00  0.74           C  
ATOM   3185  O   LEU C  97     227.678 221.564 191.469  1.00  0.74           O  
ATOM   3186  CB  LEU C  97     228.941 224.390 192.285  1.00  0.74           C  
ATOM   3187  CG  LEU C  97     228.450 224.670 193.726  1.00  0.74           C  
ATOM   3188  CD1 LEU C  97     229.592 224.674 194.751  1.00  0.74           C  
ATOM   3189  CD2 LEU C  97     227.700 226.005 193.810  1.00  0.74           C  
ATOM   3190  N   LEU C  98     228.516 221.360 193.560  1.00  0.75           N  
ATOM   3191  CA  LEU C  98     227.623 220.324 194.048  1.00  0.75           C  
ATOM   3192  C   LEU C  98     226.985 220.832 195.337  1.00  0.75           C  
ATOM   3193  O   LEU C  98     227.482 221.776 195.942  1.00  0.75           O  
ATOM   3194  CB  LEU C  98     228.370 219.005 194.392  1.00  0.75           C  
ATOM   3195  CG  LEU C  98     229.198 218.372 193.257  1.00  0.75           C  
ATOM   3196  CD1 LEU C  98     229.918 217.122 193.788  1.00  0.75           C  
ATOM   3197  CD2 LEU C  98     228.329 218.004 192.051  1.00  0.75           C  
ATOM   3198  N   ALA C  99     225.868 220.224 195.790  1.00  0.74           N  
ATOM   3199  CA  ALA C  99     224.975 220.809 196.780  1.00  0.74           C  
ATOM   3200  C   ALA C  99     225.509 221.141 198.170  1.00  0.74           C  
ATOM   3201  O   ALA C  99     225.164 222.180 198.712  1.00  0.74           O  
ATOM   3202  CB  ALA C  99     223.727 219.919 196.928  1.00  0.74           C  
ATOM   3203  N   SER C 100     226.340 220.298 198.806  1.00  0.78           N  
ATOM   3204  CA  SER C 100     226.895 220.594 200.128  1.00  0.78           C  
ATOM   3205  C   SER C 100     228.387 220.792 200.036  1.00  0.78           C  
ATOM   3206  O   SER C 100     229.135 220.493 200.968  1.00  0.78           O  
ATOM   3207  CB  SER C 100     226.572 219.515 201.202  1.00  0.78           C  
ATOM   3208  OG  SER C 100     226.970 218.190 200.826  1.00  0.78           O  
ATOM   3209  N   ALA C 101     228.863 221.217 198.857  1.00  0.84           N  
ATOM   3210  CA  ALA C 101     230.258 221.204 198.509  1.00  0.84           C  
ATOM   3211  C   ALA C 101     231.213 222.121 199.259  1.00  0.84           C  
ATOM   3212  O   ALA C 101     230.927 223.268 199.584  1.00  0.84           O  
ATOM   3213  CB  ALA C 101     230.432 221.434 197.002  1.00  0.84           C  
ATOM   3214  N   CYS C 102     232.441 221.618 199.468  1.00  0.86           N  
ATOM   3215  CA  CYS C 102     233.571 222.411 199.901  1.00  0.86           C  
ATOM   3216  C   CYS C 102     234.585 222.461 198.774  1.00  0.86           C  
ATOM   3217  O   CYS C 102     234.716 221.521 197.990  1.00  0.86           O  
ATOM   3218  CB  CYS C 102     234.220 221.841 201.191  1.00  0.86           C  
ATOM   3219  SG  CYS C 102     234.894 220.151 201.024  1.00  0.86           S  
ATOM   3220  N   THR C 103     235.314 223.579 198.638  1.00  0.84           N  
ATOM   3221  CA  THR C 103     236.322 223.751 197.603  1.00  0.84           C  
ATOM   3222  C   THR C 103     237.702 223.275 198.012  1.00  0.84           C  
ATOM   3223  O   THR C 103     238.145 223.431 199.153  1.00  0.84           O  
ATOM   3224  CB  THR C 103     236.469 225.202 197.155  1.00  0.84           C  
ATOM   3225  OG1 THR C 103     236.627 226.072 198.268  1.00  0.84           O  
ATOM   3226  CG2 THR C 103     235.179 225.627 196.447  1.00  0.84           C  
ATOM   3227  N   ILE C 104     238.427 222.708 197.030  1.00  0.82           N  
ATOM   3228  CA  ILE C 104     239.877 222.712 197.000  1.00  0.82           C  
ATOM   3229  C   ILE C 104     240.240 223.426 195.711  1.00  0.82           C  
ATOM   3230  O   ILE C 104     239.925 222.945 194.620  1.00  0.82           O  
ATOM   3231  CB  ILE C 104     240.533 221.330 196.953  1.00  0.82           C  
ATOM   3232  CG1 ILE C 104     240.112 220.408 198.125  1.00  0.82           C  
ATOM   3233  CG2 ILE C 104     242.073 221.484 196.890  1.00  0.82           C  
ATOM   3234  CD1 ILE C 104     240.623 220.824 199.503  1.00  0.82           C  
ATOM   3235  N   ASP C 105     240.918 224.579 195.796  1.00  0.83           N  
ATOM   3236  CA  ASP C 105     241.323 225.327 194.626  1.00  0.83           C  
ATOM   3237  C   ASP C 105     242.807 225.109 194.410  1.00  0.83           C  
ATOM   3238  O   ASP C 105     243.602 225.115 195.349  1.00  0.83           O  
ATOM   3239  CB  ASP C 105     240.999 226.835 194.771  1.00  0.83           C  
ATOM   3240  CG  ASP C 105     239.529 227.132 194.496  1.00  0.83           C  
ATOM   3241  OD1 ASP C 105     238.729 226.180 194.292  1.00  0.83           O  
ATOM   3242  OD2 ASP C 105     239.196 228.345 194.401  1.00  0.83           O  
ATOM   3243  N   LEU C 106     243.213 224.866 193.148  1.00  0.82           N  
ATOM   3244  CA  LEU C 106     244.582 224.533 192.807  1.00  0.82           C  
ATOM   3245  C   LEU C 106     245.178 225.658 191.984  1.00  0.82           C  
ATOM   3246  O   LEU C 106     244.659 226.045 190.934  1.00  0.82           O  
ATOM   3247  CB  LEU C 106     244.685 223.196 192.024  1.00  0.82           C  
ATOM   3248  CG  LEU C 106     244.095 221.972 192.762  1.00  0.82           C  
ATOM   3249  CD1 LEU C 106     244.191 220.712 191.893  1.00  0.82           C  
ATOM   3250  CD2 LEU C 106     244.794 221.689 194.095  1.00  0.82           C  
ATOM   3251  N   PHE C 107     246.299 226.224 192.461  1.00  0.77           N  
ATOM   3252  CA  PHE C 107     246.914 227.406 191.888  1.00  0.77           C  
ATOM   3253  C   PHE C 107     248.305 227.063 191.443  1.00  0.77           C  
ATOM   3254  O   PHE C 107     248.981 226.237 192.057  1.00  0.77           O  
ATOM   3255  CB  PHE C 107     247.067 228.585 192.889  1.00  0.77           C  
ATOM   3256  CG  PHE C 107     245.745 228.966 193.481  1.00  0.77           C  
ATOM   3257  CD1 PHE C 107     245.285 228.317 194.638  1.00  0.77           C  
ATOM   3258  CD2 PHE C 107     244.954 229.971 192.902  1.00  0.77           C  
ATOM   3259  CE1 PHE C 107     244.041 228.641 195.187  1.00  0.77           C  
ATOM   3260  CE2 PHE C 107     243.710 230.302 193.454  1.00  0.77           C  
ATOM   3261  CZ  PHE C 107     243.249 229.630 194.592  1.00  0.77           C  
ATOM   3262  N   GLY C 108     248.787 227.708 190.370  1.00  0.79           N  
ATOM   3263  CA  GLY C 108     250.188 227.635 190.010  1.00  0.79           C  
ATOM   3264  C   GLY C 108     250.788 228.980 189.801  1.00  0.79           C  
ATOM   3265  O   GLY C 108     250.102 229.968 189.543  1.00  0.79           O  
ATOM   3266  N   TYR C 109     252.122 229.033 189.883  1.00  0.71           N  
ATOM   3267  CA  TYR C 109     252.898 230.252 189.808  1.00  0.71           C  
ATOM   3268  C   TYR C 109     253.879 230.099 188.648  1.00  0.71           C  
ATOM   3269  O   TYR C 109     254.985 229.595 188.863  1.00  0.71           O  
ATOM   3270  CB  TYR C 109     253.686 230.487 191.132  1.00  0.71           C  
ATOM   3271  CG  TYR C 109     252.778 230.448 192.338  1.00  0.71           C  
ATOM   3272  CD1 TYR C 109     252.139 231.606 192.812  1.00  0.71           C  
ATOM   3273  CD2 TYR C 109     252.578 229.239 193.028  1.00  0.71           C  
ATOM   3274  CE1 TYR C 109     251.342 231.560 193.969  1.00  0.71           C  
ATOM   3275  CE2 TYR C 109     251.775 229.187 194.172  1.00  0.71           C  
ATOM   3276  CZ  TYR C 109     251.172 230.352 194.654  1.00  0.71           C  
ATOM   3277  OH  TYR C 109     250.388 230.286 195.820  1.00  0.71           O  
ATOM   3278  N   PRO C 110     253.541 230.472 187.406  1.00  0.72           N  
ATOM   3279  CA  PRO C 110     254.415 230.224 186.258  1.00  0.72           C  
ATOM   3280  C   PRO C 110     255.487 231.290 186.173  1.00  0.72           C  
ATOM   3281  O   PRO C 110     256.558 231.021 185.633  1.00  0.72           O  
ATOM   3282  CB  PRO C 110     253.465 230.281 185.046  1.00  0.72           C  
ATOM   3283  CG  PRO C 110     252.292 231.148 185.513  1.00  0.72           C  
ATOM   3284  CD  PRO C 110     252.166 230.768 186.986  1.00  0.72           C  
ATOM   3285  N   GLU C 111     255.201 232.490 186.693  1.00  0.53           N  
ATOM   3286  CA  GLU C 111     256.154 233.530 186.990  1.00  0.53           C  
ATOM   3287  C   GLU C 111     255.831 233.915 188.422  1.00  0.53           C  
ATOM   3288  O   GLU C 111     254.674 233.896 188.839  1.00  0.53           O  
ATOM   3289  CB  GLU C 111     256.044 234.695 185.981  1.00  0.53           C  
ATOM   3290  CG  GLU C 111     257.092 235.826 186.120  1.00  0.53           C  
ATOM   3291  CD  GLU C 111     257.095 236.777 184.916  1.00  0.53           C  
ATOM   3292  OE1 GLU C 111     257.941 237.706 184.945  1.00  0.53           O  
ATOM   3293  OE2 GLU C 111     256.292 236.578 183.962  1.00  0.53           O  
ATOM   3294  N   PHE C 112     256.863 234.115 189.260  1.00  0.28           N  
ATOM   3295  CA  PHE C 112     256.716 234.176 190.702  1.00  0.28           C  
ATOM   3296  C   PHE C 112     256.007 235.416 191.227  1.00  0.28           C  
ATOM   3297  O   PHE C 112     256.168 236.524 190.724  1.00  0.28           O  
ATOM   3298  CB  PHE C 112     258.084 234.009 191.411  1.00  0.28           C  
ATOM   3299  CG  PHE C 112     258.682 232.683 191.025  1.00  0.28           C  
ATOM   3300  CD1 PHE C 112     258.306 231.511 191.704  1.00  0.28           C  
ATOM   3301  CD2 PHE C 112     259.582 232.586 189.949  1.00  0.28           C  
ATOM   3302  CE1 PHE C 112     258.816 230.266 191.313  1.00  0.28           C  
ATOM   3303  CE2 PHE C 112     260.085 231.342 189.549  1.00  0.28           C  
ATOM   3304  CZ  PHE C 112     259.705 230.182 190.234  1.00  0.28           C  
ATOM   3305  N   GLY C 113     255.207 235.245 192.301  1.00  0.35           N  
ATOM   3306  CA  GLY C 113     254.416 236.319 192.885  1.00  0.35           C  
ATOM   3307  C   GLY C 113     252.958 235.996 192.800  1.00  0.35           C  
ATOM   3308  O   GLY C 113     252.464 235.112 193.497  1.00  0.35           O  
ATOM   3309  N   SER C 114     252.207 236.717 191.955  1.00  0.55           N  
ATOM   3310  CA  SER C 114     250.793 236.483 191.740  1.00  0.55           C  
ATOM   3311  C   SER C 114     250.520 235.235 190.918  1.00  0.55           C  
ATOM   3312  O   SER C 114     250.790 235.162 189.721  1.00  0.55           O  
ATOM   3313  CB  SER C 114     250.100 237.701 191.067  1.00  0.55           C  
ATOM   3314  OG  SER C 114     250.952 238.310 190.091  1.00  0.55           O  
ATOM   3315  N   GLY C 115     249.951 234.193 191.557  1.00  0.70           N  
ATOM   3316  CA  GLY C 115     249.574 232.967 190.865  1.00  0.70           C  
ATOM   3317  C   GLY C 115     248.338 233.072 190.012  1.00  0.70           C  
ATOM   3318  O   GLY C 115     247.631 234.077 189.990  1.00  0.70           O  
ATOM   3319  N   VAL C 116     248.017 231.977 189.310  1.00  0.74           N  
ATOM   3320  CA  VAL C 116     246.798 231.845 188.536  1.00  0.74           C  
ATOM   3321  C   VAL C 116     246.101 230.574 188.974  1.00  0.74           C  
ATOM   3322  O   VAL C 116     246.726 229.532 189.174  1.00  0.74           O  
ATOM   3323  CB  VAL C 116     247.011 231.861 187.018  1.00  0.74           C  
ATOM   3324  CG1 VAL C 116     247.595 233.226 186.613  1.00  0.74           C  
ATOM   3325  CG2 VAL C 116     247.945 230.732 186.546  1.00  0.74           C  
ATOM   3326  N   LYS C 117     244.768 230.619 189.183  1.00  0.74           N  
ATOM   3327  CA  LYS C 117     244.000 229.420 189.473  1.00  0.74           C  
ATOM   3328  C   LYS C 117     243.912 228.509 188.263  1.00  0.74           C  
ATOM   3329  O   LYS C 117     243.444 228.913 187.201  1.00  0.74           O  
ATOM   3330  CB  LYS C 117     242.566 229.744 189.967  1.00  0.74           C  
ATOM   3331  CG  LYS C 117     241.777 228.491 190.403  1.00  0.74           C  
ATOM   3332  CD  LYS C 117     240.507 228.791 191.220  1.00  0.74           C  
ATOM   3333  CE  LYS C 117     239.371 229.480 190.460  1.00  0.74           C  
ATOM   3334  NZ  LYS C 117     238.804 228.557 189.449  1.00  0.74           N  
ATOM   3335  N   PHE C 118     244.355 227.247 188.397  1.00  0.73           N  
ATOM   3336  CA  PHE C 118     244.234 226.277 187.330  1.00  0.73           C  
ATOM   3337  C   PHE C 118     242.858 225.660 187.358  1.00  0.73           C  
ATOM   3338  O   PHE C 118     242.114 225.692 186.378  1.00  0.73           O  
ATOM   3339  CB  PHE C 118     245.260 225.124 187.504  1.00  0.73           C  
ATOM   3340  CG  PHE C 118     246.700 225.537 187.364  1.00  0.73           C  
ATOM   3341  CD1 PHE C 118     247.113 226.814 186.945  1.00  0.73           C  
ATOM   3342  CD2 PHE C 118     247.686 224.574 187.638  1.00  0.73           C  
ATOM   3343  CE1 PHE C 118     248.466 227.106 186.780  1.00  0.73           C  
ATOM   3344  CE2 PHE C 118     249.041 224.852 187.446  1.00  0.73           C  
ATOM   3345  CZ  PHE C 118     249.423 226.116 186.994  1.00  0.73           C  
ATOM   3346  N   THR C 119     242.473 225.111 188.526  1.00  0.73           N  
ATOM   3347  CA  THR C 119     241.241 224.356 188.672  1.00  0.73           C  
ATOM   3348  C   THR C 119     240.599 224.669 190.002  1.00  0.73           C  
ATOM   3349  O   THR C 119     241.224 225.199 190.918  1.00  0.73           O  
ATOM   3350  CB  THR C 119     241.374 222.829 188.529  1.00  0.73           C  
ATOM   3351  OG1 THR C 119     241.976 222.195 189.649  1.00  0.73           O  
ATOM   3352  CG2 THR C 119     242.263 222.490 187.332  1.00  0.73           C  
ATOM   3353  N   SER C 120     239.304 224.348 190.123  1.00  0.81           N  
ATOM   3354  CA  SER C 120     238.594 224.305 191.384  1.00  0.81           C  
ATOM   3355  C   SER C 120     237.942 222.944 191.440  1.00  0.81           C  
ATOM   3356  O   SER C 120     237.320 222.501 190.476  1.00  0.81           O  
ATOM   3357  CB  SER C 120     237.536 225.433 191.577  1.00  0.81           C  
ATOM   3358  OG  SER C 120     236.845 225.800 190.376  1.00  0.81           O  
ATOM   3359  N   LEU C 121     238.123 222.219 192.557  1.00  0.84           N  
ATOM   3360  CA  LEU C 121     237.568 220.896 192.753  1.00  0.84           C  
ATOM   3361  C   LEU C 121     236.573 220.988 193.888  1.00  0.84           C  
ATOM   3362  O   LEU C 121     236.895 221.409 194.999  1.00  0.84           O  
ATOM   3363  CB  LEU C 121     238.650 219.857 193.148  1.00  0.84           C  
ATOM   3364  CG  LEU C 121     239.722 219.568 192.078  1.00  0.84           C  
ATOM   3365  CD1 LEU C 121     240.876 218.768 192.701  1.00  0.84           C  
ATOM   3366  CD2 LEU C 121     239.148 218.804 190.875  1.00  0.84           C  
ATOM   3367  N   TYR C 122     235.316 220.603 193.629  1.00  0.84           N  
ATOM   3368  CA  TYR C 122     234.237 220.716 194.583  1.00  0.84           C  
ATOM   3369  C   TYR C 122     233.955 219.341 195.151  1.00  0.84           C  
ATOM   3370  O   TYR C 122     233.666 218.390 194.423  1.00  0.84           O  
ATOM   3371  CB  TYR C 122     232.944 221.267 193.924  1.00  0.84           C  
ATOM   3372  CG  TYR C 122     233.190 222.627 193.331  1.00  0.84           C  
ATOM   3373  CD1 TYR C 122     233.002 223.803 194.077  1.00  0.84           C  
ATOM   3374  CD2 TYR C 122     233.615 222.736 191.998  1.00  0.84           C  
ATOM   3375  CE1 TYR C 122     233.230 225.061 193.493  1.00  0.84           C  
ATOM   3376  CE2 TYR C 122     233.848 223.987 191.417  1.00  0.84           C  
ATOM   3377  CZ  TYR C 122     233.649 225.149 192.161  1.00  0.84           C  
ATOM   3378  OH  TYR C 122     233.852 226.400 191.546  1.00  0.84           O  
ATOM   3379  N   PHE C 123     234.046 219.201 196.483  1.00  0.84           N  
ATOM   3380  CA  PHE C 123     233.914 217.922 197.147  1.00  0.84           C  
ATOM   3381  C   PHE C 123     232.617 217.872 197.903  1.00  0.84           C  
ATOM   3382  O   PHE C 123     232.340 218.713 198.756  1.00  0.84           O  
ATOM   3383  CB  PHE C 123     235.041 217.684 198.181  1.00  0.84           C  
ATOM   3384  CG  PHE C 123     236.323 217.394 197.472  1.00  0.84           C  
ATOM   3385  CD1 PHE C 123     237.138 218.432 196.999  1.00  0.84           C  
ATOM   3386  CD2 PHE C 123     236.704 216.066 197.243  1.00  0.84           C  
ATOM   3387  CE1 PHE C 123     238.296 218.142 196.270  1.00  0.84           C  
ATOM   3388  CE2 PHE C 123     237.871 215.772 196.527  1.00  0.84           C  
ATOM   3389  CZ  PHE C 123     238.656 216.813 196.023  1.00  0.84           C  
ATOM   3390  N   GLN C 124     231.800 216.845 197.629  1.00  0.80           N  
ATOM   3391  CA  GLN C 124     230.584 216.584 198.356  1.00  0.80           C  
ATOM   3392  C   GLN C 124     230.769 215.316 199.151  1.00  0.80           C  
ATOM   3393  O   GLN C 124     230.922 214.224 198.608  1.00  0.80           O  
ATOM   3394  CB  GLN C 124     229.374 216.423 197.411  1.00  0.80           C  
ATOM   3395  CG  GLN C 124     228.063 216.123 198.167  1.00  0.80           C  
ATOM   3396  CD  GLN C 124     226.838 216.228 197.264  1.00  0.80           C  
ATOM   3397  OE1 GLN C 124     226.860 215.903 196.081  1.00  0.80           O  
ATOM   3398  NE2 GLN C 124     225.704 216.677 197.854  1.00  0.80           N  
ATOM   3399  N   PHE C 125     230.759 215.428 200.483  1.00  0.83           N  
ATOM   3400  CA  PHE C 125     231.075 214.327 201.358  1.00  0.83           C  
ATOM   3401  C   PHE C 125     230.055 214.269 202.490  1.00  0.83           C  
ATOM   3402  O   PHE C 125     229.315 215.216 202.754  1.00  0.83           O  
ATOM   3403  CB  PHE C 125     232.565 214.403 201.828  1.00  0.83           C  
ATOM   3404  CG  PHE C 125     232.842 215.564 202.747  1.00  0.83           C  
ATOM   3405  CD1 PHE C 125     232.973 216.875 202.256  1.00  0.83           C  
ATOM   3406  CD2 PHE C 125     232.932 215.345 204.131  1.00  0.83           C  
ATOM   3407  CE1 PHE C 125     233.093 217.953 203.142  1.00  0.83           C  
ATOM   3408  CE2 PHE C 125     233.097 216.416 205.015  1.00  0.83           C  
ATOM   3409  CZ  PHE C 125     233.148 217.724 204.521  1.00  0.83           C  
ATOM   3410  N   THR C 126     229.958 213.122 203.178  1.00  0.83           N  
ATOM   3411  CA  THR C 126     229.180 213.001 204.409  1.00  0.83           C  
ATOM   3412  C   THR C 126     230.057 212.205 205.338  1.00  0.83           C  
ATOM   3413  O   THR C 126     230.620 211.194 204.926  1.00  0.83           O  
ATOM   3414  CB  THR C 126     227.825 212.284 204.280  1.00  0.83           C  
ATOM   3415  OG1 THR C 126     226.940 212.991 203.422  1.00  0.83           O  
ATOM   3416  CG2 THR C 126     227.088 212.184 205.620  1.00  0.83           C  
ATOM   3417  N   LYS C 127     230.220 212.631 206.612  1.00  0.76           N  
ATOM   3418  CA  LYS C 127     230.925 211.868 207.636  1.00  0.76           C  
ATOM   3419  C   LYS C 127     230.304 210.481 207.825  1.00  0.76           C  
ATOM   3420  O   LYS C 127     229.092 210.306 207.746  1.00  0.76           O  
ATOM   3421  CB  LYS C 127     230.915 212.662 208.974  1.00  0.76           C  
ATOM   3422  CG  LYS C 127     231.811 212.134 210.116  1.00  0.76           C  
ATOM   3423  CD  LYS C 127     233.316 212.380 209.893  1.00  0.76           C  
ATOM   3424  CE  LYS C 127     234.175 212.245 211.161  1.00  0.76           C  
ATOM   3425  NZ  LYS C 127     234.262 210.832 211.608  1.00  0.76           N  
ATOM   3426  N   GLY C 128     231.129 209.443 208.009  1.00  0.82           N  
ATOM   3427  CA  GLY C 128     230.637 208.079 208.066  1.00  0.82           C  
ATOM   3428  C   GLY C 128     231.778 207.185 207.743  1.00  0.82           C  
ATOM   3429  O   GLY C 128     232.909 207.607 207.870  1.00  0.82           O  
ATOM   3430  N   GLU C 129     231.528 205.921 207.357  1.00  0.71           N  
ATOM   3431  CA  GLU C 129     232.525 204.908 207.676  1.00  0.71           C  
ATOM   3432  C   GLU C 129     232.853 203.938 206.591  1.00  0.71           C  
ATOM   3433  O   GLU C 129     233.959 203.359 206.556  1.00  0.71           O  
ATOM   3434  CB  GLU C 129     231.971 204.071 208.826  1.00  0.71           C  
ATOM   3435  CG  GLU C 129     231.524 204.926 210.022  1.00  0.71           C  
ATOM   3436  CD  GLU C 129     232.504 205.986 210.541  1.00  0.71           C  
ATOM   3437  OE1 GLU C 129     232.011 207.006 211.084  1.00  0.71           O  
ATOM   3438  OE2 GLU C 129     233.743 205.810 210.395  1.00  0.71           O  
ATOM   3439  N   LEU C 130     231.936 203.680 205.669  1.00  0.74           N  
ATOM   3440  CA  LEU C 130     232.016 202.595 204.721  1.00  0.74           C  
ATOM   3441  C   LEU C 130     233.093 202.823 203.689  1.00  0.74           C  
ATOM   3442  O   LEU C 130     233.823 201.910 203.320  1.00  0.74           O  
ATOM   3443  CB  LEU C 130     230.647 202.355 204.049  1.00  0.74           C  
ATOM   3444  CG  LEU C 130     229.555 201.852 205.022  1.00  0.74           C  
ATOM   3445  CD1 LEU C 130     228.186 201.814 204.330  1.00  0.74           C  
ATOM   3446  CD2 LEU C 130     229.884 200.469 205.612  1.00  0.74           C  
ATOM   3447  N   ILE C 131     233.226 204.076 203.246  1.00  0.81           N  
ATOM   3448  CA  ILE C 131     234.206 204.485 202.276  1.00  0.81           C  
ATOM   3449  C   ILE C 131     235.376 205.087 203.025  1.00  0.81           C  
ATOM   3450  O   ILE C 131     235.213 206.016 203.808  1.00  0.81           O  
ATOM   3451  CB  ILE C 131     233.591 205.507 201.336  1.00  0.81           C  
ATOM   3452  CG1 ILE C 131     232.334 204.906 200.663  1.00  0.81           C  
ATOM   3453  CG2 ILE C 131     234.640 205.932 200.292  1.00  0.81           C  
ATOM   3454  CD1 ILE C 131     231.637 205.883 199.717  1.00  0.81           C  
ATOM   3455  N   THR C 132     236.601 204.563 202.814  1.00  0.79           N  
ATOM   3456  CA  THR C 132     237.797 205.109 203.443  1.00  0.79           C  
ATOM   3457  C   THR C 132     238.803 205.541 202.409  1.00  0.79           C  
ATOM   3458  O   THR C 132     239.080 204.850 201.432  1.00  0.79           O  
ATOM   3459  CB  THR C 132     238.481 204.218 204.485  1.00  0.79           C  
ATOM   3460  OG1 THR C 132     238.900 202.945 204.003  1.00  0.79           O  
ATOM   3461  CG2 THR C 132     237.476 203.951 205.609  1.00  0.79           C  
ATOM   3462  N   GLY C 133     239.388 206.742 202.589  1.00  0.85           N  
ATOM   3463  CA  GLY C 133     240.556 207.151 201.818  1.00  0.85           C  
ATOM   3464  C   GLY C 133     241.766 206.343 202.204  1.00  0.85           C  
ATOM   3465  O   GLY C 133     241.876 205.892 203.338  1.00  0.85           O  
ATOM   3466  N   THR C 134     242.694 206.107 201.266  1.00  0.81           N  
ATOM   3467  CA  THR C 134     243.744 205.118 201.477  1.00  0.81           C  
ATOM   3468  C   THR C 134     244.985 205.480 200.665  1.00  0.81           C  
ATOM   3469  O   THR C 134     244.827 206.030 199.572  1.00  0.81           O  
ATOM   3470  CB  THR C 134     243.202 203.744 201.075  1.00  0.81           C  
ATOM   3471  OG1 THR C 134     242.674 203.065 202.205  1.00  0.81           O  
ATOM   3472  CG2 THR C 134     244.222 202.794 200.460  1.00  0.81           C  
ATOM   3473  N   PRO C 135     246.245 205.217 201.058  1.00  0.85           N  
ATOM   3474  CA  PRO C 135     247.392 205.643 200.252  1.00  0.85           C  
ATOM   3475  C   PRO C 135     247.635 204.780 199.027  1.00  0.85           C  
ATOM   3476  O   PRO C 135     248.058 205.295 197.996  1.00  0.85           O  
ATOM   3477  CB  PRO C 135     248.591 205.562 201.218  1.00  0.85           C  
ATOM   3478  CG  PRO C 135     247.962 205.660 202.610  1.00  0.85           C  
ATOM   3479  CD  PRO C 135     246.643 204.909 202.439  1.00  0.85           C  
ATOM   3480  N   LYS C 136     247.417 203.460 199.120  1.00  0.78           N  
ATOM   3481  CA  LYS C 136     247.666 202.523 198.045  1.00  0.78           C  
ATOM   3482  C   LYS C 136     246.708 201.368 198.245  1.00  0.78           C  
ATOM   3483  O   LYS C 136     246.354 201.138 199.401  1.00  0.78           O  
ATOM   3484  CB  LYS C 136     249.130 201.987 198.062  1.00  0.78           C  
ATOM   3485  CG  LYS C 136     249.584 201.342 199.389  1.00  0.78           C  
ATOM   3486  CD  LYS C 136     250.925 200.587 199.288  1.00  0.78           C  
ATOM   3487  CE  LYS C 136     252.112 201.465 198.879  1.00  0.78           C  
ATOM   3488  NZ  LYS C 136     253.344 200.647 198.790  1.00  0.78           N  
ATOM   3489  N   PRO C 137     246.242 200.612 197.248  1.00  0.77           N  
ATOM   3490  CA  PRO C 137     245.411 199.430 197.476  1.00  0.77           C  
ATOM   3491  C   PRO C 137     246.062 198.441 198.435  1.00  0.77           C  
ATOM   3492  O   PRO C 137     247.213 198.051 198.242  1.00  0.77           O  
ATOM   3493  CB  PRO C 137     245.159 198.863 196.069  1.00  0.77           C  
ATOM   3494  CG  PRO C 137     246.335 199.380 195.235  1.00  0.77           C  
ATOM   3495  CD  PRO C 137     246.600 200.760 195.837  1.00  0.77           C  
ATOM   3496  N   LEU C 138     245.346 198.083 199.513  1.00  0.66           N  
ATOM   3497  CA  LEU C 138     245.911 197.440 200.678  1.00  0.66           C  
ATOM   3498  C   LEU C 138     245.268 196.081 200.878  1.00  0.66           C  
ATOM   3499  O   LEU C 138     244.051 195.944 200.943  1.00  0.66           O  
ATOM   3500  CB  LEU C 138     245.830 198.370 201.925  1.00  0.66           C  
ATOM   3501  CG  LEU C 138     244.458 198.607 202.609  1.00  0.66           C  
ATOM   3502  CD1 LEU C 138     244.623 199.663 203.714  1.00  0.66           C  
ATOM   3503  CD2 LEU C 138     243.325 199.061 201.674  1.00  0.66           C  
ATOM   3504  N   GLU C 139     246.092 195.018 200.878  1.00  0.61           N  
ATOM   3505  CA  GLU C 139     245.629 193.655 200.690  1.00  0.61           C  
ATOM   3506  C   GLU C 139     244.874 192.989 201.833  1.00  0.61           C  
ATOM   3507  O   GLU C 139     245.029 193.319 203.010  1.00  0.61           O  
ATOM   3508  CB  GLU C 139     246.779 192.755 200.167  1.00  0.61           C  
ATOM   3509  CG  GLU C 139     246.854 192.758 198.620  1.00  0.61           C  
ATOM   3510  CD  GLU C 139     245.596 192.163 197.985  1.00  0.61           C  
ATOM   3511  OE1 GLU C 139     244.869 191.414 198.689  1.00  0.61           O  
ATOM   3512  OE2 GLU C 139     245.337 192.500 196.802  1.00  0.61           O  
ATOM   3513  N   GLY C 140     244.018 192.004 201.482  1.00  0.61           N  
ATOM   3514  CA  GLY C 140     243.136 191.352 202.444  1.00  0.61           C  
ATOM   3515  C   GLY C 140     241.955 190.645 201.821  1.00  0.61           C  
ATOM   3516  O   GLY C 140     241.360 191.094 200.845  1.00  0.61           O  
ATOM   3517  N   VAL C 141     241.586 189.484 202.396  1.00  0.37           N  
ATOM   3518  CA  VAL C 141     240.570 188.570 201.882  1.00  0.37           C  
ATOM   3519  C   VAL C 141     239.351 188.633 202.786  1.00  0.37           C  
ATOM   3520  O   VAL C 141     238.231 188.912 202.361  1.00  0.37           O  
ATOM   3521  CB  VAL C 141     241.111 187.135 201.872  1.00  0.37           C  
ATOM   3522  CG1 VAL C 141     240.037 186.117 201.429  1.00  0.37           C  
ATOM   3523  CG2 VAL C 141     242.340 187.067 200.945  1.00  0.37           C  
ATOM   3524  N   GLY C 142     239.552 188.369 204.085  1.00  0.45           N  
ATOM   3525  CA  GLY C 142     238.664 188.661 205.193  1.00  0.45           C  
ATOM   3526  C   GLY C 142     239.019 189.935 205.913  1.00  0.45           C  
ATOM   3527  O   GLY C 142     239.388 190.937 205.302  1.00  0.45           O  
ATOM   3528  N   SER C 143     238.828 189.992 207.240  1.00  0.45           N  
ATOM   3529  CA  SER C 143     238.356 191.251 207.761  1.00  0.45           C  
ATOM   3530  C   SER C 143     238.216 191.296 209.262  1.00  0.45           C  
ATOM   3531  O   SER C 143     238.249 190.266 209.935  1.00  0.45           O  
ATOM   3532  CB  SER C 143     237.000 191.630 207.130  1.00  0.45           C  
ATOM   3533  OG  SER C 143     236.043 190.573 207.189  1.00  0.45           O  
ATOM   3534  N   VAL C 144     238.073 192.510 209.835  1.00  0.26           N  
ATOM   3535  CA  VAL C 144     237.832 192.745 211.249  1.00  0.26           C  
ATOM   3536  C   VAL C 144     236.534 193.539 211.415  1.00  0.26           C  
ATOM   3537  O   VAL C 144     236.249 194.452 210.635  1.00  0.26           O  
ATOM   3538  CB  VAL C 144     239.010 193.490 211.869  1.00  0.26           C  
ATOM   3539  CG1 VAL C 144     238.817 193.686 213.381  1.00  0.26           C  
ATOM   3540  CG2 VAL C 144     240.312 192.694 211.640  1.00  0.26           C  
ATOM   3541  N   LEU C 145     235.673 193.209 212.405  1.00  0.24           N  
ATOM   3542  CA  LEU C 145     234.331 193.766 212.566  1.00  0.24           C  
ATOM   3543  C   LEU C 145     234.181 194.858 213.622  1.00  0.24           C  
ATOM   3544  O   LEU C 145     233.706 194.608 214.730  1.00  0.24           O  
ATOM   3545  CB  LEU C 145     233.340 192.602 212.832  1.00  0.24           C  
ATOM   3546  CG  LEU C 145     231.850 192.889 212.539  1.00  0.24           C  
ATOM   3547  CD1 LEU C 145     231.203 191.684 211.840  1.00  0.24           C  
ATOM   3548  CD2 LEU C 145     231.058 193.235 213.810  1.00  0.24           C  
ATOM   3549  N   VAL C 146     234.581 196.109 213.330  1.00  0.24           N  
ATOM   3550  CA  VAL C 146     234.432 197.245 214.243  1.00  0.24           C  
ATOM   3551  C   VAL C 146     233.923 198.456 213.447  1.00  0.24           C  
ATOM   3552  O   VAL C 146     234.651 199.059 212.662  1.00  0.24           O  
ATOM   3553  CB  VAL C 146     235.788 197.551 214.900  1.00  0.24           C  
ATOM   3554  CG1 VAL C 146     235.756 198.728 215.888  1.00  0.24           C  
ATOM   3555  CG2 VAL C 146     236.294 196.313 215.668  1.00  0.24           C  
ATOM   3556  N   TYR C 147     232.701 198.928 213.540  1.00  0.26           N  
ATOM   3557  CA  TYR C 147     232.032 200.006 212.855  1.00  0.26           C  
ATOM   3558  C   TYR C 147     232.046 201.352 213.476  1.00  0.26           C  
ATOM   3559  O   TYR C 147     231.209 201.615 214.366  1.00  0.26           O  
ATOM   3560  CB  TYR C 147     230.506 199.787 212.485  1.00  0.26           C  
ATOM   3561  CG  TYR C 147     230.047 198.447 211.918  1.00  0.26           C  
ATOM   3562  CD1 TYR C 147     229.558 198.440 210.604  1.00  0.26           C  
ATOM   3563  CD2 TYR C 147     230.146 197.218 212.572  1.00  0.26           C  
ATOM   3564  CE1 TYR C 147     229.583 197.275 209.795  1.00  0.26           C  
ATOM   3565  CE2 TYR C 147     230.003 196.054 211.828  1.00  0.26           C  
ATOM   3566  CZ  TYR C 147     229.811 196.057 210.444  1.00  0.26           C  
ATOM   3567  OH  TYR C 147     229.842 194.850 209.719  1.00  0.26           O  
ATOM   3568  N   SER C 148     232.771 202.352 213.016  1.00  0.41           N  
ATOM   3569  CA  SER C 148     232.803 203.658 213.662  1.00  0.41           C  
ATOM   3570  C   SER C 148     231.554 204.545 213.477  1.00  0.41           C  
ATOM   3571  O   SER C 148     231.461 205.665 213.907  1.00  0.41           O  
ATOM   3572  CB  SER C 148     234.083 204.425 213.296  1.00  0.41           C  
ATOM   3573  OG  SER C 148     235.209 203.728 213.837  1.00  0.41           O  
ATOM   3574  N   ASN C 149     230.502 203.932 212.896  1.00  0.43           N  
ATOM   3575  CA  ASN C 149     229.164 204.424 212.738  1.00  0.43           C  
ATOM   3576  C   ASN C 149     228.309 203.957 213.902  1.00  0.43           C  
ATOM   3577  O   ASN C 149     227.404 204.645 214.382  1.00  0.43           O  
ATOM   3578  CB  ASN C 149     228.625 203.749 211.453  1.00  0.43           C  
ATOM   3579  CG  ASN C 149     227.373 204.442 210.970  1.00  0.43           C  
ATOM   3580  OD1 ASN C 149     227.417 205.547 210.470  1.00  0.43           O  
ATOM   3581  ND2 ASN C 149     226.220 203.748 211.126  1.00  0.43           N  
ATOM   3582  N   ILE C 150     228.551 202.731 214.377  1.00  0.39           N  
ATOM   3583  CA  ILE C 150     227.653 202.012 215.246  1.00  0.39           C  
ATOM   3584  C   ILE C 150     228.240 202.122 216.627  1.00  0.39           C  
ATOM   3585  O   ILE C 150     229.284 201.543 216.908  1.00  0.39           O  
ATOM   3586  CB  ILE C 150     227.523 200.538 214.826  1.00  0.39           C  
ATOM   3587  CG1 ILE C 150     226.965 200.404 213.382  1.00  0.39           C  
ATOM   3588  CG2 ILE C 150     226.660 199.748 215.832  1.00  0.39           C  
ATOM   3589  CD1 ILE C 150     226.850 198.955 212.889  1.00  0.39           C  
ATOM   3590  N   GLY C 151     227.574 202.839 217.553  1.00  0.34           N  
ATOM   3591  CA  GLY C 151     228.117 203.104 218.889  1.00  0.34           C  
ATOM   3592  C   GLY C 151     228.147 201.905 219.806  1.00  0.34           C  
ATOM   3593  O   GLY C 151     228.662 201.964 220.915  1.00  0.34           O  
ATOM   3594  N   GLY C 152     227.616 200.750 219.364  1.00  0.44           N  
ATOM   3595  CA  GLY C 152     227.895 199.473 220.006  1.00  0.44           C  
ATOM   3596  C   GLY C 152     229.212 198.867 219.595  1.00  0.44           C  
ATOM   3597  O   GLY C 152     229.672 197.922 220.224  1.00  0.44           O  
ATOM   3598  N   SER C 153     229.868 199.378 218.543  1.00  0.45           N  
ATOM   3599  CA  SER C 153     231.117 198.829 218.038  1.00  0.45           C  
ATOM   3600  C   SER C 153     232.307 199.637 218.477  1.00  0.45           C  
ATOM   3601  O   SER C 153     233.438 199.243 218.230  1.00  0.45           O  
ATOM   3602  CB  SER C 153     231.205 198.857 216.498  1.00  0.45           C  
ATOM   3603  OG  SER C 153     230.187 198.044 215.912  1.00  0.45           O  
ATOM   3604  N   TYR C 154     232.101 200.788 219.124  1.00  0.46           N  
ATOM   3605  CA  TYR C 154     233.168 201.556 219.733  1.00  0.46           C  
ATOM   3606  C   TYR C 154     232.569 202.218 220.940  1.00  0.46           C  
ATOM   3607  O   TYR C 154     231.435 202.702 220.894  1.00  0.46           O  
ATOM   3608  CB  TYR C 154     233.859 202.608 218.810  1.00  0.46           C  
ATOM   3609  CG  TYR C 154     232.887 203.569 218.184  1.00  0.46           C  
ATOM   3610  CD1 TYR C 154     232.696 204.870 218.680  1.00  0.46           C  
ATOM   3611  CD2 TYR C 154     232.124 203.150 217.098  1.00  0.46           C  
ATOM   3612  CE1 TYR C 154     231.765 205.736 218.083  1.00  0.46           C  
ATOM   3613  CE2 TYR C 154     231.185 204.004 216.522  1.00  0.46           C  
ATOM   3614  CZ  TYR C 154     231.035 205.306 216.977  1.00  0.46           C  
ATOM   3615  OH  TYR C 154     230.200 206.187 216.273  1.00  0.46           O  
ATOM   3616  N   VAL C 155     233.280 202.261 222.060  1.00  0.46           N  
ATOM   3617  CA  VAL C 155     232.774 202.756 223.319  1.00  0.46           C  
ATOM   3618  C   VAL C 155     233.615 203.965 223.705  1.00  0.46           C  
ATOM   3619  O   VAL C 155     234.810 203.812 223.972  1.00  0.46           O  
ATOM   3620  CB  VAL C 155     232.854 201.675 224.392  1.00  0.46           C  
ATOM   3621  CG1 VAL C 155     232.466 202.229 225.779  1.00  0.46           C  
ATOM   3622  CG2 VAL C 155     231.916 200.512 223.997  1.00  0.46           C  
ATOM   3623  N   PRO C 156     233.077 205.180 223.756  1.00  0.48           N  
ATOM   3624  CA  PRO C 156     233.863 206.338 224.145  1.00  0.48           C  
ATOM   3625  C   PRO C 156     233.447 206.813 225.520  1.00  0.48           C  
ATOM   3626  O   PRO C 156     232.402 206.428 226.045  1.00  0.48           O  
ATOM   3627  CB  PRO C 156     233.521 207.367 223.058  1.00  0.48           C  
ATOM   3628  CG  PRO C 156     232.073 207.061 222.661  1.00  0.48           C  
ATOM   3629  CD  PRO C 156     231.898 205.570 222.972  1.00  0.48           C  
ATOM   3630  N   SER C 157     234.296 207.632 226.156  1.00  0.53           N  
ATOM   3631  CA  SER C 157     234.016 208.321 227.401  1.00  0.53           C  
ATOM   3632  C   SER C 157     233.236 209.612 227.163  1.00  0.53           C  
ATOM   3633  O   SER C 157     232.965 210.018 226.036  1.00  0.53           O  
ATOM   3634  CB  SER C 157     235.324 208.589 228.211  1.00  0.53           C  
ATOM   3635  OG  SER C 157     236.448 208.746 227.346  1.00  0.53           O  
ATOM   3636  N   GLN C 158     232.790 210.301 228.244  1.00  0.55           N  
ATOM   3637  CA  GLN C 158     232.163 211.619 228.144  1.00  0.55           C  
ATOM   3638  C   GLN C 158     233.118 212.678 227.602  1.00  0.55           C  
ATOM   3639  O   GLN C 158     232.771 213.512 226.770  1.00  0.55           O  
ATOM   3640  CB  GLN C 158     231.616 212.082 229.515  1.00  0.55           C  
ATOM   3641  CG  GLN C 158     230.422 211.237 230.013  1.00  0.55           C  
ATOM   3642  CD  GLN C 158     229.996 211.687 231.411  1.00  0.55           C  
ATOM   3643  OE1 GLN C 158     230.804 212.150 232.214  1.00  0.55           O  
ATOM   3644  NE2 GLN C 158     228.691 211.536 231.730  1.00  0.55           N  
ATOM   3645  N   SER C 159     234.391 212.618 228.039  1.00  0.65           N  
ATOM   3646  CA  SER C 159     235.528 213.120 227.278  1.00  0.65           C  
ATOM   3647  C   SER C 159     235.623 212.351 225.972  1.00  0.65           C  
ATOM   3648  O   SER C 159     235.775 211.141 226.000  1.00  0.65           O  
ATOM   3649  CB  SER C 159     236.832 212.888 228.091  1.00  0.65           C  
ATOM   3650  OG  SER C 159     238.021 213.295 227.408  1.00  0.65           O  
ATOM   3651  N   GLY C 160     235.523 213.008 224.799  1.00  0.62           N  
ATOM   3652  CA  GLY C 160     234.992 212.391 223.572  1.00  0.62           C  
ATOM   3653  C   GLY C 160     235.835 211.360 222.855  1.00  0.62           C  
ATOM   3654  O   GLY C 160     235.540 210.971 221.729  1.00  0.62           O  
ATOM   3655  N   GLN C 161     236.943 210.935 223.467  1.00  0.52           N  
ATOM   3656  CA  GLN C 161     237.873 209.966 222.936  1.00  0.52           C  
ATOM   3657  C   GLN C 161     237.399 208.518 223.064  1.00  0.52           C  
ATOM   3658  O   GLN C 161     236.554 208.172 223.885  1.00  0.52           O  
ATOM   3659  CB  GLN C 161     239.248 210.149 223.618  1.00  0.52           C  
ATOM   3660  CG  GLN C 161     239.246 209.810 225.127  1.00  0.52           C  
ATOM   3661  CD  GLN C 161     240.554 210.247 225.777  1.00  0.52           C  
ATOM   3662  OE1 GLN C 161     241.591 209.592 225.695  1.00  0.52           O  
ATOM   3663  NE2 GLN C 161     240.526 211.423 226.445  1.00  0.52           N  
ATOM   3664  N   GLY C 162     237.937 207.616 222.213  1.00  0.53           N  
ATOM   3665  CA  GLY C 162     237.678 206.178 222.310  1.00  0.53           C  
ATOM   3666  C   GLY C 162     238.267 205.518 223.538  1.00  0.53           C  
ATOM   3667  O   GLY C 162     239.392 205.822 223.923  1.00  0.53           O  
ATOM   3668  N   SER C 163     237.545 204.554 224.144  1.00  0.45           N  
ATOM   3669  CA  SER C 163     238.043 203.779 225.279  1.00  0.45           C  
ATOM   3670  C   SER C 163     238.278 202.335 224.895  1.00  0.45           C  
ATOM   3671  O   SER C 163     239.276 201.742 225.300  1.00  0.45           O  
ATOM   3672  CB  SER C 163     237.016 203.712 226.443  1.00  0.45           C  
ATOM   3673  OG  SER C 163     236.867 204.982 227.077  1.00  0.45           O  
ATOM   3674  N   CYS C 164     237.364 201.752 224.101  1.00  0.47           N  
ATOM   3675  CA  CYS C 164     237.399 200.399 223.589  1.00  0.47           C  
ATOM   3676  C   CYS C 164     236.510 200.379 222.320  1.00  0.47           C  
ATOM   3677  O   CYS C 164     235.854 201.417 222.023  1.00  0.47           O  
ATOM   3678  CB  CYS C 164     236.810 199.361 224.587  1.00  0.47           C  
ATOM   3679  SG  CYS C 164     237.937 198.936 225.961  1.00  0.47           S  
ATOM   3680  OXT CYS C 164     236.464 199.318 221.647  1.00  0.47           O  
TER    3681      CYS C 164                                                      
END   
