# Supplementary material for: Spike 1 trimer, a nanoparticle vaccine against porcine epidemic diarrhea virus induces protective immunity challenge in piglets
Source: Front Microbiol. 2024 Apr 8;15:1386136. doi: 10.3389/fmicb.2024.1386136 (PMC11033347; doi:10.3389/fmicb.2024.1386136)
Supplement: Supplementary file 8 [file Data_Sheet_6.ZIP › structure/production of coe_by sifold-recycle_3.pdb]

MODEL     1
ATOM      1  N   MET A   1     -18.554 -15.122   7.106  1.00  0.00           N  
ATOM      2  CA  MET A   1     -19.182 -15.392   5.815  1.00  0.00           C  
ATOM      3  C   MET A   1     -19.136 -14.158   4.919  1.00  0.00           C  
ATOM      4  CB  MET A   1     -20.630 -15.846   6.006  1.00  0.00           C  
ATOM      5  O   MET A   1     -19.548 -13.073   5.329  1.00  0.00           O  
ATOM      6  CG  MET A   1     -20.897 -17.262   5.522  1.00  0.00           C  
ATOM      7  SD  MET A   1     -22.626 -17.796   5.829  1.00  0.00           S  
ATOM      8  CE  MET A   1     -22.481 -19.570   5.474  1.00  0.00           C  
ATOM      9  N   THR A   2     -18.174 -14.171   3.995  1.00  0.00           N  
ATOM     10  CA  THR A   2     -17.655 -13.765   2.693  1.00  0.00           C  
ATOM     11  C   THR A   2     -18.782 -13.261   1.795  1.00  0.00           C  
ATOM     12  CB  THR A   2     -16.921 -14.926   1.997  1.00  0.00           C  
ATOM     13  O   THR A   2     -19.838 -13.889   1.704  1.00  0.00           O  
ATOM     14  CG2 THR A   2     -15.454 -14.975   2.409  1.00  0.00           C  
ATOM     15  OG1 THR A   2     -17.548 -16.163   2.356  1.00  0.00           O  
ATOM     16  N   SER A   3     -18.997 -11.880   1.910  1.00  0.00           N  
ATOM     17  CA  SER A   3     -19.707 -11.294   0.777  1.00  0.00           C  
ATOM     18  C   SER A   3     -19.094  -9.957   0.373  1.00  0.00           C  
ATOM     19  CB  SER A   3     -21.187 -11.107   1.110  1.00  0.00           C  
ATOM     20  O   SER A   3     -18.710  -9.160   1.232  1.00  0.00           O  
ATOM     21  OG  SER A   3     -21.449 -11.462   2.457  1.00  0.00           O  
ATOM     22  N   PHE A   4     -18.561  -9.762  -0.779  1.00  0.00           N  
ATOM     23  CA  PHE A   4     -18.012  -9.083  -1.947  1.00  0.00           C  
ATOM     24  C   PHE A   4     -19.023  -8.099  -2.526  1.00  0.00           C  
ATOM     25  CB  PHE A   4     -17.597 -10.098  -3.015  1.00  0.00           C  
ATOM     26  O   PHE A   4     -20.205  -8.422  -2.659  1.00  0.00           O  
ATOM     27  CG  PHE A   4     -16.995 -11.358  -2.454  1.00  0.00           C  
ATOM     28  CD1 PHE A   4     -15.632 -11.438  -2.195  1.00  0.00           C  
ATOM     29  CD2 PHE A   4     -17.792 -12.463  -2.185  1.00  0.00           C  
ATOM     30  CE1 PHE A   4     -15.072 -12.603  -1.675  1.00  0.00           C  
ATOM     31  CE2 PHE A   4     -17.240 -13.630  -1.666  1.00  0.00           C  
ATOM     32  CZ  PHE A   4     -15.879 -13.699  -1.412  1.00  0.00           C  
ATOM     33  N   VAL A   5     -18.932  -6.715  -2.197  1.00  0.00           N  
ATOM     34  CA  VAL A   5     -19.670  -5.683  -2.919  1.00  0.00           C  
ATOM     35  C   VAL A   5     -18.759  -5.024  -3.952  1.00  0.00           C  
ATOM     36  CB  VAL A   5     -20.244  -4.618  -1.958  1.00  0.00           C  
ATOM     37  O   VAL A   5     -17.678  -4.537  -3.615  1.00  0.00           O  
ATOM     38  CG1 VAL A   5     -21.011  -3.549  -2.733  1.00  0.00           C  
ATOM     39  CG2 VAL A   5     -21.145  -5.274  -0.912  1.00  0.00           C  
ATOM     40  N   THR A   6     -18.783  -5.421  -5.239  1.00  0.00           N  
ATOM     41  CA  THR A   6     -18.240  -4.850  -6.467  1.00  0.00           C  
ATOM     42  C   THR A   6     -19.160  -3.760  -7.010  1.00  0.00           C  
ATOM     43  CB  THR A   6     -18.032  -5.932  -7.542  1.00  0.00           C  
ATOM     44  O   THR A   6     -20.370  -3.964  -7.129  1.00  0.00           O  
ATOM     45  CG2 THR A   6     -16.915  -6.891  -7.148  1.00  0.00           C  
ATOM     46  OG1 THR A   6     -19.247  -6.673  -7.707  1.00  0.00           O  
ATOM     47  N   LEU A   7     -18.997  -2.415  -6.639  1.00  0.00           N  
ATOM     48  CA  LEU A   7     -19.605  -1.318  -7.384  1.00  0.00           C  
ATOM     49  C   LEU A   7     -19.104  -1.295  -8.824  1.00  0.00           C  
ATOM     50  CB  LEU A   7     -19.305   0.022  -6.706  1.00  0.00           C  
ATOM     51  O   LEU A   7     -17.927  -1.558  -9.080  1.00  0.00           O  
ATOM     52  CG  LEU A   7     -19.933   0.241  -5.328  1.00  0.00           C  
ATOM     53  CD1 LEU A   7     -19.252   1.403  -4.614  1.00  0.00           C  
ATOM     54  CD2 LEU A   7     -21.432   0.490  -5.457  1.00  0.00           C  
ATOM     55  N   PRO A   8     -19.894  -1.333  -9.832  1.00  0.00           N  
ATOM     56  CA  PRO A   8     -19.381  -1.090 -11.182  1.00  0.00           C  
ATOM     57  C   PRO A   8     -18.359   0.044 -11.229  1.00  0.00           C  
ATOM     58  CB  PRO A   8     -20.638  -0.725 -11.976  1.00  0.00           C  
ATOM     59  O   PRO A   8     -18.499   1.036 -10.509  1.00  0.00           O  
ATOM     60  CG  PRO A   8     -21.715  -0.594 -10.947  1.00  0.00           C  
ATOM     61  CD  PRO A   8     -21.115  -0.844  -9.594  1.00  0.00           C  
ATOM     62  N   SER A   9     -16.941  -0.115 -11.102  1.00  0.00           N  
ATOM     63  CA  SER A   9     -16.002   0.822 -11.711  1.00  0.00           C  
ATOM     64  C   SER A   9     -16.517   1.324 -13.057  1.00  0.00           C  
ATOM     65  CB  SER A   9     -14.632   0.168 -11.892  1.00  0.00           C  
ATOM     66  O   SER A   9     -16.943   0.532 -13.898  1.00  0.00           O  
ATOM     67  OG  SER A   9     -13.799   0.965 -12.716  1.00  0.00           O  
ATOM     68  N   PHE A  10     -17.462   2.272 -12.981  1.00  0.00           N  
ATOM     69  CA  PHE A  10     -17.480   2.892 -14.301  1.00  0.00           C  
ATOM     70  C   PHE A  10     -16.062   3.088 -14.827  1.00  0.00           C  
ATOM     71  CB  PHE A  10     -18.213   4.236 -14.256  1.00  0.00           C  
ATOM     72  O   PHE A  10     -15.228   3.703 -14.161  1.00  0.00           O  
ATOM     73  CG  PHE A  10     -19.710   4.107 -14.176  1.00  0.00           C  
ATOM     74  CD1 PHE A  10     -20.467   3.900 -15.323  1.00  0.00           C  
ATOM     75  CD2 PHE A  10     -20.362   4.194 -12.952  1.00  0.00           C  
ATOM     76  CE1 PHE A  10     -21.852   3.781 -15.252  1.00  0.00           C  
ATOM     77  CE2 PHE A  10     -21.747   4.076 -12.873  1.00  0.00           C  
ATOM     78  CZ  PHE A  10     -22.491   3.870 -14.024  1.00  0.00           C  
ATOM     79  N   ASN A  11     -15.474   2.100 -15.288  1.00  0.00           N  
ATOM     80  CA  ASN A  11     -14.294   2.457 -16.069  1.00  0.00           C  
ATOM     81  C   ASN A  11     -14.667   3.250 -17.319  1.00  0.00           C  
ATOM     82  CB  ASN A  11     -13.503   1.204 -16.451  1.00  0.00           C  
ATOM     83  O   ASN A  11     -15.116   2.675 -18.312  1.00  0.00           O  
ATOM     84  CG  ASN A  11     -12.484   0.814 -15.398  1.00  0.00           C  
ATOM     85  ND2 ASN A  11     -12.031  -0.434 -15.446  1.00  0.00           N  
ATOM     86  OD1 ASN A  11     -12.108   1.625 -14.549  1.00  0.00           O  
ATOM     87  N   ASP A  12     -15.517   4.445 -17.066  1.00  0.00           N  
ATOM     88  CA  ASP A  12     -15.632   5.103 -18.365  1.00  0.00           C  
ATOM     89  C   ASP A  12     -14.271   5.208 -19.050  1.00  0.00           C  
ATOM     90  CB  ASP A  12     -16.250   6.494 -18.208  1.00  0.00           C  
ATOM     91  O   ASP A  12     -13.248   5.381 -18.386  1.00  0.00           O  
ATOM     92  CG  ASP A  12     -15.523   7.355 -17.190  1.00  0.00           C  
ATOM     93  OD1 ASP A  12     -14.645   6.836 -16.469  1.00  0.00           O  
ATOM     94  OD2 ASP A  12     -15.834   8.563 -17.107  1.00  0.00           O  
ATOM     95  N   HIS A  13     -14.214   4.500 -19.913  1.00  0.00           N  
ATOM     96  CA  HIS A  13     -13.033   4.466 -20.768  1.00  0.00           C  
ATOM     97  C   HIS A  13     -13.326   5.073 -22.137  1.00  0.00           C  
ATOM     98  CB  HIS A  13     -12.528   3.031 -20.927  1.00  0.00           C  
ATOM     99  O   HIS A  13     -14.368   4.794 -22.733  1.00  0.00           O  
ATOM    100  CG  HIS A  13     -11.236   2.929 -21.675  1.00  0.00           C  
ATOM    101  CD2 HIS A  13     -10.169   3.761 -21.723  1.00  0.00           C  
ATOM    102  ND1 HIS A  13     -10.936   1.865 -22.499  1.00  0.00           N  
ATOM    103  CE1 HIS A  13      -9.736   2.048 -23.022  1.00  0.00           C  
ATOM    104  NE2 HIS A  13      -9.249   3.191 -22.568  1.00  0.00           N  
ATOM    105  N   SER A  14     -12.552   5.950 -22.532  1.00  0.00           N  
ATOM    106  CA  SER A  14     -12.669   6.527 -23.868  1.00  0.00           C  
ATOM    107  C   SER A  14     -11.502   6.106 -24.755  1.00  0.00           C  
ATOM    108  CB  SER A  14     -12.735   8.053 -23.789  1.00  0.00           C  
ATOM    109  O   SER A  14     -10.402   5.849 -24.263  1.00  0.00           O  
ATOM    110  OG  SER A  14     -11.606   8.571 -23.108  1.00  0.00           O  
ATOM    111  N   PHE A  15     -11.834   5.768 -25.958  1.00  0.00           N  
ATOM    112  CA  PHE A  15     -10.805   5.524 -26.962  1.00  0.00           C  
ATOM    113  C   PHE A  15     -10.505   6.795 -27.748  1.00  0.00           C  
ATOM    114  CB  PHE A  15     -11.237   4.407 -27.916  1.00  0.00           C  
ATOM    115  O   PHE A  15     -11.419   7.451 -28.251  1.00  0.00           O  
ATOM    116  CG  PHE A  15     -11.290   3.047 -27.274  1.00  0.00           C  
ATOM    117  CD1 PHE A  15     -10.139   2.277 -27.150  1.00  0.00           C  
ATOM    118  CD2 PHE A  15     -12.490   2.538 -26.794  1.00  0.00           C  
ATOM    119  CE1 PHE A  15     -10.185   1.018 -26.556  1.00  0.00           C  
ATOM    120  CE2 PHE A  15     -12.543   1.281 -26.199  1.00  0.00           C  
ATOM    121  CZ  PHE A  15     -11.390   0.521 -26.082  1.00  0.00           C  
ATOM    122  N   VAL A  16      -9.283   7.233 -27.710  1.00  0.00           N  
ATOM    123  CA  VAL A  16      -8.811   8.311 -28.573  1.00  0.00           C  
ATOM    124  C   VAL A  16      -8.186   7.725 -29.838  1.00  0.00           C  
ATOM    125  CB  VAL A  16      -7.792   9.216 -27.845  1.00  0.00           C  
ATOM    126  O   VAL A  16      -7.023   7.317 -29.831  1.00  0.00           O  
ATOM    127  CG1 VAL A  16      -7.398  10.401 -28.724  1.00  0.00           C  
ATOM    128  CG2 VAL A  16      -8.364   9.700 -26.515  1.00  0.00           C  
ATOM    129  N   ASN A  17      -9.004   7.531 -30.903  1.00  0.00           N  
ATOM    130  CA  ASN A  17      -8.575   6.912 -32.154  1.00  0.00           C  
ATOM    131  C   ASN A  17      -8.053   7.951 -33.143  1.00  0.00           C  
ATOM    132  CB  ASN A  17      -9.722   6.114 -32.778  1.00  0.00           C  
ATOM    133  O   ASN A  17      -8.804   8.816 -33.595  1.00  0.00           O  
ATOM    134  CG  ASN A  17     -10.175   4.961 -31.903  1.00  0.00           C  
ATOM    135  ND2 ASN A  17     -11.451   4.606 -32.005  1.00  0.00           N  
ATOM    136  OD1 ASN A  17      -9.386   4.396 -31.143  1.00  0.00           O  
ATOM    137  N   ILE A  18      -6.800   7.892 -33.364  1.00  0.00           N  
ATOM    138  CA  ILE A  18      -6.173   8.774 -34.341  1.00  0.00           C  
ATOM    139  C   ILE A  18      -6.022   8.044 -35.674  1.00  0.00           C  
ATOM    140  CB  ILE A  18      -4.799   9.278 -33.848  1.00  0.00           C  
ATOM    141  O   ILE A  18      -5.332   7.026 -35.756  1.00  0.00           O  
ATOM    142  CG1 ILE A  18      -4.945   9.998 -32.502  1.00  0.00           C  
ATOM    143  CG2 ILE A  18      -4.153  10.195 -34.892  1.00  0.00           C  
ATOM    144  CD1 ILE A  18      -3.622  10.295 -31.811  1.00  0.00           C  
ATOM    145  N   THR A  19      -6.696   8.501 -36.714  1.00  0.00           N  
ATOM    146  CA  THR A  19      -6.656   7.882 -38.035  1.00  0.00           C  
ATOM    147  C   THR A  19      -5.928   8.780 -39.032  1.00  0.00           C  
ATOM    148  CB  THR A  19      -8.074   7.579 -38.553  1.00  0.00           C  
ATOM    149  O   THR A  19      -6.325   9.927 -39.246  1.00  0.00           O  
ATOM    150  CG2 THR A  19      -8.025   6.803 -39.864  1.00  0.00           C  
ATOM    151  OG1 THR A  19      -8.777   6.801 -37.577  1.00  0.00           O  
ATOM    152  N   VAL A  20      -4.889   8.170 -39.548  1.00  0.00           N  
ATOM    153  CA  VAL A  20      -4.123   8.886 -40.563  1.00  0.00           C  
ATOM    154  C   VAL A  20      -4.352   8.246 -41.931  1.00  0.00           C  
ATOM    155  CB  VAL A  20      -2.615   8.904 -40.228  1.00  0.00           C  
ATOM    156  O   VAL A  20      -4.056   7.066 -42.127  1.00  0.00           O  
ATOM    157  CG1 VAL A  20      -1.837   9.689 -41.282  1.00  0.00           C  
ATOM    158  CG2 VAL A  20      -2.384   9.495 -38.839  1.00  0.00           C  
ATOM    159  N   SER A  21      -4.939   8.991 -42.865  1.00  0.00           N  
ATOM    160  CA  SER A  21      -5.139   8.549 -44.241  1.00  0.00           C  
ATOM    161  C   SER A  21      -4.158   9.231 -45.189  1.00  0.00           C  
ATOM    162  CB  SER A  21      -6.574   8.828 -44.691  1.00  0.00           C  
ATOM    163  O   SER A  21      -4.040  10.457 -45.191  1.00  0.00           O  
ATOM    164  OG  SER A  21      -7.503   8.191 -43.831  1.00  0.00           O  
ATOM    165  N   ALA A  22      -3.420   8.391 -45.734  1.00  0.00           N  
ATOM    166  CA  ALA A  22      -2.446   8.951 -46.668  1.00  0.00           C  
ATOM    167  C   ALA A  22      -2.479   8.211 -48.003  1.00  0.00           C  
ATOM    168  CB  ALA A  22      -1.043   8.897 -46.068  1.00  0.00           C  
ATOM    169  O   ALA A  22      -2.794   7.021 -48.052  1.00  0.00           O  
ATOM    170  N   ALA A  23      -2.322   8.933 -49.131  1.00  0.00           N  
ATOM    171  CA  ALA A  23      -2.222   8.391 -50.484  1.00  0.00           C  
ATOM    172  C   ALA A  23      -0.887   8.758 -51.125  1.00  0.00           C  
ATOM    173  CB  ALA A  23      -3.378   8.894 -51.345  1.00  0.00           C  
ATOM    174  O   ALA A  23      -0.518   9.933 -51.176  1.00  0.00           O  
ATOM    175  N   PHE A  24      -0.150   7.589 -51.454  1.00  0.00           N  
ATOM    176  CA  PHE A  24       1.123   7.810 -52.131  1.00  0.00           C  
ATOM    177  C   PHE A  24       0.986   7.577 -53.631  1.00  0.00           C  
ATOM    178  CB  PHE A  24       2.206   6.894 -51.553  1.00  0.00           C  
ATOM    179  O   PHE A  24       0.157   6.777 -54.067  1.00  0.00           O  
ATOM    180  CG  PHE A  24       2.570   7.208 -50.128  1.00  0.00           C  
ATOM    181  CD1 PHE A  24       3.515   8.185 -49.836  1.00  0.00           C  
ATOM    182  CD2 PHE A  24       1.967   6.527 -49.078  1.00  0.00           C  
ATOM    183  CE1 PHE A  24       3.855   8.478 -48.518  1.00  0.00           C  
ATOM    184  CE2 PHE A  24       2.301   6.814 -47.758  1.00  0.00           C  
ATOM    185  CZ  PHE A  24       3.246   7.789 -47.479  1.00  0.00           C  
ATOM    186  N   GLY A  25       1.601   8.406 -54.380  1.00  0.00           N  
ATOM    187  CA  GLY A  25       1.620   8.247 -55.825  1.00  0.00           C  
ATOM    188  C   GLY A  25       2.331   6.986 -56.277  1.00  0.00           C  
ATOM    189  O   GLY A  25       2.901   6.261 -55.459  1.00  0.00           O  
ATOM    190  N   GLY A  26       2.121   6.424 -57.385  1.00  0.00           N  
ATOM    191  CA  GLY A  26       2.613   5.237 -58.066  1.00  0.00           C  
ATOM    192  C   GLY A  26       4.095   5.302 -58.383  1.00  0.00           C  
ATOM    193  O   GLY A  26       4.828   6.096 -57.791  1.00  0.00           O  
ATOM    194  N   HIS A  27       4.640   4.221 -59.033  1.00  0.00           N  
ATOM    195  CA  HIS A  27       5.994   3.814 -59.392  1.00  0.00           C  
ATOM    196  C   HIS A  27       6.770   4.971 -60.015  1.00  0.00           C  
ATOM    197  CB  HIS A  27       5.959   2.626 -60.355  1.00  0.00           C  
ATOM    198  O   HIS A  27       7.987   5.072 -59.842  1.00  0.00           O  
ATOM    199  CG  HIS A  27       5.954   1.297 -59.668  1.00  0.00           C  
ATOM    200  CD2 HIS A  27       6.807   0.249 -59.755  1.00  0.00           C  
ATOM    201  ND1 HIS A  27       4.978   0.929 -58.768  1.00  0.00           N  
ATOM    202  CE1 HIS A  27       5.232  -0.292 -58.329  1.00  0.00           C  
ATOM    203  NE2 HIS A  27       6.336  -0.727 -58.912  1.00  0.00           N  
ATOM    204  N   SER A  28       6.092   6.095 -60.348  1.00  0.00           N  
ATOM    205  CA  SER A  28       6.794   7.161 -61.056  1.00  0.00           C  
ATOM    206  C   SER A  28       6.959   8.394 -60.174  1.00  0.00           C  
ATOM    207  CB  SER A  28       6.047   7.536 -62.337  1.00  0.00           C  
ATOM    208  O   SER A  28       7.812   9.243 -60.439  1.00  0.00           O  
ATOM    209  OG  SER A  28       4.648   7.394 -62.163  1.00  0.00           O  
ATOM    210  N   GLY A  29       6.653   8.214 -58.726  1.00  0.00           N  
ATOM    211  CA  GLY A  29       6.861   9.272 -57.751  1.00  0.00           C  
ATOM    212  C   GLY A  29       6.096   9.052 -56.460  1.00  0.00           C  
ATOM    213  O   GLY A  29       4.890   8.800 -56.481  1.00  0.00           O  
ATOM    214  N   ALA A  30       6.774   8.392 -55.497  1.00  0.00           N  
ATOM    215  CA  ALA A  30       6.226   8.088 -54.178  1.00  0.00           C  
ATOM    216  C   ALA A  30       5.945   9.366 -53.393  1.00  0.00           C  
ATOM    217  CB  ALA A  30       7.181   7.187 -53.399  1.00  0.00           C  
ATOM    218  O   ALA A  30       6.623   9.656 -52.404  1.00  0.00           O  
ATOM    219  N   ASN A  31       5.370  10.458 -54.054  1.00  0.00           N  
ATOM    220  CA  ASN A  31       5.036  11.668 -53.310  1.00  0.00           C  
ATOM    221  C   ASN A  31       3.674  11.551 -52.631  1.00  0.00           C  
ATOM    222  CB  ASN A  31       5.067  12.891 -54.229  1.00  0.00           C  
ATOM    223  O   ASN A  31       2.810  10.801 -53.089  1.00  0.00           O  
ATOM    224  CG  ASN A  31       6.467  13.223 -54.710  1.00  0.00           C  
ATOM    225  ND2 ASN A  31       6.558  13.851 -55.877  1.00  0.00           N  
ATOM    226  OD1 ASN A  31       7.455  12.918 -54.039  1.00  0.00           O  
ATOM    227  N   LEU A  32       3.608  12.013 -51.438  1.00  0.00           N  
ATOM    228  CA  LEU A  32       2.341  12.090 -50.720  1.00  0.00           C  
ATOM    229  C   LEU A  32       1.320  12.908 -51.504  1.00  0.00           C  
ATOM    230  CB  LEU A  32       2.547  12.705 -49.333  1.00  0.00           C  
ATOM    231  O   LEU A  32       1.564  14.074 -51.821  1.00  0.00           O  
ATOM    232  CG  LEU A  32       1.317  12.759 -48.425  1.00  0.00           C  
ATOM    233  CD1 LEU A  32       0.931  11.355 -47.972  1.00  0.00           C  
ATOM    234  CD2 LEU A  32       1.578  13.662 -47.224  1.00  0.00           C  
ATOM    235  N   ILE A  33       0.313  12.332 -52.034  1.00  0.00           N  
ATOM    236  CA  ILE A  33      -0.727  12.964 -52.839  1.00  0.00           C  
ATOM    237  C   ILE A  33      -1.736  13.658 -51.927  1.00  0.00           C  
ATOM    238  CB  ILE A  33      -1.442  11.936 -53.746  1.00  0.00           C  
ATOM    239  O   ILE A  33      -2.105  14.810 -52.163  1.00  0.00           O  
ATOM    240  CG1 ILE A  33      -0.434  11.250 -54.674  1.00  0.00           C  
ATOM    241  CG2 ILE A  33      -2.557  12.611 -54.551  1.00  0.00           C  
ATOM    242  CD1 ILE A  33      -1.007  10.070 -55.446  1.00  0.00           C  
ATOM    243  N   ALA A  34      -2.065  12.975 -50.897  1.00  0.00           N  
ATOM    244  CA  ALA A  34      -3.080  13.483 -49.977  1.00  0.00           C  
ATOM    245  C   ALA A  34      -2.967  12.811 -48.611  1.00  0.00           C  
ATOM    246  CB  ALA A  34      -4.477  13.271 -50.556  1.00  0.00           C  
ATOM    247  O   ALA A  34      -2.590  11.641 -48.517  1.00  0.00           O  
ATOM    248  N   SER A  35      -3.116  13.649 -47.586  1.00  0.00           N  
ATOM    249  CA  SER A  35      -3.142  13.094 -46.236  1.00  0.00           C  
ATOM    250  C   SER A  35      -4.235  13.744 -45.393  1.00  0.00           C  
ATOM    251  CB  SER A  35      -1.785  13.276 -45.556  1.00  0.00           C  
ATOM    252  O   SER A  35      -4.506  14.938 -45.532  1.00  0.00           O  
ATOM    253  OG  SER A  35      -1.536  14.646 -45.288  1.00  0.00           O  
ATOM    254  N   ASP A  36      -4.950  12.988 -44.722  1.00  0.00           N  
ATOM    255  CA  ASP A  36      -5.976  13.460 -43.797  1.00  0.00           C  
ATOM    256  C   ASP A  36      -5.865  12.754 -42.447  1.00  0.00           C  
ATOM    257  CB  ASP A  36      -7.371  13.246 -44.389  1.00  0.00           C  
ATOM    258  O   ASP A  36      -5.613  11.549 -42.389  1.00  0.00           O  
ATOM    259  CG  ASP A  36      -8.459  13.972 -43.617  1.00  0.00           C  
ATOM    260  OD1 ASP A  36      -8.137  14.844 -42.783  1.00  0.00           O  
ATOM    261  OD2 ASP A  36      -9.650  13.667 -43.845  1.00  0.00           O  
ATOM    262  N   THR A  37      -5.901  13.565 -41.376  1.00  0.00           N  
ATOM    263  CA  THR A  37      -5.845  13.010 -40.029  1.00  0.00           C  
ATOM    264  C   THR A  37      -7.081  13.408 -39.227  1.00  0.00           C  
ATOM    265  CB  THR A  37      -4.578  13.473 -39.286  1.00  0.00           C  
ATOM    266  O   THR A  37      -7.469  14.577 -39.215  1.00  0.00           O  
ATOM    267  CG2 THR A  37      -4.465  12.804 -37.920  1.00  0.00           C  
ATOM    268  OG1 THR A  37      -3.424  13.137 -40.066  1.00  0.00           O  
ATOM    269  N   THR A  38      -7.680  12.438 -38.647  1.00  0.00           N  
ATOM    270  CA  THR A  38      -8.853  12.697 -37.818  1.00  0.00           C  
ATOM    271  C   THR A  38      -8.705  12.036 -36.450  1.00  0.00           C  
ATOM    272  CB  THR A  38     -10.139  12.194 -38.498  1.00  0.00           C  
ATOM    273  O   THR A  38      -7.976  11.053 -36.305  1.00  0.00           O  
ATOM    274  CG2 THR A  38     -10.339  12.856 -39.856  1.00  0.00           C  
ATOM    275  OG1 THR A  38     -10.054  10.775 -38.678  1.00  0.00           O  
ATOM    276  N   ILE A  39      -9.265  12.726 -35.399  1.00  0.00           N  
ATOM    277  CA  ILE A  39      -9.337  12.190 -34.044  1.00  0.00           C  
ATOM    278  C   ILE A  39     -10.781  11.818 -33.712  1.00  0.00           C  
ATOM    279  CB  ILE A  39      -8.791  13.197 -33.008  1.00  0.00           C  
ATOM    280  O   ILE A  39     -11.636  12.694 -33.566  1.00  0.00           O  
ATOM    281  CG1 ILE A  39      -7.384  13.659 -33.402  1.00  0.00           C  
ATOM    282  CG2 ILE A  39      -8.792  12.582 -31.605  1.00  0.00           C  
ATOM    283  CD1 ILE A  39      -7.058  15.084 -32.977  1.00  0.00           C  
ATOM    284  N   ASN A  40     -11.018  10.488 -33.732  1.00  0.00           N  
ATOM    285  CA  ASN A  40     -12.380   9.990 -33.572  1.00  0.00           C  
ATOM    286  C   ASN A  40     -13.328  10.613 -34.593  1.00  0.00           C  
ATOM    287  CB  ASN A  40     -12.884  10.253 -32.151  1.00  0.00           C  
ATOM    288  O   ASN A  40     -14.491  10.878 -34.285  1.00  0.00           O  
ATOM    289  CG  ASN A  40     -12.260   9.322 -31.129  1.00  0.00           C  
ATOM    290  ND2 ASN A  40     -12.506   9.594 -29.852  1.00  0.00           N  
ATOM    291  OD1 ASN A  40     -11.564   8.368 -31.484  1.00  0.00           O  
ATOM    292  N   GLY A  41     -12.769  11.068 -35.712  1.00  0.00           N  
ATOM    293  CA  GLY A  41     -13.560  11.659 -36.779  1.00  0.00           C  
ATOM    294  C   GLY A  41     -13.639  13.171 -36.696  1.00  0.00           C  
ATOM    295  O   GLY A  41     -14.241  13.815 -37.557  1.00  0.00           O  
ATOM    296  N   PHE A  42     -13.137  13.744 -35.652  1.00  0.00           N  
ATOM    297  CA  PHE A  42     -13.176  15.190 -35.466  1.00  0.00           C  
ATOM    298  C   PHE A  42     -11.777  15.786 -35.568  1.00  0.00           C  
ATOM    299  CB  PHE A  42     -13.799  15.542 -34.111  1.00  0.00           C  
ATOM    300  O   PHE A  42     -10.791  15.055 -35.670  1.00  0.00           O  
ATOM    301  CG  PHE A  42     -15.201  15.024 -33.935  1.00  0.00           C  
ATOM    302  CD1 PHE A  42     -16.289  15.749 -34.403  1.00  0.00           C  
ATOM    303  CD2 PHE A  42     -15.430  13.810 -33.300  1.00  0.00           C  
ATOM    304  CE1 PHE A  42     -17.588  15.272 -34.241  1.00  0.00           C  
ATOM    305  CE2 PHE A  42     -16.724  13.326 -33.135  1.00  0.00           C  
ATOM    306  CZ  PHE A  42     -17.803  14.059 -33.605  1.00  0.00           C  
ATOM    307  N   SER A  43     -11.675  17.147 -35.617  1.00  0.00           N  
ATOM    308  CA  SER A  43     -10.385  17.830 -35.669  1.00  0.00           C  
ATOM    309  C   SER A  43      -9.754  17.925 -34.284  1.00  0.00           C  
ATOM    310  CB  SER A  43     -10.543  19.229 -36.264  1.00  0.00           C  
ATOM    311  O   SER A  43      -8.539  18.083 -34.159  1.00  0.00           O  
ATOM    312  OG  SER A  43     -11.458  19.999 -35.503  1.00  0.00           O  
ATOM    313  N   SER A  44     -10.592  17.761 -33.193  1.00  0.00           N  
ATOM    314  CA  SER A  44     -10.101  17.853 -31.822  1.00  0.00           C  
ATOM    315  C   SER A  44     -10.923  16.978 -30.880  1.00  0.00           C  
ATOM    316  CB  SER A  44     -10.129  19.303 -31.338  1.00  0.00           C  
ATOM    317  O   SER A  44     -12.089  16.689 -31.153  1.00  0.00           O  
ATOM    318  OG  SER A  44     -11.464  19.757 -31.186  1.00  0.00           O  
ATOM    319  N   PHE A  45     -10.253  16.442 -29.834  1.00  0.00           N  
ATOM    320  CA  PHE A  45     -10.926  15.576 -28.873  1.00  0.00           C  
ATOM    321  C   PHE A  45     -10.307  15.722 -27.487  1.00  0.00           C  
ATOM    322  CB  PHE A  45     -10.860  14.114 -29.326  1.00  0.00           C  
ATOM    323  O   PHE A  45      -9.086  15.652 -27.337  1.00  0.00           O  
ATOM    324  CG  PHE A  45     -11.607  13.166 -28.428  1.00  0.00           C  
ATOM    325  CD1 PHE A  45     -10.951  12.493 -27.404  1.00  0.00           C  
ATOM    326  CD2 PHE A  45     -12.967  12.947 -28.607  1.00  0.00           C  
ATOM    327  CE1 PHE A  45     -11.640  11.615 -26.571  1.00  0.00           C  
ATOM    328  CE2 PHE A  45     -13.663  12.071 -27.779  1.00  0.00           C  
ATOM    329  CZ  PHE A  45     -12.998  11.405 -26.761  1.00  0.00           C  
ATOM    330  N   CYS A  46     -11.161  15.981 -26.504  1.00  0.00           N  
ATOM    331  CA  CYS A  46     -10.719  16.033 -25.115  1.00  0.00           C  
ATOM    332  C   CYS A  46     -11.288  14.865 -24.317  1.00  0.00           C  
ATOM    333  CB  CYS A  46     -11.135  17.354 -24.469  1.00  0.00           C  
ATOM    334  O   CYS A  46     -12.489  14.598 -24.372  1.00  0.00           O  
ATOM    335  SG  CYS A  46     -10.367  18.806 -25.221  1.00  0.00           S  
ATOM    336  N   VAL A  47     -10.447  14.242 -23.549  1.00  0.00           N  
ATOM    337  CA  VAL A  47     -10.828  13.068 -22.771  1.00  0.00           C  
ATOM    338  C   VAL A  47     -11.710  13.489 -21.598  1.00  0.00           C  
ATOM    339  CB  VAL A  47      -9.589  12.300 -22.258  1.00  0.00           C  
ATOM    340  O   VAL A  47     -11.343  14.377 -20.825  1.00  0.00           O  
ATOM    341  CG1 VAL A  47     -10.008  11.139 -21.358  1.00  0.00           C  
ATOM    342  CG2 VAL A  47      -8.750  11.796 -23.430  1.00  0.00           C  
ATOM    343  N   ASP A  48     -12.874  12.879 -21.558  1.00  0.00           N  
ATOM    344  CA  ASP A  48     -13.803  13.218 -20.485  1.00  0.00           C  
ATOM    345  C   ASP A  48     -14.077  12.010 -19.592  1.00  0.00           C  
ATOM    346  CB  ASP A  48     -15.116  13.753 -21.061  1.00  0.00           C  
ATOM    347  O   ASP A  48     -15.014  12.021 -18.793  1.00  0.00           O  
ATOM    348  CG  ASP A  48     -15.824  12.750 -21.954  1.00  0.00           C  
ATOM    349  OD1 ASP A  48     -15.263  11.666 -22.219  1.00  0.00           O  
ATOM    350  OD2 ASP A  48     -16.954  13.048 -22.399  1.00  0.00           O  
ATOM    351  N   THR A  49     -13.320  10.902 -19.800  1.00  0.00           N  
ATOM    352  CA  THR A  49     -13.445   9.694 -18.991  1.00  0.00           C  
ATOM    353  C   THR A  49     -12.245   9.540 -18.060  1.00  0.00           C  
ATOM    354  CB  THR A  49     -13.575   8.441 -19.876  1.00  0.00           C  
ATOM    355  O   THR A  49     -11.258  10.266 -18.186  1.00  0.00           O  
ATOM    356  CG2 THR A  49     -14.806   8.526 -20.772  1.00  0.00           C  
ATOM    357  OG1 THR A  49     -12.408   8.319 -20.697  1.00  0.00           O  
ATOM    358  N   ARG A  50     -12.282   8.726 -17.191  1.00  0.00           N  
ATOM    359  CA  ARG A  50     -11.232   8.511 -16.201  1.00  0.00           C  
ATOM    360  C   ARG A  50     -10.077   7.708 -16.793  1.00  0.00           C  
ATOM    361  CB  ARG A  50     -11.792   7.793 -14.971  1.00  0.00           C  
ATOM    362  O   ARG A  50      -8.951   7.773 -16.297  1.00  0.00           O  
ATOM    363  CG  ARG A  50     -12.710   8.656 -14.120  1.00  0.00           C  
ATOM    364  CD  ARG A  50     -12.884   8.084 -12.719  1.00  0.00           C  
ATOM    365  NE  ARG A  50     -13.741   8.931 -11.894  1.00  0.00           N  
ATOM    366  NH1 ARG A  50     -13.725   7.518 -10.066  1.00  0.00           N  
ATOM    367  NH2 ARG A  50     -14.902   9.484  -9.992  1.00  0.00           N  
ATOM    368  CZ  ARG A  50     -14.121   8.642 -10.653  1.00  0.00           C  
ATOM    369  N   GLN A  51     -10.440   6.850 -17.702  1.00  0.00           N  
ATOM    370  CA  GLN A  51      -9.450   6.063 -18.430  1.00  0.00           C  
ATOM    371  C   GLN A  51      -9.582   6.268 -19.936  1.00  0.00           C  
ATOM    372  CB  GLN A  51      -9.588   4.578 -18.088  1.00  0.00           C  
ATOM    373  O   GLN A  51     -10.681   6.502 -20.442  1.00  0.00           O  
ATOM    374  CG  GLN A  51      -9.474   4.276 -16.600  1.00  0.00           C  
ATOM    375  CD  GLN A  51      -9.668   2.805 -16.283  1.00  0.00           C  
ATOM    376  NE2 GLN A  51      -9.882   2.497 -15.008  1.00  0.00           N  
ATOM    377  OE1 GLN A  51      -9.625   1.954 -17.176  1.00  0.00           O  
ATOM    378  N   PHE A  52      -8.517   6.314 -20.552  1.00  0.00           N  
ATOM    379  CA  PHE A  52      -8.541   6.416 -22.006  1.00  0.00           C  
ATOM    380  C   PHE A  52      -7.385   5.636 -22.623  1.00  0.00           C  
ATOM    381  CB  PHE A  52      -8.478   7.882 -22.445  1.00  0.00           C  
ATOM    382  O   PHE A  52      -6.426   5.289 -21.932  1.00  0.00           O  
ATOM    383  CG  PHE A  52      -7.128   8.517 -22.250  1.00  0.00           C  
ATOM    384  CD1 PHE A  52      -6.750   9.013 -21.008  1.00  0.00           C  
ATOM    385  CD2 PHE A  52      -6.235   8.617 -23.310  1.00  0.00           C  
ATOM    386  CE1 PHE A  52      -5.501   9.601 -20.826  1.00  0.00           C  
ATOM    387  CE2 PHE A  52      -4.985   9.203 -23.135  1.00  0.00           C  
ATOM    388  CZ  PHE A  52      -4.619   9.696 -21.892  1.00  0.00           C  
ATOM    389  N   THR A  53      -7.604   5.189 -23.788  1.00  0.00           N  
ATOM    390  CA  THR A  53      -6.584   4.528 -24.595  1.00  0.00           C  
ATOM    391  C   THR A  53      -6.412   5.236 -25.935  1.00  0.00           C  
ATOM    392  CB  THR A  53      -6.934   3.047 -24.835  1.00  0.00           C  
ATOM    393  O   THR A  53      -7.393   5.513 -26.627  1.00  0.00           O  
ATOM    394  CG2 THR A  53      -5.840   2.346 -25.632  1.00  0.00           C  
ATOM    395  OG1 THR A  53      -7.087   2.388 -23.572  1.00  0.00           O  
ATOM    396  N   ILE A  54      -5.163   5.537 -26.199  1.00  0.00           N  
ATOM    397  CA  ILE A  54      -4.852   6.161 -27.480  1.00  0.00           C  
ATOM    398  C   ILE A  54      -4.466   5.089 -28.497  1.00  0.00           C  
ATOM    399  CB  ILE A  54      -3.719   7.202 -27.342  1.00  0.00           C  
ATOM    400  O   ILE A  54      -3.615   4.240 -28.220  1.00  0.00           O  
ATOM    401  CG1 ILE A  54      -4.168   8.367 -26.453  1.00  0.00           C  
ATOM    402  CG2 ILE A  54      -3.277   7.705 -28.720  1.00  0.00           C  
ATOM    403  CD1 ILE A  54      -3.099   9.428 -26.234  1.00  0.00           C  
ATOM    404  N   SER A  55      -5.175   5.105 -29.588  1.00  0.00           N  
ATOM    405  CA  SER A  55      -4.880   4.178 -30.676  1.00  0.00           C  
ATOM    406  C   SER A  55      -4.603   4.923 -31.978  1.00  0.00           C  
ATOM    407  CB  SER A  55      -6.038   3.199 -30.875  1.00  0.00           C  
ATOM    408  O   SER A  55      -5.292   5.892 -32.303  1.00  0.00           O  
ATOM    409  OG  SER A  55      -6.262   2.439 -29.700  1.00  0.00           O  
ATOM    410  N   LEU A  56      -3.547   4.482 -32.659  1.00  0.00           N  
ATOM    411  CA  LEU A  56      -3.137   5.062 -33.934  1.00  0.00           C  
ATOM    412  C   LEU A  56      -3.430   4.106 -35.086  1.00  0.00           C  
ATOM    413  CB  LEU A  56      -1.647   5.410 -33.910  1.00  0.00           C  
ATOM    414  O   LEU A  56      -3.003   2.950 -35.061  1.00  0.00           O  
ATOM    415  CG  LEU A  56      -1.097   6.126 -35.145  1.00  0.00           C  
ATOM    416  CD1 LEU A  56      -1.704   7.520 -35.262  1.00  0.00           C  
ATOM    417  CD2 LEU A  56       0.424   6.202 -35.087  1.00  0.00           C  
ATOM    418  N   PHE A  57      -4.286   4.577 -36.048  1.00  0.00           N  
ATOM    419  CA  PHE A  57      -4.634   3.790 -37.226  1.00  0.00           C  
ATOM    420  C   PHE A  57      -4.116   4.456 -38.495  1.00  0.00           C  
ATOM    421  CB  PHE A  57      -6.151   3.597 -37.316  1.00  0.00           C  
ATOM    422  O   PHE A  57      -4.268   5.666 -38.673  1.00  0.00           O  
ATOM    423  CG  PHE A  57      -6.745   2.891 -36.127  1.00  0.00           C  
ATOM    424  CD1 PHE A  57      -6.754   1.503 -36.058  1.00  0.00           C  
ATOM    425  CD2 PHE A  57      -7.294   3.616 -35.077  1.00  0.00           C  
ATOM    426  CE1 PHE A  57      -7.302   0.847 -34.959  1.00  0.00           C  
ATOM    427  CE2 PHE A  57      -7.844   2.967 -33.975  1.00  0.00           C  
ATOM    428  CZ  PHE A  57      -7.849   1.582 -33.917  1.00  0.00           C  
ATOM    429  N   TYR A  58      -3.486   3.619 -39.374  1.00  0.00           N  
ATOM    430  CA  TYR A  58      -3.008   4.125 -40.656  1.00  0.00           C  
ATOM    431  C   TYR A  58      -3.813   3.536 -41.809  1.00  0.00           C  
ATOM    432  CB  TYR A  58      -1.521   3.806 -40.840  1.00  0.00           C  
ATOM    433  O   TYR A  58      -3.976   2.318 -41.901  1.00  0.00           O  
ATOM    434  CG  TYR A  58      -0.636   4.400 -39.772  1.00  0.00           C  
ATOM    435  CD1 TYR A  58      -0.175   5.711 -39.872  1.00  0.00           C  
ATOM    436  CD2 TYR A  58      -0.258   3.652 -38.662  1.00  0.00           C  
ATOM    437  CE1 TYR A  58       0.644   6.263 -38.891  1.00  0.00           C  
ATOM    438  CE2 TYR A  58       0.559   4.193 -37.675  1.00  0.00           C  
ATOM    439  OH  TYR A  58       1.814   6.038 -36.824  1.00  0.00           O  
ATOM    440  CZ  TYR A  58       1.004   5.497 -37.798  1.00  0.00           C  
ATOM    441  N   ASN A  59      -4.376   4.394 -42.617  1.00  0.00           N  
ATOM    442  CA  ASN A  59      -5.050   4.001 -43.851  1.00  0.00           C  
ATOM    443  C   ASN A  59      -4.311   4.519 -45.082  1.00  0.00           C  
ATOM    444  CB  ASN A  59      -6.498   4.497 -43.853  1.00  0.00           C  
ATOM    445  O   ASN A  59      -4.451   5.686 -45.450  1.00  0.00           O  
ATOM    446  CG  ASN A  59      -7.339   3.837 -44.928  1.00  0.00           C  
ATOM    447  ND2 ASN A  59      -8.632   4.139 -44.937  1.00  0.00           N  
ATOM    448  OD1 ASN A  59      -6.832   3.062 -45.742  1.00  0.00           O  
ATOM    449  N   VAL A  60      -3.410   3.635 -45.613  1.00  0.00           N  
ATOM    450  CA  VAL A  60      -2.624   4.042 -46.773  1.00  0.00           C  
ATOM    451  C   VAL A  60      -3.208   3.418 -48.039  1.00  0.00           C  
ATOM    452  CB  VAL A  60      -1.138   3.645 -46.619  1.00  0.00           C  
ATOM    453  O   VAL A  60      -3.400   2.202 -48.107  1.00  0.00           O  
ATOM    454  CG1 VAL A  60      -0.329   4.104 -47.830  1.00  0.00           C  
ATOM    455  CG2 VAL A  60      -0.560   4.230 -45.333  1.00  0.00           C  
ATOM    456  N   THR A  61      -3.727   4.226 -48.985  1.00  0.00           N  
ATOM    457  CA  THR A  61      -4.344   3.805 -50.238  1.00  0.00           C  
ATOM    458  C   THR A  61      -3.313   3.761 -51.362  1.00  0.00           C  
ATOM    459  CB  THR A  61      -5.499   4.744 -50.634  1.00  0.00           C  
ATOM    460  O   THR A  61      -2.518   4.689 -51.518  1.00  0.00           O  
ATOM    461  CG2 THR A  61      -6.744   4.468 -49.799  1.00  0.00           C  
ATOM    462  OG1 THR A  61      -5.093   6.103 -50.432  1.00  0.00           O  
ATOM    463  N   ASN A  62      -2.279   2.675 -51.332  1.00  0.00           N  
ATOM    464  CA  ASN A  62      -1.305   2.355 -52.370  1.00  0.00           C  
ATOM    465  C   ASN A  62      -0.035   1.748 -51.779  1.00  0.00           C  
ATOM    466  CB  ASN A  62      -0.965   3.602 -53.190  1.00  0.00           C  
ATOM    467  O   ASN A  62       0.412   2.156 -50.706  1.00  0.00           O  
ATOM    468  CG  ASN A  62      -1.932   3.827 -54.337  1.00  0.00           C  
ATOM    469  ND2 ASN A  62      -1.904   5.025 -54.908  1.00  0.00           N  
ATOM    470  OD1 ASN A  62      -2.698   2.932 -54.704  1.00  0.00           O  
ATOM    471  N   SER A  63       0.305   0.443 -52.105  1.00  0.00           N  
ATOM    472  CA  SER A  63       1.320  -0.462 -51.576  1.00  0.00           C  
ATOM    473  C   SER A  63       2.716   0.138 -51.702  1.00  0.00           C  
ATOM    474  CB  SER A  63       1.268  -1.808 -52.299  1.00  0.00           C  
ATOM    475  O   SER A  63       3.701  -0.476 -51.288  1.00  0.00           O  
ATOM    476  OG  SER A  63       0.271  -1.799 -53.308  1.00  0.00           O  
ATOM    477  N   TYR A  64       2.893   1.450 -52.001  1.00  0.00           N  
ATOM    478  CA  TYR A  64       4.287   1.823 -52.213  1.00  0.00           C  
ATOM    479  C   TYR A  64       4.801   2.688 -51.068  1.00  0.00           C  
ATOM    480  CB  TYR A  64       4.448   2.567 -53.542  1.00  0.00           C  
ATOM    481  O   TYR A  64       5.864   3.302 -51.175  1.00  0.00           O  
ATOM    482  CG  TYR A  64       4.090   1.737 -54.751  1.00  0.00           C  
ATOM    483  CD1 TYR A  64       4.957   0.755 -55.227  1.00  0.00           C  
ATOM    484  CD2 TYR A  64       2.886   1.932 -55.419  1.00  0.00           C  
ATOM    485  CE1 TYR A  64       4.633  -0.012 -56.341  1.00  0.00           C  
ATOM    486  CE2 TYR A  64       2.552   1.171 -56.534  1.00  0.00           C  
ATOM    487  OH  TYR A  64       3.104  -0.553 -58.091  1.00  0.00           O  
ATOM    488  CZ  TYR A  64       3.430   0.203 -56.987  1.00  0.00           C  
ATOM    489  N   GLY A  65       4.174   2.703 -49.913  1.00  0.00           N  
ATOM    490  CA  GLY A  65       4.639   3.453 -48.757  1.00  0.00           C  
ATOM    491  C   GLY A  65       4.131   2.897 -47.441  1.00  0.00           C  
ATOM    492  O   GLY A  65       3.297   1.990 -47.425  1.00  0.00           O  
ATOM    493  N   TYR A  66       5.011   2.960 -46.372  1.00  0.00           N  
ATOM    494  CA  TYR A  66       4.562   2.553 -45.045  1.00  0.00           C  
ATOM    495  C   TYR A  66       4.634   3.718 -44.064  1.00  0.00           C  
ATOM    496  CB  TYR A  66       5.404   1.383 -44.528  1.00  0.00           C  
ATOM    497  O   TYR A  66       5.294   4.724 -44.334  1.00  0.00           O  
ATOM    498  CG  TYR A  66       6.867   1.714 -44.361  1.00  0.00           C  
ATOM    499  CD1 TYR A  66       7.758   1.576 -45.423  1.00  0.00           C  
ATOM    500  CD2 TYR A  66       7.361   2.165 -43.142  1.00  0.00           C  
ATOM    501  CE1 TYR A  66       9.108   1.878 -45.274  1.00  0.00           C  
ATOM    502  CE2 TYR A  66       8.708   2.470 -42.981  1.00  0.00           C  
ATOM    503  OH  TYR A  66      10.908   2.625 -43.898  1.00  0.00           O  
ATOM    504  CZ  TYR A  66       9.573   2.324 -44.051  1.00  0.00           C  
ATOM    505  N   VAL A  67       3.819   3.719 -43.032  1.00  0.00           N  
ATOM    506  CA  VAL A  67       3.748   4.741 -41.992  1.00  0.00           C  
ATOM    507  C   VAL A  67       4.512   4.274 -40.755  1.00  0.00           C  
ATOM    508  CB  VAL A  67       2.285   5.072 -41.622  1.00  0.00           C  
ATOM    509  O   VAL A  67       4.451   3.099 -40.387  1.00  0.00           O  
ATOM    510  CG1 VAL A  67       2.232   6.184 -40.576  1.00  0.00           C  
ATOM    511  CG2 VAL A  67       1.496   5.469 -42.868  1.00  0.00           C  
ATOM    512  N   SER A  68       5.638   5.003 -40.274  1.00  0.00           N  
ATOM    513  CA  SER A  68       6.400   4.698 -39.067  1.00  0.00           C  
ATOM    514  C   SER A  68       5.906   5.517 -37.879  1.00  0.00           C  
ATOM    515  CB  SER A  68       7.890   4.960 -39.293  1.00  0.00           C  
ATOM    516  O   SER A  68       5.339   6.597 -38.057  1.00  0.00           O  
ATOM    517  OG  SER A  68       8.629   4.710 -38.110  1.00  0.00           O  
ATOM    518  N   LYS A  69       5.988   4.937 -36.757  1.00  0.00           N  
ATOM    519  CA  LYS A  69       5.603   5.261 -35.387  1.00  0.00           C  
ATOM    520  C   LYS A  69       6.461   6.392 -34.827  1.00  0.00           C  
ATOM    521  CB  LYS A  69       5.714   4.026 -34.491  1.00  0.00           C  
ATOM    522  O   LYS A  69       7.689   6.349 -34.917  1.00  0.00           O  
ATOM    523  CG  LYS A  69       4.622   2.993 -34.722  1.00  0.00           C  
ATOM    524  CD  LYS A  69       4.715   1.847 -33.724  1.00  0.00           C  
ATOM    525  CE  LYS A  69       3.667   0.777 -33.998  1.00  0.00           C  
ATOM    526  NZ  LYS A  69       3.734  -0.334 -33.003  1.00  0.00           N  
ATOM    527  N   SER A  70       6.446   7.714 -35.294  1.00  0.00           N  
ATOM    528  CA  SER A  70       6.519   8.979 -34.570  1.00  0.00           C  
ATOM    529  C   SER A  70       7.966   9.400 -34.337  1.00  0.00           C  
ATOM    530  CB  SER A  70       5.788   8.873 -33.231  1.00  0.00           C  
ATOM    531  O   SER A  70       8.799   8.583 -33.941  1.00  0.00           O  
ATOM    532  OG  SER A  70       6.711   8.736 -32.164  1.00  0.00           O  
ATOM    533  N   GLN A  71       8.511  10.516 -35.003  1.00  0.00           N  
ATOM    534  CA  GLN A  71       9.766  10.887 -34.357  1.00  0.00           C  
ATOM    535  C   GLN A  71      10.178  12.309 -34.732  1.00  0.00           C  
ATOM    536  CB  GLN A  71      10.875   9.903 -34.733  1.00  0.00           C  
ATOM    537  O   GLN A  71      10.475  12.588 -35.895  1.00  0.00           O  
ATOM    538  CG  GLN A  71      11.006   8.729 -33.773  1.00  0.00           C  
ATOM    539  CD  GLN A  71      12.179   7.826 -34.106  1.00  0.00           C  
ATOM    540  NE2 GLN A  71      12.206   6.642 -33.502  1.00  0.00           N  
ATOM    541  OE1 GLN A  71      13.052   8.188 -34.900  1.00  0.00           O  
ATOM    542  N   ASP A  72       9.452  13.339 -34.278  1.00  0.00           N  
ATOM    543  CA  ASP A  72       9.883  14.605 -33.693  1.00  0.00           C  
ATOM    544  C   ASP A  72       8.818  15.167 -32.754  1.00  0.00           C  
ATOM    545  CB  ASP A  72      10.206  15.621 -34.791  1.00  0.00           C  
ATOM    546  O   ASP A  72       7.666  15.348 -33.151  1.00  0.00           O  
ATOM    547  CG  ASP A  72      11.420  16.475 -34.469  1.00  0.00           C  
ATOM    548  OD1 ASP A  72      11.913  16.427 -33.323  1.00  0.00           O  
ATOM    549  OD2 ASP A  72      11.884  17.205 -35.371  1.00  0.00           O  
ATOM    550  N   SER A  73       9.060  15.095 -31.389  1.00  0.00           N  
ATOM    551  CA  SER A  73       8.068  15.509 -30.402  1.00  0.00           C  
ATOM    552  C   SER A  73       8.662  16.495 -29.401  1.00  0.00           C  
ATOM    553  CB  SER A  73       7.509  14.293 -29.661  1.00  0.00           C  
ATOM    554  O   SER A  73       9.836  16.391 -29.042  1.00  0.00           O  
ATOM    555  OG  SER A  73       8.419  13.845 -28.671  1.00  0.00           O  
ATOM    556  N   ASN A  74       8.043  17.538 -29.165  1.00  0.00           N  
ATOM    557  CA  ASN A  74       8.381  18.402 -28.038  1.00  0.00           C  
ATOM    558  C   ASN A  74       7.524  18.089 -26.815  1.00  0.00           C  
ATOM    559  CB  ASN A  74       8.232  19.874 -28.428  1.00  0.00           C  
ATOM    560  O   ASN A  74       7.535  18.836 -25.836  1.00  0.00           O  
ATOM    561  CG  ASN A  74       6.805  20.244 -28.780  1.00  0.00           C  
ATOM    562  ND2 ASN A  74       6.577  21.520 -29.069  1.00  0.00           N  
ATOM    563  OD1 ASN A  74       5.915  19.391 -28.791  1.00  0.00           O  
ATOM    564  N   CYS A  75       6.811  16.963 -26.883  1.00  0.00           N  
ATOM    565  CA  CYS A  75       5.994  16.535 -25.753  1.00  0.00           C  
ATOM    566  C   CYS A  75       6.799  15.662 -24.798  1.00  0.00           C  
ATOM    567  CB  CYS A  75       4.763  15.772 -26.240  1.00  0.00           C  
ATOM    568  O   CYS A  75       7.734  14.977 -25.215  1.00  0.00           O  
ATOM    569  SG  CYS A  75       3.605  16.786 -27.187  1.00  0.00           S  
ATOM    570  N   PRO A  76       6.577  15.791 -23.453  1.00  0.00           N  
ATOM    571  CA  PRO A  76       7.279  14.978 -22.458  1.00  0.00           C  
ATOM    572  C   PRO A  76       6.863  13.509 -22.497  1.00  0.00           C  
ATOM    573  CB  PRO A  76       6.878  15.623 -21.129  1.00  0.00           C  
ATOM    574  O   PRO A  76       7.246  12.732 -21.618  1.00  0.00           O  
ATOM    575  CG  PRO A  76       5.527  16.211 -21.382  1.00  0.00           C  
ATOM    576  CD  PRO A  76       5.459  16.651 -22.816  1.00  0.00           C  
ATOM    577  N   PHE A  77       6.070  13.122 -23.488  1.00  0.00           N  
ATOM    578  CA  PHE A  77       5.619  11.741 -23.608  1.00  0.00           C  
ATOM    579  C   PHE A  77       5.569  11.313 -25.071  1.00  0.00           C  
ATOM    580  CB  PHE A  77       4.241  11.565 -22.962  1.00  0.00           C  
ATOM    581  O   PHE A  77       5.628  12.152 -25.970  1.00  0.00           O  
ATOM    582  CG  PHE A  77       3.242  12.613 -23.370  1.00  0.00           C  
ATOM    583  CD1 PHE A  77       2.909  13.650 -22.506  1.00  0.00           C  
ATOM    584  CD2 PHE A  77       2.634  12.562 -24.618  1.00  0.00           C  
ATOM    585  CE1 PHE A  77       1.984  14.621 -22.881  1.00  0.00           C  
ATOM    586  CE2 PHE A  77       1.709  13.529 -25.000  1.00  0.00           C  
ATOM    587  CZ  PHE A  77       1.384  14.559 -24.130  1.00  0.00           C  
ATOM    588  N   THR A  78       5.668  10.037 -25.310  1.00  0.00           N  
ATOM    589  CA  THR A  78       5.390   9.436 -26.610  1.00  0.00           C  
ATOM    590  C   THR A  78       3.964   8.894 -26.661  1.00  0.00           C  
ATOM    591  CB  THR A  78       6.384   8.304 -26.927  1.00  0.00           C  
ATOM    592  O   THR A  78       3.294   8.798 -25.632  1.00  0.00           O  
ATOM    593  CG2 THR A  78       7.825   8.786 -26.803  1.00  0.00           C  
ATOM    594  OG1 THR A  78       6.174   7.222 -26.011  1.00  0.00           O  
ATOM    595  N   LEU A  79       3.372   8.761 -27.839  1.00  0.00           N  
ATOM    596  CA  LEU A  79       2.015   8.239 -27.963  1.00  0.00           C  
ATOM    597  C   LEU A  79       1.881   6.900 -27.246  1.00  0.00           C  
ATOM    598  CB  LEU A  79       1.634   8.083 -29.437  1.00  0.00           C  
ATOM    599  O   LEU A  79       0.862   6.635 -26.604  1.00  0.00           O  
ATOM    600  CG  LEU A  79       1.329   9.374 -30.199  1.00  0.00           C  
ATOM    601  CD1 LEU A  79       1.140   9.081 -31.683  1.00  0.00           C  
ATOM    602  CD2 LEU A  79       0.093  10.057 -29.622  1.00  0.00           C  
ATOM    603  N   GLN A  80       2.946   6.140 -27.216  1.00  0.00           N  
ATOM    604  CA  GLN A  80       2.952   4.829 -26.574  1.00  0.00           C  
ATOM    605  C   GLN A  80       3.021   4.961 -25.055  1.00  0.00           C  
ATOM    606  CB  GLN A  80       4.124   3.988 -27.082  1.00  0.00           C  
ATOM    607  O   GLN A  80       2.332   4.239 -24.333  1.00  0.00           O  
ATOM    608  CG  GLN A  80       4.072   2.531 -26.642  1.00  0.00           C  
ATOM    609  CD  GLN A  80       5.109   1.670 -27.339  1.00  0.00           C  
ATOM    610  NE2 GLN A  80       5.214   0.413 -26.919  1.00  0.00           N  
ATOM    611  OE1 GLN A  80       5.808   2.129 -28.247  1.00  0.00           O  
ATOM    612  N   SER A  81       3.807   5.905 -24.650  1.00  0.00           N  
ATOM    613  CA  SER A  81       4.045   6.085 -23.222  1.00  0.00           C  
ATOM    614  C   SER A  81       2.789   6.577 -22.509  1.00  0.00           C  
ATOM    615  CB  SER A  81       5.193   7.068 -22.989  1.00  0.00           C  
ATOM    616  O   SER A  81       2.605   6.322 -21.318  1.00  0.00           O  
ATOM    617  OG  SER A  81       4.812   8.382 -23.358  1.00  0.00           O  
ATOM    618  N   VAL A  82       1.873   7.233 -23.317  1.00  0.00           N  
ATOM    619  CA  VAL A  82       0.635   7.742 -22.735  1.00  0.00           C  
ATOM    620  C   VAL A  82      -0.235   6.576 -22.270  1.00  0.00           C  
ATOM    621  CB  VAL A  82      -0.144   8.621 -23.738  1.00  0.00           C  
ATOM    622  O   VAL A  82      -0.880   6.654 -21.223  1.00  0.00           O  
ATOM    623  CG1 VAL A  82      -1.526   8.972 -23.190  1.00  0.00           C  
ATOM    624  CG2 VAL A  82       0.644   9.890 -24.060  1.00  0.00           C  
ATOM    625  N   ASN A  83      -0.252   5.478 -23.009  1.00  0.00           N  
ATOM    626  CA  ASN A  83      -1.035   4.289 -22.688  1.00  0.00           C  
ATOM    627  C   ASN A  83      -0.397   3.486 -21.557  1.00  0.00           C  
ATOM    628  CB  ASN A  83      -1.210   3.410 -23.929  1.00  0.00           C  
ATOM    629  O   ASN A  83      -0.971   2.502 -21.088  1.00  0.00           O  
ATOM    630  CG  ASN A  83      -2.129   4.035 -24.961  1.00  0.00           C  
ATOM    631  ND2 ASN A  83      -2.098   3.507 -26.179  1.00  0.00           N  
ATOM    632  OD1 ASN A  83      -2.860   4.983 -24.665  1.00  0.00           O  
ATOM    633  N   ASP A  84       0.818   3.882 -21.015  1.00  0.00           N  
ATOM    634  CA  ASP A  84       1.550   3.193 -19.957  1.00  0.00           C  
ATOM    635  C   ASP A  84       1.275   3.828 -18.595  1.00  0.00           C  
ATOM    636  CB  ASP A  84       3.052   3.204 -20.248  1.00  0.00           C  
ATOM    637  O   ASP A  84       2.206   4.129 -17.846  1.00  0.00           O  
ATOM    638  CG  ASP A  84       3.442   2.279 -21.388  1.00  0.00           C  
ATOM    639  OD1 ASP A  84       2.634   1.403 -21.765  1.00  0.00           O  
ATOM    640  OD2 ASP A  84       4.568   2.425 -21.910  1.00  0.00           O  
ATOM    641  N   TYR A  85       0.031   4.257 -18.384  1.00  0.00           N  
ATOM    642  CA  TYR A  85      -0.535   4.675 -17.106  1.00  0.00           C  
ATOM    643  C   TYR A  85      -0.076   6.082 -16.740  1.00  0.00           C  
ATOM    644  CB  TYR A  85      -0.145   3.694 -15.997  1.00  0.00           C  
ATOM    645  O   TYR A  85       0.147   6.383 -15.566  1.00  0.00           O  
ATOM    646  CG  TYR A  85      -0.669   2.295 -16.212  1.00  0.00           C  
ATOM    647  CD1 TYR A  85      -1.988   1.969 -15.901  1.00  0.00           C  
ATOM    648  CD2 TYR A  85       0.152   1.297 -16.727  1.00  0.00           C  
ATOM    649  CE1 TYR A  85      -2.475   0.680 -16.096  1.00  0.00           C  
ATOM    650  CE2 TYR A  85      -0.325   0.005 -16.926  1.00  0.00           C  
ATOM    651  OH  TYR A  85      -2.115  -1.570 -16.803  1.00  0.00           O  
ATOM    652  CZ  TYR A  85      -1.638  -0.293 -16.608  1.00  0.00           C  
ATOM    653  N   LEU A  86       0.085   6.875 -17.735  1.00  0.00           N  
ATOM    654  CA  LEU A  86       0.335   8.290 -17.481  1.00  0.00           C  
ATOM    655  C   LEU A  86      -0.956   9.010 -17.103  1.00  0.00           C  
ATOM    656  CB  LEU A  86       0.962   8.953 -18.710  1.00  0.00           C  
ATOM    657  O   LEU A  86      -2.008   8.757 -17.694  1.00  0.00           O  
ATOM    658  CG  LEU A  86       2.419   8.593 -19.005  1.00  0.00           C  
ATOM    659  CD1 LEU A  86       2.887   9.282 -20.282  1.00  0.00           C  
ATOM    660  CD2 LEU A  86       3.313   8.971 -17.829  1.00  0.00           C  
ATOM    661  N   SER A  87      -0.864   9.904 -16.091  1.00  0.00           N  
ATOM    662  CA  SER A  87      -2.066  10.535 -15.557  1.00  0.00           C  
ATOM    663  C   SER A  87      -2.073  12.035 -15.833  1.00  0.00           C  
ATOM    664  CB  SER A  87      -2.181  10.284 -14.052  1.00  0.00           C  
ATOM    665  O   SER A  87      -1.019  12.674 -15.839  1.00  0.00           O  
ATOM    666  OG  SER A  87      -2.183   8.895 -13.773  1.00  0.00           O  
ATOM    667  N   PHE A  88      -3.329  12.461 -16.071  1.00  0.00           N  
ATOM    668  CA  PHE A  88      -3.534  13.870 -16.387  1.00  0.00           C  
ATOM    669  C   PHE A  88      -4.782  14.404 -15.694  1.00  0.00           C  
ATOM    670  CB  PHE A  88      -3.647  14.072 -17.901  1.00  0.00           C  
ATOM    671  O   PHE A  88      -5.666  13.634 -15.315  1.00  0.00           O  
ATOM    672  CG  PHE A  88      -2.493  13.497 -18.678  1.00  0.00           C  
ATOM    673  CD1 PHE A  88      -1.355  14.256 -18.923  1.00  0.00           C  
ATOM    674  CD2 PHE A  88      -2.547  12.197 -19.164  1.00  0.00           C  
ATOM    675  CE1 PHE A  88      -0.286  13.726 -19.642  1.00  0.00           C  
ATOM    676  CE2 PHE A  88      -1.483  11.660 -19.882  1.00  0.00           C  
ATOM    677  CZ  PHE A  88      -0.353  12.426 -20.122  1.00  0.00           C  
ATOM    678  N   SER A  89      -4.772  15.596 -15.421  1.00  0.00           N  
ATOM    679  CA  SER A  89      -6.006  16.253 -15.000  1.00  0.00           C  
ATOM    680  C   SER A  89      -6.858  16.651 -16.200  1.00  0.00           C  
ATOM    681  CB  SER A  89      -5.694  17.487 -14.153  1.00  0.00           C  
ATOM    682  O   SER A  89      -8.088  16.622 -16.131  1.00  0.00           O  
ATOM    683  OG  SER A  89      -5.163  17.113 -12.894  1.00  0.00           O  
ATOM    684  N   LYS A  90      -6.177  17.090 -17.318  1.00  0.00           N  
ATOM    685  CA  LYS A  90      -6.775  17.447 -18.602  1.00  0.00           C  
ATOM    686  C   LYS A  90      -5.922  16.945 -19.764  1.00  0.00           C  
ATOM    687  CB  LYS A  90      -6.962  18.961 -18.704  1.00  0.00           C  
ATOM    688  O   LYS A  90      -4.696  17.062 -19.736  1.00  0.00           O  
ATOM    689  CG  LYS A  90      -7.843  19.399 -19.865  1.00  0.00           C  
ATOM    690  CD  LYS A  90      -8.053  20.908 -19.870  1.00  0.00           C  
ATOM    691  CE  LYS A  90      -8.879  21.355 -21.068  1.00  0.00           C  
ATOM    692  NZ  LYS A  90      -9.116  22.829 -21.059  1.00  0.00           N  
ATOM    693  N   PHE A  91      -6.617  16.312 -20.643  1.00  0.00           N  
ATOM    694  CA  PHE A  91      -5.886  15.784 -21.789  1.00  0.00           C  
ATOM    695  C   PHE A  91      -6.701  15.938 -23.068  1.00  0.00           C  
ATOM    696  CB  PHE A  91      -5.529  14.311 -21.569  1.00  0.00           C  
ATOM    697  O   PHE A  91      -7.786  15.367 -23.192  1.00  0.00           O  
ATOM    698  CG  PHE A  91      -4.566  13.761 -22.586  1.00  0.00           C  
ATOM    699  CD1 PHE A  91      -5.030  13.098 -23.716  1.00  0.00           C  
ATOM    700  CD2 PHE A  91      -3.196  13.907 -22.412  1.00  0.00           C  
ATOM    701  CE1 PHE A  91      -4.140  12.588 -24.658  1.00  0.00           C  
ATOM    702  CE2 PHE A  91      -2.301  13.400 -23.349  1.00  0.00           C  
ATOM    703  CZ  PHE A  91      -2.774  12.739 -24.472  1.00  0.00           C  
ATOM    704  N   CYS A  92      -6.160  16.766 -24.039  1.00  0.00           N  
ATOM    705  CA  CYS A  92      -6.840  17.037 -25.301  1.00  0.00           C  
ATOM    706  C   CYS A  92      -5.880  16.900 -26.478  1.00  0.00           C  
ATOM    707  CB  CYS A  92      -7.451  18.438 -25.290  1.00  0.00           C  
ATOM    708  O   CYS A  92      -4.693  17.203 -26.354  1.00  0.00           O  
ATOM    709  SG  CYS A  92      -8.632  18.706 -23.950  1.00  0.00           S  
ATOM    710  N   VAL A  93      -6.375  16.425 -27.602  1.00  0.00           N  
ATOM    711  CA  VAL A  93      -5.593  16.288 -28.826  1.00  0.00           C  
ATOM    712  C   VAL A  93      -6.295  17.013 -29.972  1.00  0.00           C  
ATOM    713  CB  VAL A  93      -5.369  14.803 -29.193  1.00  0.00           C  
ATOM    714  O   VAL A  93      -7.521  16.963 -30.088  1.00  0.00           O  
ATOM    715  CG1 VAL A  93      -6.705  14.079 -29.350  1.00  0.00           C  
ATOM    716  CG2 VAL A  93      -4.543  14.689 -30.473  1.00  0.00           C  
ATOM    717  N   SER A  94      -5.476  17.766 -30.776  1.00  0.00           N  
ATOM    718  CA  SER A  94      -6.042  18.536 -31.880  1.00  0.00           C  
ATOM    719  C   SER A  94      -5.168  18.440 -33.126  1.00  0.00           C  
ATOM    720  CB  SER A  94      -6.214  20.002 -31.479  1.00  0.00           C  
ATOM    721  O   SER A  94      -3.961  18.214 -33.027  1.00  0.00           O  
ATOM    722  OG  SER A  94      -6.764  20.754 -32.547  1.00  0.00           O  
ATOM    723  N   THR A  95      -5.802  18.549 -34.346  1.00  0.00           N  
ATOM    724  CA  THR A  95      -5.075  18.582 -35.610  1.00  0.00           C  
ATOM    725  C   THR A  95      -4.743  20.018 -36.006  1.00  0.00           C  
ATOM    726  CB  THR A  95      -5.882  17.909 -36.736  1.00  0.00           C  
ATOM    727  O   THR A  95      -4.067  20.250 -37.011  1.00  0.00           O  
ATOM    728  CG2 THR A  95      -6.139  16.439 -36.426  1.00  0.00           C  
ATOM    729  OG1 THR A  95      -7.138  18.582 -36.883  1.00  0.00           O  
ATOM    730  N   SER A  96      -5.196  21.036 -35.177  1.00  0.00           N  
ATOM    731  CA  SER A  96      -4.916  22.447 -35.422  1.00  0.00           C  
ATOM    732  C   SER A  96      -4.080  23.048 -34.297  1.00  0.00           C  
ATOM    733  CB  SER A  96      -6.218  23.233 -35.577  1.00  0.00           C  
ATOM    734  O   SER A  96      -4.066  22.526 -33.181  1.00  0.00           O  
ATOM    735  OG  SER A  96      -7.040  23.076 -34.433  1.00  0.00           O  
ATOM    736  N   LEU A  97      -3.360  23.952 -34.626  1.00  0.00           N  
ATOM    737  CA  LEU A  97      -2.459  24.618 -33.691  1.00  0.00           C  
ATOM    738  C   LEU A  97      -3.231  25.184 -32.502  1.00  0.00           C  
ATOM    739  CB  LEU A  97      -1.689  25.739 -34.394  1.00  0.00           C  
ATOM    740  O   LEU A  97      -4.244  25.864 -32.682  1.00  0.00           O  
ATOM    741  CG  LEU A  97      -0.572  26.403 -33.588  1.00  0.00           C  
ATOM    742  CD1 LEU A  97       0.602  25.444 -33.421  1.00  0.00           C  
ATOM    743  CD2 LEU A  97      -0.121  27.695 -34.262  1.00  0.00           C  
ATOM    744  N   LEU A  98      -2.822  24.729 -31.297  1.00  0.00           N  
ATOM    745  CA  LEU A  98      -3.382  25.210 -30.038  1.00  0.00           C  
ATOM    746  C   LEU A  98      -2.322  25.933 -29.213  1.00  0.00           C  
ATOM    747  CB  LEU A  98      -3.967  24.048 -29.233  1.00  0.00           C  
ATOM    748  O   LEU A  98      -1.132  25.623 -29.315  1.00  0.00           O  
ATOM    749  CG  LEU A  98      -5.149  23.311 -29.866  1.00  0.00           C  
ATOM    750  CD1 LEU A  98      -5.436  22.020 -29.107  1.00  0.00           C  
ATOM    751  CD2 LEU A  98      -6.383  24.206 -29.896  1.00  0.00           C  
ATOM    752  N   ALA A  99      -2.705  27.022 -28.563  1.00  0.00           N  
ATOM    753  CA  ALA A  99      -1.782  27.765 -27.708  1.00  0.00           C  
ATOM    754  C   ALA A  99      -1.267  26.891 -26.568  1.00  0.00           C  
ATOM    755  CB  ALA A  99      -2.461  29.014 -27.152  1.00  0.00           C  
ATOM    756  O   ALA A  99      -2.037  26.157 -25.944  1.00  0.00           O  
ATOM    757  N   SER A 100       0.059  26.655 -26.354  1.00  0.00           N  
ATOM    758  CA  SER A 100       0.725  25.991 -25.239  1.00  0.00           C  
ATOM    759  C   SER A 100       0.656  24.473 -25.378  1.00  0.00           C  
ATOM    760  CB  SER A 100       0.101  26.418 -23.910  1.00  0.00           C  
ATOM    761  O   SER A 100       0.685  23.751 -24.379  1.00  0.00           O  
ATOM    762  OG  SER A 100       0.198  27.821 -23.736  1.00  0.00           O  
ATOM    763  N   ALA A 101       0.360  24.053 -26.648  1.00  0.00           N  
ATOM    764  CA  ALA A 101       0.291  22.611 -26.871  1.00  0.00           C  
ATOM    765  C   ALA A 101       1.647  22.057 -27.300  1.00  0.00           C  
ATOM    766  CB  ALA A 101      -0.770  22.284 -27.919  1.00  0.00           C  
ATOM    767  O   ALA A 101       2.488  22.792 -27.821  1.00  0.00           O  
ATOM    768  N   CYS A 102       1.928  20.872 -26.757  1.00  0.00           N  
ATOM    769  CA  CYS A 102       3.100  20.198 -27.305  1.00  0.00           C  
ATOM    770  C   CYS A 102       2.761  19.496 -28.615  1.00  0.00           C  
ATOM    771  CB  CYS A 102       3.655  19.187 -26.303  1.00  0.00           C  
ATOM    772  O   CYS A 102       1.592  19.228 -28.897  1.00  0.00           O  
ATOM    773  SG  CYS A 102       2.597  17.742 -26.064  1.00  0.00           S  
ATOM    774  N   THR A 103       3.796  19.212 -29.480  1.00  0.00           N  
ATOM    775  CA  THR A 103       3.542  18.746 -30.839  1.00  0.00           C  
ATOM    776  C   THR A 103       4.237  17.410 -31.090  1.00  0.00           C  
ATOM    777  CB  THR A 103       4.014  19.777 -31.880  1.00  0.00           C  
ATOM    778  O   THR A 103       5.364  17.196 -30.641  1.00  0.00           O  
ATOM    779  CG2 THR A 103       3.268  21.097 -31.724  1.00  0.00           C  
ATOM    780  OG1 THR A 103       5.417  20.011 -31.711  1.00  0.00           O  
ATOM    781  N   ILE A 104       3.453  16.520 -31.681  1.00  0.00           N  
ATOM    782  CA  ILE A 104       4.019  15.272 -32.180  1.00  0.00           C  
ATOM    783  C   ILE A 104       3.795  15.170 -33.688  1.00  0.00           C  
ATOM    784  CB  ILE A 104       3.409  14.048 -31.463  1.00  0.00           C  
ATOM    785  O   ILE A 104       2.657  15.239 -34.158  1.00  0.00           O  
ATOM    786  CG1 ILE A 104       3.725  14.094 -29.964  1.00  0.00           C  
ATOM    787  CG2 ILE A 104       3.917  12.745 -32.089  1.00  0.00           C  
ATOM    788  CD1 ILE A 104       3.095  12.964 -29.162  1.00  0.00           C  
ATOM    789  N   ASP A 105       4.912  14.982 -34.449  1.00  0.00           N  
ATOM    790  CA  ASP A 105       4.833  14.894 -35.904  1.00  0.00           C  
ATOM    791  C   ASP A 105       4.742  13.440 -36.361  1.00  0.00           C  
ATOM    792  CB  ASP A 105       6.042  15.574 -36.550  1.00  0.00           C  
ATOM    793  O   ASP A 105       5.464  12.578 -35.857  1.00  0.00           O  
ATOM    794  CG  ASP A 105       6.075  17.074 -36.313  1.00  0.00           C  
ATOM    795  OD1 ASP A 105       5.006  17.680 -36.091  1.00  0.00           O  
ATOM    796  OD2 ASP A 105       7.181  17.654 -36.353  1.00  0.00           O  
ATOM    797  N   LEU A 106       3.777  13.228 -37.329  1.00  0.00           N  
ATOM    798  CA  LEU A 106       3.645  11.895 -37.908  1.00  0.00           C  
ATOM    799  C   LEU A 106       4.241  11.850 -39.311  1.00  0.00           C  
ATOM    800  CB  LEU A 106       2.175  11.472 -37.952  1.00  0.00           C  
ATOM    801  O   LEU A 106       3.949  12.714 -40.142  1.00  0.00           O  
ATOM    802  CG  LEU A 106       1.451  11.393 -36.606  1.00  0.00           C  
ATOM    803  CD1 LEU A 106      -0.011  11.012 -36.813  1.00  0.00           C  
ATOM    804  CD2 LEU A 106       2.144  10.395 -35.685  1.00  0.00           C  
ATOM    805  N   PHE A 107       5.131  10.852 -39.562  1.00  0.00           N  
ATOM    806  CA  PHE A 107       5.818  10.773 -40.846  1.00  0.00           C  
ATOM    807  C   PHE A 107       5.403   9.517 -41.605  1.00  0.00           C  
ATOM    808  CB  PHE A 107       7.337  10.788 -40.647  1.00  0.00           C  
ATOM    809  O   PHE A 107       5.051   8.506 -40.996  1.00  0.00           O  
ATOM    810  CG  PHE A 107       7.873  12.111 -40.171  1.00  0.00           C  
ATOM    811  CD1 PHE A 107       8.390  13.032 -41.074  1.00  0.00           C  
ATOM    812  CD2 PHE A 107       7.860  12.434 -38.820  1.00  0.00           C  
ATOM    813  CE1 PHE A 107       8.887  14.258 -40.637  1.00  0.00           C  
ATOM    814  CE2 PHE A 107       8.355  13.656 -38.376  1.00  0.00           C  
ATOM    815  CZ  PHE A 107       8.869  14.568 -39.285  1.00  0.00           C  
ATOM    816  N   GLY A 108       5.314   9.584 -42.948  1.00  0.00           N  
ATOM    817  CA  GLY A 108       5.178   8.454 -43.852  1.00  0.00           C  
ATOM    818  C   GLY A 108       6.389   8.255 -44.744  1.00  0.00           C  
ATOM    819  O   GLY A 108       7.089   9.214 -45.072  1.00  0.00           O  
ATOM    820  N   TYR A 109       6.699   7.024 -45.022  1.00  0.00           N  
ATOM    821  CA  TYR A 109       7.867   6.728 -45.844  1.00  0.00           C  
ATOM    822  C   TYR A 109       7.461   6.031 -47.137  1.00  0.00           C  
ATOM    823  CB  TYR A 109       8.862   5.857 -45.071  1.00  0.00           C  
ATOM    824  O   TYR A 109       6.927   4.921 -47.110  1.00  0.00           O  
ATOM    825  CG  TYR A 109       9.454   6.538 -43.862  1.00  0.00           C  
ATOM    826  CD1 TYR A 109      10.655   7.239 -43.952  1.00  0.00           C  
ATOM    827  CD2 TYR A 109       8.815   6.482 -42.628  1.00  0.00           C  
ATOM    828  CE1 TYR A 109      11.206   7.867 -42.839  1.00  0.00           C  
ATOM    829  CE2 TYR A 109       9.357   7.106 -41.509  1.00  0.00           C  
ATOM    830  OH  TYR A 109      11.091   8.416 -40.520  1.00  0.00           O  
ATOM    831  CZ  TYR A 109      10.550   7.796 -41.624  1.00  0.00           C  
ATOM    832  N   PRO A 110       7.617   6.772 -48.215  1.00  0.00           N  
ATOM    833  CA  PRO A 110       7.387   6.097 -49.494  1.00  0.00           C  
ATOM    834  C   PRO A 110       8.398   4.984 -49.763  1.00  0.00           C  
ATOM    835  CB  PRO A 110       7.532   7.225 -50.519  1.00  0.00           C  
ATOM    836  O   PRO A 110       9.443   4.922 -49.110  1.00  0.00           O  
ATOM    837  CG  PRO A 110       8.364   8.260 -49.833  1.00  0.00           C  
ATOM    838  CD  PRO A 110       8.221   8.081 -48.349  1.00  0.00           C  
ATOM    839  N   GLU A 111       8.024   3.900 -50.448  1.00  0.00           N  
ATOM    840  CA  GLU A 111       8.895   2.774 -50.774  1.00  0.00           C  
ATOM    841  C   GLU A 111      10.254   3.255 -51.276  1.00  0.00           C  
ATOM    842  CB  GLU A 111       8.237   1.871 -51.820  1.00  0.00           C  
ATOM    843  O   GLU A 111      11.288   2.686 -50.922  1.00  0.00           O  
ATOM    844  CG  GLU A 111       8.828   0.470 -51.883  1.00  0.00           C  
ATOM    845  CD  GLU A 111       7.985  -0.502 -52.694  1.00  0.00           C  
ATOM    846  OE1 GLU A 111       8.333  -1.703 -52.754  1.00  0.00           O  
ATOM    847  OE2 GLU A 111       6.971  -0.058 -53.274  1.00  0.00           O  
ATOM    848  N   PHE A 112      10.302   4.359 -51.951  1.00  0.00           N  
ATOM    849  CA  PHE A 112      11.532   4.906 -52.514  1.00  0.00           C  
ATOM    850  C   PHE A 112      11.625   6.405 -52.256  1.00  0.00           C  
ATOM    851  CB  PHE A 112      11.607   4.626 -54.018  1.00  0.00           C  
ATOM    852  O   PHE A 112      10.848   7.185 -52.811  1.00  0.00           O  
ATOM    853  CG  PHE A 112      11.482   3.168 -54.371  1.00  0.00           C  
ATOM    854  CD1 PHE A 112      12.559   2.305 -54.210  1.00  0.00           C  
ATOM    855  CD2 PHE A 112      10.286   2.661 -54.863  1.00  0.00           C  
ATOM    856  CE1 PHE A 112      12.446   0.955 -54.536  1.00  0.00           C  
ATOM    857  CE2 PHE A 112      10.165   1.314 -55.191  1.00  0.00           C  
ATOM    858  CZ  PHE A 112      11.246   0.462 -55.028  1.00  0.00           C  
ATOM    859  N   GLY A 113      12.055   6.905 -50.992  1.00  0.00           N  
ATOM    860  CA  GLY A 113      12.221   8.308 -50.650  1.00  0.00           C  
ATOM    861  C   GLY A 113      12.382   8.545 -49.161  1.00  0.00           C  
ATOM    862  O   GLY A 113      12.579   7.600 -48.394  1.00  0.00           O  
ATOM    863  N   SER A 114      12.577   9.813 -48.852  1.00  0.00           N  
ATOM    864  CA  SER A 114      12.724  10.283 -47.478  1.00  0.00           C  
ATOM    865  C   SER A 114      11.366  10.463 -46.807  1.00  0.00           C  
ATOM    866  CB  SER A 114      13.499  11.601 -47.442  1.00  0.00           C  
ATOM    867  O   SER A 114      10.336  10.504 -47.482  1.00  0.00           O  
ATOM    868  OG  SER A 114      12.846  12.590 -48.220  1.00  0.00           O  
ATOM    869  N   GLY A 115      11.309  10.262 -45.605  1.00  0.00           N  
ATOM    870  CA  GLY A 115      10.120  10.437 -44.786  1.00  0.00           C  
ATOM    871  C   GLY A 115       9.410  11.753 -45.041  1.00  0.00           C  
ATOM    872  O   GLY A 115      10.054  12.792 -45.200  1.00  0.00           O  
ATOM    873  N   VAL A 116       8.216  11.652 -45.340  1.00  0.00           N  
ATOM    874  CA  VAL A 116       7.391  12.836 -45.556  1.00  0.00           C  
ATOM    875  C   VAL A 116       6.465  13.045 -44.359  1.00  0.00           C  
ATOM    876  CB  VAL A 116       6.565  12.723 -46.856  1.00  0.00           C  
ATOM    877  O   VAL A 116       5.850  12.096 -43.870  1.00  0.00           O  
ATOM    878  CG1 VAL A 116       5.755  13.996 -47.094  1.00  0.00           C  
ATOM    879  CG2 VAL A 116       7.480  12.439 -48.046  1.00  0.00           C  
ATOM    880  N   LYS A 117       6.496  14.314 -43.837  1.00  0.00           N  
ATOM    881  CA  LYS A 117       5.606  14.662 -42.733  1.00  0.00           C  
ATOM    882  C   LYS A 117       4.151  14.700 -43.191  1.00  0.00           C  
ATOM    883  CB  LYS A 117       6.001  16.010 -42.129  1.00  0.00           C  
ATOM    884  O   LYS A 117       3.803  15.444 -44.110  1.00  0.00           O  
ATOM    885  CG  LYS A 117       5.145  16.433 -40.944  1.00  0.00           C  
ATOM    886  CD  LYS A 117       5.545  17.809 -40.428  1.00  0.00           C  
ATOM    887  CE  LYS A 117       4.533  18.346 -39.425  1.00  0.00           C  
ATOM    888  NZ  LYS A 117       4.958  19.661 -38.860  1.00  0.00           N  
ATOM    889  N   PHE A 118       3.331  13.798 -42.560  1.00  0.00           N  
ATOM    890  CA  PHE A 118       1.913  13.726 -42.893  1.00  0.00           C  
ATOM    891  C   PHE A 118       1.142  14.860 -42.228  1.00  0.00           C  
ATOM    892  CB  PHE A 118       1.329  12.374 -42.471  1.00  0.00           C  
ATOM    893  O   PHE A 118       0.384  15.572 -42.888  1.00  0.00           O  
ATOM    894  CG  PHE A 118       1.826  11.215 -43.290  1.00  0.00           C  
ATOM    895  CD1 PHE A 118       2.077  11.363 -44.649  1.00  0.00           C  
ATOM    896  CD2 PHE A 118       2.044   9.975 -42.701  1.00  0.00           C  
ATOM    897  CE1 PHE A 118       2.537  10.291 -45.410  1.00  0.00           C  
ATOM    898  CE2 PHE A 118       2.504   8.900 -43.456  1.00  0.00           C  
ATOM    899  CZ  PHE A 118       2.750   9.059 -44.811  1.00  0.00           C  
ATOM    900  N   THR A 119       1.309  14.950 -40.911  1.00  0.00           N  
ATOM    901  CA  THR A 119       0.550  15.890 -40.092  1.00  0.00           C  
ATOM    902  C   THR A 119       1.201  16.062 -38.722  1.00  0.00           C  
ATOM    903  CB  THR A 119      -0.908  15.427 -39.917  1.00  0.00           C  
ATOM    904  O   THR A 119       2.155  15.356 -38.390  1.00  0.00           O  
ATOM    905  CG2 THR A 119      -0.993  14.219 -38.990  1.00  0.00           C  
ATOM    906  OG1 THR A 119      -1.679  16.498 -39.360  1.00  0.00           O  
ATOM    907  N   SER A 120       0.834  17.150 -38.048  1.00  0.00           N  
ATOM    908  CA  SER A 120       1.243  17.421 -36.673  1.00  0.00           C  
ATOM    909  C   SER A 120       0.057  17.335 -35.717  1.00  0.00           C  
ATOM    910  CB  SER A 120       1.893  18.801 -36.569  1.00  0.00           C  
ATOM    911  O   SER A 120      -1.027  17.838 -36.017  1.00  0.00           O  
ATOM    912  OG  SER A 120       3.056  18.871 -37.375  1.00  0.00           O  
ATOM    913  N   LEU A 121       0.256  16.560 -34.644  1.00  0.00           N  
ATOM    914  CA  LEU A 121      -0.742  16.497 -33.581  1.00  0.00           C  
ATOM    915  C   LEU A 121      -0.385  17.447 -32.442  1.00  0.00           C  
ATOM    916  CB  LEU A 121      -0.867  15.067 -33.048  1.00  0.00           C  
ATOM    917  O   LEU A 121       0.763  17.479 -31.993  1.00  0.00           O  
ATOM    918  CG  LEU A 121      -1.400  14.022 -34.029  1.00  0.00           C  
ATOM    919  CD1 LEU A 121      -1.282  12.624 -33.431  1.00  0.00           C  
ATOM    920  CD2 LEU A 121      -2.846  14.328 -34.404  1.00  0.00           C  
ATOM    921  N   TYR A 122      -1.378  18.246 -32.033  1.00  0.00           N  
ATOM    922  CA  TYR A 122      -1.176  19.198 -30.946  1.00  0.00           C  
ATOM    923  C   TYR A 122      -1.868  18.725 -29.672  1.00  0.00           C  
ATOM    924  CB  TYR A 122      -1.697  20.583 -31.340  1.00  0.00           C  
ATOM    925  O   TYR A 122      -3.068  18.447 -29.678  1.00  0.00           O  
ATOM    926  CG  TYR A 122      -1.046  21.147 -32.579  1.00  0.00           C  
ATOM    927  CD1 TYR A 122       0.110  21.920 -32.493  1.00  0.00           C  
ATOM    928  CD2 TYR A 122      -1.585  20.908 -33.839  1.00  0.00           C  
ATOM    929  CE1 TYR A 122       0.713  22.443 -33.633  1.00  0.00           C  
ATOM    930  CE2 TYR A 122      -0.991  21.426 -34.985  1.00  0.00           C  
ATOM    931  OH  TYR A 122       0.748  22.706 -36.003  1.00  0.00           O  
ATOM    932  CZ  TYR A 122       0.156  22.191 -34.872  1.00  0.00           C  
ATOM    933  N   PHE A 123      -1.064  18.562 -28.565  1.00  0.00           N  
ATOM    934  CA  PHE A 123      -1.556  18.038 -27.296  1.00  0.00           C  
ATOM    935  C   PHE A 123      -1.601  19.135 -26.238  1.00  0.00           C  
ATOM    936  CB  PHE A 123      -0.677  16.880 -26.814  1.00  0.00           C  
ATOM    937  O   PHE A 123      -0.595  19.798 -25.982  1.00  0.00           O  
ATOM    938  CG  PHE A 123      -0.703  15.680 -27.722  1.00  0.00           C  
ATOM    939  CD1 PHE A 123      -1.556  14.614 -27.463  1.00  0.00           C  
ATOM    940  CD2 PHE A 123       0.126  15.618 -28.834  1.00  0.00           C  
ATOM    941  CE1 PHE A 123      -1.583  13.502 -28.301  1.00  0.00           C  
ATOM    942  CE2 PHE A 123       0.106  14.510 -29.676  1.00  0.00           C  
ATOM    943  CZ  PHE A 123      -0.749  13.452 -29.408  1.00  0.00           C  
ATOM    944  N   GLN A 124      -2.767  19.333 -25.629  1.00  0.00           N  
ATOM    945  CA  GLN A 124      -2.965  20.169 -24.449  1.00  0.00           C  
ATOM    946  C   GLN A 124      -3.256  19.319 -23.215  1.00  0.00           C  
ATOM    947  CB  GLN A 124      -4.103  21.164 -24.681  1.00  0.00           C  
ATOM    948  O   GLN A 124      -4.197  18.524 -23.211  1.00  0.00           O  
ATOM    949  CG  GLN A 124      -4.164  22.281 -23.648  1.00  0.00           C  
ATOM    950  CD  GLN A 124      -5.189  23.345 -23.992  1.00  0.00           C  
ATOM    951  NE2 GLN A 124      -5.251  24.394 -23.178  1.00  0.00           N  
ATOM    952  OE1 GLN A 124      -5.919  23.225 -24.980  1.00  0.00           O  
ATOM    953  N   PHE A 125      -2.411  19.531 -22.225  1.00  0.00           N  
ATOM    954  CA  PHE A 125      -2.602  18.690 -21.049  1.00  0.00           C  
ATOM    955  C   PHE A 125      -2.159  19.418 -19.785  1.00  0.00           C  
ATOM    956  CB  PHE A 125      -1.829  17.376 -21.197  1.00  0.00           C  
ATOM    957  O   PHE A 125      -1.397  20.383 -19.854  1.00  0.00           O  
ATOM    958  CG  PHE A 125      -0.335  17.552 -21.245  1.00  0.00           C  
ATOM    959  CD1 PHE A 125       0.314  17.779 -22.452  1.00  0.00           C  
ATOM    960  CD2 PHE A 125       0.421  17.491 -20.081  1.00  0.00           C  
ATOM    961  CE1 PHE A 125       1.696  17.943 -22.499  1.00  0.00           C  
ATOM    962  CE2 PHE A 125       1.802  17.653 -20.120  1.00  0.00           C  
ATOM    963  CZ  PHE A 125       2.440  17.878 -21.330  1.00  0.00           C  
ATOM    964  N   THR A 126      -2.755  18.975 -18.633  1.00  0.00           N  
ATOM    965  CA  THR A 126      -2.340  19.364 -17.290  1.00  0.00           C  
ATOM    966  C   THR A 126      -1.975  18.136 -16.460  1.00  0.00           C  
ATOM    967  CB  THR A 126      -3.444  20.163 -16.573  1.00  0.00           C  
ATOM    968  O   THR A 126      -2.669  17.119 -16.510  1.00  0.00           O  
ATOM    969  CG2 THR A 126      -3.696  21.497 -17.266  1.00  0.00           C  
ATOM    970  OG1 THR A 126      -4.656  19.399 -16.575  1.00  0.00           O  
ATOM    971  N   LYS A 127      -0.871  18.201 -15.940  1.00  0.00           N  
ATOM    972  CA  LYS A 127      -0.477  17.104 -15.061  1.00  0.00           C  
ATOM    973  C   LYS A 127      -1.473  16.931 -13.917  1.00  0.00           C  
ATOM    974  CB  LYS A 127       0.926  17.342 -14.502  1.00  0.00           C  
ATOM    975  O   LYS A 127      -1.941  17.914 -13.341  1.00  0.00           O  
ATOM    976  CG  LYS A 127       2.042  17.107 -15.510  1.00  0.00           C  
ATOM    977  CD  LYS A 127       3.416  17.236 -14.864  1.00  0.00           C  
ATOM    978  CE  LYS A 127       4.532  17.119 -15.893  1.00  0.00           C  
ATOM    979  NZ  LYS A 127       5.879  17.290 -15.272  1.00  0.00           N  
ATOM    980  N   GLY A 128      -1.935  15.716 -13.699  1.00  0.00           N  
ATOM    981  CA  GLY A 128      -2.897  15.433 -12.646  1.00  0.00           C  
ATOM    982  C   GLY A 128      -3.248  13.962 -12.537  1.00  0.00           C  
ATOM    983  O   GLY A 128      -2.583  13.114 -13.135  1.00  0.00           O  
ATOM    984  N   GLU A 129      -4.232  13.603 -11.759  1.00  0.00           N  
ATOM    985  CA  GLU A 129      -4.540  12.207 -11.462  1.00  0.00           C  
ATOM    986  C   GLU A 129      -5.989  11.876 -11.808  1.00  0.00           C  
ATOM    987  CB  GLU A 129      -4.268  11.898  -9.987  1.00  0.00           C  
ATOM    988  O   GLU A 129      -6.516  10.848 -11.379  1.00  0.00           O  
ATOM    989  CG  GLU A 129      -2.803  12.017  -9.594  1.00  0.00           C  
ATOM    990  CD  GLU A 129      -2.517  11.526  -8.183  1.00  0.00           C  
ATOM    991  OE1 GLU A 129      -1.328  11.391  -7.817  1.00  0.00           O  
ATOM    992  OE2 GLU A 129      -3.491  11.273  -7.441  1.00  0.00           O  
ATOM    993  N   LEU A 130      -6.587  12.727 -12.531  1.00  0.00           N  
ATOM    994  CA  LEU A 130      -8.012  12.545 -12.789  1.00  0.00           C  
ATOM    995  C   LEU A 130      -8.237  11.557 -13.929  1.00  0.00           C  
ATOM    996  CB  LEU A 130      -8.672  13.885 -13.122  1.00  0.00           C  
ATOM    997  O   LEU A 130      -9.173  10.755 -13.885  1.00  0.00           O  
ATOM    998  CG  LEU A 130      -8.865  14.855 -11.955  1.00  0.00           C  
ATOM    999  CD1 LEU A 130      -9.287  16.227 -12.470  1.00  0.00           C  
ATOM   1000  CD2 LEU A 130      -9.894  14.309 -10.970  1.00  0.00           C  
ATOM   1001  N   ILE A 131      -7.390  11.587 -14.961  1.00  0.00           N  
ATOM   1002  CA  ILE A 131      -7.507  10.758 -16.155  1.00  0.00           C  
ATOM   1003  C   ILE A 131      -6.215   9.971 -16.366  1.00  0.00           C  
ATOM   1004  CB  ILE A 131      -7.827  11.608 -17.405  1.00  0.00           C  
ATOM   1005  O   ILE A 131      -5.119  10.503 -16.174  1.00  0.00           O  
ATOM   1006  CG1 ILE A 131      -6.795  12.730 -17.566  1.00  0.00           C  
ATOM   1007  CG2 ILE A 131      -9.246  12.178 -17.322  1.00  0.00           C  
ATOM   1008  CD1 ILE A 131      -7.008  13.595 -18.800  1.00  0.00           C  
ATOM   1009  N   THR A 132      -6.374   8.697 -16.719  1.00  0.00           N  
ATOM   1010  CA  THR A 132      -5.192   7.853 -16.859  1.00  0.00           C  
ATOM   1011  C   THR A 132      -5.214   7.107 -18.190  1.00  0.00           C  
ATOM   1012  CB  THR A 132      -5.088   6.841 -15.703  1.00  0.00           C  
ATOM   1013  O   THR A 132      -6.243   6.551 -18.579  1.00  0.00           O  
ATOM   1014  CG2 THR A 132      -3.813   6.012 -15.811  1.00  0.00           C  
ATOM   1015  OG1 THR A 132      -5.081   7.548 -14.456  1.00  0.00           O  
ATOM   1016  N   GLY A 133      -4.116   7.198 -18.875  1.00  0.00           N  
ATOM   1017  CA  GLY A 133      -3.929   6.370 -20.056  1.00  0.00           C  
ATOM   1018  C   GLY A 133      -3.637   4.919 -19.726  1.00  0.00           C  
ATOM   1019  O   GLY A 133      -2.777   4.627 -18.893  1.00  0.00           O  
ATOM   1020  N   THR A 134      -4.436   3.985 -20.305  1.00  0.00           N  
ATOM   1021  CA  THR A 134      -4.277   2.553 -20.079  1.00  0.00           C  
ATOM   1022  C   THR A 134      -4.181   1.803 -21.405  1.00  0.00           C  
ATOM   1023  CB  THR A 134      -5.443   1.985 -19.249  1.00  0.00           C  
ATOM   1024  O   THR A 134      -4.681   2.275 -22.428  1.00  0.00           O  
ATOM   1025  CG2 THR A 134      -5.544   2.681 -17.896  1.00  0.00           C  
ATOM   1026  OG1 THR A 134      -6.669   2.177 -19.964  1.00  0.00           O  
ATOM   1027  N   PRO A 135      -3.369   0.746 -21.459  1.00  0.00           N  
ATOM   1028  CA  PRO A 135      -3.246  -0.019 -22.701  1.00  0.00           C  
ATOM   1029  C   PRO A 135      -4.577  -0.606 -23.167  1.00  0.00           C  
ATOM   1030  CB  PRO A 135      -2.258  -1.130 -22.335  1.00  0.00           C  
ATOM   1031  O   PRO A 135      -4.842  -0.664 -24.371  1.00  0.00           O  
ATOM   1032  CG  PRO A 135      -1.559  -0.630 -21.111  1.00  0.00           C  
ATOM   1033  CD  PRO A 135      -2.454   0.358 -20.421  1.00  0.00           C  
ATOM   1034  N   LYS A 136      -5.428  -0.970 -22.346  1.00  0.00           N  
ATOM   1035  CA  LYS A 136      -6.760  -1.519 -22.588  1.00  0.00           C  
ATOM   1036  C   LYS A 136      -7.737  -1.091 -21.496  1.00  0.00           C  
ATOM   1037  CB  LYS A 136      -6.704  -3.045 -22.672  1.00  0.00           C  
ATOM   1038  O   LYS A 136      -7.324  -0.723 -20.396  1.00  0.00           O  
ATOM   1039  CG  LYS A 136      -6.111  -3.712 -21.439  1.00  0.00           C  
ATOM   1040  CD  LYS A 136      -6.024  -5.224 -21.608  1.00  0.00           C  
ATOM   1041  CE  LYS A 136      -5.461  -5.895 -20.363  1.00  0.00           C  
ATOM   1042  NZ  LYS A 136      -5.384  -7.378 -20.520  1.00  0.00           N  
ATOM   1043  N   PRO A 137      -9.007  -0.947 -21.959  1.00  0.00           N  
ATOM   1044  CA  PRO A 137      -9.998  -0.614 -20.933  1.00  0.00           C  
ATOM   1045  C   PRO A 137      -9.972  -1.581 -19.751  1.00  0.00           C  
ATOM   1046  CB  PRO A 137     -11.328  -0.707 -21.685  1.00  0.00           C  
ATOM   1047  O   PRO A 137      -9.923  -2.799 -19.946  1.00  0.00           O  
ATOM   1048  CG  PRO A 137     -10.959  -0.595 -23.130  1.00  0.00           C  
ATOM   1049  CD  PRO A 137      -9.568  -1.131 -23.309  1.00  0.00           C  
ATOM   1050  N   LEU A 138      -9.621  -0.996 -18.776  1.00  0.00           N  
ATOM   1051  CA  LEU A 138      -9.623  -1.842 -17.587  1.00  0.00           C  
ATOM   1052  C   LEU A 138     -11.047  -2.230 -17.199  1.00  0.00           C  
ATOM   1053  CB  LEU A 138      -8.940  -1.127 -16.419  1.00  0.00           C  
ATOM   1054  O   LEU A 138     -11.933  -1.375 -17.137  1.00  0.00           O  
ATOM   1055  CG  LEU A 138      -7.459  -0.790 -16.602  1.00  0.00           C  
ATOM   1056  CD1 LEU A 138      -6.978   0.113 -15.472  1.00  0.00           C  
ATOM   1057  CD2 LEU A 138      -6.625  -2.065 -16.666  1.00  0.00           C  
ATOM   1058  N   GLU A 139     -11.475  -3.430 -17.624  1.00  0.00           N  
ATOM   1059  CA  GLU A 139     -12.781  -4.014 -17.331  1.00  0.00           C  
ATOM   1060  C   GLU A 139     -12.994  -4.162 -15.827  1.00  0.00           C  
ATOM   1061  CB  GLU A 139     -12.930  -5.372 -18.020  1.00  0.00           C  
ATOM   1062  O   GLU A 139     -12.100  -4.613 -15.110  1.00  0.00           O  
ATOM   1063  CG  GLU A 139     -12.942  -5.294 -19.540  1.00  0.00           C  
ATOM   1064  CD  GLU A 139     -13.320  -6.607 -20.206  1.00  0.00           C  
ATOM   1065  OE1 GLU A 139     -13.484  -6.633 -21.447  1.00  0.00           O  
ATOM   1066  OE2 GLU A 139     -13.453  -7.618 -19.482  1.00  0.00           O  
ATOM   1067  N   GLY A 140     -13.632  -3.132 -15.256  1.00  0.00           N  
ATOM   1068  CA  GLY A 140     -14.138  -3.265 -13.899  1.00  0.00           C  
ATOM   1069  C   GLY A 140     -15.284  -4.252 -13.784  1.00  0.00           C  
ATOM   1070  O   GLY A 140     -16.053  -4.431 -14.731  1.00  0.00           O  
ATOM   1071  N   VAL A 141     -14.997  -5.411 -13.321  1.00  0.00           N  
ATOM   1072  CA  VAL A 141     -15.907  -6.436 -12.823  1.00  0.00           C  
ATOM   1073  C   VAL A 141     -16.849  -5.831 -11.784  1.00  0.00           C  
ATOM   1074  CB  VAL A 141     -15.139  -7.631 -12.214  1.00  0.00           C  
ATOM   1075  O   VAL A 141     -16.405  -5.161 -10.850  1.00  0.00           O  
ATOM   1076  CG1 VAL A 141     -16.104  -8.739 -11.798  1.00  0.00           C  
ATOM   1077  CG2 VAL A 141     -14.107  -8.163 -13.207  1.00  0.00           C  
ATOM   1078  N   GLY A 142     -18.254  -5.690 -12.281  1.00  0.00           N  
ATOM   1079  CA  GLY A 142     -19.665  -6.037 -12.218  1.00  0.00           C  
ATOM   1080  C   GLY A 142     -20.029  -6.832 -10.979  1.00  0.00           C  
ATOM   1081  O   GLY A 142     -19.279  -7.715 -10.558  1.00  0.00           O  
ATOM   1082  N   SER A 143     -20.576  -6.192  -9.836  1.00  0.00           N  
ATOM   1083  CA  SER A 143     -21.801  -6.517  -9.111  1.00  0.00           C  
ATOM   1084  C   SER A 143     -21.530  -7.512  -7.987  1.00  0.00           C  
ATOM   1085  CB  SER A 143     -22.853  -7.086 -10.064  1.00  0.00           C  
ATOM   1086  O   SER A 143     -20.691  -8.403  -8.129  1.00  0.00           O  
ATOM   1087  OG  SER A 143     -22.704  -6.537 -11.363  1.00  0.00           O  
ATOM   1088  N   VAL A 144     -22.107  -7.392  -6.668  1.00  0.00           N  
ATOM   1089  CA  VAL A 144     -23.334  -7.816  -6.001  1.00  0.00           C  
ATOM   1090  C   VAL A 144     -23.002  -8.387  -4.624  1.00  0.00           C  
ATOM   1091  CB  VAL A 144     -24.103  -8.861  -6.840  1.00  0.00           C  
ATOM   1092  O   VAL A 144     -22.076  -9.188  -4.483  1.00  0.00           O  
ATOM   1093  CG1 VAL A 144     -25.380  -9.296  -6.122  1.00  0.00           C  
ATOM   1094  CG2 VAL A 144     -24.430  -8.300  -8.222  1.00  0.00           C  
ATOM   1095  N   LEU A 145     -23.872  -7.946  -3.432  1.00  0.00           N  
ATOM   1096  CA  LEU A 145     -25.015  -7.993  -2.526  1.00  0.00           C  
ATOM   1097  C   LEU A 145     -25.068  -9.325  -1.785  1.00  0.00           C  
ATOM   1098  CB  LEU A 145     -26.319  -7.772  -3.296  1.00  0.00           C  
ATOM   1099  O   LEU A 145     -24.853 -10.382  -2.384  1.00  0.00           O  
ATOM   1100  CG  LEU A 145     -26.698  -6.318  -3.587  1.00  0.00           C  
ATOM   1101  CD1 LEU A 145     -27.399  -6.213  -4.936  1.00  0.00           C  
ATOM   1102  CD2 LEU A 145     -27.581  -5.763  -2.474  1.00  0.00           C  
ATOM   1103  N   VAL A 146     -25.483  -9.432  -0.473  1.00  0.00           N  
ATOM   1104  CA  VAL A 146     -26.504  -9.372   0.568  1.00  0.00           C  
ATOM   1105  C   VAL A 146     -26.739 -10.768   1.142  1.00  0.00           C  
ATOM   1106  CB  VAL A 146     -27.828  -8.786   0.031  1.00  0.00           C  
ATOM   1107  O   VAL A 146     -26.857 -11.741   0.395  1.00  0.00           O  
ATOM   1108  CG1 VAL A 146     -28.857  -8.660   1.153  1.00  0.00           C  
ATOM   1109  CG2 VAL A 146     -27.584  -7.429  -0.627  1.00  0.00           C  
ATOM   1110  N   TYR A 147     -27.170 -11.048   2.696  1.00  0.00           N  
ATOM   1111  CA  TYR A 147     -28.336 -11.111   3.570  1.00  0.00           C  
ATOM   1112  C   TYR A 147     -28.205 -12.252   4.573  1.00  0.00           C  
ATOM   1113  CB  TYR A 147     -29.616 -11.282   2.748  1.00  0.00           C  
ATOM   1114  O   TYR A 147     -27.693 -13.323   4.240  1.00  0.00           O  
ATOM   1115  CG  TYR A 147     -30.309  -9.980   2.426  1.00  0.00           C  
ATOM   1116  CD1 TYR A 147     -31.267  -9.447   3.287  1.00  0.00           C  
ATOM   1117  CD2 TYR A 147     -30.010  -9.282   1.261  1.00  0.00           C  
ATOM   1118  CE1 TYR A 147     -31.910  -8.248   2.993  1.00  0.00           C  
ATOM   1119  CE2 TYR A 147     -30.646  -8.084   0.958  1.00  0.00           C  
ATOM   1120  OH  TYR A 147     -32.226  -6.389   1.533  1.00  0.00           O  
ATOM   1121  CZ  TYR A 147     -31.593  -7.575   1.828  1.00  0.00           C  
ATOM   1122  N   SER A 148     -29.029 -12.146   5.921  1.00  0.00           N  
ATOM   1123  CA  SER A 148     -30.316 -12.307   6.591  1.00  0.00           C  
ATOM   1124  C   SER A 148     -30.163 -13.068   7.904  1.00  0.00           C  
ATOM   1125  CB  SER A 148     -31.306 -13.036   5.682  1.00  0.00           C  
ATOM   1126  O   SER A 148     -29.445 -14.068   7.968  1.00  0.00           O  
ATOM   1127  OG  SER A 148     -32.515 -13.308   6.370  1.00  0.00           O  
ATOM   1128  N   ASN A 149     -30.998 -12.775   9.191  1.00  0.00           N  
ATOM   1129  CA  ASN A 149     -32.056 -12.620  10.184  1.00  0.00           C  
ATOM   1130  C   ASN A 149     -32.028 -13.746  11.214  1.00  0.00           C  
ATOM   1131  CB  ASN A 149     -33.426 -12.558   9.504  1.00  0.00           C  
ATOM   1132  O   ASN A 149     -31.884 -14.916  10.857  1.00  0.00           O  
ATOM   1133  CG  ASN A 149     -33.887 -11.136   9.248  1.00  0.00           C  
ATOM   1134  ND2 ASN A 149     -34.897 -10.984   8.400  1.00  0.00           N  
ATOM   1135  OD1 ASN A 149     -33.339 -10.183   9.808  1.00  0.00           O  
ATOM   1136  N   ILE A 150     -31.929 -13.522  12.747  1.00  0.00           N  
ATOM   1137  CA  ILE A 150     -32.892 -13.998  13.734  1.00  0.00           C  
ATOM   1138  C   ILE A 150     -32.399 -13.662  15.140  1.00  0.00           C  
ATOM   1139  CB  ILE A 150     -33.135 -15.517  13.599  1.00  0.00           C  
ATOM   1140  O   ILE A 150     -31.221 -13.851  15.452  1.00  0.00           O  
ATOM   1141  CG1 ILE A 150     -33.281 -15.907  12.124  1.00  0.00           C  
ATOM   1142  CG2 ILE A 150     -34.369 -15.940  14.402  1.00  0.00           C  
ATOM   1143  CD1 ILE A 150     -33.410 -17.405  11.888  1.00  0.00           C  
ATOM   1144  N   GLY A 151     -33.029 -12.746  16.068  1.00  0.00           N  
ATOM   1145  CA  GLY A 151     -33.919 -12.938  17.202  1.00  0.00           C  
ATOM   1146  C   GLY A 151     -33.182 -13.100  18.518  1.00  0.00           C  
ATOM   1147  O   GLY A 151     -32.258 -13.910  18.623  1.00  0.00           O  
ATOM   1148  N   GLY A 152     -32.949 -12.082  19.312  1.00  0.00           N  
ATOM   1149  CA  GLY A 152     -33.104 -12.104  20.758  1.00  0.00           C  
ATOM   1150  C   GLY A 152     -31.782 -12.081  21.500  1.00  0.00           C  
ATOM   1151  O   GLY A 152     -30.742 -12.433  20.939  1.00  0.00           O  
ATOM   1152  N   SER A 153     -31.504 -11.120  22.388  1.00  0.00           N  
ATOM   1153  CA  SER A 153     -30.898 -10.724  23.655  1.00  0.00           C  
ATOM   1154  C   SER A 153     -29.659 -11.560  23.961  1.00  0.00           C  
ATOM   1155  CB  SER A 153     -31.907 -10.856  24.796  1.00  0.00           C  
ATOM   1156  O   SER A 153     -29.682 -12.784  23.823  1.00  0.00           O  
ATOM   1157  OG  SER A 153     -32.876  -9.823  24.733  1.00  0.00           O  
ATOM   1158  N   TYR A 154     -28.419 -11.231  23.748  1.00  0.00           N  
ATOM   1159  CA  TYR A 154     -27.273 -11.236  24.651  1.00  0.00           C  
ATOM   1160  C   TYR A 154     -26.056 -11.868  23.984  1.00  0.00           C  
ATOM   1161  CB  TYR A 154     -27.609 -11.988  25.942  1.00  0.00           C  
ATOM   1162  O   TYR A 154     -26.191 -12.801  23.190  1.00  0.00           O  
ATOM   1163  CG  TYR A 154     -28.099 -11.094  27.055  1.00  0.00           C  
ATOM   1164  CD1 TYR A 154     -27.205 -10.516  27.955  1.00  0.00           C  
ATOM   1165  CD2 TYR A 154     -29.455 -10.826  27.211  1.00  0.00           C  
ATOM   1166  CE1 TYR A 154     -27.652  -9.692  28.983  1.00  0.00           C  
ATOM   1167  CE2 TYR A 154     -29.912 -10.004  28.235  1.00  0.00           C  
ATOM   1168  OH  TYR A 154     -29.453  -8.628  30.131  1.00  0.00           O  
ATOM   1169  CZ  TYR A 154     -29.005  -9.443  29.115  1.00  0.00           C  
ATOM   1170  N   VAL A 155     -24.865 -11.364  24.275  1.00  0.00           N  
ATOM   1171  CA  VAL A 155     -23.554 -11.238  24.903  1.00  0.00           C  
ATOM   1172  C   VAL A 155     -22.629 -12.342  24.394  1.00  0.00           C  
ATOM   1173  CB  VAL A 155     -23.655 -11.294  26.444  1.00  0.00           C  
ATOM   1174  O   VAL A 155     -23.055 -13.484  24.217  1.00  0.00           O  
ATOM   1175  CG1 VAL A 155     -22.319 -10.925  27.086  1.00  0.00           C  
ATOM   1176  CG2 VAL A 155     -24.763 -10.368  26.940  1.00  0.00           C  
ATOM   1177  N   PRO A 156     -21.413 -12.306  23.888  1.00  0.00           N  
ATOM   1178  CA  PRO A 156     -20.679 -13.356  24.597  1.00  0.00           C  
ATOM   1179  C   PRO A 156     -19.172 -13.109  24.624  1.00  0.00           C  
ATOM   1180  CB  PRO A 156     -21.011 -14.619  23.799  1.00  0.00           C  
ATOM   1181  O   PRO A 156     -18.660 -12.315  23.831  1.00  0.00           O  
ATOM   1182  CG  PRO A 156     -21.282 -14.134  22.411  1.00  0.00           C  
ATOM   1183  CD  PRO A 156     -21.156 -12.637  22.396  1.00  0.00           C  
ATOM   1184  N   SER A 157     -18.668 -13.375  25.788  1.00  0.00           N  
ATOM   1185  CA  SER A 157     -17.544 -14.303  25.861  1.00  0.00           C  
ATOM   1186  C   SER A 157     -17.851 -15.470  26.794  1.00  0.00           C  
ATOM   1187  CB  SER A 157     -16.281 -13.581  26.332  1.00  0.00           C  
ATOM   1188  O   SER A 157     -18.588 -15.314  27.769  1.00  0.00           O  
ATOM   1189  OG  SER A 157     -16.198 -13.585  27.747  1.00  0.00           O  
ATOM   1190  N   GLN A 158     -17.408 -16.702  26.430  1.00  0.00           N  
ATOM   1191  CA  GLN A 158     -16.273 -17.563  26.747  1.00  0.00           C  
ATOM   1192  C   GLN A 158     -16.449 -18.951  26.138  1.00  0.00           C  
ATOM   1193  CB  GLN A 158     -16.089 -17.673  28.262  1.00  0.00           C  
ATOM   1194  O   GLN A 158     -17.560 -19.484  26.106  1.00  0.00           O  
ATOM   1195  CG  GLN A 158     -15.578 -16.396  28.914  1.00  0.00           C  
ATOM   1196  CD  GLN A 158     -14.806 -16.658  30.193  1.00  0.00           C  
ATOM   1197  NE2 GLN A 158     -14.295 -15.595  30.806  1.00  0.00           N  
ATOM   1198  OE1 GLN A 158     -14.671 -17.806  30.628  1.00  0.00           O  
ATOM   1199  N   SER A 159     -15.439 -19.455  25.378  1.00  0.00           N  
ATOM   1200  CA  SER A 159     -14.516 -20.585  25.363  1.00  0.00           C  
ATOM   1201  C   SER A 159     -15.160 -21.833  25.959  1.00  0.00           C  
ATOM   1202  CB  SER A 159     -13.238 -20.245  26.131  1.00  0.00           C  
ATOM   1203  O   SER A 159     -15.883 -21.749  26.954  1.00  0.00           O  
ATOM   1204  OG  SER A 159     -13.506 -20.103  27.515  1.00  0.00           O  
ATOM   1205  N   GLY A 160     -15.615 -22.763  25.094  1.00  0.00           N  
ATOM   1206  CA  GLY A 160     -15.457 -24.171  25.422  1.00  0.00           C  
ATOM   1207  C   GLY A 160     -16.777 -24.913  25.515  1.00  0.00           C  
ATOM   1208  O   GLY A 160     -17.768 -24.370  26.006  1.00  0.00           O  
ATOM   1209  N   GLN A 161     -17.132 -25.760  24.518  1.00  0.00           N  
ATOM   1210  CA  GLN A 161     -17.617 -27.114  24.269  1.00  0.00           C  
ATOM   1211  C   GLN A 161     -18.902 -27.389  25.045  1.00  0.00           C  
ATOM   1212  CB  GLN A 161     -16.549 -28.144  24.640  1.00  0.00           C  
ATOM   1213  O   GLN A 161     -18.955 -27.188  26.259  1.00  0.00           O  
ATOM   1214  CG  GLN A 161     -15.881 -28.798  23.438  1.00  0.00           C  
ATOM   1215  CD  GLN A 161     -14.695 -29.662  23.824  1.00  0.00           C  
ATOM   1216  NE2 GLN A 161     -14.034 -30.240  22.826  1.00  0.00           N  
ATOM   1217  OE1 GLN A 161     -14.376 -29.809  25.007  1.00  0.00           O  
ATOM   1218  N   GLY A 162     -20.072 -27.225  24.442  1.00  0.00           N  
ATOM   1219  CA  GLY A 162     -21.201 -28.052  24.836  1.00  0.00           C  
ATOM   1220  C   GLY A 162     -22.542 -27.451  24.459  1.00  0.00           C  
ATOM   1221  O   GLY A 162     -22.760 -26.250  24.633  1.00  0.00           O  
ATOM   1222  N   SER A 163     -23.199 -27.906  23.375  1.00  0.00           N  
ATOM   1223  CA  SER A 163     -24.486 -28.500  23.026  1.00  0.00           C  
ATOM   1224  C   SER A 163     -25.631 -27.524  23.276  1.00  0.00           C  
ATOM   1225  CB  SER A 163     -24.716 -29.786  23.821  1.00  0.00           C  
ATOM   1226  O   SER A 163     -25.741 -26.954  24.363  1.00  0.00           O  
ATOM   1227  OG  SER A 163     -25.917 -30.420  23.414  1.00  0.00           O  
ATOM   1228  N   CYS A 164     -26.178 -26.851  22.172  1.00  0.00           N  
ATOM   1229  CA  CYS A 164     -27.623 -26.648  22.172  1.00  0.00           C  
ATOM   1230  C   CYS A 164     -28.082 -25.996  20.873  1.00  0.00           C  
ATOM   1231  CB  CYS A 164     -28.043 -25.787  23.363  1.00  0.00           C  
ATOM   1232  O   CYS A 164     -27.466 -25.038  20.404  1.00  0.00           O  
ATOM   1233  SG  CYS A 164     -27.773 -26.577  24.965  1.00  0.00           S  
ATOM   1234  N   ARG A 165     -28.592 -26.703  19.882  1.00  0.00           N  
ATOM   1235  CA  ARG A 165     -29.775 -26.959  19.066  1.00  0.00           C  
ATOM   1236  C   ARG A 165     -30.497 -25.659  18.725  1.00  0.00           C  
ATOM   1237  CB  ARG A 165     -30.728 -27.915  19.785  1.00  0.00           C  
ATOM   1238  O   ARG A 165     -30.904 -24.917  19.619  1.00  0.00           O  
ATOM   1239  CG  ARG A 165     -30.470 -29.383  19.488  1.00  0.00           C  
ATOM   1240  CD  ARG A 165     -31.611 -30.267  19.970  1.00  0.00           C  
ATOM   1241  NE  ARG A 165     -31.205 -31.666  20.073  1.00  0.00           N  
ATOM   1242  NH1 ARG A 165     -33.357 -32.498  20.179  1.00  0.00           N  
ATOM   1243  NH2 ARG A 165     -31.565 -33.926  20.259  1.00  0.00           N  
ATOM   1244  CZ  ARG A 165     -32.043 -32.693  20.170  1.00  0.00           C  
ATOM   1245  N   GLY A 166     -30.031 -24.890  17.611  1.00  0.00           N  
ATOM   1246  CA  GLY A 166     -30.736 -24.202  16.542  1.00  0.00           C  
ATOM   1247  C   GLY A 166     -30.066 -22.908  16.122  1.00  0.00           C  
ATOM   1248  O   GLY A 166     -29.393 -22.261  16.927  1.00  0.00           O  
ATOM   1249  N   PRO A 167     -29.823 -22.498  14.748  1.00  0.00           N  
ATOM   1250  CA  PRO A 167     -28.722 -22.189  13.833  1.00  0.00           C  
ATOM   1251  C   PRO A 167     -28.062 -20.846  14.137  1.00  0.00           C  
ATOM   1252  CB  PRO A 167     -29.400 -22.166  12.461  1.00  0.00           C  
ATOM   1253  O   PRO A 167     -28.735 -19.908  14.572  1.00  0.00           O  
ATOM   1254  CG  PRO A 167     -30.831 -21.842  12.747  1.00  0.00           C  
ATOM   1255  CD  PRO A 167     -31.000 -21.697  14.232  1.00  0.00           C  
ATOM   1256  N   ARG A 168     -26.883 -20.636  14.826  1.00  0.00           N  
ATOM   1257  CA  ARG A 168     -25.671 -19.825  14.897  1.00  0.00           C  
ATOM   1258  C   ARG A 168     -25.504 -18.979  13.639  1.00  0.00           C  
ATOM   1259  CB  ARG A 168     -24.441 -20.713  15.098  1.00  0.00           C  
ATOM   1260  O   ARG A 168     -25.436 -19.513  12.530  1.00  0.00           O  
ATOM   1261  CG  ARG A 168     -23.586 -20.319  16.292  1.00  0.00           C  
ATOM   1262  CD  ARG A 168     -22.346 -21.193  16.412  1.00  0.00           C  
ATOM   1263  NE  ARG A 168     -22.051 -21.523  17.804  1.00  0.00           N  
ATOM   1264  NH1 ARG A 168     -19.960 -22.404  17.367  1.00  0.00           N  
ATOM   1265  NH2 ARG A 168     -20.760 -22.348  19.515  1.00  0.00           N  
ATOM   1266  CZ  ARG A 168     -20.925 -22.091  18.225  1.00  0.00           C  
ATOM   1267  N   LEU A 169     -26.143 -17.635  13.499  1.00  0.00           N  
ATOM   1268  CA  LEU A 169     -25.885 -16.630  12.473  1.00  0.00           C  
ATOM   1269  C   LEU A 169     -24.703 -15.748  12.860  1.00  0.00           C  
ATOM   1270  CB  LEU A 169     -27.128 -15.765  12.245  1.00  0.00           C  
ATOM   1271  O   LEU A 169     -24.698 -15.147  13.937  1.00  0.00           O  
ATOM   1272  CG  LEU A 169     -28.310 -16.446  11.552  1.00  0.00           C  
ATOM   1273  CD1 LEU A 169     -29.567 -15.595  11.691  1.00  0.00           C  
ATOM   1274  CD2 LEU A 169     -27.993 -16.703  10.082  1.00  0.00           C  
ATOM   1275  N   GLN A 170     -23.425 -15.987  12.607  1.00  0.00           N  
ATOM   1276  CA  GLN A 170     -22.163 -15.255  12.596  1.00  0.00           C  
ATOM   1277  C   GLN A 170     -22.080 -14.318  11.393  1.00  0.00           C  
ATOM   1278  CB  GLN A 170     -20.979 -16.223  12.589  1.00  0.00           C  
ATOM   1279  O   GLN A 170     -22.280 -14.744  10.255  1.00  0.00           O  
ATOM   1280  CG  GLN A 170     -20.391 -16.486  13.969  1.00  0.00           C  
ATOM   1281  CD  GLN A 170     -19.332 -17.572  13.959  1.00  0.00           C  
ATOM   1282  NE2 GLN A 170     -18.931 -18.020  15.144  1.00  0.00           N  
ATOM   1283  OE1 GLN A 170     -18.879 -18.005  12.896  1.00  0.00           O  
ATOM   1284  N   GLY A 171     -22.571 -13.010  11.390  1.00  0.00           N  
ATOM   1285  CA  GLY A 171     -22.477 -12.063  10.290  1.00  0.00           C  
ATOM   1286  C   GLY A 171     -21.246 -11.181  10.366  1.00  0.00           C  
ATOM   1287  O   GLY A 171     -20.753 -10.887  11.457  1.00  0.00           O  
ATOM   1288  N   SER A 172     -20.170 -11.221   9.470  1.00  0.00           N  
ATOM   1289  CA  SER A 172     -18.955 -10.531   9.047  1.00  0.00           C  
ATOM   1290  C   SER A 172     -19.272  -9.402   8.072  1.00  0.00           C  
ATOM   1291  CB  SER A 172     -17.977 -11.513   8.402  1.00  0.00           C  
ATOM   1292  O   SER A 172     -20.210  -9.504   7.280  1.00  0.00           O  
ATOM   1293  OG  SER A 172     -18.563 -12.138   7.273  1.00  0.00           O  
ATOM   1294  N   VAL A 173     -19.114  -8.050   8.385  1.00  0.00           N  
ATOM   1295  CA  VAL A 173     -19.124  -6.830   7.585  1.00  0.00           C  
ATOM   1296  C   VAL A 173     -17.794  -6.682   6.850  1.00  0.00           C  
ATOM   1297  CB  VAL A 173     -19.394  -5.583   8.456  1.00  0.00           C  
ATOM   1298  O   VAL A 173     -16.729  -6.715   7.470  1.00  0.00           O  
ATOM   1299  CG1 VAL A 173     -19.401  -4.318   7.600  1.00  0.00           C  
ATOM   1300  CG2 VAL A 173     -20.716  -5.732   9.206  1.00  0.00           C  
ATOM   1301  N   GLN A 174     -17.645  -7.077   5.510  1.00  0.00           N  
ATOM   1302  CA  GLN A 174     -16.485  -6.877   4.648  1.00  0.00           C  
ATOM   1303  C   GLN A 174     -16.790  -5.874   3.538  1.00  0.00           C  
ATOM   1304  CB  GLN A 174     -16.029  -8.206   4.043  1.00  0.00           C  
ATOM   1305  O   GLN A 174     -17.829  -5.965   2.882  1.00  0.00           O  
ATOM   1306  CG  GLN A 174     -14.950  -8.912   4.853  1.00  0.00           C  
ATOM   1307  CD  GLN A 174     -14.379 -10.124   4.141  1.00  0.00           C  
ATOM   1308  NE2 GLN A 174     -13.172 -10.524   4.526  1.00  0.00           N  
ATOM   1309  OE1 GLN A 174     -15.019 -10.696   3.254  1.00  0.00           O  
ATOM   1310  N   LYS A 175     -16.243  -4.560   3.502  1.00  0.00           N  
ATOM   1311  CA  LYS A 175     -16.344  -3.524   2.478  1.00  0.00           C  
ATOM   1312  C   LYS A 175     -15.043  -3.402   1.689  1.00  0.00           C  
ATOM   1313  CB  LYS A 175     -16.702  -2.178   3.110  1.00  0.00           C  
ATOM   1314  O   LYS A 175     -13.962  -3.312   2.275  1.00  0.00           O  
ATOM   1315  CG  LYS A 175     -17.326  -1.185   2.140  1.00  0.00           C  
ATOM   1316  CD  LYS A 175     -17.746   0.098   2.846  1.00  0.00           C  
ATOM   1317  CE  LYS A 175     -18.315   1.116   1.866  1.00  0.00           C  
ATOM   1318  NZ  LYS A 175     -18.735   2.372   2.555  1.00  0.00           N  
ATOM   1319  N   ARG A 176     -14.904  -3.629   0.363  1.00  0.00           N  
ATOM   1320  CA  ARG A 176     -13.962  -3.373  -0.722  1.00  0.00           C  
ATOM   1321  C   ARG A 176     -14.346  -2.113  -1.493  1.00  0.00           C  
ATOM   1322  CB  ARG A 176     -13.899  -4.570  -1.673  1.00  0.00           C  
ATOM   1323  O   ARG A 176     -15.483  -1.981  -1.950  1.00  0.00           O  
ATOM   1324  CG  ARG A 176     -12.601  -5.356  -1.587  1.00  0.00           C  
ATOM   1325  CD  ARG A 176     -12.627  -6.590  -2.479  1.00  0.00           C  
ATOM   1326  NE  ARG A 176     -11.463  -7.442  -2.256  1.00  0.00           N  
ATOM   1327  NH1 ARG A 176     -11.912  -8.869  -4.016  1.00  0.00           N  
ATOM   1328  NH2 ARG A 176     -10.066  -9.210  -2.700  1.00  0.00           N  
ATOM   1329  CZ  ARG A 176     -11.150  -8.505  -2.991  1.00  0.00           C  
ATOM   1330  N   SER A 177     -13.820  -0.930  -1.120  1.00  0.00           N  
ATOM   1331  CA  SER A 177     -14.003   0.377  -1.743  1.00  0.00           C  
ATOM   1332  C   SER A 177     -12.773   0.781  -2.551  1.00  0.00           C  
ATOM   1333  CB  SER A 177     -14.300   1.439  -0.684  1.00  0.00           C  
ATOM   1334  O   SER A 177     -11.662   0.331  -2.266  1.00  0.00           O  
ATOM   1335  OG  SER A 177     -13.135   2.190  -0.385  1.00  0.00           O  
ATOM   1336  N   PHE A 178     -12.866   1.384  -3.839  1.00  0.00           N  
ATOM   1337  CA  PHE A 178     -12.004   2.167  -4.717  1.00  0.00           C  
ATOM   1338  C   PHE A 178     -11.655   3.507  -4.079  1.00  0.00           C  
ATOM   1339  CB  PHE A 178     -12.678   2.392  -6.073  1.00  0.00           C  
ATOM   1340  O   PHE A 178     -12.430   4.043  -3.286  1.00  0.00           O  
ATOM   1341  CG  PHE A 178     -12.862   1.132  -6.876  1.00  0.00           C  
ATOM   1342  CD1 PHE A 178     -11.828   0.632  -7.658  1.00  0.00           C  
ATOM   1343  CD2 PHE A 178     -14.070   0.447  -6.848  1.00  0.00           C  
ATOM   1344  CE1 PHE A 178     -11.995  -0.533  -8.402  1.00  0.00           C  
ATOM   1345  CE2 PHE A 178     -14.245  -0.718  -7.588  1.00  0.00           C  
ATOM   1346  CZ  PHE A 178     -13.207  -1.207  -8.366  1.00  0.00           C  
ATOM   1347  N   ILE A 179     -10.251   3.781  -3.918  1.00  0.00           N  
ATOM   1348  CA  ILE A 179      -9.169   4.608  -3.394  1.00  0.00           C  
ATOM   1349  C   ILE A 179      -9.540   6.084  -3.521  1.00  0.00           C  
ATOM   1350  CB  ILE A 179      -7.838   4.325  -4.124  1.00  0.00           C  
ATOM   1351  O   ILE A 179      -9.687   6.600  -4.631  1.00  0.00           O  
ATOM   1352  CG1 ILE A 179      -7.391   2.880  -3.880  1.00  0.00           C  
ATOM   1353  CG2 ILE A 179      -6.757   5.316  -3.680  1.00  0.00           C  
ATOM   1354  CD1 ILE A 179      -6.138   2.480  -4.646  1.00  0.00           C  
ATOM   1355  N   GLU A 180     -10.869   6.373  -2.917  1.00  0.00           N  
ATOM   1356  CA  GLU A 180     -11.010   7.687  -2.296  1.00  0.00           C  
ATOM   1357  C   GLU A 180     -11.909   7.621  -1.063  1.00  0.00           C  
ATOM   1358  CB  GLU A 180     -11.568   8.699  -3.299  1.00  0.00           C  
ATOM   1359  O   GLU A 180     -11.809   8.463  -0.170  1.00  0.00           O  
ATOM   1360  CG  GLU A 180     -10.515   9.291  -4.225  1.00  0.00           C  
ATOM   1361  CD  GLU A 180     -10.894  10.660  -4.768  1.00  0.00           C  
ATOM   1362  OE1 GLU A 180     -10.022  11.346  -5.348  1.00  0.00           O  
ATOM   1363  OE2 GLU A 180     -12.073  11.049  -4.613  1.00  0.00           O  
ATOM   1364  N   ASP A 181     -12.026   6.305  -0.437  1.00  0.00           N  
ATOM   1365  CA  ASP A 181     -13.060   6.138   0.580  1.00  0.00           C  
ATOM   1366  C   ASP A 181     -12.782   4.913   1.450  1.00  0.00           C  
ATOM   1367  CB  ASP A 181     -14.439   6.017  -0.072  1.00  0.00           C  
ATOM   1368  O   ASP A 181     -13.575   4.579   2.331  1.00  0.00           O  
ATOM   1369  CG  ASP A 181     -14.895   7.304  -0.738  1.00  0.00           C  
ATOM   1370  OD1 ASP A 181     -14.406   8.391  -0.362  1.00  0.00           O  
ATOM   1371  OD2 ASP A 181     -15.753   7.230  -1.643  1.00  0.00           O  
ATOM   1372  N   LEU A 182     -11.524   4.472   1.816  1.00  0.00           N  
ATOM   1373  CA  LEU A 182     -11.630   3.215   2.551  1.00  0.00           C  
ATOM   1374  C   LEU A 182     -10.598   3.153   3.673  1.00  0.00           C  
ATOM   1375  CB  LEU A 182     -11.446   2.025   1.606  1.00  0.00           C  
ATOM   1376  O   LEU A 182      -9.392   3.166   3.414  1.00  0.00           O  
ATOM   1377  CG  LEU A 182     -12.672   1.611   0.790  1.00  0.00           C  
ATOM   1378  CD1 LEU A 182     -12.243   0.899  -0.488  1.00  0.00           C  
ATOM   1379  CD2 LEU A 182     -13.593   0.723   1.620  1.00  0.00           C  
ATOM   1380  N   LEU A 183     -10.877   3.890   4.854  1.00  0.00           N  
ATOM   1381  CA  LEU A 183     -10.614   3.584   6.256  1.00  0.00           C  
ATOM   1382  C   LEU A 183     -11.694   4.178   7.154  1.00  0.00           C  
ATOM   1383  CB  LEU A 183      -9.239   4.114   6.673  1.00  0.00           C  
ATOM   1384  O   LEU A 183     -12.073   5.340   6.991  1.00  0.00           O  
ATOM   1385  CG  LEU A 183      -8.027   3.382   6.094  1.00  0.00           C  
ATOM   1386  CD1 LEU A 183      -6.764   4.215   6.287  1.00  0.00           C  
ATOM   1387  CD2 LEU A 183      -7.872   2.009   6.739  1.00  0.00           C  
ATOM   1388  N   PHE A 184     -12.529   3.352   7.712  1.00  0.00           N  
ATOM   1389  CA  PHE A 184     -13.611   3.761   8.599  1.00  0.00           C  
ATOM   1390  C   PHE A 184     -13.061   4.446   9.845  1.00  0.00           C  
ATOM   1391  CB  PHE A 184     -14.466   2.554   8.998  1.00  0.00           C  
ATOM   1392  O   PHE A 184     -12.048   4.016  10.400  1.00  0.00           O  
ATOM   1393  CG  PHE A 184     -15.056   1.815   7.828  1.00  0.00           C  
ATOM   1394  CD1 PHE A 184     -16.130   2.345   7.122  1.00  0.00           C  
ATOM   1395  CD2 PHE A 184     -14.537   0.589   7.433  1.00  0.00           C  
ATOM   1396  CE1 PHE A 184     -16.678   1.663   6.039  1.00  0.00           C  
ATOM   1397  CE2 PHE A 184     -15.079  -0.099   6.351  1.00  0.00           C  
ATOM   1398  CZ  PHE A 184     -16.151   0.439   5.655  1.00  0.00           C  
ATOM   1399  N   ASN A 185     -13.520   5.486  10.031  1.00  0.00           N  
ATOM   1400  CA  ASN A 185     -13.065   6.173  11.235  1.00  0.00           C  
ATOM   1401  C   ASN A 185     -14.090   6.069  12.361  1.00  0.00           C  
ATOM   1402  CB  ASN A 185     -12.755   7.640  10.932  1.00  0.00           C  
ATOM   1403  O   ASN A 185     -13.747   6.219  13.535  1.00  0.00           O  
ATOM   1404  CG  ASN A 185     -11.488   7.813  10.117  1.00  0.00           C  
ATOM   1405  ND2 ASN A 185     -11.315   8.994   9.535  1.00  0.00           N  
ATOM   1406  OD1 ASN A 185     -10.674   6.893  10.011  1.00  0.00           O  
ATOM   1407  N   LYS A 186     -15.411   5.506  12.001  1.00  0.00           N  
ATOM   1408  CA  LYS A 186     -16.388   5.540  13.086  1.00  0.00           C  
ATOM   1409  C   LYS A 186     -17.581   4.638  12.781  1.00  0.00           C  
ATOM   1410  CB  LYS A 186     -16.864   6.972  13.335  1.00  0.00           C  
ATOM   1411  O   LYS A 186     -17.871   4.358  11.617  1.00  0.00           O  
ATOM   1412  CG  LYS A 186     -15.763   7.922  13.785  1.00  0.00           C  
ATOM   1413  CD  LYS A 186     -16.288   9.340  13.969  1.00  0.00           C  
ATOM   1414  CE  LYS A 186     -15.170  10.308  14.332  1.00  0.00           C  
ATOM   1415  NZ  LYS A 186     -15.684  11.695  14.537  1.00  0.00           N  
ATOM   1416  N   VAL A 187     -18.187   4.103  13.842  1.00  0.00           N  
ATOM   1417  CA  VAL A 187     -19.420   3.332  13.717  1.00  0.00           C  
ATOM   1418  C   VAL A 187     -20.543   4.025  14.486  1.00  0.00           C  
ATOM   1419  CB  VAL A 187     -19.240   1.885  14.226  1.00  0.00           C  
ATOM   1420  O   VAL A 187     -20.344   4.475  15.616  1.00  0.00           O  
ATOM   1421  CG1 VAL A 187     -20.550   1.108  14.120  1.00  0.00           C  
ATOM   1422  CG2 VAL A 187     -18.132   1.179  13.445  1.00  0.00           C  
ATOM   1423  N   VAL A 188     -21.732   4.268  13.790  1.00  0.00           N  
ATOM   1424  CA  VAL A 188     -22.878   4.862  14.470  1.00  0.00           C  
ATOM   1425  C   VAL A 188     -23.929   3.789  14.746  1.00  0.00           C  
ATOM   1426  CB  VAL A 188     -23.495   6.013  13.644  1.00  0.00           C  
ATOM   1427  O   VAL A 188     -24.285   3.017  13.854  1.00  0.00           O  
ATOM   1428  CG1 VAL A 188     -24.719   6.590  14.352  1.00  0.00           C  
ATOM   1429  CG2 VAL A 188     -22.456   7.105  13.392  1.00  0.00           C  
ATOM   1430  N   THR A 189     -24.361   3.698  16.158  1.00  0.00           N  
ATOM   1431  CA  THR A 189     -25.359   2.708  16.549  1.00  0.00           C  
ATOM   1432  C   THR A 189     -26.662   3.388  16.961  1.00  0.00           C  
ATOM   1433  CB  THR A 189     -24.849   1.827  17.704  1.00  0.00           C  
ATOM   1434  O   THR A 189     -26.666   4.568  17.317  1.00  0.00           O  
ATOM   1435  CG2 THR A 189     -23.483   1.233  17.381  1.00  0.00           C  
ATOM   1436  OG1 THR A 189     -24.744   2.620  18.892  1.00  0.00           O  
ATOM   1437  N   ASN A 190     -27.845   2.595  16.686  1.00  0.00           N  
ATOM   1438  CA  ASN A 190     -29.147   3.022  17.188  1.00  0.00           C  
ATOM   1439  C   ASN A 190     -29.374   2.559  18.625  1.00  0.00           C  
ATOM   1440  CB  ASN A 190     -30.268   2.506  16.282  1.00  0.00           C  
ATOM   1441  O   ASN A 190     -29.123   1.399  18.955  1.00  0.00           O  
ATOM   1442  CG  ASN A 190     -30.697   3.527  15.246  1.00  0.00           C  
ATOM   1443  ND2 ASN A 190     -31.341   3.058  14.184  1.00  0.00           N  
ATOM   1444  OD1 ASN A 190     -30.451   4.726  15.399  1.00  0.00           O  
ATOM   1445  N   GLY A 191     -29.399   3.291  19.724  1.00  0.00           N  
ATOM   1446  CA  GLY A 191     -29.580   3.104  21.155  1.00  0.00           C  
ATOM   1447  C   GLY A 191     -30.919   2.488  21.511  1.00  0.00           C  
ATOM   1448  O   GLY A 191     -31.957   2.899  20.988  1.00  0.00           O  
ATOM   1449  N   GLY A 192     -31.135   0.927  21.933  1.00  0.00           N  
ATOM   1450  CA  GLY A 192     -32.323   0.418  22.599  1.00  0.00           C  
ATOM   1451  C   GLY A 192     -32.012  -0.613  23.668  1.00  0.00           C  
ATOM   1452  O   GLY A 192     -31.112  -1.437  23.499  1.00  0.00           O  
ATOM   1453  N   SER A 193     -32.521  -0.511  25.039  1.00  0.00           N  
ATOM   1454  CA  SER A 193     -32.731  -1.465  26.124  1.00  0.00           C  
ATOM   1455  C   SER A 193     -34.192  -1.493  26.560  1.00  0.00           C  
ATOM   1456  CB  SER A 193     -31.840  -1.122  27.319  1.00  0.00           C  
ATOM   1457  O   SER A 193     -34.841  -0.449  26.640  1.00  0.00           O  
ATOM   1458  OG  SER A 193     -31.891   0.266  27.603  1.00  0.00           O  
ATOM   1459  N   GLY A 194     -35.017  -2.836  26.667  1.00  0.00           N  
ATOM   1460  CA  GLY A 194     -35.773  -3.933  27.250  1.00  0.00           C  
ATOM   1461  C   GLY A 194     -36.638  -3.506  28.420  1.00  0.00           C  
ATOM   1462  O   GLY A 194     -36.226  -2.676  29.233  1.00  0.00           O  
ATOM   1463  N   GLY A 195     -37.971  -3.956  28.446  1.00  0.00           N  
ATOM   1464  CA  GLY A 195     -38.903  -4.918  29.013  1.00  0.00           C  
ATOM   1465  C   GLY A 195     -39.846  -4.305  30.031  1.00  0.00           C  
ATOM   1466  O   GLY A 195     -39.448  -3.437  30.810  1.00  0.00           O  
ATOM   1467  N   SER A 196     -41.255  -4.523  29.817  1.00  0.00           N  
ATOM   1468  CA  SER A 196     -42.309  -5.298  30.465  1.00  0.00           C  
ATOM   1469  C   SER A 196     -43.665  -4.613  30.324  1.00  0.00           C  
ATOM   1470  CB  SER A 196     -41.986  -5.509  31.945  1.00  0.00           C  
ATOM   1471  O   SER A 196     -43.760  -3.388  30.419  1.00  0.00           O  
ATOM   1472  OG  SER A 196     -41.567  -4.296  32.546  1.00  0.00           O  
ATOM   1473  N   GLY A 197     -44.664  -5.167  29.569  1.00  0.00           N  
ATOM   1474  CA  GLY A 197     -46.003  -5.574  29.963  1.00  0.00           C  
ATOM   1475  C   GLY A 197     -47.039  -4.483  29.773  1.00  0.00           C  
ATOM   1476  O   GLY A 197     -46.793  -3.321  30.103  1.00  0.00           O  
ATOM   1477  N   GLY A 198     -47.864  -4.581  28.717  1.00  0.00           N  
ATOM   1478  CA  GLY A 198     -49.305  -4.488  28.889  1.00  0.00           C  
ATOM   1479  C   GLY A 198     -50.012  -3.890  27.688  1.00  0.00           C  
ATOM   1480  O   GLY A 198     -49.518  -2.937  27.081  1.00  0.00           O  
ATOM   1481  N   SER A 199     -50.836  -4.686  26.871  1.00  0.00           N  
ATOM   1482  CA  SER A 199     -52.140  -4.841  26.233  1.00  0.00           C  
ATOM   1483  C   SER A 199     -52.938  -3.542  26.287  1.00  0.00           C  
ATOM   1484  CB  SER A 199     -52.933  -5.965  26.900  1.00  0.00           C  
ATOM   1485  O   SER A 199     -52.933  -2.846  27.304  1.00  0.00           O  
ATOM   1486  OG  SER A 199     -52.379  -7.230  26.580  1.00  0.00           O  
ATOM   1487  N   GLY A 200     -53.230  -2.886  25.202  1.00  0.00           N  
ATOM   1488  CA  GLY A 200     -54.528  -2.387  24.777  1.00  0.00           C  
ATOM   1489  C   GLY A 200     -54.478  -0.963  24.256  1.00  0.00           C  
ATOM   1490  O   GLY A 200     -53.798  -0.110  24.829  1.00  0.00           O  
ATOM   1491  N   GLY A 201     -54.599  -0.774  22.992  1.00  0.00           N  
ATOM   1492  CA  GLY A 201     -55.699  -0.040  22.388  1.00  0.00           C  
ATOM   1493  C   GLY A 201     -55.258   0.879  21.266  1.00  0.00           C  
ATOM   1494  O   GLY A 201     -54.202   1.510  21.351  1.00  0.00           O  
ATOM   1495  N   SER A 202     -55.623   0.565  20.012  1.00  0.00           N  
ATOM   1496  CA  SER A 202     -56.010   1.058  18.694  1.00  0.00           C  
ATOM   1497  C   SER A 202     -56.247   2.565  18.715  1.00  0.00           C  
ATOM   1498  CB  SER A 202     -57.268   0.342  18.202  1.00  0.00           C  
ATOM   1499  O   SER A 202     -56.925   3.079  19.606  1.00  0.00           O  
ATOM   1500  OG  SER A 202     -58.220   0.223  19.245  1.00  0.00           O  
ATOM   1501  N   ASN A 203     -55.273   3.384  18.367  1.00  0.00           N  
ATOM   1502  CA  ASN A 203     -55.558   4.741  17.912  1.00  0.00           C  
ATOM   1503  C   ASN A 203     -54.774   5.084  16.647  1.00  0.00           C  
ATOM   1504  CB  ASN A 203     -55.251   5.754  19.017  1.00  0.00           C  
ATOM   1505  O   ASN A 203     -53.579   4.797  16.556  1.00  0.00           O  
ATOM   1506  CG  ASN A 203     -56.248   5.692  20.158  1.00  0.00           C  
ATOM   1507  ND2 ASN A 203     -55.837   6.163  21.330  1.00  0.00           N  
ATOM   1508  OD1 ASN A 203     -57.377   5.225  19.987  1.00  0.00           O  
ATOM   1509  N   GLY A 204     -55.466   5.282  15.598  1.00  0.00           N  
ATOM   1510  CA  GLY A 204     -55.926   6.098  14.486  1.00  0.00           C  
ATOM   1511  C   GLY A 204     -54.801   6.556  13.577  1.00  0.00           C  
ATOM   1512  O   GLY A 204     -53.690   6.820  14.041  1.00  0.00           O  
ATOM   1513  N   LEU A 205     -54.842   6.124  12.309  1.00  0.00           N  
ATOM   1514  CA  LEU A 205     -54.106   6.391  11.077  1.00  0.00           C  
ATOM   1515  C   LEU A 205     -53.689   7.856  11.000  1.00  0.00           C  
ATOM   1516  CB  LEU A 205     -54.953   6.024   9.856  1.00  0.00           C  
ATOM   1517  O   LEU A 205     -54.496   8.750  11.265  1.00  0.00           O  
ATOM   1518  CG  LEU A 205     -55.180   4.531   9.612  1.00  0.00           C  
ATOM   1519  CD1 LEU A 205     -56.372   4.321   8.685  1.00  0.00           C  
ATOM   1520  CD2 LEU A 205     -53.925   3.886   9.034  1.00  0.00           C  
ATOM   1521  N   PRO A 206     -52.321   8.185  10.990  1.00  0.00           N  
ATOM   1522  CA  PRO A 206     -51.806   9.529  10.716  1.00  0.00           C  
ATOM   1523  C   PRO A 206     -52.061   9.976   9.278  1.00  0.00           C  
ATOM   1524  CB  PRO A 206     -50.306   9.395  10.989  1.00  0.00           C  
ATOM   1525  O   PRO A 206     -52.019   9.157   8.357  1.00  0.00           O  
ATOM   1526  CG  PRO A 206     -50.155   8.061  11.647  1.00  0.00           C  
ATOM   1527  CD  PRO A 206     -51.381   7.244  11.355  1.00  0.00           C  
ATOM   1528  N   GLY A 207     -52.788  11.077   9.064  1.00  0.00           N  
ATOM   1529  CA  GLY A 207     -53.114  11.883   7.899  1.00  0.00           C  
ATOM   1530  C   GLY A 207     -51.945  12.056   6.948  1.00  0.00           C  
ATOM   1531  O   GLY A 207     -50.806  11.731   7.289  1.00  0.00           O  
ATOM   1532  N   PRO A 208     -52.186  12.209   5.637  1.00  0.00           N  
ATOM   1533  CA  PRO A 208     -51.204  12.269   4.552  1.00  0.00           C  
ATOM   1534  C   PRO A 208     -50.189  13.396   4.737  1.00  0.00           C  
ATOM   1535  CB  PRO A 208     -52.066  12.509   3.310  1.00  0.00           C  
ATOM   1536  O   PRO A 208     -50.493  14.406   5.376  1.00  0.00           O  
ATOM   1537  CG  PRO A 208     -53.347  13.073   3.837  1.00  0.00           C  
ATOM   1538  CD  PRO A 208     -53.479  12.687   5.282  1.00  0.00           C  
ATOM   1539  N   ILE A 209     -48.845  13.162   4.671  1.00  0.00           N  
ATOM   1540  CA  ILE A 209     -47.657  14.005   4.591  1.00  0.00           C  
ATOM   1541  C   ILE A 209     -47.817  15.017   3.458  1.00  0.00           C  
ATOM   1542  CB  ILE A 209     -46.379  13.163   4.381  1.00  0.00           C  
ATOM   1543  O   ILE A 209     -48.200  14.655   2.344  1.00  0.00           O  
ATOM   1544  CG1 ILE A 209     -46.086  12.317   5.625  1.00  0.00           C  
ATOM   1545  CG2 ILE A 209     -45.188  14.064   4.039  1.00  0.00           C  
ATOM   1546  CD1 ILE A 209     -45.049  11.225   5.402  1.00  0.00           C  
ATOM   1547  N   GLY A 210     -47.920  16.348   3.764  1.00  0.00           N  
ATOM   1548  CA  GLY A 210     -47.942  17.518   2.901  1.00  0.00           C  
ATOM   1549  C   GLY A 210     -46.771  17.572   1.939  1.00  0.00           C  
ATOM   1550  O   GLY A 210     -45.791  16.843   2.104  1.00  0.00           O  
ATOM   1551  N   PRO A 211     -46.882  18.073   0.684  1.00  0.00           N  
ATOM   1552  CA  PRO A 211     -45.856  18.169  -0.356  1.00  0.00           C  
ATOM   1553  C   PRO A 211     -44.588  18.868   0.130  1.00  0.00           C  
ATOM   1554  CB  PRO A 211     -46.542  18.984  -1.454  1.00  0.00           C  
ATOM   1555  O   PRO A 211     -44.642  19.677   1.060  1.00  0.00           O  
ATOM   1556  CG  PRO A 211     -47.673  19.678  -0.766  1.00  0.00           C  
ATOM   1557  CD  PRO A 211     -47.982  18.940   0.505  1.00  0.00           C  
ATOM   1558  N   PRO A 212     -43.343  18.316  -0.232  1.00  0.00           N  
ATOM   1559  CA  PRO A 212     -42.042  18.930   0.044  1.00  0.00           C  
ATOM   1560  C   PRO A 212     -41.962  20.380  -0.429  1.00  0.00           C  
ATOM   1561  CB  PRO A 212     -41.064  18.047  -0.735  1.00  0.00           C  
ATOM   1562  O   PRO A 212     -42.535  20.728  -1.464  1.00  0.00           O  
ATOM   1563  CG  PRO A 212     -41.831  16.799  -1.036  1.00  0.00           C  
ATOM   1564  CD  PRO A 212     -43.297  17.125  -1.014  1.00  0.00           C  
ATOM   1565  N   GLY A 213     -41.663  21.345   0.478  1.00  0.00           N  
ATOM   1566  CA  GLY A 213     -41.435  22.766   0.265  1.00  0.00           C  
ATOM   1567  C   GLY A 213     -40.371  23.049  -0.778  1.00  0.00           C  
ATOM   1568  O   GLY A 213     -39.635  22.147  -1.183  1.00  0.00           O  
ATOM   1569  N   PRO A 214     -40.391  24.092  -1.578  1.00  0.00           N  
ATOM   1570  CA  PRO A 214     -39.442  24.492  -2.619  1.00  0.00           C  
ATOM   1571  C   PRO A 214     -38.015  24.638  -2.094  1.00  0.00           C  
ATOM   1572  CB  PRO A 214     -39.988  25.841  -3.095  1.00  0.00           C  
ATOM   1573  O   PRO A 214     -37.816  24.906  -0.906  1.00  0.00           O  
ATOM   1574  CG  PRO A 214     -40.892  26.296  -1.995  1.00  0.00           C  
ATOM   1575  CD  PRO A 214     -41.246  25.109  -1.146  1.00  0.00           C  
ATOM   1576  N   ARG A 215     -37.034  23.952  -2.748  1.00  0.00           N  
ATOM   1577  CA  ARG A 215     -35.581  24.032  -2.632  1.00  0.00           C  
ATOM   1578  C   ARG A 215     -35.116  25.483  -2.562  1.00  0.00           C  
ATOM   1579  CB  ARG A 215     -34.908  23.322  -3.808  1.00  0.00           C  
ATOM   1580  O   ARG A 215     -35.554  26.319  -3.354  1.00  0.00           O  
ATOM   1581  CG  ARG A 215     -33.413  23.113  -3.628  1.00  0.00           C  
ATOM   1582  CD  ARG A 215     -32.826  22.248  -4.735  1.00  0.00           C  
ATOM   1583  NE  ARG A 215     -31.490  21.768  -4.393  1.00  0.00           N  
ATOM   1584  NH1 ARG A 215     -31.377  20.232  -6.115  1.00  0.00           N  
ATOM   1585  NH2 ARG A 215     -29.620  20.461  -4.660  1.00  0.00           N  
ATOM   1586  CZ  ARG A 215     -30.832  20.822  -5.057  1.00  0.00           C  
ATOM   1587  N   GLY A 216     -34.589  25.920  -1.383  1.00  0.00           N  
ATOM   1588  CA  GLY A 216     -33.948  27.189  -1.078  1.00  0.00           C  
ATOM   1589  C   GLY A 216     -32.833  27.542  -2.043  1.00  0.00           C  
ATOM   1590  O   GLY A 216     -32.348  26.682  -2.781  1.00  0.00           O  
ATOM   1591  N   ARG A 217     -32.624  28.691  -2.591  1.00  0.00           N  
ATOM   1592  CA  ARG A 217     -31.661  29.390  -3.436  1.00  0.00           C  
ATOM   1593  C   ARG A 217     -30.230  29.098  -2.993  1.00  0.00           C  
ATOM   1594  CB  ARG A 217     -31.919  30.898  -3.414  1.00  0.00           C  
ATOM   1595  O   ARG A 217     -29.947  29.038  -1.795  1.00  0.00           O  
ATOM   1596  CG  ARG A 217     -32.689  31.409  -4.621  1.00  0.00           C  
ATOM   1597  CD  ARG A 217     -32.870  32.919  -4.577  1.00  0.00           C  
ATOM   1598  NE  ARG A 217     -33.336  33.444  -5.858  1.00  0.00           N  
ATOM   1599  NH1 ARG A 217     -33.099  35.665  -5.269  1.00  0.00           N  
ATOM   1600  NH2 ARG A 217     -33.870  35.104  -7.353  1.00  0.00           N  
ATOM   1601  CZ  ARG A 217     -33.434  34.736  -6.157  1.00  0.00           C  
ATOM   1602  N   THR A 218     -29.440  28.314  -3.772  1.00  0.00           N  
ATOM   1603  CA  THR A 218     -28.002  28.069  -3.720  1.00  0.00           C  
ATOM   1604  C   THR A 218     -27.244  29.362  -3.430  1.00  0.00           C  
ATOM   1605  CB  THR A 218     -27.492  27.455  -5.036  1.00  0.00           C  
ATOM   1606  O   THR A 218     -27.445  30.371  -4.108  1.00  0.00           O  
ATOM   1607  CG2 THR A 218     -26.045  26.992  -4.902  1.00  0.00           C  
ATOM   1608  OG1 THR A 218     -28.311  26.332  -5.382  1.00  0.00           O  
ATOM   1609  N   GLY A 219     -26.775  29.542  -2.158  1.00  0.00           N  
ATOM   1610  CA  GLY A 219     -25.894  30.568  -1.624  1.00  0.00           C  
ATOM   1611  C   GLY A 219     -24.639  30.767  -2.453  1.00  0.00           C  
ATOM   1612  O   GLY A 219     -24.213  29.860  -3.171  1.00  0.00           O  
ATOM   1613  N   ASP A 220     -24.282  31.946  -3.025  1.00  0.00           N  
ATOM   1614  CA  ASP A 220     -23.119  32.513  -3.702  1.00  0.00           C  
ATOM   1615  C   ASP A 220     -21.820  32.018  -3.070  1.00  0.00           C  
ATOM   1616  CB  ASP A 220     -23.171  34.042  -3.666  1.00  0.00           C  
ATOM   1617  O   ASP A 220     -21.724  31.899  -1.848  1.00  0.00           O  
ATOM   1618  CG  ASP A 220     -24.258  34.619  -4.558  1.00  0.00           C  
ATOM   1619  OD1 ASP A 220     -24.561  34.023  -5.613  1.00  0.00           O  
ATOM   1620  OD2 ASP A 220     -24.812  35.681  -4.202  1.00  0.00           O  
ATOM   1621  N   ALA A 221     -21.008  31.208  -3.744  1.00  0.00           N  
ATOM   1622  CA  ALA A 221     -19.632  30.802  -3.468  1.00  0.00           C  
ATOM   1623  C   ALA A 221     -18.809  31.973  -2.938  1.00  0.00           C  
ATOM   1624  CB  ALA A 221     -18.984  30.228  -4.726  1.00  0.00           C  
ATOM   1625  O   ALA A 221     -18.908  33.090  -3.449  1.00  0.00           O  
ATOM   1626  N   GLY A 222     -18.359  31.923  -1.649  1.00  0.00           N  
ATOM   1627  CA  GLY A 222     -17.462  32.842  -0.967  1.00  0.00           C  
ATOM   1628  C   GLY A 222     -16.136  33.022  -1.682  1.00  0.00           C  
ATOM   1629  O   GLY A 222     -15.819  32.276  -2.611  1.00  0.00           O  
ATOM   1630  N   PRO A 223     -15.462  34.179  -1.611  1.00  0.00           N  
ATOM   1631  CA  PRO A 223     -14.214  34.530  -2.291  1.00  0.00           C  
ATOM   1632  C   PRO A 223     -13.070  33.575  -1.956  1.00  0.00           C  
ATOM   1633  CB  PRO A 223     -13.916  35.940  -1.775  1.00  0.00           C  
ATOM   1634  O   PRO A 223     -13.102  32.908  -0.919  1.00  0.00           O  
ATOM   1635  CG  PRO A 223     -14.691  36.053  -0.502  1.00  0.00           C  
ATOM   1636  CD  PRO A 223     -15.806  35.049  -0.532  1.00  0.00           C  
ATOM   1637  N   VAL A 224     -12.362  33.087  -2.968  1.00  0.00           N  
ATOM   1638  CA  VAL A 224     -11.134  32.302  -2.901  1.00  0.00           C  
ATOM   1639  C   VAL A 224     -10.154  32.958  -1.930  1.00  0.00           C  
ATOM   1640  CB  VAL A 224     -10.482  32.147  -4.293  1.00  0.00           C  
ATOM   1641  O   VAL A 224     -10.004  34.181  -1.923  1.00  0.00           O  
ATOM   1642  CG1 VAL A 224      -9.096  31.517  -4.174  1.00  0.00           C  
ATOM   1643  CG2 VAL A 224     -11.374  31.312  -5.210  1.00  0.00           C  
ATOM   1644  N   GLY A 225      -9.759  32.256  -0.789  1.00  0.00           N  
ATOM   1645  CA  GLY A 225      -8.770  32.742   0.159  1.00  0.00           C  
ATOM   1646  C   GLY A 225      -7.402  32.952  -0.461  1.00  0.00           C  
ATOM   1647  O   GLY A 225      -7.153  32.522  -1.589  1.00  0.00           O  
ATOM   1648  N   PRO A 226      -6.577  33.880  -0.012  1.00  0.00           N  
ATOM   1649  CA  PRO A 226      -5.249  34.211  -0.532  1.00  0.00           C  
ATOM   1650  C   PRO A 226      -4.300  33.014  -0.532  1.00  0.00           C  
ATOM   1651  CB  PRO A 226      -4.756  35.297   0.428  1.00  0.00           C  
ATOM   1652  O   PRO A 226      -4.519  32.048   0.203  1.00  0.00           O  
ATOM   1653  CG  PRO A 226      -5.591  35.129   1.656  1.00  0.00           C  
ATOM   1654  CD  PRO A 226      -6.850  34.402   1.282  1.00  0.00           C  
ATOM   1655  N   PRO A 227      -3.464  32.966  -1.611  1.00  0.00           N  
ATOM   1656  CA  PRO A 227      -2.415  31.947  -1.693  1.00  0.00           C  
ATOM   1657  C   PRO A 227      -1.561  31.877  -0.428  1.00  0.00           C  
ATOM   1658  CB  PRO A 227      -1.579  32.398  -2.893  1.00  0.00           C  
ATOM   1659  O   PRO A 227      -1.331  32.900   0.222  1.00  0.00           O  
ATOM   1660  CG  PRO A 227      -2.454  33.361  -3.628  1.00  0.00           C  
ATOM   1661  CD  PRO A 227      -3.432  33.955  -2.656  1.00  0.00           C  
ATOM   1662  N   GLY A 228      -1.390  30.671   0.165  1.00  0.00           N  
ATOM   1663  CA  GLY A 228      -0.581  30.495   1.360  1.00  0.00           C  
ATOM   1664  C   GLY A 228       0.879  30.846   1.149  1.00  0.00           C  
ATOM   1665  O   GLY A 228       1.305  31.101   0.021  1.00  0.00           O  
ATOM   1666  N   PRO A 229       1.632  31.212   2.155  1.00  0.00           N  
ATOM   1667  CA  PRO A 229       3.047  31.583   2.093  1.00  0.00           C  
ATOM   1668  C   PRO A 229       3.925  30.468   1.530  1.00  0.00           C  
ATOM   1669  CB  PRO A 229       3.400  31.873   3.554  1.00  0.00           C  
ATOM   1670  O   PRO A 229       3.529  29.299   1.543  1.00  0.00           O  
ATOM   1671  CG  PRO A 229       2.346  31.170   4.348  1.00  0.00           C  
ATOM   1672  CD  PRO A 229       1.145  30.966   3.470  1.00  0.00           C  
ATOM   1673  N   PRO A 230       4.916  30.882   0.732  1.00  0.00           N  
ATOM   1674  CA  PRO A 230       5.926  29.950   0.228  1.00  0.00           C  
ATOM   1675  C   PRO A 230       6.502  29.055   1.324  1.00  0.00           C  
ATOM   1676  CB  PRO A 230       7.004  30.874  -0.345  1.00  0.00           C  
ATOM   1677  O   PRO A 230       6.606  29.476   2.479  1.00  0.00           O  
ATOM   1678  CG  PRO A 230       6.321  32.191  -0.526  1.00  0.00           C  
ATOM   1679  CD  PRO A 230       5.191  32.282   0.459  1.00  0.00           C  
ATOM   1680  N   GLY A 231       6.502  27.796   1.104  1.00  0.00           N  
ATOM   1681  CA  GLY A 231       7.036  26.854   2.075  1.00  0.00           C  
ATOM   1682  C   GLY A 231       8.500  27.091   2.393  1.00  0.00           C  
ATOM   1683  O   GLY A 231       9.169  27.873   1.716  1.00  0.00           O  
ATOM   1684  N   PRO A 232       8.970  26.712   3.589  1.00  0.00           N  
ATOM   1685  CA  PRO A 232      10.368  26.846   4.003  1.00  0.00           C  
ATOM   1686  C   PRO A 232      11.334  26.131   3.059  1.00  0.00           C  
ATOM   1687  CB  PRO A 232      10.387  26.204   5.392  1.00  0.00           C  
ATOM   1688  O   PRO A 232      10.927  25.235   2.315  1.00  0.00           O  
ATOM   1689  CG  PRO A 232       9.161  25.350   5.436  1.00  0.00           C  
ATOM   1690  CD  PRO A 232       8.197  25.847   4.398  1.00  0.00           C  
ATOM   1691  N   PRO A 233      12.489  26.762   2.815  1.00  0.00           N  
ATOM   1692  CA  PRO A 233      13.575  26.138   2.057  1.00  0.00           C  
ATOM   1693  C   PRO A 233      13.878  24.716   2.523  1.00  0.00           C  
ATOM   1694  CB  PRO A 233      14.765  27.064   2.318  1.00  0.00           C  
ATOM   1695  O   PRO A 233      13.732  24.406   3.709  1.00  0.00           O  
ATOM   1696  CG  PRO A 233      14.157  28.338   2.812  1.00  0.00           C  
ATOM   1697  CD  PRO A 233      12.828  28.022   3.434  1.00  0.00           C  
ATOM   1698  N   GLY A 234      13.865  23.815   1.593  1.00  0.00           N  
ATOM   1699  CA  GLY A 234      14.184  22.429   1.897  1.00  0.00           C  
ATOM   1700  C   GLY A 234      15.514  22.266   2.607  1.00  0.00           C  
ATOM   1701  O   GLY A 234      16.320  23.198   2.651  1.00  0.00           O  
ATOM   1702  N   PRO A 235      15.645  21.253   3.482  1.00  0.00           N  
ATOM   1703  CA  PRO A 235      16.907  20.963   4.166  1.00  0.00           C  
ATOM   1704  C   PRO A 235      18.075  20.785   3.199  1.00  0.00           C  
ATOM   1705  CB  PRO A 235      16.612  19.659   4.912  1.00  0.00           C  
ATOM   1706  O   PRO A 235      17.864  20.504   2.016  1.00  0.00           O  
ATOM   1707  CG  PRO A 235      15.397  19.102   4.242  1.00  0.00           C  
ATOM   1708  CD  PRO A 235      14.735  20.202   3.464  1.00  0.00           C  
ATOM   1709  N   PRO A 236      19.245  21.315   3.545  1.00  0.00           N  
ATOM   1710  CA  PRO A 236      20.509  21.120   2.832  1.00  0.00           C  
ATOM   1711  C   PRO A 236      20.798  19.650   2.534  1.00  0.00           C  
ATOM   1712  CB  PRO A 236      21.550  21.697   3.795  1.00  0.00           C  
ATOM   1713  O   PRO A 236      20.410  18.772   3.309  1.00  0.00           O  
ATOM   1714  CG  PRO A 236      20.760  22.516   4.764  1.00  0.00           C  
ATOM   1715  CD  PRO A 236      19.346  22.012   4.774  1.00  0.00           C  
ATOM   1716  N   GLY A 237      20.948  19.370   1.232  1.00  0.00           N  
ATOM   1717  CA  GLY A 237      21.318  18.055   0.736  1.00  0.00           C  
ATOM   1718  C   GLY A 237      22.461  17.425   1.508  1.00  0.00           C  
ATOM   1719  O   GLY A 237      23.213  18.121   2.193  1.00  0.00           O  
ATOM   1720  N   PRO A 238      22.373  16.117   1.786  1.00  0.00           N  
ATOM   1721  CA  PRO A 238      23.453  15.405   2.473  1.00  0.00           C  
ATOM   1722  C   PRO A 238      24.815  15.625   1.818  1.00  0.00           C  
ATOM   1723  CB  PRO A 238      23.029  13.938   2.370  1.00  0.00           C  
ATOM   1724  O   PRO A 238      24.889  15.918   0.622  1.00  0.00           O  
ATOM   1725  CG  PRO A 238      21.968  13.920   1.317  1.00  0.00           C  
ATOM   1726  CD  PRO A 238      21.618  15.337   0.968  1.00  0.00           C  
ATOM   1727  N   PRO A 239      25.881  15.904   2.631  1.00  0.00           N  
ATOM   1728  CA  PRO A 239      27.281  15.990   2.212  1.00  0.00           C  
ATOM   1729  C   PRO A 239      27.749  14.747   1.457  1.00  0.00           C  
ATOM   1730  CB  PRO A 239      28.036  16.141   3.535  1.00  0.00           C  
ATOM   1731  O   PRO A 239      27.268  13.642   1.723  1.00  0.00           O  
ATOM   1732  CG  PRO A 239      26.988  16.003   4.591  1.00  0.00           C  
ATOM   1733  CD  PRO A 239      25.688  15.650   3.929  1.00  0.00           C  
ATOM   1734  N   SER A 240      28.087  14.887   0.123  1.00  0.00           N  
ATOM   1735  CA  SER A 240      28.924  14.020  -0.700  1.00  0.00           C  
ATOM   1736  C   SER A 240      29.908  13.228   0.156  1.00  0.00           C  
ATOM   1737  CB  SER A 240      29.687  14.841  -1.740  1.00  0.00           C  
ATOM   1738  O   SER A 240      30.590  13.794   1.011  1.00  0.00           O  
ATOM   1739  OG  SER A 240      28.859  15.141  -2.851  1.00  0.00           O  
ATOM   1740  N   ALA A 241      29.521  12.086   0.783  1.00  0.00           N  
ATOM   1741  CA  ALA A 241      30.303  10.991   1.352  1.00  0.00           C  
ATOM   1742  C   ALA A 241      31.537  10.699   0.502  1.00  0.00           C  
ATOM   1743  CB  ALA A 241      29.444   9.736   1.484  1.00  0.00           C  
ATOM   1744  O   ALA A 241      31.419  10.343  -0.672  1.00  0.00           O  
ATOM   1745  N   GLY A 242      32.588  11.525   0.505  1.00  0.00           N  
ATOM   1746  CA  GLY A 242      34.013  11.233   0.509  1.00  0.00           C  
ATOM   1747  C   GLY A 242      34.387  10.105   1.450  1.00  0.00           C  
ATOM   1748  O   GLY A 242      33.830   9.990   2.543  1.00  0.00           O  
ATOM   1749  N   PHE A 243      34.230   8.851   1.069  1.00  0.00           N  
ATOM   1750  CA  PHE A 243      34.860   7.587   1.433  1.00  0.00           C  
ATOM   1751  C   PHE A 243      35.749   7.758   2.660  1.00  0.00           C  
ATOM   1752  CB  PHE A 243      35.681   7.038   0.262  1.00  0.00           C  
ATOM   1753  O   PHE A 243      36.615   8.633   2.687  1.00  0.00           O  
ATOM   1754  CG  PHE A 243      36.608   8.049  -0.356  1.00  0.00           C  
ATOM   1755  CD1 PHE A 243      36.138   8.964  -1.290  1.00  0.00           C  
ATOM   1756  CD2 PHE A 243      37.951   8.084  -0.002  1.00  0.00           C  
ATOM   1757  CE1 PHE A 243      36.994   9.901  -1.863  1.00  0.00           C  
ATOM   1758  CE2 PHE A 243      38.813   9.017  -0.571  1.00  0.00           C  
ATOM   1759  CZ  PHE A 243      38.334   9.925  -1.503  1.00  0.00           C  
ATOM   1760  N   ASP A 244      35.220   7.823   3.917  1.00  0.00           N  
ATOM   1761  CA  ASP A 244      35.937   7.676   5.180  1.00  0.00           C  
ATOM   1762  C   ASP A 244      35.938   6.221   5.645  1.00  0.00           C  
ATOM   1763  CB  ASP A 244      35.320   8.572   6.256  1.00  0.00           C  
ATOM   1764  O   ASP A 244      34.876   5.630   5.851  1.00  0.00           O  
ATOM   1765  CG  ASP A 244      36.349   9.130   7.224  1.00  0.00           C  
ATOM   1766  OD1 ASP A 244      37.522   8.703   7.181  1.00  0.00           O  
ATOM   1767  OD2 ASP A 244      35.980  10.002   8.040  1.00  0.00           O  
ATOM   1768  N   PHE A 245      36.939   5.441   5.264  1.00  0.00           N  
ATOM   1769  CA  PHE A 245      37.489   4.196   5.785  1.00  0.00           C  
ATOM   1770  C   PHE A 245      37.861   4.341   7.256  1.00  0.00           C  
ATOM   1771  CB  PHE A 245      38.716   3.767   4.973  1.00  0.00           C  
ATOM   1772  O   PHE A 245      38.873   4.962   7.587  1.00  0.00           O  
ATOM   1773  CG  PHE A 245      38.412   2.756   3.902  1.00  0.00           C  
ATOM   1774  CD1 PHE A 245      38.331   1.402   4.206  1.00  0.00           C  
ATOM   1775  CD2 PHE A 245      38.207   3.159   2.588  1.00  0.00           C  
ATOM   1776  CE1 PHE A 245      38.049   0.464   3.216  1.00  0.00           C  
ATOM   1777  CE2 PHE A 245      37.925   2.227   1.593  1.00  0.00           C  
ATOM   1778  CZ  PHE A 245      37.848   0.879   1.908  1.00  0.00           C  
ATOM   1779  N   SER A 246      36.970   4.678   8.192  1.00  0.00           N  
ATOM   1780  CA  SER A 246      37.379   4.643   9.593  1.00  0.00           C  
ATOM   1781  C   SER A 246      36.501   3.693  10.402  1.00  0.00           C  
ATOM   1782  CB  SER A 246      37.326   6.044  10.202  1.00  0.00           C  
ATOM   1783  O   SER A 246      36.696   3.536  11.608  1.00  0.00           O  
ATOM   1784  OG  SER A 246      38.026   6.972   9.392  1.00  0.00           O  
ATOM   1785  N   PHE A 247      36.286   2.422   9.960  1.00  0.00           N  
ATOM   1786  CA  PHE A 247      35.624   1.517  10.893  1.00  0.00           C  
ATOM   1787  C   PHE A 247      36.235   0.122  10.820  1.00  0.00           C  
ATOM   1788  CB  PHE A 247      34.122   1.448  10.601  1.00  0.00           C  
ATOM   1789  O   PHE A 247      36.059  -0.587   9.828  1.00  0.00           O  
ATOM   1790  CG  PHE A 247      33.267   2.078  11.667  1.00  0.00           C  
ATOM   1791  CD1 PHE A 247      32.711   1.305  12.680  1.00  0.00           C  
ATOM   1792  CD2 PHE A 247      33.018   3.445  11.656  1.00  0.00           C  
ATOM   1793  CE1 PHE A 247      31.920   1.886  13.668  1.00  0.00           C  
ATOM   1794  CE2 PHE A 247      32.228   4.032  12.640  1.00  0.00           C  
ATOM   1795  CZ  PHE A 247      31.678   3.252  13.645  1.00  0.00           C  
ATOM   1796  N   LEU A 248      37.573  -0.014  11.107  1.00  0.00           N  
ATOM   1797  CA  LEU A 248      38.076  -1.322  11.511  1.00  0.00           C  
ATOM   1798  C   LEU A 248      38.750  -1.247  12.878  1.00  0.00           C  
ATOM   1799  CB  LEU A 248      39.062  -1.861  10.472  1.00  0.00           C  
ATOM   1800  O   LEU A 248      39.419  -0.259  13.191  1.00  0.00           O  
ATOM   1801  CG  LEU A 248      38.462  -2.320   9.142  1.00  0.00           C  
ATOM   1802  CD1 LEU A 248      39.567  -2.583   8.124  1.00  0.00           C  
ATOM   1803  CD2 LEU A 248      37.606  -3.566   9.342  1.00  0.00           C  
ATOM   1804  N   PRO A 249      38.424  -2.121  13.863  1.00  0.00           N  
ATOM   1805  CA  PRO A 249      38.940  -2.320  15.219  1.00  0.00           C  
ATOM   1806  C   PRO A 249      40.458  -2.493  15.254  1.00  0.00           C  
ATOM   1807  CB  PRO A 249      38.235  -3.597  15.682  1.00  0.00           C  
ATOM   1808  O   PRO A 249      41.028  -3.147  14.377  1.00  0.00           O  
ATOM   1809  CG  PRO A 249      37.731  -4.232  14.426  1.00  0.00           C  
ATOM   1810  CD  PRO A 249      38.171  -3.395  13.259  1.00  0.00           C  
ATOM   1811  N   GLN A 250      41.210  -1.344  15.560  1.00  0.00           N  
ATOM   1812  CA  GLN A 250      42.589  -1.172  16.005  1.00  0.00           C  
ATOM   1813  C   GLN A 250      42.964  -2.218  17.052  1.00  0.00           C  
ATOM   1814  CB  GLN A 250      42.801   0.234  16.568  1.00  0.00           C  
ATOM   1815  O   GLN A 250      42.229  -2.427  18.018  1.00  0.00           O  
ATOM   1816  CG  GLN A 250      43.468   1.194  15.592  1.00  0.00           C  
ATOM   1817  CD  GLN A 250      43.635   2.589  16.162  1.00  0.00           C  
ATOM   1818  NE2 GLN A 250      43.700   3.585  15.284  1.00  0.00           N  
ATOM   1819  OE1 GLN A 250      43.705   2.771  17.381  1.00  0.00           O  
ATOM   1820  N   PRO A 251      43.832  -3.197  16.733  1.00  0.00           N  
ATOM   1821  CA  PRO A 251      44.445  -3.956  17.826  1.00  0.00           C  
ATOM   1822  C   PRO A 251      45.410  -3.115  18.659  1.00  0.00           C  
ATOM   1823  CB  PRO A 251      45.187  -5.081  17.100  1.00  0.00           C  
ATOM   1824  O   PRO A 251      45.808  -2.026  18.238  1.00  0.00           O  
ATOM   1825  CG  PRO A 251      45.384  -4.573  15.708  1.00  0.00           C  
ATOM   1826  CD  PRO A 251      44.747  -3.218  15.600  1.00  0.00           C  
ATOM   1827  N   PRO A 252      45.370  -3.289  20.021  1.00  0.00           N  
ATOM   1828  CA  PRO A 252      46.080  -2.593  21.096  1.00  0.00           C  
ATOM   1829  C   PRO A 252      47.578  -2.468  20.830  1.00  0.00           C  
ATOM   1830  CB  PRO A 252      45.815  -3.474  22.320  1.00  0.00           C  
ATOM   1831  O   PRO A 252      48.196  -3.399  20.306  1.00  0.00           O  
ATOM   1832  CG  PRO A 252      45.319  -4.768  21.759  1.00  0.00           C  
ATOM   1833  CD  PRO A 252      45.355  -4.683  20.261  1.00  0.00           C  
ATOM   1834  N   GLN A 253      48.078  -1.253  20.504  1.00  0.00           N  
ATOM   1835  CA  GLN A 253      49.302  -0.470  20.645  1.00  0.00           C  
ATOM   1836  C   GLN A 253      50.070  -0.872  21.901  1.00  0.00           C  
ATOM   1837  CB  GLN A 253      48.983   1.025  20.681  1.00  0.00           C  
ATOM   1838  O   GLN A 253      49.537  -0.801  23.010  1.00  0.00           O  
ATOM   1839  CG  GLN A 253      49.052   1.702  19.319  1.00  0.00           C  
ATOM   1840  CD  GLN A 253      48.819   3.199  19.394  1.00  0.00           C  
ATOM   1841  NE2 GLN A 253      49.186   3.910  18.332  1.00  0.00           N  
ATOM   1842  OE1 GLN A 253      48.314   3.712  20.396  1.00  0.00           O  
ATOM   1843  N   GLU A 254      50.914  -1.951  21.776  1.00  0.00           N  
ATOM   1844  CA  GLU A 254      51.964  -2.205  22.758  1.00  0.00           C  
ATOM   1845  C   GLU A 254      53.338  -1.839  22.203  1.00  0.00           C  
ATOM   1846  CB  GLU A 254      51.948  -3.672  23.196  1.00  0.00           C  
ATOM   1847  O   GLU A 254      53.718  -2.293  21.123  1.00  0.00           O  
ATOM   1848  CG  GLU A 254      51.371  -3.892  24.587  1.00  0.00           C  
ATOM   1849  CD  GLU A 254      51.482  -5.332  25.062  1.00  0.00           C  
ATOM   1850  OE1 GLU A 254      51.174  -5.606  26.244  1.00  0.00           O  
ATOM   1851  OE2 GLU A 254      51.881  -6.191  24.246  1.00  0.00           O  
ATOM   1852  N   LYS A 255      53.934  -0.664  22.477  1.00  0.00           N  
ATOM   1853  CA  LYS A 255      55.095  -0.105  23.164  1.00  0.00           C  
ATOM   1854  C   LYS A 255      56.246  -1.107  23.203  1.00  0.00           C  
ATOM   1855  CB  LYS A 255      54.725   0.323  24.584  1.00  0.00           C  
ATOM   1856  O   LYS A 255      56.040  -2.284  23.507  1.00  0.00           O  
ATOM   1857  CG  LYS A 255      54.327   1.787  24.706  1.00  0.00           C  
ATOM   1858  CD  LYS A 255      54.299   2.240  26.160  1.00  0.00           C  
ATOM   1859  CE  LYS A 255      53.669   3.619  26.305  1.00  0.00           C  
ATOM   1860  NZ  LYS A 255      53.436   3.974  27.737  1.00  0.00           N  
ATOM   1861  N   ALA A 256      57.304  -1.042  22.327  1.00  0.00           N  
ATOM   1862  CA  ALA A 256      58.710  -0.851  22.674  1.00  0.00           C  
ATOM   1863  C   ALA A 256      59.547  -2.059  22.261  1.00  0.00           C  
ATOM   1864  CB  ALA A 256      58.859  -0.592  24.172  1.00  0.00           C  
ATOM   1865  O   ALA A 256      59.117  -3.203  22.422  1.00  0.00           O  
ATOM   1866  N   HIS A 257      60.409  -2.000  21.154  1.00  0.00           N  
ATOM   1867  CA  HIS A 257      61.825  -2.323  21.297  1.00  0.00           C  
ATOM   1868  C   HIS A 257      62.287  -3.273  20.196  1.00  0.00           C  
ATOM   1869  CB  HIS A 257      62.097  -2.939  22.670  1.00  0.00           C  
ATOM   1870  O   HIS A 257      61.612  -4.262  19.900  1.00  0.00           O  
ATOM   1871  CG  HIS A 257      63.553  -3.088  22.983  1.00  0.00           C  
ATOM   1872  CD2 HIS A 257      64.322  -4.194  23.128  1.00  0.00           C  
ATOM   1873  ND1 HIS A 257      64.385  -2.009  23.186  1.00  0.00           N  
ATOM   1874  CE1 HIS A 257      65.606  -2.445  23.444  1.00  0.00           C  
ATOM   1875  NE2 HIS A 257      65.594  -3.767  23.415  1.00  0.00           N  
ATOM   1876  N   ASP A 258      62.972  -2.801  19.112  1.00  0.00           N  
ATOM   1877  CA  ASP A 258      64.248  -3.184  18.515  1.00  0.00           C  
ATOM   1878  C   ASP A 258      64.109  -4.464  17.694  1.00  0.00           C  
ATOM   1879  CB  ASP A 258      65.314  -3.366  19.597  1.00  0.00           C  
ATOM   1880  O   ASP A 258      63.568  -5.460  18.177  1.00  0.00           O  
ATOM   1881  CG  ASP A 258      66.641  -2.721  19.237  1.00  0.00           C  
ATOM   1882  OD1 ASP A 258      66.748  -2.109  18.153  1.00  0.00           O  
ATOM   1883  OD2 ASP A 258      67.589  -2.828  20.044  1.00  0.00           O  
ATOM   1884  N   GLY A 259      63.834  -4.351  16.359  1.00  0.00           N  
ATOM   1885  CA  GLY A 259      64.487  -5.409  15.604  1.00  0.00           C  
ATOM   1886  C   GLY A 259      63.825  -5.684  14.268  1.00  0.00           C  
ATOM   1887  O   GLY A 259      62.597  -5.668  14.162  1.00  0.00           O  
ATOM   1888  N   GLY A 260      64.263  -5.042  13.185  1.00  0.00           N  
ATOM   1889  CA  GLY A 260      64.696  -5.566  11.900  1.00  0.00           C  
ATOM   1890  C   GLY A 260      63.609  -6.334  11.172  1.00  0.00           C  
ATOM   1891  O   GLY A 260      62.965  -7.210  11.753  1.00  0.00           O  
ATOM   1892  N   ARG A 261      62.691  -5.727  10.357  1.00  0.00           N  
ATOM   1893  CA  ARG A 261      62.057  -6.693   9.466  1.00  0.00           C  
ATOM   1894  C   ARG A 261      61.593  -6.024   8.176  1.00  0.00           C  
ATOM   1895  CB  ARG A 261      60.873  -7.369  10.160  1.00  0.00           C  
ATOM   1896  O   ARG A 261      60.945  -4.976   8.212  1.00  0.00           O  
ATOM   1897  CG  ARG A 261      61.257  -8.588  10.984  1.00  0.00           C  
ATOM   1898  CD  ARG A 261      60.033  -9.307  11.533  1.00  0.00           C  
ATOM   1899  NE  ARG A 261      60.405 -10.408  12.417  1.00  0.00           N  
ATOM   1900  NH1 ARG A 261      58.343 -11.446  12.332  1.00  0.00           N  
ATOM   1901  NH2 ARG A 261      60.036 -12.350  13.586  1.00  0.00           N  
ATOM   1902  CZ  ARG A 261      59.594 -11.399  12.776  1.00  0.00           C  
ATOM   1903  N   TYR A 262      62.453  -5.985   7.088  1.00  0.00           N  
ATOM   1904  CA  TYR A 262      62.496  -6.322   5.669  1.00  0.00           C  
ATOM   1905  C   TYR A 262      61.114  -6.201   5.038  1.00  0.00           C  
ATOM   1906  CB  TYR A 262      63.040  -7.740   5.469  1.00  0.00           C  
ATOM   1907  O   TYR A 262      60.146  -6.780   5.535  1.00  0.00           O  
ATOM   1908  CG  TYR A 262      64.533  -7.849   5.658  1.00  0.00           C  
ATOM   1909  CD1 TYR A 262      65.411  -7.536   4.622  1.00  0.00           C  
ATOM   1910  CD2 TYR A 262      65.070  -8.268   6.871  1.00  0.00           C  
ATOM   1911  CE1 TYR A 262      66.788  -7.637   4.791  1.00  0.00           C  
ATOM   1912  CE2 TYR A 262      66.445  -8.373   7.051  1.00  0.00           C  
ATOM   1913  OH  TYR A 262      68.657  -8.158   6.179  1.00  0.00           O  
ATOM   1914  CZ  TYR A 262      67.295  -8.056   6.007  1.00  0.00           C  
ATOM   1915  N   TYR A 263      60.712  -5.059   4.529  1.00  0.00           N  
ATOM   1916  CA  TYR A 263      59.785  -4.735   3.450  1.00  0.00           C  
ATOM   1917  C   TYR A 263      59.889  -5.751   2.317  1.00  0.00           C  
ATOM   1918  CB  TYR A 263      60.055  -3.326   2.914  1.00  0.00           C  
ATOM   1919  O   TYR A 263      60.953  -5.911   1.716  1.00  0.00           O  
ATOM   1920  CG  TYR A 263      59.638  -2.227   3.860  1.00  0.00           C  
ATOM   1921  CD1 TYR A 263      58.306  -1.829   3.954  1.00  0.00           C  
ATOM   1922  CD2 TYR A 263      60.575  -1.582   4.661  1.00  0.00           C  
ATOM   1923  CE1 TYR A 263      57.918  -0.815   4.824  1.00  0.00           C  
ATOM   1924  CE2 TYR A 263      60.199  -0.567   5.534  1.00  0.00           C  
ATOM   1925  OH  TYR A 263      58.491   0.813   6.471  1.00  0.00           O  
ATOM   1926  CZ  TYR A 263      58.870  -0.191   5.608  1.00  0.00           C  
ATOM   1927  N   ARG A 264      59.385  -7.022   2.510  1.00  0.00           N  
ATOM   1928  CA  ARG A 264      59.228  -7.855   1.322  1.00  0.00           C  
ATOM   1929  C   ARG A 264      57.839  -7.685   0.714  1.00  0.00           C  
ATOM   1930  CB  ARG A 264      59.474  -9.327   1.662  1.00  0.00           C  
ATOM   1931  O   ARG A 264      56.831  -7.810   1.411  1.00  0.00           O  
ATOM   1932  CG  ARG A 264      60.921  -9.764   1.494  1.00  0.00           C  
ATOM   1933  CD  ARG A 264      61.062 -11.279   1.543  1.00  0.00           C  
ATOM   1934  NE  ARG A 264      62.414 -11.706   1.191  1.00  0.00           N  
ATOM   1935  NH1 ARG A 264      62.942 -12.477   3.304  1.00  0.00           N  
ATOM   1936  NH2 ARG A 264      64.480 -12.616   1.610  1.00  0.00           N  
ATOM   1937  CZ  ARG A 264      63.275 -12.265   2.036  1.00  0.00           C  
ATOM   1938  N   ALA A 265      57.578  -6.841  -0.271  1.00  0.00           N  
ATOM   1939  CA  ALA A 265      56.589  -6.577  -1.313  1.00  0.00           C  
ATOM   1940  C   ALA A 265      56.081  -7.878  -1.929  1.00  0.00           C  
ATOM   1941  CB  ALA A 265      57.182  -5.676  -2.393  1.00  0.00           C  
ATOM   1942  O   ALA A 265      55.051  -7.891  -2.605  1.00  0.00           O  
ATOM   1943  N   ASP A 266      56.259  -9.228  -1.273  1.00  0.00           N  
ATOM   1944  CA  ASP A 266      55.803 -10.460  -1.910  1.00  0.00           C  
ATOM   1945  C   ASP A 266      55.274 -11.450  -0.875  1.00  0.00           C  
ATOM   1946  CB  ASP A 266      56.936 -11.097  -2.717  1.00  0.00           C  
ATOM   1947  O   ASP A 266      55.568 -12.645  -0.945  1.00  0.00           O  
ATOM   1948  CG  ASP A 266      57.395 -10.234  -3.879  1.00  0.00           C  
ATOM   1949  OD1 ASP A 266      56.648  -9.323  -4.294  1.00  0.00           O  
ATOM   1950  OD2 ASP A 266      58.513 -10.470  -4.386  1.00  0.00           O  
ATOM   1951  N   ASP A 267      54.625 -11.003   0.260  1.00  0.00           N  
ATOM   1952  CA  ASP A 267      54.020 -12.012   1.125  1.00  0.00           C  
ATOM   1953  C   ASP A 267      52.704 -12.520   0.539  1.00  0.00           C  
ATOM   1954  CB  ASP A 267      53.788 -11.447   2.527  1.00  0.00           C  
ATOM   1955  O   ASP A 267      51.759 -11.750   0.364  1.00  0.00           O  
ATOM   1956  CG  ASP A 267      54.288 -12.367   3.627  1.00  0.00           C  
ATOM   1957  OD1 ASP A 267      54.441 -13.583   3.383  1.00  0.00           O  
ATOM   1958  OD2 ASP A 267      54.527 -11.872   4.750  1.00  0.00           O  
ATOM   1959  N   ALA A 268      52.654 -13.586  -0.242  1.00  0.00           N  
ATOM   1960  CA  ALA A 268      51.540 -14.306  -0.854  1.00  0.00           C  
ATOM   1961  C   ALA A 268      50.402 -14.504   0.143  1.00  0.00           C  
ATOM   1962  CB  ALA A 268      52.010 -15.654  -1.395  1.00  0.00           C  
ATOM   1963  O   ALA A 268      49.229 -14.514  -0.238  1.00  0.00           O  
ATOM   1964  N   ASN A 269      50.708 -14.423   1.441  1.00  0.00           N  
ATOM   1965  CA  ASN A 269      49.693 -14.646   2.466  1.00  0.00           C  
ATOM   1966  C   ASN A 269      48.958 -13.355   2.817  1.00  0.00           C  
ATOM   1967  CB  ASN A 269      50.322 -15.257   3.720  1.00  0.00           C  
ATOM   1968  O   ASN A 269      47.772 -13.383   3.149  1.00  0.00           O  
ATOM   1969  CG  ASN A 269      50.300 -16.773   3.705  1.00  0.00           C  
ATOM   1970  ND2 ASN A 269      51.009 -17.385   4.647  1.00  0.00           N  
ATOM   1971  OD1 ASN A 269      49.653 -17.388   2.855  1.00  0.00           O  
ATOM   1972  N   VAL A 270      49.597 -12.066   2.622  1.00  0.00           N  
ATOM   1973  CA  VAL A 270      49.030 -10.738   2.833  1.00  0.00           C  
ATOM   1974  C   VAL A 270      48.166 -10.348   1.636  1.00  0.00           C  
ATOM   1975  CB  VAL A 270      50.133  -9.680   3.062  1.00  0.00           C  
ATOM   1976  O   VAL A 270      47.106  -9.741   1.799  1.00  0.00           O  
ATOM   1977  CG1 VAL A 270      49.521  -8.292   3.242  1.00  0.00           C  
ATOM   1978  CG2 VAL A 270      50.986 -10.052   4.273  1.00  0.00           C  
ATOM   1979  N   VAL A 271      48.478 -10.790   0.399  1.00  0.00           N  
ATOM   1980  CA  VAL A 271      47.738 -10.541  -0.833  1.00  0.00           C  
ATOM   1981  C   VAL A 271      46.496 -11.429  -0.880  1.00  0.00           C  
ATOM   1982  CB  VAL A 271      48.615 -10.785  -2.081  1.00  0.00           C  
ATOM   1983  O   VAL A 271      45.431 -10.995  -1.323  1.00  0.00           O  
ATOM   1984  CG1 VAL A 271      47.815 -10.541  -3.360  1.00  0.00           C  
ATOM   1985  CG2 VAL A 271      49.855  -9.893  -2.045  1.00  0.00           C  
ATOM   1986  N   ARG A 272      46.496 -12.706  -0.309  1.00  0.00           N  
ATOM   1987  CA  ARG A 272      45.331 -13.584  -0.262  1.00  0.00           C  
ATOM   1988  C   ARG A 272      44.288 -13.057   0.719  1.00  0.00           C  
ATOM   1989  CB  ARG A 272      45.744 -15.005   0.126  1.00  0.00           C  
ATOM   1990  O   ARG A 272      43.086 -13.140   0.459  1.00  0.00           O  
ATOM   1991  CG  ARG A 272      46.263 -15.835  -1.037  1.00  0.00           C  
ATOM   1992  CD  ARG A 272      46.311 -17.318  -0.696  1.00  0.00           C  
ATOM   1993  NE  ARG A 272      46.123 -18.150  -1.881  1.00  0.00           N  
ATOM   1994  NH1 ARG A 272      48.139 -19.259  -1.675  1.00  0.00           N  
ATOM   1995  NH2 ARG A 272      46.724 -19.757  -3.408  1.00  0.00           N  
ATOM   1996  CZ  ARG A 272      46.996 -19.053  -2.319  1.00  0.00           C  
ATOM   1997  N   ASP A 273      44.793 -12.333   1.783  1.00  0.00           N  
ATOM   1998  CA  ASP A 273      43.932 -11.735   2.798  1.00  0.00           C  
ATOM   1999  C   ASP A 273      43.257 -10.471   2.270  1.00  0.00           C  
ATOM   2000  CB  ASP A 273      44.734 -11.415   4.061  1.00  0.00           C  
ATOM   2001  O   ASP A 273      42.087 -10.218   2.562  1.00  0.00           O  
ATOM   2002  CG  ASP A 273      43.863 -11.280   5.298  1.00  0.00           C  
ATOM   2003  OD1 ASP A 273      42.760 -11.866   5.334  1.00  0.00           O  
ATOM   2004  OD2 ASP A 273      44.283 -10.580   6.244  1.00  0.00           O  
ATOM   2005  N   ARG A 274      43.925  -9.741   1.393  1.00  0.00           N  
ATOM   2006  CA  ARG A 274      43.372  -8.534   0.789  1.00  0.00           C  
ATOM   2007  C   ARG A 274      42.339  -8.880  -0.279  1.00  0.00           C  
ATOM   2008  CB  ARG A 274      44.486  -7.677   0.183  1.00  0.00           C  
ATOM   2009  O   ARG A 274      41.316  -8.204  -0.403  1.00  0.00           O  
ATOM   2010  CG  ARG A 274      45.040  -6.626   1.131  1.00  0.00           C  
ATOM   2011  CD  ARG A 274      45.395  -5.338   0.401  1.00  0.00           C  
ATOM   2012  NE  ARG A 274      45.972  -4.347   1.306  1.00  0.00           N  
ATOM   2013  NH1 ARG A 274      46.449  -2.810  -0.351  1.00  0.00           N  
ATOM   2014  NH2 ARG A 274      46.961  -2.343   1.834  1.00  0.00           N  
ATOM   2015  CZ  ARG A 274      46.459  -3.169   0.928  1.00  0.00           C  
ATOM   2016  N   ASP A 275      42.665 -10.002  -1.062  1.00  0.00           N  
ATOM   2017  CA  ASP A 275      41.706 -10.436  -2.074  1.00  0.00           C  
ATOM   2018  C   ASP A 275      40.419 -10.945  -1.428  1.00  0.00           C  
ATOM   2019  CB  ASP A 275      42.316 -11.524  -2.960  1.00  0.00           C  
ATOM   2020  O   ASP A 275      39.325 -10.706  -1.940  1.00  0.00           O  
ATOM   2021  CG  ASP A 275      43.354 -10.985  -3.930  1.00  0.00           C  
ATOM   2022  OD1 ASP A 275      43.405  -9.756  -4.148  1.00  0.00           O  
ATOM   2023  OD2 ASP A 275      44.124 -11.799  -4.483  1.00  0.00           O  
ATOM   2024  N   LEU A 276      40.504 -11.630  -0.293  1.00  0.00           N  
ATOM   2025  CA  LEU A 276      39.332 -12.093   0.443  1.00  0.00           C  
ATOM   2026  C   LEU A 276      38.544 -10.915   1.006  1.00  0.00           C  
ATOM   2027  CB  LEU A 276      39.747 -13.033   1.577  1.00  0.00           C  
ATOM   2028  O   LEU A 276      37.311 -10.920   0.984  1.00  0.00           O  
ATOM   2029  CG  LEU A 276      38.616 -13.772   2.295  1.00  0.00           C  
ATOM   2030  CD1 LEU A 276      38.053 -14.872   1.403  1.00  0.00           C  
ATOM   2031  CD2 LEU A 276      39.108 -14.348   3.618  1.00  0.00           C  
ATOM   2032  N   GLU A 277      39.245  -9.899   1.444  1.00  0.00           N  
ATOM   2033  CA  GLU A 277      38.601  -8.694   1.958  1.00  0.00           C  
ATOM   2034  C   GLU A 277      37.866  -7.945   0.850  1.00  0.00           C  
ATOM   2035  CB  GLU A 277      39.630  -7.776   2.621  1.00  0.00           C  
ATOM   2036  O   GLU A 277      36.741  -7.483   1.047  1.00  0.00           O  
ATOM   2037  CG  GLU A 277      39.017  -6.589   3.350  1.00  0.00           C  
ATOM   2038  CD  GLU A 277      40.051  -5.682   3.998  1.00  0.00           C  
ATOM   2039  OE1 GLU A 277      39.675  -4.610   4.522  1.00  0.00           O  
ATOM   2040  OE2 GLU A 277      41.247  -6.047   3.980  1.00  0.00           O  
ATOM   2041  N   VAL A 278      38.545  -7.825  -0.279  1.00  0.00           N  
ATOM   2042  CA  VAL A 278      37.933  -7.134  -1.409  1.00  0.00           C  
ATOM   2043  C   VAL A 278      36.714  -7.915  -1.894  1.00  0.00           C  
ATOM   2044  CB  VAL A 278      38.938  -6.941  -2.567  1.00  0.00           C  
ATOM   2045  O   VAL A 278      35.663  -7.330  -2.167  1.00  0.00           O  
ATOM   2046  CG1 VAL A 278      38.237  -6.378  -3.802  1.00  0.00           C  
ATOM   2047  CG2 VAL A 278      40.082  -6.026  -2.134  1.00  0.00           C  
ATOM   2048  N   ASP A 279      36.895  -9.253  -1.990  1.00  0.00           N  
ATOM   2049  CA  ASP A 279      35.784 -10.085  -2.445  1.00  0.00           C  
ATOM   2050  C   ASP A 279      34.599  -9.991  -1.486  1.00  0.00           C  
ATOM   2051  CB  ASP A 279      36.229 -11.542  -2.589  1.00  0.00           C  
ATOM   2052  O   ASP A 279      33.446  -9.951  -1.919  1.00  0.00           O  
ATOM   2053  CG  ASP A 279      37.101 -11.777  -3.811  1.00  0.00           C  
ATOM   2054  OD1 ASP A 279      37.151 -10.903  -4.701  1.00  0.00           O  
ATOM   2055  OD2 ASP A 279      37.740 -12.849  -3.883  1.00  0.00           O  
ATOM   2056  N   THR A 280      34.899  -9.967  -0.211  1.00  0.00           N  
ATOM   2057  CA  THR A 280      33.852  -9.825   0.795  1.00  0.00           C  
ATOM   2058  C   THR A 280      33.148  -8.478   0.658  1.00  0.00           C  
ATOM   2059  CB  THR A 280      34.423  -9.966   2.219  1.00  0.00           C  
ATOM   2060  O   THR A 280      31.925  -8.395   0.782  1.00  0.00           O  
ATOM   2061  CG2 THR A 280      34.889 -11.393   2.486  1.00  0.00           C  
ATOM   2062  OG1 THR A 280      35.535  -9.076   2.371  1.00  0.00           O  
ATOM   2063  N   THR A 281      33.841  -7.442   0.388  1.00  0.00           N  
ATOM   2064  CA  THR A 281      33.272  -6.109   0.225  1.00  0.00           C  
ATOM   2065  C   THR A 281      32.426  -6.033  -1.043  1.00  0.00           C  
ATOM   2066  CB  THR A 281      34.373  -5.033   0.177  1.00  0.00           C  
ATOM   2067  O   THR A 281      31.348  -5.435  -1.041  1.00  0.00           O  
ATOM   2068  CG2 THR A 281      33.772  -3.633   0.138  1.00  0.00           C  
ATOM   2069  OG1 THR A 281      35.202  -5.154   1.339  1.00  0.00           O  
ATOM   2070  N   LEU A 282      32.914  -6.594  -2.103  1.00  0.00           N  
ATOM   2071  CA  LEU A 282      32.181  -6.577  -3.364  1.00  0.00           C  
ATOM   2072  C   LEU A 282      30.857  -7.323  -3.233  1.00  0.00           C  
ATOM   2073  CB  LEU A 282      33.023  -7.199  -4.482  1.00  0.00           C  
ATOM   2074  O   LEU A 282      29.833  -6.874  -3.753  1.00  0.00           O  
ATOM   2075  CG  LEU A 282      34.146  -6.329  -5.048  1.00  0.00           C  
ATOM   2076  CD1 LEU A 282      34.974  -7.122  -6.054  1.00  0.00           C  
ATOM   2077  CD2 LEU A 282      33.576  -5.070  -5.692  1.00  0.00           C  
ATOM   2078  N   LYS A 283      30.949  -8.477  -2.522  1.00  0.00           N  
ATOM   2079  CA  LYS A 283      29.730  -9.246  -2.282  1.00  0.00           C  
ATOM   2080  C   LYS A 283      28.738  -8.452  -1.436  1.00  0.00           C  
ATOM   2081  CB  LYS A 283      30.058 -10.573  -1.597  1.00  0.00           C  
ATOM   2082  O   LYS A 283      27.535  -8.468  -1.703  1.00  0.00           O  
ATOM   2083  CG  LYS A 283      30.652 -11.620  -2.528  1.00  0.00           C  
ATOM   2084  CD  LYS A 283      30.885 -12.941  -1.808  1.00  0.00           C  
ATOM   2085  CE  LYS A 283      31.533 -13.972  -2.723  1.00  0.00           C  
ATOM   2086  NZ  LYS A 283      31.896 -15.218  -1.985  1.00  0.00           N  
ATOM   2087  N   SER A 284      29.269  -7.764  -0.449  1.00  0.00           N  
ATOM   2088  CA  SER A 284      28.441  -6.928   0.414  1.00  0.00           C  
ATOM   2089  C   SER A 284      27.793  -5.793  -0.372  1.00  0.00           C  
ATOM   2090  CB  SER A 284      29.272  -6.354   1.563  1.00  0.00           C  
ATOM   2091  O   SER A 284      26.602  -5.520  -0.211  1.00  0.00           O  
ATOM   2092  OG  SER A 284      28.501  -5.452   2.339  1.00  0.00           O  
ATOM   2093  N   LEU A 285      28.534  -5.132  -1.237  1.00  0.00           N  
ATOM   2094  CA  LEU A 285      28.017  -4.029  -2.042  1.00  0.00           C  
ATOM   2095  C   LEU A 285      26.980  -4.526  -3.044  1.00  0.00           C  
ATOM   2096  CB  LEU A 285      29.158  -3.323  -2.778  1.00  0.00           C  
ATOM   2097  O   LEU A 285      25.960  -3.870  -3.264  1.00  0.00           O  
ATOM   2098  CG  LEU A 285      30.054  -2.416  -1.931  1.00  0.00           C  
ATOM   2099  CD1 LEU A 285      31.283  -1.993  -2.727  1.00  0.00           C  
ATOM   2100  CD2 LEU A 285      29.276  -1.196  -1.450  1.00  0.00           C  
ATOM   2101  N   SER A 286      27.350  -5.667  -3.628  1.00  0.00           N  
ATOM   2102  CA  SER A 286      26.415  -6.283  -4.565  1.00  0.00           C  
ATOM   2103  C   SER A 286      25.084  -6.597  -3.891  1.00  0.00           C  
ATOM   2104  CB  SER A 286      27.011  -7.561  -5.156  1.00  0.00           C  
ATOM   2105  O   SER A 286      24.020  -6.357  -4.465  1.00  0.00           O  
ATOM   2106  OG  SER A 286      26.138  -8.124  -6.120  1.00  0.00           O  
ATOM   2107  N   GLN A 287      25.158  -7.086  -2.647  1.00  0.00           N  
ATOM   2108  CA  GLN A 287      23.958  -7.411  -1.883  1.00  0.00           C  
ATOM   2109  C   GLN A 287      23.182  -6.149  -1.515  1.00  0.00           C  
ATOM   2110  CB  GLN A 287      24.320  -8.192  -0.619  1.00  0.00           C  
ATOM   2111  O   GLN A 287      21.951  -6.130  -1.582  1.00  0.00           O  
ATOM   2112  CG  GLN A 287      23.114  -8.731   0.137  1.00  0.00           C  
ATOM   2113  CD  GLN A 287      22.274  -9.681  -0.697  1.00  0.00           C  
ATOM   2114  NE2 GLN A 287      20.958  -9.500  -0.658  1.00  0.00           N  
ATOM   2115  OE1 GLN A 287      22.804 -10.569  -1.371  1.00  0.00           O  
ATOM   2116  N   GLN A 288      23.880  -5.081  -1.234  1.00  0.00           N  
ATOM   2117  CA  GLN A 288      23.229  -3.821  -0.892  1.00  0.00           C  
ATOM   2118  C   GLN A 288      22.464  -3.254  -2.085  1.00  0.00           C  
ATOM   2119  CB  GLN A 288      24.257  -2.802  -0.396  1.00  0.00           C  
ATOM   2120  O   GLN A 288      21.355  -2.740  -1.931  1.00  0.00           O  
ATOM   2121  CG  GLN A 288      24.765  -3.077   1.013  1.00  0.00           C  
ATOM   2122  CD  GLN A 288      25.751  -2.030   1.497  1.00  0.00           C  
ATOM   2123  NE2 GLN A 288      26.620  -2.418   2.424  1.00  0.00           N  
ATOM   2124  OE1 GLN A 288      25.731  -0.883   1.040  1.00  0.00           O  
ATOM   2125  N   ILE A 289      23.071  -3.396  -3.251  1.00  0.00           N  
ATOM   2126  CA  ILE A 289      22.447  -2.898  -4.472  1.00  0.00           C  
ATOM   2127  C   ILE A 289      21.211  -3.734  -4.797  1.00  0.00           C  
ATOM   2128  CB  ILE A 289      23.435  -2.919  -5.660  1.00  0.00           C  
ATOM   2129  O   ILE A 289      20.174  -3.193  -5.187  1.00  0.00           O  
ATOM   2130  CG1 ILE A 289      24.545  -1.883  -5.450  1.00  0.00           C  
ATOM   2131  CG2 ILE A 289      22.698  -2.671  -6.980  1.00  0.00           C  
ATOM   2132  CD1 ILE A 289      25.656  -1.946  -6.488  1.00  0.00           C  
ATOM   2133  N   GLU A 290      21.394  -5.039  -4.563  1.00  0.00           N  
ATOM   2134  CA  GLU A 290      20.265  -5.934  -4.799  1.00  0.00           C  
ATOM   2135  C   GLU A 290      19.101  -5.613  -3.865  1.00  0.00           C  
ATOM   2136  CB  GLU A 290      20.690  -7.394  -4.626  1.00  0.00           C  
ATOM   2137  O   GLU A 290      17.941  -5.637  -4.279  1.00  0.00           O  
ATOM   2138  CG  GLU A 290      19.630  -8.399  -5.054  1.00  0.00           C  
ATOM   2139  CD  GLU A 290      19.274  -8.304  -6.529  1.00  0.00           C  
ATOM   2140  OE1 GLU A 290      18.179  -8.768  -6.920  1.00  0.00           O  
ATOM   2141  OE2 GLU A 290      20.096  -7.762  -7.300  1.00  0.00           O  
ATOM   2142  N   ASN A 291      19.332  -5.260  -2.640  1.00  0.00           N  
ATOM   2143  CA  ASN A 291      18.306  -4.914  -1.661  1.00  0.00           C  
ATOM   2144  C   ASN A 291      17.608  -3.604  -2.020  1.00  0.00           C  
ATOM   2145  CB  ASN A 291      18.910  -4.826  -0.258  1.00  0.00           C  
ATOM   2146  O   ASN A 291      16.441  -3.406  -1.683  1.00  0.00           O  
ATOM   2147  CG  ASN A 291      19.291  -6.184   0.299  1.00  0.00           C  
ATOM   2148  ND2 ASN A 291      20.120  -6.187   1.337  1.00  0.00           N  
ATOM   2149  OD1 ASN A 291      18.846  -7.220  -0.199  1.00  0.00           O  
ATOM   2150  N   ILE A 292      18.281  -2.772  -2.743  1.00  0.00           N  
ATOM   2151  CA  ILE A 292      17.704  -1.509  -3.191  1.00  0.00           C  
ATOM   2152  C   ILE A 292      16.795  -1.754  -4.394  1.00  0.00           C  
ATOM   2153  CB  ILE A 292      18.802  -0.482  -3.549  1.00  0.00           C  
ATOM   2154  O   ILE A 292      15.704  -1.187  -4.480  1.00  0.00           O  
ATOM   2155  CG1 ILE A 292      19.538  -0.024  -2.286  1.00  0.00           C  
ATOM   2156  CG2 ILE A 292      18.201   0.713  -4.296  1.00  0.00           C  
ATOM   2157  CD1 ILE A 292      20.761   0.839  -2.559  1.00  0.00           C  
ATOM   2158  N   ARG A 293      17.283  -2.660  -5.243  1.00  0.00           N  
ATOM   2159  CA  ARG A 293      16.546  -2.943  -6.470  1.00  0.00           C  
ATOM   2160  C   ARG A 293      15.340  -3.836  -6.191  1.00  0.00           C  
ATOM   2161  CB  ARG A 293      17.458  -3.604  -7.506  1.00  0.00           C  
ATOM   2162  O   ARG A 293      14.261  -3.622  -6.746  1.00  0.00           O  
ATOM   2163  CG  ARG A 293      18.422  -2.641  -8.181  1.00  0.00           C  
ATOM   2164  CD  ARG A 293      19.288  -3.344  -9.217  1.00  0.00           C  
ATOM   2165  NE  ARG A 293      18.543  -3.622 -10.442  1.00  0.00           N  
ATOM   2166  NH1 ARG A 293      20.266  -4.759 -11.477  1.00  0.00           N  
ATOM   2167  NH2 ARG A 293      18.260  -4.484 -12.552  1.00  0.00           N  
ATOM   2168  CZ  ARG A 293      19.025  -4.288 -11.487  1.00  0.00           C  
ATOM   2169  N   SER A 294      15.534  -4.746  -5.283  1.00  0.00           N  
ATOM   2170  CA  SER A 294      14.482  -5.703  -4.958  1.00  0.00           C  
ATOM   2171  C   SER A 294      14.370  -5.912  -3.451  1.00  0.00           C  
ATOM   2172  CB  SER A 294      14.744  -7.043  -5.648  1.00  0.00           C  
ATOM   2173  O   SER A 294      14.924  -6.869  -2.909  1.00  0.00           O  
ATOM   2174  OG  SER A 294      14.776  -6.885  -7.057  1.00  0.00           O  
ATOM   2175  N   PRO A 295      13.717  -4.982  -2.814  1.00  0.00           N  
ATOM   2176  CA  PRO A 295      13.626  -5.077  -1.356  1.00  0.00           C  
ATOM   2177  C   PRO A 295      12.949  -6.365  -0.890  1.00  0.00           C  
ATOM   2178  CB  PRO A 295      12.791  -3.852  -0.973  1.00  0.00           C  
ATOM   2179  O   PRO A 295      12.054  -6.877  -1.569  1.00  0.00           O  
ATOM   2180  CG  PRO A 295      12.102  -3.450  -2.237  1.00  0.00           C  
ATOM   2181  CD  PRO A 295      12.862  -4.024  -3.398  1.00  0.00           C  
ATOM   2182  N   GLU A 296      13.387  -6.862   0.162  1.00  0.00           N  
ATOM   2183  CA  GLU A 296      12.979  -8.177   0.648  1.00  0.00           C  
ATOM   2184  C   GLU A 296      11.738  -8.077   1.532  1.00  0.00           C  
ATOM   2185  CB  GLU A 296      14.121  -8.844   1.419  1.00  0.00           C  
ATOM   2186  O   GLU A 296      11.077  -9.083   1.798  1.00  0.00           O  
ATOM   2187  CG  GLU A 296      14.550  -8.083   2.665  1.00  0.00           C  
ATOM   2188  CD  GLU A 296      15.688  -8.755   3.417  1.00  0.00           C  
ATOM   2189  OE1 GLU A 296      16.293  -8.111   4.303  1.00  0.00           O  
ATOM   2190  OE2 GLU A 296      15.977  -9.933   3.115  1.00  0.00           O  
ATOM   2191  N   GLY A 297      11.364  -6.809   1.950  1.00  0.00           N  
ATOM   2192  CA  GLY A 297      10.168  -6.641   2.760  1.00  0.00           C  
ATOM   2193  C   GLY A 297      10.425  -6.803   4.245  1.00  0.00           C  
ATOM   2194  O   GLY A 297       9.528  -7.187   4.998  1.00  0.00           O  
ATOM   2195  N   SER A 298      11.685  -6.598   4.720  1.00  0.00           N  
ATOM   2196  CA  SER A 298      12.076  -6.533   6.124  1.00  0.00           C  
ATOM   2197  C   SER A 298      12.010  -5.103   6.651  1.00  0.00           C  
ATOM   2198  CB  SER A 298      13.487  -7.090   6.315  1.00  0.00           C  
ATOM   2199  O   SER A 298      11.829  -4.160   5.879  1.00  0.00           O  
ATOM   2200  OG  SER A 298      14.450  -6.233   5.727  1.00  0.00           O  
ATOM   2201  N   ARG A 299      12.061  -4.989   7.990  1.00  0.00           N  
ATOM   2202  CA  ARG A 299      12.030  -3.652   8.576  1.00  0.00           C  
ATOM   2203  C   ARG A 299      13.190  -2.804   8.064  1.00  0.00           C  
ATOM   2204  CB  ARG A 299      12.074  -3.733  10.103  1.00  0.00           C  
ATOM   2205  O   ARG A 299      13.029  -1.606   7.820  1.00  0.00           O  
ATOM   2206  CG  ARG A 299      11.838  -2.401  10.797  1.00  0.00           C  
ATOM   2207  CD  ARG A 299      11.735  -2.562  12.308  1.00  0.00           C  
ATOM   2208  NE  ARG A 299      11.401  -1.300  12.963  1.00  0.00           N  
ATOM   2209  NH1 ARG A 299      11.529  -2.143  15.110  1.00  0.00           N  
ATOM   2210  NH2 ARG A 299      11.001   0.061  14.769  1.00  0.00           N  
ATOM   2211  CZ  ARG A 299      11.311  -1.131  14.279  1.00  0.00           C  
ATOM   2212  N   LYS A 300      14.365  -3.371   7.809  1.00  0.00           N  
ATOM   2213  CA  LYS A 300      15.565  -2.670   7.361  1.00  0.00           C  
ATOM   2214  C   LYS A 300      15.488  -2.342   5.872  1.00  0.00           C  
ATOM   2215  CB  LYS A 300      16.814  -3.504   7.650  1.00  0.00           C  
ATOM   2216  O   LYS A 300      16.001  -1.313   5.431  1.00  0.00           O  
ATOM   2217  CG  LYS A 300      17.183  -3.575   9.124  1.00  0.00           C  
ATOM   2218  CD  LYS A 300      18.496  -4.319   9.336  1.00  0.00           C  
ATOM   2219  CE  LYS A 300      18.843  -4.432  10.815  1.00  0.00           C  
ATOM   2220  NZ  LYS A 300      20.142  -5.137  11.027  1.00  0.00           N  
ATOM   2221  N   ASN A 301      14.785  -3.206   5.152  1.00  0.00           N  
ATOM   2222  CA  ASN A 301      14.628  -3.022   3.713  1.00  0.00           C  
ATOM   2223  C   ASN A 301      13.189  -3.270   3.269  1.00  0.00           C  
ATOM   2224  CB  ASN A 301      15.585  -3.939   2.948  1.00  0.00           C  
ATOM   2225  O   ASN A 301      12.881  -4.322   2.706  1.00  0.00           O  
ATOM   2226  CG  ASN A 301      17.042  -3.601   3.197  1.00  0.00           C  
ATOM   2227  ND2 ASN A 301      17.746  -4.487   3.891  1.00  0.00           N  
ATOM   2228  OD1 ASN A 301      17.530  -2.552   2.770  1.00  0.00           O  
ATOM   2229  N   PRO A 302      12.282  -2.296   3.668  1.00  0.00           N  
ATOM   2230  CA  PRO A 302      10.860  -2.468   3.365  1.00  0.00           C  
ATOM   2231  C   PRO A 302      10.556  -2.362   1.872  1.00  0.00           C  
ATOM   2232  CB  PRO A 302      10.194  -1.329   4.140  1.00  0.00           C  
ATOM   2233  O   PRO A 302      11.234  -1.623   1.152  1.00  0.00           O  
ATOM   2234  CG  PRO A 302      11.235  -0.258   4.215  1.00  0.00           C  
ATOM   2235  CD  PRO A 302      12.582  -0.910   4.327  1.00  0.00           C  
ATOM   2236  N   ALA A 303       9.689  -3.123   1.431  1.00  0.00           N  
ATOM   2237  CA  ALA A 303       9.214  -3.003   0.054  1.00  0.00           C  
ATOM   2238  C   ALA A 303       8.215  -1.856  -0.083  1.00  0.00           C  
ATOM   2239  CB  ALA A 303       8.581  -4.313  -0.407  1.00  0.00           C  
ATOM   2240  O   ALA A 303       7.834  -1.236   0.911  1.00  0.00           O  
ATOM   2241  N   ARG A 304       7.914  -1.439  -1.304  1.00  0.00           N  
ATOM   2242  CA  ARG A 304       6.959  -0.367  -1.564  1.00  0.00           C  
ATOM   2243  C   ARG A 304       5.535  -0.814  -1.249  1.00  0.00           C  
ATOM   2244  CB  ARG A 304       7.053   0.096  -3.019  1.00  0.00           C  
ATOM   2245  O   ARG A 304       4.789  -0.101  -0.575  1.00  0.00           O  
ATOM   2246  CG  ARG A 304       6.290   1.379  -3.308  1.00  0.00           C  
ATOM   2247  CD  ARG A 304       6.535   1.875  -4.726  1.00  0.00           C  
ATOM   2248  NE  ARG A 304       5.783   3.094  -5.009  1.00  0.00           N  
ATOM   2249  NH1 ARG A 304       6.722   3.436  -7.092  1.00  0.00           N  
ATOM   2250  NH2 ARG A 304       5.156   4.900  -6.281  1.00  0.00           N  
ATOM   2251  CZ  ARG A 304       5.889   3.807  -6.127  1.00  0.00           C  
ATOM   2252  N   THR A 305       5.053  -1.894  -1.798  1.00  0.00           N  
ATOM   2253  CA  THR A 305       3.754  -2.505  -1.539  1.00  0.00           C  
ATOM   2254  C   THR A 305       3.841  -4.026  -1.641  1.00  0.00           C  
ATOM   2255  CB  THR A 305       2.686  -1.982  -2.516  1.00  0.00           C  
ATOM   2256  O   THR A 305       4.840  -4.564  -2.122  1.00  0.00           O  
ATOM   2257  CG2 THR A 305       2.621  -0.459  -2.498  1.00  0.00           C  
ATOM   2258  OG1 THR A 305       3.005  -2.419  -3.843  1.00  0.00           O  
ATOM   2259  N   CYS A 306       2.842  -4.732  -1.110  1.00  0.00           N  
ATOM   2260  CA  CYS A 306       2.775  -6.185  -1.215  1.00  0.00           C  
ATOM   2261  C   CYS A 306       2.689  -6.623  -2.672  1.00  0.00           C  
ATOM   2262  CB  CYS A 306       1.573  -6.723  -0.440  1.00  0.00           C  
ATOM   2263  O   CYS A 306       3.223  -7.670  -3.042  1.00  0.00           O  
ATOM   2264  SG  CYS A 306       1.678  -6.458   1.344  1.00  0.00           S  
ATOM   2265  N   ARG A 307       2.105  -5.764  -3.391  1.00  0.00           N  
ATOM   2266  CA  ARG A 307       1.997  -6.039  -4.820  1.00  0.00           C  
ATOM   2267  C   ARG A 307       3.374  -6.074  -5.477  1.00  0.00           C  
ATOM   2268  CB  ARG A 307       1.117  -4.991  -5.505  1.00  0.00           C  
ATOM   2269  O   ARG A 307       3.658  -6.958  -6.286  1.00  0.00           O  
ATOM   2270  CG  ARG A 307       0.912  -5.234  -6.992  1.00  0.00           C  
ATOM   2271  CD  ARG A 307       0.028  -4.168  -7.622  1.00  0.00           C  
ATOM   2272  NE  ARG A 307      -0.141  -4.385  -9.056  1.00  0.00           N  
ATOM   2273  NH1 ARG A 307      -1.505  -2.550  -9.383  1.00  0.00           N  
ATOM   2274  NH2 ARG A 307      -0.951  -3.902 -11.150  1.00  0.00           N  
ATOM   2275  CZ  ARG A 307      -0.865  -3.612  -9.860  1.00  0.00           C  
ATOM   2276  N   ASP A 308       4.198  -5.131  -5.118  1.00  0.00           N  
ATOM   2277  CA  ASP A 308       5.565  -5.071  -5.626  1.00  0.00           C  
ATOM   2278  C   ASP A 308       6.380  -6.273  -5.153  1.00  0.00           C  
ATOM   2279  CB  ASP A 308       6.243  -3.771  -5.191  1.00  0.00           C  
ATOM   2280  O   ASP A 308       7.151  -6.848  -5.922  1.00  0.00           O  
ATOM   2281  CG  ASP A 308       5.616  -2.537  -5.818  1.00  0.00           C  
ATOM   2282  OD1 ASP A 308       5.535  -2.460  -7.062  1.00  0.00           O  
ATOM   2283  OD2 ASP A 308       5.204  -1.633  -5.060  1.00  0.00           O  
ATOM   2284  N   LEU A 309       6.208  -6.589  -3.935  1.00  0.00           N  
ATOM   2285  CA  LEU A 309       6.877  -7.756  -3.371  1.00  0.00           C  
ATOM   2286  C   LEU A 309       6.491  -9.023  -4.128  1.00  0.00           C  
ATOM   2287  CB  LEU A 309       6.531  -7.909  -1.888  1.00  0.00           C  
ATOM   2288  O   LEU A 309       7.350  -9.852  -4.439  1.00  0.00           O  
ATOM   2289  CG  LEU A 309       7.344  -7.058  -0.911  1.00  0.00           C  
ATOM   2290  CD1 LEU A 309       6.802  -7.215   0.506  1.00  0.00           C  
ATOM   2291  CD2 LEU A 309       8.819  -7.439  -0.969  1.00  0.00           C  
ATOM   2292  N   LYS A 310       5.242  -9.198  -4.435  1.00  0.00           N  
ATOM   2293  CA  LYS A 310       4.732 -10.345  -5.182  1.00  0.00           C  
ATOM   2294  C   LYS A 310       5.306 -10.379  -6.596  1.00  0.00           C  
ATOM   2295  CB  LYS A 310       3.204 -10.312  -5.238  1.00  0.00           C  
ATOM   2296  O   LYS A 310       5.696 -11.440  -7.087  1.00  0.00           O  
ATOM   2297  CG  LYS A 310       2.588 -11.468  -6.012  1.00  0.00           C  
ATOM   2298  CD  LYS A 310       1.069 -11.367  -6.053  1.00  0.00           C  
ATOM   2299  CE  LYS A 310       0.459 -12.449  -6.935  1.00  0.00           C  
ATOM   2300  NZ  LYS A 310      -1.025 -12.315  -7.031  1.00  0.00           N  
ATOM   2301  N   MET A 311       5.412  -9.224  -7.225  1.00  0.00           N  
ATOM   2302  CA  MET A 311       5.885  -9.124  -8.603  1.00  0.00           C  
ATOM   2303  C   MET A 311       7.380  -9.414  -8.688  1.00  0.00           C  
ATOM   2304  CB  MET A 311       5.589  -7.736  -9.174  1.00  0.00           C  
ATOM   2305  O   MET A 311       7.841 -10.044  -9.640  1.00  0.00           O  
ATOM   2306  CG  MET A 311       4.121  -7.504  -9.491  1.00  0.00           C  
ATOM   2307  SD  MET A 311       3.837  -5.939 -10.406  1.00  0.00           S  
ATOM   2308  CE  MET A 311       4.183  -4.734  -9.094  1.00  0.00           C  
ATOM   2309  N   CYS A 312       8.076  -9.052  -7.689  1.00  0.00           N  
ATOM   2310  CA  CYS A 312       9.527  -9.206  -7.700  1.00  0.00           C  
ATOM   2311  C   CYS A 312       9.934 -10.577  -7.173  1.00  0.00           C  
ATOM   2312  CB  CYS A 312      10.188  -8.111  -6.864  1.00  0.00           C  
ATOM   2313  O   CYS A 312      10.934 -11.144  -7.616  1.00  0.00           O  
ATOM   2314  SG  CYS A 312      10.236  -6.500  -7.679  1.00  0.00           S  
ATOM   2315  N   HIS A 313       9.217 -11.126  -6.233  1.00  0.00           N  
ATOM   2316  CA  HIS A 313       9.488 -12.408  -5.593  1.00  0.00           C  
ATOM   2317  C   HIS A 313       8.267 -13.321  -5.648  1.00  0.00           C  
ATOM   2318  CB  HIS A 313       9.925 -12.202  -4.142  1.00  0.00           C  
ATOM   2319  O   HIS A 313       7.521 -13.425  -4.671  1.00  0.00           O  
ATOM   2320  CG  HIS A 313      11.104 -11.294  -3.994  1.00  0.00           C  
ATOM   2321  CD2 HIS A 313      11.184  -9.994  -3.623  1.00  0.00           C  
ATOM   2322  ND1 HIS A 313      12.396 -11.704  -4.244  1.00  0.00           N  
ATOM   2323  CE1 HIS A 313      13.221 -10.693  -4.032  1.00  0.00           C  
ATOM   2324  NE2 HIS A 313      12.511  -9.644  -3.655  1.00  0.00           N  
ATOM   2325  N   SER A 314       8.063 -14.032  -6.776  1.00  0.00           N  
ATOM   2326  CA  SER A 314       6.849 -14.807  -7.014  1.00  0.00           C  
ATOM   2327  C   SER A 314       6.787 -16.030  -6.105  1.00  0.00           C  
ATOM   2328  CB  SER A 314       6.771 -15.245  -8.477  1.00  0.00           C  
ATOM   2329  O   SER A 314       5.705 -16.556  -5.836  1.00  0.00           O  
ATOM   2330  OG  SER A 314       7.936 -15.962  -8.851  1.00  0.00           O  
ATOM   2331  N   ASP A 315       7.936 -16.427  -5.460  1.00  0.00           N  
ATOM   2332  CA  ASP A 315       8.019 -17.644  -4.658  1.00  0.00           C  
ATOM   2333  C   ASP A 315       7.768 -17.347  -3.181  1.00  0.00           C  
ATOM   2334  CB  ASP A 315       9.384 -18.312  -4.836  1.00  0.00           C  
ATOM   2335  O   ASP A 315       7.677 -18.265  -2.365  1.00  0.00           O  
ATOM   2336  CG  ASP A 315      10.544 -17.357  -4.617  1.00  0.00           C  
ATOM   2337  OD1 ASP A 315      10.406 -16.151  -4.913  1.00  0.00           O  
ATOM   2338  OD2 ASP A 315      11.607 -17.817  -4.147  1.00  0.00           O  
ATOM   2339  N   TRP A 316       7.574 -16.090  -2.861  1.00  0.00           N  
ATOM   2340  CA  TRP A 316       7.388 -15.731  -1.458  1.00  0.00           C  
ATOM   2341  C   TRP A 316       5.960 -16.020  -1.007  1.00  0.00           C  
ATOM   2342  CB  TRP A 316       7.720 -14.254  -1.233  1.00  0.00           C  
ATOM   2343  O   TRP A 316       5.024 -15.948  -1.807  1.00  0.00           O  
ATOM   2344  CG  TRP A 316       9.189 -13.959  -1.192  1.00  0.00           C  
ATOM   2345  CD1 TRP A 316      10.197 -14.713  -1.726  1.00  0.00           C  
ATOM   2346  CD2 TRP A 316       9.816 -12.828  -0.577  1.00  0.00           C  
ATOM   2347  CE2 TRP A 316      11.208 -12.962  -0.779  1.00  0.00           C  
ATOM   2348  CE3 TRP A 316       9.337 -11.715   0.123  1.00  0.00           C  
ATOM   2349  NE1 TRP A 316      11.414 -14.119  -1.482  1.00  0.00           N  
ATOM   2350  CH2 TRP A 316      11.628 -10.941   0.379  1.00  0.00           C  
ATOM   2351  CZ2 TRP A 316      12.125 -12.022  -0.304  1.00  0.00           C  
ATOM   2352  CZ3 TRP A 316      10.251 -10.780   0.595  1.00  0.00           C  
ATOM   2353  N   LYS A 317       5.873 -16.347   0.338  1.00  0.00           N  
ATOM   2354  CA  LYS A 317       4.598 -16.785   0.899  1.00  0.00           C  
ATOM   2355  C   LYS A 317       3.876 -15.631   1.589  1.00  0.00           C  
ATOM   2356  CB  LYS A 317       4.813 -17.934   1.886  1.00  0.00           C  
ATOM   2357  O   LYS A 317       4.496 -14.627   1.944  1.00  0.00           O  
ATOM   2358  CG  LYS A 317       5.537 -19.133   1.292  1.00  0.00           C  
ATOM   2359  CD  LYS A 317       4.681 -19.843   0.250  1.00  0.00           C  
ATOM   2360  CE  LYS A 317       5.375 -21.084  -0.293  1.00  0.00           C  
ATOM   2361  NZ  LYS A 317       4.590 -21.722  -1.392  1.00  0.00           N  
ATOM   2362  N   SER A 318       2.558 -15.745   1.634  1.00  0.00           N  
ATOM   2363  CA  SER A 318       1.760 -14.782   2.386  1.00  0.00           C  
ATOM   2364  C   SER A 318       2.233 -14.682   3.832  1.00  0.00           C  
ATOM   2365  CB  SER A 318       0.280 -15.167   2.350  1.00  0.00           C  
ATOM   2366  O   SER A 318       2.628 -15.683   4.432  1.00  0.00           O  
ATOM   2367  OG  SER A 318      -0.223 -15.109   1.026  1.00  0.00           O  
ATOM   2368  N   GLY A 319       2.243 -13.542   4.298  1.00  0.00           N  
ATOM   2369  CA  GLY A 319       2.681 -13.334   5.669  1.00  0.00           C  
ATOM   2370  C   GLY A 319       2.906 -11.873   6.008  1.00  0.00           C  
ATOM   2371  O   GLY A 319       2.399 -10.985   5.320  1.00  0.00           O  
ATOM   2372  N   GLU A 320       3.598 -11.622   7.113  1.00  0.00           N  
ATOM   2373  CA  GLU A 320       3.874 -10.271   7.595  1.00  0.00           C  
ATOM   2374  C   GLU A 320       5.135  -9.703   6.951  1.00  0.00           C  
ATOM   2375  CB  GLU A 320       4.011 -10.261   9.119  1.00  0.00           C  
ATOM   2376  O   GLU A 320       6.169 -10.371   6.903  1.00  0.00           O  
ATOM   2377  CG  GLU A 320       2.730 -10.628   9.854  1.00  0.00           C  
ATOM   2378  CD  GLU A 320       2.801 -10.370  11.351  1.00  0.00           C  
ATOM   2379  OE1 GLU A 320       1.744 -10.128  11.976  1.00  0.00           O  
ATOM   2380  OE2 GLU A 320       3.923 -10.408  11.902  1.00  0.00           O  
ATOM   2381  N   TYR A 321       4.935  -8.507   6.451  1.00  0.00           N  
ATOM   2382  CA  TYR A 321       6.042  -7.808   5.808  1.00  0.00           C  
ATOM   2383  C   TYR A 321       6.056  -6.334   6.198  1.00  0.00           C  
ATOM   2384  CB  TYR A 321       5.952  -7.944   4.285  1.00  0.00           C  
ATOM   2385  O   TYR A 321       5.080  -5.823   6.751  1.00  0.00           O  
ATOM   2386  CG  TYR A 321       6.139  -9.358   3.790  1.00  0.00           C  
ATOM   2387  CD1 TYR A 321       7.393  -9.817   3.392  1.00  0.00           C  
ATOM   2388  CD2 TYR A 321       5.064 -10.237   3.720  1.00  0.00           C  
ATOM   2389  CE1 TYR A 321       7.570 -11.118   2.933  1.00  0.00           C  
ATOM   2390  CE2 TYR A 321       5.229 -11.540   3.263  1.00  0.00           C  
ATOM   2391  OH  TYR A 321       6.653 -13.260   2.420  1.00  0.00           O  
ATOM   2392  CZ  TYR A 321       6.484 -11.971   2.873  1.00  0.00           C  
ATOM   2393  N   TRP A 322       7.227  -5.656   5.940  1.00  0.00           N  
ATOM   2394  CA  TRP A 322       7.316  -4.209   6.115  1.00  0.00           C  
ATOM   2395  C   TRP A 322       7.302  -3.496   4.766  1.00  0.00           C  
ATOM   2396  CB  TRP A 322       8.584  -3.838   6.889  1.00  0.00           C  
ATOM   2397  O   TRP A 322       8.015  -3.890   3.842  1.00  0.00           O  
ATOM   2398  CG  TRP A 322       8.549  -4.224   8.337  1.00  0.00           C  
ATOM   2399  CD1 TRP A 322       8.842  -5.449   8.871  1.00  0.00           C  
ATOM   2400  CD2 TRP A 322       8.195  -3.381   9.438  1.00  0.00           C  
ATOM   2401  CE2 TRP A 322       8.296  -4.161  10.610  1.00  0.00           C  
ATOM   2402  CE3 TRP A 322       7.803  -2.041   9.546  1.00  0.00           C  
ATOM   2403  NE1 TRP A 322       8.692  -5.417  10.238  1.00  0.00           N  
ATOM   2404  CH2 TRP A 322       7.637  -2.328  11.955  1.00  0.00           C  
ATOM   2405  CZ2 TRP A 322       8.019  -3.643  11.878  1.00  0.00           C  
ATOM   2406  CZ3 TRP A 322       7.527  -1.527  10.807  1.00  0.00           C  
ATOM   2407  N   ILE A 323       6.428  -2.487   4.691  1.00  0.00           N  
ATOM   2408  CA  ILE A 323       6.317  -1.766   3.428  1.00  0.00           C  
ATOM   2409  C   ILE A 323       6.464  -0.266   3.675  1.00  0.00           C  
ATOM   2410  CB  ILE A 323       4.976  -2.065   2.722  1.00  0.00           C  
ATOM   2411  O   ILE A 323       6.160   0.222   4.766  1.00  0.00           O  
ATOM   2412  CG1 ILE A 323       3.800  -1.617   3.598  1.00  0.00           C  
ATOM   2413  CG2 ILE A 323       4.866  -3.553   2.377  1.00  0.00           C  
ATOM   2414  CD1 ILE A 323       2.456  -1.631   2.885  1.00  0.00           C  
ATOM   2415  N   ASP A 324       6.971   0.428   2.694  1.00  0.00           N  
ATOM   2416  CA  ASP A 324       7.140   1.878   2.725  1.00  0.00           C  
ATOM   2417  C   ASP A 324       6.633   2.518   1.434  1.00  0.00           C  
ATOM   2418  CB  ASP A 324       8.608   2.243   2.952  1.00  0.00           C  
ATOM   2419  O   ASP A 324       7.425   2.868   0.557  1.00  0.00           O  
ATOM   2420  CG  ASP A 324       8.821   3.728   3.189  1.00  0.00           C  
ATOM   2421  OD1 ASP A 324       7.849   4.437   3.527  1.00  0.00           O  
ATOM   2422  OD2 ASP A 324       9.970   4.193   3.034  1.00  0.00           O  
ATOM   2423  N   PRO A 325       5.303   2.709   1.330  1.00  0.00           N  
ATOM   2424  CA  PRO A 325       4.687   3.223   0.105  1.00  0.00           C  
ATOM   2425  C   PRO A 325       5.144   4.640  -0.236  1.00  0.00           C  
ATOM   2426  CB  PRO A 325       3.190   3.195   0.425  1.00  0.00           C  
ATOM   2427  O   PRO A 325       5.240   4.994  -1.414  1.00  0.00           O  
ATOM   2428  CG  PRO A 325       3.055   2.205   1.537  1.00  0.00           C  
ATOM   2429  CD  PRO A 325       4.322   2.219   2.344  1.00  0.00           C  
ATOM   2430  N   ASN A 326       5.345   5.503   0.802  1.00  0.00           N  
ATOM   2431  CA  ASN A 326       5.765   6.880   0.560  1.00  0.00           C  
ATOM   2432  C   ASN A 326       7.259   6.965   0.258  1.00  0.00           C  
ATOM   2433  CB  ASN A 326       5.413   7.767   1.757  1.00  0.00           C  
ATOM   2434  O   ASN A 326       7.786   8.052   0.019  1.00  0.00           O  
ATOM   2435  CG  ASN A 326       6.203   7.409   3.001  1.00  0.00           C  
ATOM   2436  ND2 ASN A 326       6.131   8.265   4.014  1.00  0.00           N  
ATOM   2437  OD1 ASN A 326       6.873   6.375   3.049  1.00  0.00           O  
ATOM   2438  N   GLN A 327       7.899   5.793   0.353  1.00  0.00           N  
ATOM   2439  CA  GLN A 327       9.342   5.751   0.140  1.00  0.00           C  
ATOM   2440  C   GLN A 327      10.063   6.730   1.063  1.00  0.00           C  
ATOM   2441  CB  GLN A 327       9.679   6.060  -1.319  1.00  0.00           C  
ATOM   2442  O   GLN A 327       9.808   6.757   2.269  1.00  0.00           O  
ATOM   2443  CG  GLN A 327       9.075   5.077  -2.312  1.00  0.00           C  
ATOM   2444  CD  GLN A 327       9.591   5.277  -3.725  1.00  0.00           C  
ATOM   2445  NE2 GLN A 327       8.680   5.278  -4.693  1.00  0.00           N  
ATOM   2446  OE1 GLN A 327      10.796   5.429  -3.944  1.00  0.00           O  
ATOM   2447  N   GLY A 328      11.250   7.276   0.654  1.00  0.00           N  
ATOM   2448  CA  GLY A 328      12.030   8.152   1.513  1.00  0.00           C  
ATOM   2449  C   GLY A 328      12.670   7.426   2.681  1.00  0.00           C  
ATOM   2450  O   GLY A 328      13.270   6.364   2.506  1.00  0.00           O  
ATOM   2451  N   CYS A 329      12.555   8.096   3.870  1.00  0.00           N  
ATOM   2452  CA  CYS A 329      13.115   7.478   5.067  1.00  0.00           C  
ATOM   2453  C   CYS A 329      12.340   6.221   5.445  1.00  0.00           C  
ATOM   2454  CB  CYS A 329      13.104   8.464   6.234  1.00  0.00           C  
ATOM   2455  O   CYS A 329      11.111   6.243   5.520  1.00  0.00           O  
ATOM   2456  SG  CYS A 329      13.867   7.819   7.740  1.00  0.00           S  
ATOM   2457  N   ASN A 330      13.022   5.051   5.716  1.00  0.00           N  
ATOM   2458  CA  ASN A 330      12.373   3.768   5.962  1.00  0.00           C  
ATOM   2459  C   ASN A 330      11.963   3.618   7.425  1.00  0.00           C  
ATOM   2460  CB  ASN A 330      13.288   2.614   5.547  1.00  0.00           C  
ATOM   2461  O   ASN A 330      11.376   2.606   7.809  1.00  0.00           O  
ATOM   2462  CG  ASN A 330      14.570   2.566   6.355  1.00  0.00           C  
ATOM   2463  ND2 ASN A 330      15.480   1.678   5.970  1.00  0.00           N  
ATOM   2464  OD1 ASN A 330      14.741   3.319   7.316  1.00  0.00           O  
ATOM   2465  N   LEU A 331      12.219   4.612   8.300  1.00  0.00           N  
ATOM   2466  CA  LEU A 331      11.914   4.559   9.725  1.00  0.00           C  
ATOM   2467  C   LEU A 331      10.409   4.638   9.963  1.00  0.00           C  
ATOM   2468  CB  LEU A 331      12.620   5.696  10.468  1.00  0.00           C  
ATOM   2469  O   LEU A 331       9.922   4.234  11.021  1.00  0.00           O  
ATOM   2470  CG  LEU A 331      14.148   5.632  10.513  1.00  0.00           C  
ATOM   2471  CD1 LEU A 331      14.709   6.860  11.220  1.00  0.00           C  
ATOM   2472  CD2 LEU A 331      14.608   4.353  11.206  1.00  0.00           C  
ATOM   2473  N   ASP A 332       9.676   5.150   8.921  1.00  0.00           N  
ATOM   2474  CA  ASP A 332       8.229   5.283   9.059  1.00  0.00           C  
ATOM   2475  C   ASP A 332       7.503   4.139   8.353  1.00  0.00           C  
ATOM   2476  CB  ASP A 332       7.757   6.628   8.503  1.00  0.00           C  
ATOM   2477  O   ASP A 332       6.345   4.283   7.956  1.00  0.00           O  
ATOM   2478  CG  ASP A 332       8.073   6.803   7.028  1.00  0.00           C  
ATOM   2479  OD1 ASP A 332       8.977   6.113   6.512  1.00  0.00           O  
ATOM   2480  OD2 ASP A 332       7.413   7.643   6.378  1.00  0.00           O  
ATOM   2481  N   ALA A 333       8.213   3.103   8.083  1.00  0.00           N  
ATOM   2482  CA  ALA A 333       7.636   1.925   7.439  1.00  0.00           C  
ATOM   2483  C   ALA A 333       6.576   1.279   8.326  1.00  0.00           C  
ATOM   2484  CB  ALA A 333       8.729   0.914   7.100  1.00  0.00           C  
ATOM   2485  O   ALA A 333       6.639   1.379   9.553  1.00  0.00           O  
ATOM   2486  N   ILE A 334       5.558   0.672   7.621  1.00  0.00           N  
ATOM   2487  CA  ILE A 334       4.464   0.093   8.393  1.00  0.00           C  
ATOM   2488  C   ILE A 334       4.437  -1.421   8.194  1.00  0.00           C  
ATOM   2489  CB  ILE A 334       3.104   0.710   7.995  1.00  0.00           C  
ATOM   2490  O   ILE A 334       4.769  -1.917   7.116  1.00  0.00           O  
ATOM   2491  CG1 ILE A 334       2.866   0.553   6.489  1.00  0.00           C  
ATOM   2492  CG2 ILE A 334       3.037   2.183   8.409  1.00  0.00           C  
ATOM   2493  CD1 ILE A 334       1.482   0.992   6.031  1.00  0.00           C  
ATOM   2494  N   LYS A 335       4.153  -2.087   9.255  1.00  0.00           N  
ATOM   2495  CA  LYS A 335       4.002  -3.539   9.216  1.00  0.00           C  
ATOM   2496  C   LYS A 335       2.633  -3.934   8.667  1.00  0.00           C  
ATOM   2497  CB  LYS A 335       4.200  -4.138  10.609  1.00  0.00           C  
ATOM   2498  O   LYS A 335       1.605  -3.450   9.143  1.00  0.00           O  
ATOM   2499  CG  LYS A 335       4.332  -5.653  10.619  1.00  0.00           C  
ATOM   2500  CD  LYS A 335       4.609  -6.182  12.020  1.00  0.00           C  
ATOM   2501  CE  LYS A 335       4.859  -7.684  12.013  1.00  0.00           C  
ATOM   2502  NZ  LYS A 335       5.209  -8.194  13.372  1.00  0.00           N  
ATOM   2503  N   VAL A 336       2.607  -4.842   7.663  1.00  0.00           N  
ATOM   2504  CA  VAL A 336       1.359  -5.203   6.999  1.00  0.00           C  
ATOM   2505  C   VAL A 336       1.324  -6.710   6.749  1.00  0.00           C  
ATOM   2506  CB  VAL A 336       1.181  -4.438   5.669  1.00  0.00           C  
ATOM   2507  O   VAL A 336       2.336  -7.395   6.910  1.00  0.00           O  
ATOM   2508  CG1 VAL A 336       1.152  -2.930   5.913  1.00  0.00           C  
ATOM   2509  CG2 VAL A 336       2.296  -4.802   4.691  1.00  0.00           C  
ATOM   2510  N   PHE A 337       0.186  -7.230   6.445  1.00  0.00           N  
ATOM   2511  CA  PHE A 337       0.034  -8.596   5.956  1.00  0.00           C  
ATOM   2512  C   PHE A 337      -0.085  -8.616   4.436  1.00  0.00           C  
ATOM   2513  CB  PHE A 337      -1.192  -9.262   6.587  1.00  0.00           C  
ATOM   2514  O   PHE A 337      -0.934  -7.929   3.866  1.00  0.00           O  
ATOM   2515  CG  PHE A 337      -1.399 -10.688   6.152  1.00  0.00           C  
ATOM   2516  CD1 PHE A 337      -2.193 -10.985   5.051  1.00  0.00           C  
ATOM   2517  CD2 PHE A 337      -0.800 -11.732   6.846  1.00  0.00           C  
ATOM   2518  CE1 PHE A 337      -2.387 -12.303   4.646  1.00  0.00           C  
ATOM   2519  CE2 PHE A 337      -0.989 -13.052   6.447  1.00  0.00           C  
ATOM   2520  CZ  PHE A 337      -1.784 -13.337   5.348  1.00  0.00           C  
ATOM   2521  N   CYS A 338       0.844  -9.349   3.840  1.00  0.00           N  
ATOM   2522  CA  CYS A 338       0.816  -9.477   2.387  1.00  0.00           C  
ATOM   2523  C   CYS A 338       0.185 -10.800   1.968  1.00  0.00           C  
ATOM   2524  CB  CYS A 338       2.228  -9.369   1.812  1.00  0.00           C  
ATOM   2525  O   CYS A 338       0.652 -11.868   2.366  1.00  0.00           O  
ATOM   2526  SG  CYS A 338       2.983  -7.744   2.037  1.00  0.00           S  
ATOM   2527  N   ASN A 339      -0.956 -10.626   1.252  1.00  0.00           N  
ATOM   2528  CA  ASN A 339      -1.499 -11.801   0.579  1.00  0.00           C  
ATOM   2529  C   ASN A 339      -0.845 -12.020  -0.783  1.00  0.00           C  
ATOM   2530  CB  ASN A 339      -3.017 -11.679   0.425  1.00  0.00           C  
ATOM   2531  O   ASN A 339      -1.139 -11.302  -1.739  1.00  0.00           O  
ATOM   2532  CG  ASN A 339      -3.664 -12.973  -0.027  1.00  0.00           C  
ATOM   2533  ND2 ASN A 339      -4.917 -13.177   0.362  1.00  0.00           N  
ATOM   2534  OD1 ASN A 339      -3.043 -13.783  -0.719  1.00  0.00           O  
ATOM   2535  N   MET A 340       0.124 -12.976  -0.819  1.00  0.00           N  
ATOM   2536  CA  MET A 340       0.976 -13.137  -1.995  1.00  0.00           C  
ATOM   2537  C   MET A 340       0.223 -13.841  -3.119  1.00  0.00           C  
ATOM   2538  CB  MET A 340       2.240 -13.921  -1.640  1.00  0.00           C  
ATOM   2539  O   MET A 340       0.687 -13.869  -4.260  1.00  0.00           O  
ATOM   2540  CG  MET A 340       3.154 -13.201  -0.662  1.00  0.00           C  
ATOM   2541  SD  MET A 340       3.776 -11.606  -1.324  1.00  0.00           S  
ATOM   2542  CE  MET A 340       4.949 -11.153  -0.015  1.00  0.00           C  
ATOM   2543  N   GLU A 341      -1.006 -14.357  -2.820  1.00  0.00           N  
ATOM   2544  CA  GLU A 341      -1.866 -14.946  -3.842  1.00  0.00           C  
ATOM   2545  C   GLU A 341      -2.596 -13.866  -4.637  1.00  0.00           C  
ATOM   2546  CB  GLU A 341      -2.876 -15.905  -3.208  1.00  0.00           C  
ATOM   2547  O   GLU A 341      -2.636 -13.915  -5.868  1.00  0.00           O  
ATOM   2548  CG  GLU A 341      -2.245 -17.154  -2.608  1.00  0.00           C  
ATOM   2549  CD  GLU A 341      -3.256 -18.081  -1.952  1.00  0.00           C  
ATOM   2550  OE1 GLU A 341      -2.845 -19.098  -1.349  1.00  0.00           O  
ATOM   2551  OE2 GLU A 341      -4.469 -17.789  -2.043  1.00  0.00           O  
ATOM   2552  N   THR A 342      -3.078 -12.850  -3.840  1.00  0.00           N  
ATOM   2553  CA  THR A 342      -3.895 -11.808  -4.453  1.00  0.00           C  
ATOM   2554  C   THR A 342      -3.080 -10.535  -4.664  1.00  0.00           C  
ATOM   2555  CB  THR A 342      -5.133 -11.491  -3.593  1.00  0.00           C  
ATOM   2556  O   THR A 342      -3.401  -9.723  -5.533  1.00  0.00           O  
ATOM   2557  CG2 THR A 342      -5.989 -12.735  -3.382  1.00  0.00           C  
ATOM   2558  OG1 THR A 342      -4.707 -10.996  -2.318  1.00  0.00           O  
ATOM   2559  N   GLY A 343      -2.005 -10.311  -3.911  1.00  0.00           N  
ATOM   2560  CA  GLY A 343      -1.209  -9.095  -3.941  1.00  0.00           C  
ATOM   2561  C   GLY A 343      -1.762  -7.998  -3.050  1.00  0.00           C  
ATOM   2562  O   GLY A 343      -1.367  -6.837  -3.168  1.00  0.00           O  
ATOM   2563  N   GLU A 344      -2.634  -8.339  -2.157  1.00  0.00           N  
ATOM   2564  CA  GLU A 344      -3.285  -7.377  -1.273  1.00  0.00           C  
ATOM   2565  C   GLU A 344      -2.362  -6.965  -0.130  1.00  0.00           C  
ATOM   2566  CB  GLU A 344      -4.588  -7.956  -0.715  1.00  0.00           C  
ATOM   2567  O   GLU A 344      -1.617  -7.790   0.401  1.00  0.00           O  
ATOM   2568  CG  GLU A 344      -5.679  -8.136  -1.760  1.00  0.00           C  
ATOM   2569  CD  GLU A 344      -6.935  -8.793  -1.210  1.00  0.00           C  
ATOM   2570  OE1 GLU A 344      -8.052  -8.327  -1.528  1.00  0.00           O  
ATOM   2571  OE2 GLU A 344      -6.800  -9.780  -0.454  1.00  0.00           O  
ATOM   2572  N   THR A 345      -2.429  -5.704   0.115  1.00  0.00           N  
ATOM   2573  CA  THR A 345      -1.770  -5.144   1.290  1.00  0.00           C  
ATOM   2574  C   THR A 345      -2.780  -4.881   2.403  1.00  0.00           C  
ATOM   2575  CB  THR A 345      -1.030  -3.838   0.945  1.00  0.00           C  
ATOM   2576  O   THR A 345      -3.678  -4.051   2.250  1.00  0.00           O  
ATOM   2577  CG2 THR A 345      -0.322  -3.268   2.170  1.00  0.00           C  
ATOM   2578  OG1 THR A 345      -0.059  -4.100  -0.075  1.00  0.00           O  
ATOM   2579  N   CYS A 346      -2.619  -5.652   3.510  1.00  0.00           N  
ATOM   2580  CA  CYS A 346      -3.589  -5.555   4.595  1.00  0.00           C  
ATOM   2581  C   CYS A 346      -2.990  -4.836   5.799  1.00  0.00           C  
ATOM   2582  CB  CYS A 346      -4.071  -6.945   5.008  1.00  0.00           C  
ATOM   2583  O   CYS A 346      -1.997  -5.291   6.368  1.00  0.00           O  
ATOM   2584  SG  CYS A 346      -4.858  -7.869   3.671  1.00  0.00           S  
ATOM   2585  N   VAL A 347      -3.604  -3.686   6.106  1.00  0.00           N  
ATOM   2586  CA  VAL A 347      -3.169  -2.879   7.241  1.00  0.00           C  
ATOM   2587  C   VAL A 347      -4.130  -3.075   8.412  1.00  0.00           C  
ATOM   2588  CB  VAL A 347      -3.077  -1.382   6.871  1.00  0.00           C  
ATOM   2589  O   VAL A 347      -5.328  -2.811   8.290  1.00  0.00           O  
ATOM   2590  CG1 VAL A 347      -2.528  -0.569   8.042  1.00  0.00           C  
ATOM   2591  CG2 VAL A 347      -2.207  -1.192   5.630  1.00  0.00           C  
ATOM   2592  N   TYR A 348      -3.569  -3.469   9.551  1.00  0.00           N  
ATOM   2593  CA  TYR A 348      -4.397  -3.778  10.712  1.00  0.00           C  
ATOM   2594  C   TYR A 348      -4.715  -2.517  11.506  1.00  0.00           C  
ATOM   2595  CB  TYR A 348      -3.700  -4.801  11.613  1.00  0.00           C  
ATOM   2596  O   TYR A 348      -3.906  -1.588  11.558  1.00  0.00           O  
ATOM   2597  CG  TYR A 348      -3.696  -6.202  11.051  1.00  0.00           C  
ATOM   2598  CD1 TYR A 348      -4.819  -7.019  11.157  1.00  0.00           C  
ATOM   2599  CD2 TYR A 348      -2.569  -6.711  10.414  1.00  0.00           C  
ATOM   2600  CE1 TYR A 348      -4.819  -8.312  10.642  1.00  0.00           C  
ATOM   2601  CE2 TYR A 348      -2.558  -8.002   9.896  1.00  0.00           C  
ATOM   2602  OH  TYR A 348      -3.680 -10.072   9.502  1.00  0.00           O  
ATOM   2603  CZ  TYR A 348      -3.686  -8.793  10.014  1.00  0.00           C  
ATOM   2604  N   PRO A 349      -5.869  -2.499  12.060  1.00  0.00           N  
ATOM   2605  CA  PRO A 349      -6.139  -1.422  13.014  1.00  0.00           C  
ATOM   2606  C   PRO A 349      -5.295  -1.530  14.282  1.00  0.00           C  
ATOM   2607  CB  PRO A 349      -7.626  -1.597  13.332  1.00  0.00           C  
ATOM   2608  O   PRO A 349      -4.880  -2.629  14.660  1.00  0.00           O  
ATOM   2609  CG  PRO A 349      -7.895  -3.052  13.114  1.00  0.00           C  
ATOM   2610  CD  PRO A 349      -7.011  -3.538  12.002  1.00  0.00           C  
ATOM   2611  N   THR A 350      -5.050  -0.411  14.822  1.00  0.00           N  
ATOM   2612  CA  THR A 350      -4.251  -0.397  16.043  1.00  0.00           C  
ATOM   2613  C   THR A 350      -4.941  -1.190  17.150  1.00  0.00           C  
ATOM   2614  CB  THR A 350      -3.992   1.043  16.524  1.00  0.00           C  
ATOM   2615  O   THR A 350      -4.296  -1.964  17.860  1.00  0.00           O  
ATOM   2616  CG2 THR A 350      -3.106   1.057  17.764  1.00  0.00           C  
ATOM   2617  OG1 THR A 350      -3.346   1.780  15.480  1.00  0.00           O  
ATOM   2618  N   GLN A 351      -6.235  -1.011  17.190  1.00  0.00           N  
ATOM   2619  CA  GLN A 351      -7.085  -1.769  18.102  1.00  0.00           C  
ATOM   2620  C   GLN A 351      -8.168  -2.529  17.341  1.00  0.00           C  
ATOM   2621  CB  GLN A 351      -7.722  -0.842  19.138  1.00  0.00           C  
ATOM   2622  O   GLN A 351      -9.197  -1.956  16.979  1.00  0.00           O  
ATOM   2623  CG  GLN A 351      -8.346  -1.575  20.318  1.00  0.00           C  
ATOM   2624  CD  GLN A 351      -8.886  -0.632  21.376  1.00  0.00           C  
ATOM   2625  NE2 GLN A 351      -8.882  -1.080  22.628  1.00  0.00           N  
ATOM   2626  OE1 GLN A 351      -9.302   0.490  21.072  1.00  0.00           O  
ATOM   2627  N   PRO A 352      -7.893  -3.783  17.094  1.00  0.00           N  
ATOM   2628  CA  PRO A 352      -8.797  -4.555  16.238  1.00  0.00           C  
ATOM   2629  C   PRO A 352     -10.136  -4.851  16.909  1.00  0.00           C  
ATOM   2630  CB  PRO A 352      -8.019  -5.847  15.978  1.00  0.00           C  
ATOM   2631  O   PRO A 352     -11.144  -5.048  16.224  1.00  0.00           O  
ATOM   2632  CG  PRO A 352      -6.978  -5.889  17.051  1.00  0.00           C  
ATOM   2633  CD  PRO A 352      -6.682  -4.482  17.483  1.00  0.00           C  
ATOM   2634  N   SER A 353     -10.100  -4.770  18.227  1.00  0.00           N  
ATOM   2635  CA  SER A 353     -11.317  -5.187  18.916  1.00  0.00           C  
ATOM   2636  C   SER A 353     -11.773  -4.131  19.919  1.00  0.00           C  
ATOM   2637  CB  SER A 353     -11.098  -6.520  19.631  1.00  0.00           C  
ATOM   2638  O   SER A 353     -10.957  -3.572  20.653  1.00  0.00           O  
ATOM   2639  OG  SER A 353     -12.270  -6.920  20.321  1.00  0.00           O  
ATOM   2640  N   VAL A 354     -12.951  -3.760  19.866  1.00  0.00           N  
ATOM   2641  CA  VAL A 354     -13.625  -2.880  20.815  1.00  0.00           C  
ATOM   2642  C   VAL A 354     -14.428  -3.713  21.812  1.00  0.00           C  
ATOM   2643  CB  VAL A 354     -14.549  -1.871  20.097  1.00  0.00           C  
ATOM   2644  O   VAL A 354     -15.159  -4.625  21.421  1.00  0.00           O  
ATOM   2645  CG1 VAL A 354     -15.265  -0.979  21.109  1.00  0.00           C  
ATOM   2646  CG2 VAL A 354     -13.749  -1.027  19.107  1.00  0.00           C  
ATOM   2647  N   ALA A 355     -14.219  -3.434  23.126  1.00  0.00           N  
ATOM   2648  CA  ALA A 355     -14.855  -4.200  24.195  1.00  0.00           C  
ATOM   2649  C   ALA A 355     -16.374  -4.194  24.044  1.00  0.00           C  
ATOM   2650  CB  ALA A 355     -14.457  -3.643  25.559  1.00  0.00           C  
ATOM   2651  O   ALA A 355     -16.963  -3.175  23.677  1.00  0.00           O  
ATOM   2652  N   GLN A 356     -16.856  -5.265  24.081  1.00  0.00           N  
ATOM   2653  CA  GLN A 356     -18.306  -5.415  24.012  1.00  0.00           C  
ATOM   2654  C   GLN A 356     -18.960  -5.055  25.343  1.00  0.00           C  
ATOM   2655  CB  GLN A 356     -18.680  -6.843  23.613  1.00  0.00           C  
ATOM   2656  O   GLN A 356     -19.023  -5.882  26.254  1.00  0.00           O  
ATOM   2657  CG  GLN A 356     -18.042  -7.305  22.310  1.00  0.00           C  
ATOM   2658  CD  GLN A 356     -18.286  -8.775  22.025  1.00  0.00           C  
ATOM   2659  NE2 GLN A 356     -17.265  -9.457  21.516  1.00  0.00           N  
ATOM   2660  OE1 GLN A 356     -19.382  -9.292  22.260  1.00  0.00           O  
ATOM   2661  N   LYS A 357     -19.565  -3.894  25.538  1.00  0.00           N  
ATOM   2662  CA  LYS A 357     -20.237  -3.375  26.725  1.00  0.00           C  
ATOM   2663  C   LYS A 357     -21.296  -2.342  26.350  1.00  0.00           C  
ATOM   2664  CB  LYS A 357     -19.223  -2.758  27.690  1.00  0.00           C  
ATOM   2665  O   LYS A 357     -21.506  -2.061  25.169  1.00  0.00           O  
ATOM   2666  CG  LYS A 357     -18.510  -1.532  27.139  1.00  0.00           C  
ATOM   2667  CD  LYS A 357     -17.504  -0.974  28.137  1.00  0.00           C  
ATOM   2668  CE  LYS A 357     -16.809   0.268  27.597  1.00  0.00           C  
ATOM   2669  NZ  LYS A 357     -15.874   0.860  28.600  1.00  0.00           N  
ATOM   2670  N   ASN A 358     -21.963  -1.869  27.326  1.00  0.00           N  
ATOM   2671  CA  ASN A 358     -22.910  -0.786  27.078  1.00  0.00           C  
ATOM   2672  C   ASN A 358     -22.199   0.555  26.918  1.00  0.00           C  
ATOM   2673  CB  ASN A 358     -23.944  -0.709  28.203  1.00  0.00           C  
ATOM   2674  O   ASN A 358     -21.613   1.069  27.872  1.00  0.00           O  
ATOM   2675  CG  ASN A 358     -25.060   0.273  27.904  1.00  0.00           C  
ATOM   2676  ND2 ASN A 358     -26.254  -0.016  28.407  1.00  0.00           N  
ATOM   2677  OD1 ASN A 358     -24.849   1.282  27.227  1.00  0.00           O  
ATOM   2678  N   TRP A 359     -22.292   1.065  25.721  1.00  0.00           N  
ATOM   2679  CA  TRP A 359     -21.496   2.239  25.378  1.00  0.00           C  
ATOM   2680  C   TRP A 359     -22.332   3.511  25.472  1.00  0.00           C  
ATOM   2681  CB  TRP A 359     -20.911   2.100  23.970  1.00  0.00           C  
ATOM   2682  O   TRP A 359     -21.791   4.605  25.643  1.00  0.00           O  
ATOM   2683  CG  TRP A 359     -19.760   1.143  23.880  1.00  0.00           C  
ATOM   2684  CD1 TRP A 359     -19.808  -0.170  23.502  1.00  0.00           C  
ATOM   2685  CD2 TRP A 359     -18.389   1.425  24.180  1.00  0.00           C  
ATOM   2686  CE2 TRP A 359     -17.661   0.235  23.960  1.00  0.00           C  
ATOM   2687  CE3 TRP A 359     -17.707   2.568  24.612  1.00  0.00           C  
ATOM   2688  NE1 TRP A 359     -18.548  -0.722  23.548  1.00  0.00           N  
ATOM   2689  CH2 TRP A 359     -15.636   1.292  24.582  1.00  0.00           C  
ATOM   2690  CZ2 TRP A 359     -16.280   0.157  24.159  1.00  0.00           C  
ATOM   2691  CZ3 TRP A 359     -16.333   2.490  24.809  1.00  0.00           C  
ATOM   2692  N   TYR A 360     -23.601   3.343  25.506  1.00  0.00           N  
ATOM   2693  CA  TYR A 360     -24.415   4.550  25.415  1.00  0.00           C  
ATOM   2694  C   TYR A 360     -25.774   4.342  26.075  1.00  0.00           C  
ATOM   2695  CB  TYR A 360     -24.603   4.963  23.953  1.00  0.00           C  
ATOM   2696  O   TYR A 360     -26.427   3.320  25.856  1.00  0.00           O  
ATOM   2697  CG  TYR A 360     -25.447   6.202  23.776  1.00  0.00           C  
ATOM   2698  CD1 TYR A 360     -26.745   6.119  23.276  1.00  0.00           C  
ATOM   2699  CD2 TYR A 360     -24.948   7.458  24.107  1.00  0.00           C  
ATOM   2700  CE1 TYR A 360     -27.526   7.259  23.109  1.00  0.00           C  
ATOM   2701  CE2 TYR A 360     -25.720   8.603  23.944  1.00  0.00           C  
ATOM   2702  OH  TYR A 360     -27.774   9.625  23.283  1.00  0.00           O  
ATOM   2703  CZ  TYR A 360     -27.005   8.494  23.446  1.00  0.00           C  
ATOM   2704  N   ILE A 361     -26.134   5.286  26.984  1.00  0.00           N  
ATOM   2705  CA  ILE A 361     -27.456   5.346  27.599  1.00  0.00           C  
ATOM   2706  C   ILE A 361     -28.133   6.666  27.237  1.00  0.00           C  
ATOM   2707  CB  ILE A 361     -27.373   5.189  29.134  1.00  0.00           C  
ATOM   2708  O   ILE A 361     -27.623   7.741  27.559  1.00  0.00           O  
ATOM   2709  CG1 ILE A 361     -26.680   3.872  29.499  1.00  0.00           C  
ATOM   2710  CG2 ILE A 361     -28.769   5.266  29.760  1.00  0.00           C  
ATOM   2711  CD1 ILE A 361     -26.378   3.722  30.984  1.00  0.00           C  
ATOM   2712  N   SER A 362     -29.244   6.582  26.487  1.00  0.00           N  
ATOM   2713  CA  SER A 362     -29.949   7.771  26.018  1.00  0.00           C  
ATOM   2714  C   SER A 362     -30.785   8.392  27.132  1.00  0.00           C  
ATOM   2715  CB  SER A 362     -30.844   7.430  24.827  1.00  0.00           C  
ATOM   2716  O   SER A 362     -31.302   7.682  27.996  1.00  0.00           O  
ATOM   2717  OG  SER A 362     -31.591   8.563  24.418  1.00  0.00           O  
ATOM   2718  N   LYS A 363     -30.924   9.702  27.222  1.00  0.00           N  
ATOM   2719  CA  LYS A 363     -31.750  10.431  28.181  1.00  0.00           C  
ATOM   2720  C   LYS A 363     -33.235  10.266  27.865  1.00  0.00           C  
ATOM   2721  CB  LYS A 363     -31.379  11.914  28.190  1.00  0.00           C  
ATOM   2722  O   LYS A 363     -34.071  10.274  28.769  1.00  0.00           O  
ATOM   2723  CG  LYS A 363     -29.994  12.202  28.750  1.00  0.00           C  
ATOM   2724  CD  LYS A 363     -29.706  13.697  28.791  1.00  0.00           C  
ATOM   2725  CE  LYS A 363     -28.299  13.984  29.297  1.00  0.00           C  
ATOM   2726  NZ  LYS A 363     -28.000  15.447  29.306  1.00  0.00           N  
ATOM   2727  N   ASN A 364     -33.477   9.954  26.576  1.00  0.00           N  
ATOM   2728  CA  ASN A 364     -34.827   9.709  26.078  1.00  0.00           C  
ATOM   2729  C   ASN A 364     -34.914   8.387  25.320  1.00  0.00           C  
ATOM   2730  CB  ASN A 364     -35.288  10.863  25.185  1.00  0.00           C  
ATOM   2731  O   ASN A 364     -34.587   8.324  24.134  1.00  0.00           O  
ATOM   2732  CG  ASN A 364     -36.787  10.861  24.955  1.00  0.00           C  
ATOM   2733  ND2 ASN A 364     -37.288  11.908  24.310  1.00  0.00           N  
ATOM   2734  OD1 ASN A 364     -37.487   9.928  25.355  1.00  0.00           O  
ATOM   2735  N   PRO A 365     -35.502   7.383  25.938  1.00  0.00           N  
ATOM   2736  CA  PRO A 365     -35.544   6.038  25.360  1.00  0.00           C  
ATOM   2737  C   PRO A 365     -36.458   5.949  24.139  1.00  0.00           C  
ATOM   2738  CB  PRO A 365     -36.080   5.178  26.507  1.00  0.00           C  
ATOM   2739  O   PRO A 365     -36.272   5.076  23.287  1.00  0.00           O  
ATOM   2740  CG  PRO A 365     -35.818   5.980  27.741  1.00  0.00           C  
ATOM   2741  CD  PRO A 365     -35.809   7.435  27.371  1.00  0.00           C  
ATOM   2742  N   LYS A 366     -37.308   6.883  23.976  1.00  0.00           N  
ATOM   2743  CA  LYS A 366     -38.284   6.829  22.891  1.00  0.00           C  
ATOM   2744  C   LYS A 366     -37.719   7.440  21.612  1.00  0.00           C  
ATOM   2745  CB  LYS A 366     -39.572   7.550  23.292  1.00  0.00           C  
ATOM   2746  O   LYS A 366     -38.171   7.117  20.512  1.00  0.00           O  
ATOM   2747  CG  LYS A 366     -40.370   6.837  24.373  1.00  0.00           C  
ATOM   2748  CD  LYS A 366     -41.726   7.494  24.593  1.00  0.00           C  
ATOM   2749  CE  LYS A 366     -42.508   6.809  25.706  1.00  0.00           C  
ATOM   2750  NZ  LYS A 366     -43.836   7.453  25.928  1.00  0.00           N  
ATOM   2751  N   ASP A 367     -36.628   8.185  21.734  1.00  0.00           N  
ATOM   2752  CA  ASP A 367     -36.019   8.854  20.588  1.00  0.00           C  
ATOM   2753  C   ASP A 367     -34.816   8.068  20.069  1.00  0.00           C  
ATOM   2754  CB  ASP A 367     -35.596  10.277  20.959  1.00  0.00           C  
ATOM   2755  O   ASP A 367     -33.749   8.078  20.685  1.00  0.00           O  
ATOM   2756  CG  ASP A 367     -35.231  11.121  19.750  1.00  0.00           C  
ATOM   2757  OD1 ASP A 367     -35.498  10.696  18.606  1.00  0.00           O  
ATOM   2758  OD2 ASP A 367     -34.668  12.219  19.944  1.00  0.00           O  
ATOM   2759  N   LYS A 368     -35.031   7.271  19.092  1.00  0.00           N  
ATOM   2760  CA  LYS A 368     -33.956   6.500  18.475  1.00  0.00           C  
ATOM   2761  C   LYS A 368     -33.267   7.301  17.373  1.00  0.00           C  
ATOM   2762  CB  LYS A 368     -34.494   5.185  17.907  1.00  0.00           C  
ATOM   2763  O   LYS A 368     -33.916   7.754  16.430  1.00  0.00           O  
ATOM   2764  CG  LYS A 368     -35.095   4.259  18.954  1.00  0.00           C  
ATOM   2765  CD  LYS A 368     -35.464   2.907  18.359  1.00  0.00           C  
ATOM   2766  CE  LYS A 368     -36.073   1.982  19.404  1.00  0.00           C  
ATOM   2767  NZ  LYS A 368     -36.413   0.646  18.830  1.00  0.00           N  
ATOM   2768  N   ARG A 369     -32.004   7.550  17.604  1.00  0.00           N  
ATOM   2769  CA  ARG A 369     -31.229   8.291  16.614  1.00  0.00           C  
ATOM   2770  C   ARG A 369     -29.835   7.693  16.451  1.00  0.00           C  
ATOM   2771  CB  ARG A 369     -31.124   9.766  17.008  1.00  0.00           C  
ATOM   2772  O   ARG A 369     -29.400   6.887  17.275  1.00  0.00           O  
ATOM   2773  CG  ARG A 369     -30.328  10.009  18.281  1.00  0.00           C  
ATOM   2774  CD  ARG A 369     -30.301  11.483  18.657  1.00  0.00           C  
ATOM   2775  NE  ARG A 369     -29.494  11.721  19.851  1.00  0.00           N  
ATOM   2776  NH1 ARG A 369     -30.982  13.202  20.814  1.00  0.00           N  
ATOM   2777  NH2 ARG A 369     -29.026  12.674  21.887  1.00  0.00           N  
ATOM   2778  CZ  ARG A 369     -29.836  12.532  20.847  1.00  0.00           C  
ATOM   2779  N   HIS A 370     -29.228   8.112  15.379  1.00  0.00           N  
ATOM   2780  CA  HIS A 370     -27.850   7.695  15.143  1.00  0.00           C  
ATOM   2781  C   HIS A 370     -26.887   8.425  16.074  1.00  0.00           C  
ATOM   2782  CB  HIS A 370     -27.458   7.940  13.685  1.00  0.00           C  
ATOM   2783  O   HIS A 370     -26.940   9.652  16.190  1.00  0.00           O  
ATOM   2784  CG  HIS A 370     -28.167   7.049  12.715  1.00  0.00           C  
ATOM   2785  CD2 HIS A 370     -29.050   7.334  11.728  1.00  0.00           C  
ATOM   2786  ND1 HIS A 370     -27.999   5.682  12.701  1.00  0.00           N  
ATOM   2787  CE1 HIS A 370     -28.749   5.163  11.744  1.00  0.00           C  
ATOM   2788  NE2 HIS A 370     -29.396   6.144  11.139  1.00  0.00           N  
ATOM   2789  N   VAL A 371     -26.064   7.622  16.794  1.00  0.00           N  
ATOM   2790  CA  VAL A 371     -25.075   8.185  17.707  1.00  0.00           C  
ATOM   2791  C   VAL A 371     -23.683   7.674  17.340  1.00  0.00           C  
ATOM   2792  CB  VAL A 371     -25.399   7.840  19.178  1.00  0.00           C  
ATOM   2793  O   VAL A 371     -23.449   6.464  17.306  1.00  0.00           O  
ATOM   2794  CG1 VAL A 371     -24.388   8.492  20.120  1.00  0.00           C  
ATOM   2795  CG2 VAL A 371     -26.820   8.277  19.528  1.00  0.00           C  
ATOM   2796  N   TRP A 372     -22.742   8.600  17.122  1.00  0.00           N  
ATOM   2797  CA  TRP A 372     -21.381   8.247  16.729  1.00  0.00           C  
ATOM   2798  C   TRP A 372     -20.590   7.719  17.921  1.00  0.00           C  
ATOM   2799  CB  TRP A 372     -20.666   9.457  16.121  1.00  0.00           C  
ATOM   2800  O   TRP A 372     -20.520   8.370  18.965  1.00  0.00           O  
ATOM   2801  CG  TRP A 372     -21.159   9.834  14.756  1.00  0.00           C  
ATOM   2802  CD1 TRP A 372     -21.869  10.952  14.416  1.00  0.00           C  
ATOM   2803  CD2 TRP A 372     -20.983   9.087  13.548  1.00  0.00           C  
ATOM   2804  CE2 TRP A 372     -21.611   9.814  12.513  1.00  0.00           C  
ATOM   2805  CE3 TRP A 372     -20.353   7.875  13.240  1.00  0.00           C  
ATOM   2806  NE1 TRP A 372     -22.144  10.946  13.068  1.00  0.00           N  
ATOM   2807  CH2 TRP A 372     -21.004   8.175  10.916  1.00  0.00           C  
ATOM   2808  CZ2 TRP A 372     -21.628   9.366  11.190  1.00  0.00           C  
ATOM   2809  CZ3 TRP A 372     -20.370   7.431  11.923  1.00  0.00           C  
ATOM   2810  N   PHE A 373     -19.952   6.581  17.767  1.00  0.00           N  
ATOM   2811  CA  PHE A 373     -19.160   5.911  18.791  1.00  0.00           C  
ATOM   2812  C   PHE A 373     -17.973   6.773  19.207  1.00  0.00           C  
ATOM   2813  CB  PHE A 373     -18.669   4.550  18.289  1.00  0.00           C  
ATOM   2814  O   PHE A 373     -17.765   7.021  20.396  1.00  0.00           O  
ATOM   2815  CG  PHE A 373     -17.620   3.921  19.166  1.00  0.00           C  
ATOM   2816  CD1 PHE A 373     -16.302   3.823  18.735  1.00  0.00           C  
ATOM   2817  CD2 PHE A 373     -17.951   3.428  20.421  1.00  0.00           C  
ATOM   2818  CE1 PHE A 373     -15.329   3.242  19.544  1.00  0.00           C  
ATOM   2819  CE2 PHE A 373     -16.984   2.846  21.235  1.00  0.00           C  
ATOM   2820  CZ  PHE A 373     -15.673   2.753  20.795  1.00  0.00           C  
ATOM   2821  N   GLY A 374     -17.216   7.243  18.362  1.00  0.00           N  
ATOM   2822  CA  GLY A 374     -15.990   7.971  18.644  1.00  0.00           C  
ATOM   2823  C   GLY A 374     -16.230   9.420  19.022  1.00  0.00           C  
ATOM   2824  O   GLY A 374     -15.454  10.006  19.780  1.00  0.00           O  
ATOM   2825  N   GLU A 375     -17.413   9.981  18.751  1.00  0.00           N  
ATOM   2826  CA  GLU A 375     -17.662  11.411  18.908  1.00  0.00           C  
ATOM   2827  C   GLU A 375     -18.591  11.683  20.088  1.00  0.00           C  
ATOM   2828  CB  GLU A 375     -18.256  11.997  17.625  1.00  0.00           C  
ATOM   2829  O   GLU A 375     -18.386  12.639  20.838  1.00  0.00           O  
ATOM   2830  CG  GLU A 375     -17.276  12.053  16.462  1.00  0.00           C  
ATOM   2831  CD  GLU A 375     -17.885  12.623  15.190  1.00  0.00           C  
ATOM   2832  OE1 GLU A 375     -17.269  12.486  14.109  1.00  0.00           O  
ATOM   2833  OE2 GLU A 375     -18.984  13.212  15.277  1.00  0.00           O  
ATOM   2834  N   SER A 376     -19.531  10.780  20.275  1.00  0.00           N  
ATOM   2835  CA  SER A 376     -20.619  11.160  21.171  1.00  0.00           C  
ATOM   2836  C   SER A 376     -20.727  10.197  22.349  1.00  0.00           C  
ATOM   2837  CB  SER A 376     -21.947  11.203  20.414  1.00  0.00           C  
ATOM   2838  O   SER A 376     -21.284  10.544  23.392  1.00  0.00           O  
ATOM   2839  OG  SER A 376     -21.881  12.118  19.334  1.00  0.00           O  
ATOM   2840  N   MET A 377     -20.143   9.039  22.282  1.00  0.00           N  
ATOM   2841  CA  MET A 377     -20.236   8.052  23.354  1.00  0.00           C  
ATOM   2842  C   MET A 377     -19.059   8.181  24.316  1.00  0.00           C  
ATOM   2843  CB  MET A 377     -20.287   6.636  22.778  1.00  0.00           C  
ATOM   2844  O   MET A 377     -17.943   8.494  23.899  1.00  0.00           O  
ATOM   2845  CG  MET A 377     -21.536   6.352  21.960  1.00  0.00           C  
ATOM   2846  SD  MET A 377     -21.545   4.658  21.254  1.00  0.00           S  
ATOM   2847  CE  MET A 377     -23.109   4.701  20.336  1.00  0.00           C  
ATOM   2848  N   THR A 378     -19.356   8.062  25.606  1.00  0.00           N  
ATOM   2849  CA  THR A 378     -18.320   8.125  26.631  1.00  0.00           C  
ATOM   2850  C   THR A 378     -17.288   7.019  26.425  1.00  0.00           C  
ATOM   2851  CB  THR A 378     -18.923   8.012  28.043  1.00  0.00           C  
ATOM   2852  O   THR A 378     -17.646   5.849  26.275  1.00  0.00           O  
ATOM   2853  CG2 THR A 378     -17.875   8.300  29.113  1.00  0.00           C  
ATOM   2854  OG1 THR A 378     -19.995   8.953  28.175  1.00  0.00           O  
ATOM   2855  N   ASP A 379     -16.107   7.278  26.179  1.00  0.00           N  
ATOM   2856  CA  ASP A 379     -14.976   6.369  26.019  1.00  0.00           C  
ATOM   2857  C   ASP A 379     -14.854   5.892  24.573  1.00  0.00           C  
ATOM   2858  CB  ASP A 379     -15.114   5.169  26.959  1.00  0.00           C  
ATOM   2859  O   ASP A 379     -14.202   4.882  24.300  1.00  0.00           O  
ATOM   2860  CG  ASP A 379     -15.004   5.549  28.425  1.00  0.00           C  
ATOM   2861  OD1 ASP A 379     -14.275   6.509  28.753  1.00  0.00           O  
ATOM   2862  OD2 ASP A 379     -15.649   4.878  29.260  1.00  0.00           O  
ATOM   2863  N   GLY A 380     -15.664   6.511  23.758  1.00  0.00           N  
ATOM   2864  CA  GLY A 380     -15.566   6.219  22.337  1.00  0.00           C  
ATOM   2865  C   GLY A 380     -14.313   6.784  21.697  1.00  0.00           C  
ATOM   2866  O   GLY A 380     -13.698   7.708  22.233  1.00  0.00           O  
ATOM   2867  N   PHE A 381     -13.785   6.140  20.745  1.00  0.00           N  
ATOM   2868  CA  PHE A 381     -12.596   6.586  20.028  1.00  0.00           C  
ATOM   2869  C   PHE A 381     -12.732   6.319  18.534  1.00  0.00           C  
ATOM   2870  CB  PHE A 381     -11.345   5.892  20.575  1.00  0.00           C  
ATOM   2871  O   PHE A 381     -13.558   5.505  18.117  1.00  0.00           O  
ATOM   2872  CG  PHE A 381     -11.428   4.389  20.556  1.00  0.00           C  
ATOM   2873  CD1 PHE A 381     -11.940   3.693  21.644  1.00  0.00           C  
ATOM   2874  CD2 PHE A 381     -10.994   3.672  19.448  1.00  0.00           C  
ATOM   2875  CE1 PHE A 381     -12.018   2.303  21.629  1.00  0.00           C  
ATOM   2876  CE2 PHE A 381     -11.068   2.283  19.426  1.00  0.00           C  
ATOM   2877  CZ  PHE A 381     -11.580   1.599  20.518  1.00  0.00           C  
ATOM   2878  N   GLN A 382     -11.916   7.043  17.754  1.00  0.00           N  
ATOM   2879  CA  GLN A 382     -11.833   6.790  16.319  1.00  0.00           C  
ATOM   2880  C   GLN A 382     -10.845   5.667  16.015  1.00  0.00           C  
ATOM   2881  CB  GLN A 382     -11.430   8.061  15.571  1.00  0.00           C  
ATOM   2882  O   GLN A 382      -9.840   5.513  16.710  1.00  0.00           O  
ATOM   2883  CG  GLN A 382     -12.494   9.149  15.588  1.00  0.00           C  
ATOM   2884  CD  GLN A 382     -12.129  10.342  14.724  1.00  0.00           C  
ATOM   2885  NE2 GLN A 382     -13.058  11.284  14.591  1.00  0.00           N  
ATOM   2886  OE1 GLN A 382     -11.022  10.418  14.184  1.00  0.00           O  
ATOM   2887  N   PHE A 383     -11.164   4.855  15.045  1.00  0.00           N  
ATOM   2888  CA  PHE A 383     -10.278   3.746  14.710  1.00  0.00           C  
ATOM   2889  C   PHE A 383      -9.002   4.253  14.047  1.00  0.00           C  
ATOM   2890  CB  PHE A 383     -10.988   2.749  13.788  1.00  0.00           C  
ATOM   2891  O   PHE A 383      -9.058   5.065  13.122  1.00  0.00           O  
ATOM   2892  CG  PHE A 383     -12.263   2.194  14.361  1.00  0.00           C  
ATOM   2893  CD1 PHE A 383     -12.314   1.748  15.676  1.00  0.00           C  
ATOM   2894  CD2 PHE A 383     -13.413   2.119  13.585  1.00  0.00           C  
ATOM   2895  CE1 PHE A 383     -13.494   1.234  16.210  1.00  0.00           C  
ATOM   2896  CE2 PHE A 383     -14.595   1.606  14.111  1.00  0.00           C  
ATOM   2897  CZ  PHE A 383     -14.634   1.163  15.423  1.00  0.00           C  
ATOM   2898  N   GLU A 384      -7.942   3.852  14.589  1.00  0.00           N  
ATOM   2899  CA  GLU A 384      -6.630   4.155  14.025  1.00  0.00           C  
ATOM   2900  C   GLU A 384      -5.997   2.914  13.401  1.00  0.00           C  
ATOM   2901  CB  GLU A 384      -5.704   4.735  15.098  1.00  0.00           C  
ATOM   2902  O   GLU A 384      -6.304   1.789  13.798  1.00  0.00           O  
ATOM   2903  CG  GLU A 384      -6.165   6.076  15.649  1.00  0.00           C  
ATOM   2904  CD  GLU A 384      -5.230   6.646  16.703  1.00  0.00           C  
ATOM   2905  OE1 GLU A 384      -5.537   7.718  17.272  1.00  0.00           O  
ATOM   2906  OE2 GLU A 384      -4.181   6.016  16.962  1.00  0.00           O  
ATOM   2907  N   TYR A 385      -5.192   3.182  12.417  1.00  0.00           N  
ATOM   2908  CA  TYR A 385      -4.548   2.085  11.703  1.00  0.00           C  
ATOM   2909  C   TYR A 385      -3.032   2.157  11.845  1.00  0.00           C  
ATOM   2910  CB  TYR A 385      -4.935   2.107  10.221  1.00  0.00           C  
ATOM   2911  O   TYR A 385      -2.481   3.218  12.148  1.00  0.00           O  
ATOM   2912  CG  TYR A 385      -6.393   1.805   9.970  1.00  0.00           C  
ATOM   2913  CD1 TYR A 385      -6.807   0.524   9.611  1.00  0.00           C  
ATOM   2914  CD2 TYR A 385      -7.358   2.799  10.089  1.00  0.00           C  
ATOM   2915  CE1 TYR A 385      -8.149   0.241   9.376  1.00  0.00           C  
ATOM   2916  CE2 TYR A 385      -8.702   2.528   9.857  1.00  0.00           C  
ATOM   2917  OH  TYR A 385     -10.417   0.974   9.271  1.00  0.00           O  
ATOM   2918  CZ  TYR A 385      -9.087   1.248   9.502  1.00  0.00           C  
ATOM   2919  N   GLY A 386      -2.511   0.987  11.791  1.00  0.00           N  
ATOM   2920  CA  GLY A 386      -1.069   0.878  11.943  1.00  0.00           C  
ATOM   2921  C   GLY A 386      -0.657   0.086  13.168  1.00  0.00           C  
ATOM   2922  O   GLY A 386      -1.506  -0.338  13.955  1.00  0.00           O  
ATOM   2923  N   GLY A 387       0.457  -0.617  13.128  1.00  0.00           N  
ATOM   2924  CA  GLY A 387       0.971  -1.432  14.217  1.00  0.00           C  
ATOM   2925  C   GLY A 387       1.269  -0.632  15.471  1.00  0.00           C  
ATOM   2926  O   GLY A 387       1.180   0.597  15.466  1.00  0.00           O  
ATOM   2927  N   GLN A 388       1.408  -1.321  16.608  1.00  0.00           N  
ATOM   2928  CA  GLN A 388       1.762  -0.742  17.901  1.00  0.00           C  
ATOM   2929  C   GLN A 388       3.053   0.067  17.806  1.00  0.00           C  
ATOM   2930  CB  GLN A 388       1.905  -1.837  18.958  1.00  0.00           C  
ATOM   2931  O   GLN A 388       4.048  -0.405  17.252  1.00  0.00           O  
ATOM   2932  CG  GLN A 388       0.577  -2.341  19.506  1.00  0.00           C  
ATOM   2933  CD  GLN A 388       0.740  -3.200  20.746  1.00  0.00           C  
ATOM   2934  NE2 GLN A 388      -0.331  -3.879  21.142  1.00  0.00           N  
ATOM   2935  OE1 GLN A 388       1.820  -3.253  21.342  1.00  0.00           O  
ATOM   2936  N   GLY A 389       3.013   1.396  17.969  1.00  0.00           N  
ATOM   2937  CA  GLY A 389       4.201   2.233  18.000  1.00  0.00           C  
ATOM   2938  C   GLY A 389       4.305   3.166  16.808  1.00  0.00           C  
ATOM   2939  O   GLY A 389       5.188   4.025  16.760  1.00  0.00           O  
ATOM   2940  N   SER A 390       3.396   2.981  15.878  1.00  0.00           N  
ATOM   2941  CA  SER A 390       3.424   3.838  14.698  1.00  0.00           C  
ATOM   2942  C   SER A 390       2.726   5.168  14.963  1.00  0.00           C  
ATOM   2943  CB  SER A 390       2.767   3.136  13.509  1.00  0.00           C  
ATOM   2944  O   SER A 390       1.757   5.225  15.722  1.00  0.00           O  
ATOM   2945  OG  SER A 390       3.435   1.922  13.210  1.00  0.00           O  
ATOM   2946  N   ASP A 391       3.329   6.236  14.507  1.00  0.00           N  
ATOM   2947  CA  ASP A 391       2.734   7.568  14.576  1.00  0.00           C  
ATOM   2948  C   ASP A 391       1.553   7.692  13.616  1.00  0.00           C  
ATOM   2949  CB  ASP A 391       3.779   8.640  14.266  1.00  0.00           C  
ATOM   2950  O   ASP A 391       1.697   7.461  12.414  1.00  0.00           O  
ATOM   2951  CG  ASP A 391       3.267  10.052  14.495  1.00  0.00           C  
ATOM   2952  OD1 ASP A 391       2.037  10.245  14.594  1.00  0.00           O  
ATOM   2953  OD2 ASP A 391       4.102  10.978  14.575  1.00  0.00           O  
ATOM   2954  N   PRO A 392       0.320   7.935  14.137  1.00  0.00           N  
ATOM   2955  CA  PRO A 392      -0.891   8.023  13.319  1.00  0.00           C  
ATOM   2956  C   PRO A 392      -0.725   8.950  12.116  1.00  0.00           C  
ATOM   2957  CB  PRO A 392      -1.936   8.574  14.293  1.00  0.00           C  
ATOM   2958  O   PRO A 392      -1.287   8.689  11.049  1.00  0.00           O  
ATOM   2959  CG  PRO A 392      -1.432   8.195  15.648  1.00  0.00           C  
ATOM   2960  CD  PRO A 392       0.069   8.175  15.610  1.00  0.00           C  
ATOM   2961  N   ALA A 393       0.053  10.027  12.275  1.00  0.00           N  
ATOM   2962  CA  ALA A 393       0.288  10.969  11.184  1.00  0.00           C  
ATOM   2963  C   ALA A 393       1.087  10.316  10.059  1.00  0.00           C  
ATOM   2964  CB  ALA A 393       1.015  12.209  11.698  1.00  0.00           C  
ATOM   2965  O   ALA A 393       0.794  10.524   8.880  1.00  0.00           O  
ATOM   2966  N   ASP A 394       2.093   9.545  10.505  1.00  0.00           N  
ATOM   2967  CA  ASP A 394       2.919   8.844   9.527  1.00  0.00           C  
ATOM   2968  C   ASP A 394       2.111   7.780   8.787  1.00  0.00           C  
ATOM   2969  CB  ASP A 394       4.131   8.204  10.209  1.00  0.00           C  
ATOM   2970  O   ASP A 394       2.244   7.627   7.571  1.00  0.00           O  
ATOM   2971  CG  ASP A 394       5.131   9.226  10.720  1.00  0.00           C  
ATOM   2972  OD1 ASP A 394       5.126  10.379  10.239  1.00  0.00           O  
ATOM   2973  OD2 ASP A 394       5.935   8.873  11.610  1.00  0.00           O  
ATOM   2974  N   VAL A 395       1.252   7.094   9.509  1.00  0.00           N  
ATOM   2975  CA  VAL A 395       0.430   6.035   8.933  1.00  0.00           C  
ATOM   2976  C   VAL A 395      -0.554   6.632   7.929  1.00  0.00           C  
ATOM   2977  CB  VAL A 395      -0.332   5.250  10.024  1.00  0.00           C  
ATOM   2978  O   VAL A 395      -0.799   6.052   6.870  1.00  0.00           O  
ATOM   2979  CG1 VAL A 395      -1.297   4.248   9.394  1.00  0.00           C  
ATOM   2980  CG2 VAL A 395       0.650   4.540  10.954  1.00  0.00           C  
ATOM   2981  N   ALA A 396      -1.109   7.803   8.303  1.00  0.00           N  
ATOM   2982  CA  ALA A 396      -2.041   8.494   7.414  1.00  0.00           C  
ATOM   2983  C   ALA A 396      -1.394   8.791   6.065  1.00  0.00           C  
ATOM   2984  CB  ALA A 396      -2.534   9.786   8.061  1.00  0.00           C  
ATOM   2985  O   ALA A 396      -2.022   8.623   5.018  1.00  0.00           O  
ATOM   2986  N   ILE A 397      -0.132   9.254   6.104  1.00  0.00           N  
ATOM   2987  CA  ILE A 397       0.605   9.548   4.880  1.00  0.00           C  
ATOM   2988  C   ILE A 397       0.838   8.257   4.097  1.00  0.00           C  
ATOM   2989  CB  ILE A 397       1.952  10.241   5.184  1.00  0.00           C  
ATOM   2990  O   ILE A 397       0.664   8.225   2.877  1.00  0.00           O  
ATOM   2991  CG1 ILE A 397       1.714  11.612   5.827  1.00  0.00           C  
ATOM   2992  CG2 ILE A 397       2.792  10.372   3.910  1.00  0.00           C  
ATOM   2993  CD1 ILE A 397       2.966  12.246   6.415  1.00  0.00           C  
ATOM   2994  N   GLN A 398       1.215   7.166   4.828  1.00  0.00           N  
ATOM   2995  CA  GLN A 398       1.442   5.870   4.197  1.00  0.00           C  
ATOM   2996  C   GLN A 398       0.173   5.357   3.521  1.00  0.00           C  
ATOM   2997  CB  GLN A 398       1.938   4.852   5.225  1.00  0.00           C  
ATOM   2998  O   GLN A 398       0.223   4.851   2.399  1.00  0.00           O  
ATOM   2999  CG  GLN A 398       3.279   5.211   5.849  1.00  0.00           C  
ATOM   3000  CD  GLN A 398       4.418   5.187   4.846  1.00  0.00           C  
ATOM   3001  NE2 GLN A 398       5.649   5.237   5.346  1.00  0.00           N  
ATOM   3002  OE1 GLN A 398       4.194   5.123   3.634  1.00  0.00           O  
ATOM   3003  N   LEU A 399      -0.931   5.514   4.152  1.00  0.00           N  
ATOM   3004  CA  LEU A 399      -2.214   5.068   3.619  1.00  0.00           C  
ATOM   3005  C   LEU A 399      -2.590   5.864   2.373  1.00  0.00           C  
ATOM   3006  CB  LEU A 399      -3.312   5.205   4.677  1.00  0.00           C  
ATOM   3007  O   LEU A 399      -3.188   5.320   1.441  1.00  0.00           O  
ATOM   3008  CG  LEU A 399      -3.252   4.221   5.847  1.00  0.00           C  
ATOM   3009  CD1 LEU A 399      -4.373   4.510   6.839  1.00  0.00           C  
ATOM   3010  CD2 LEU A 399      -3.334   2.784   5.342  1.00  0.00           C  
ATOM   3011  N   THR A 400      -2.231   7.182   2.367  1.00  0.00           N  
ATOM   3012  CA  THR A 400      -2.478   8.022   1.200  1.00  0.00           C  
ATOM   3013  C   THR A 400      -1.772   7.459  -0.031  1.00  0.00           C  
ATOM   3014  CB  THR A 400      -2.014   9.470   1.444  1.00  0.00           C  
ATOM   3015  O   THR A 400      -2.372   7.352  -1.102  1.00  0.00           O  
ATOM   3016  CG2 THR A 400      -2.257  10.340   0.216  1.00  0.00           C  
ATOM   3017  OG1 THR A 400      -2.736  10.016   2.554  1.00  0.00           O  
ATOM   3018  N   PHE A 401      -0.503   7.065   0.100  1.00  0.00           N  
ATOM   3019  CA  PHE A 401       0.274   6.521  -1.008  1.00  0.00           C  
ATOM   3020  C   PHE A 401      -0.236   5.138  -1.398  1.00  0.00           C  
ATOM   3021  CB  PHE A 401       1.759   6.448  -0.640  1.00  0.00           C  
ATOM   3022  O   PHE A 401      -0.257   4.791  -2.580  1.00  0.00           O  
ATOM   3023  CG  PHE A 401       2.500   7.742  -0.845  1.00  0.00           C  
ATOM   3024  CD1 PHE A 401       3.223   7.967  -2.010  1.00  0.00           C  
ATOM   3025  CD2 PHE A 401       2.472   8.733   0.127  1.00  0.00           C  
ATOM   3026  CE1 PHE A 401       3.909   9.164  -2.203  1.00  0.00           C  
ATOM   3027  CE2 PHE A 401       3.155   9.931  -0.058  1.00  0.00           C  
ATOM   3028  CZ  PHE A 401       3.875  10.145  -1.224  1.00  0.00           C  
ATOM   3029  N   LEU A 402      -0.637   4.375  -0.386  1.00  0.00           N  
ATOM   3030  CA  LEU A 402      -1.215   3.069  -0.683  1.00  0.00           C  
ATOM   3031  C   LEU A 402      -2.468   3.211  -1.540  1.00  0.00           C  
ATOM   3032  CB  LEU A 402      -1.549   2.324   0.612  1.00  0.00           C  
ATOM   3033  O   LEU A 402      -2.685   2.424  -2.465  1.00  0.00           O  
ATOM   3034  CG  LEU A 402      -0.404   1.547   1.263  1.00  0.00           C  
ATOM   3035  CD1 LEU A 402      -0.867   0.917   2.572  1.00  0.00           C  
ATOM   3036  CD2 LEU A 402       0.129   0.481   0.310  1.00  0.00           C  
ATOM   3037  N   ARG A 403      -3.200   4.218  -1.230  1.00  0.00           N  
ATOM   3038  CA  ARG A 403      -4.412   4.489  -1.996  1.00  0.00           C  
ATOM   3039  C   ARG A 403      -4.079   4.824  -3.446  1.00  0.00           C  
ATOM   3040  CB  ARG A 403      -5.203   5.635  -1.362  1.00  0.00           C  
ATOM   3041  O   ARG A 403      -4.773   4.384  -4.365  1.00  0.00           O  
ATOM   3042  CG  ARG A 403      -5.873   5.268  -0.047  1.00  0.00           C  
ATOM   3043  CD  ARG A 403      -6.503   6.481   0.623  1.00  0.00           C  
ATOM   3044  NE  ARG A 403      -6.863   6.203   2.011  1.00  0.00           N  
ATOM   3045  NH1 ARG A 403      -7.213   8.415   2.579  1.00  0.00           N  
ATOM   3046  NH2 ARG A 403      -7.502   6.765   4.144  1.00  0.00           N  
ATOM   3047  CZ  ARG A 403      -7.192   7.128   2.908  1.00  0.00           C  
ATOM   3048  N   LEU A 404      -3.009   5.558  -3.653  1.00  0.00           N  
ATOM   3049  CA  LEU A 404      -2.583   5.992  -4.980  1.00  0.00           C  
ATOM   3050  C   LEU A 404      -2.074   4.812  -5.801  1.00  0.00           C  
ATOM   3051  CB  LEU A 404      -1.491   7.060  -4.869  1.00  0.00           C  
ATOM   3052  O   LEU A 404      -2.210   4.799  -7.027  1.00  0.00           O  
ATOM   3053  CG  LEU A 404      -1.932   8.429  -4.349  1.00  0.00           C  
ATOM   3054  CD1 LEU A 404      -0.716   9.307  -4.073  1.00  0.00           C  
ATOM   3055  CD2 LEU A 404      -2.870   9.103  -5.344  1.00  0.00           C  
ATOM   3056  N   MET A 405      -1.589   3.814  -5.111  1.00  0.00           N  
ATOM   3057  CA  MET A 405      -0.920   2.713  -5.797  1.00  0.00           C  
ATOM   3058  C   MET A 405      -1.847   1.508  -5.924  1.00  0.00           C  
ATOM   3059  CB  MET A 405       0.358   2.314  -5.057  1.00  0.00           C  
ATOM   3060  O   MET A 405      -1.470   0.488  -6.503  1.00  0.00           O  
ATOM   3061  CG  MET A 405       1.424   3.396  -5.050  1.00  0.00           C  
ATOM   3062  SD  MET A 405       2.967   2.858  -4.215  1.00  0.00           S  
ATOM   3063  CE  MET A 405       2.385   2.761  -2.499  1.00  0.00           C  
ATOM   3064  N   SER A 406      -3.039   1.618  -5.367  1.00  0.00           N  
ATOM   3065  CA  SER A 406      -3.987   0.508  -5.381  1.00  0.00           C  
ATOM   3066  C   SER A 406      -5.178   0.810  -6.286  1.00  0.00           C  
ATOM   3067  CB  SER A 406      -4.478   0.204  -3.964  1.00  0.00           C  
ATOM   3068  O   SER A 406      -5.499   1.974  -6.530  1.00  0.00           O  
ATOM   3069  OG  SER A 406      -3.390  -0.110  -3.112  1.00  0.00           O  
ATOM   3070  N   THR A 407      -5.734  -0.208  -6.785  1.00  0.00           N  
ATOM   3071  CA  THR A 407      -6.901  -0.074  -7.651  1.00  0.00           C  
ATOM   3072  C   THR A 407      -8.189  -0.276  -6.858  1.00  0.00           C  
ATOM   3073  CB  THR A 407      -6.850  -1.078  -8.817  1.00  0.00           C  
ATOM   3074  O   THR A 407      -9.236   0.267  -7.215  1.00  0.00           O  
ATOM   3075  CG2 THR A 407      -5.714  -0.748  -9.779  1.00  0.00           C  
ATOM   3076  OG1 THR A 407      -6.650  -2.398  -8.295  1.00  0.00           O  
ATOM   3077  N   GLU A 408      -8.077  -1.033  -5.732  1.00  0.00           N  
ATOM   3078  CA  GLU A 408      -9.222  -1.382  -4.897  1.00  0.00           C  
ATOM   3079  C   GLU A 408      -8.807  -1.563  -3.439  1.00  0.00           C  
ATOM   3080  CB  GLU A 408      -9.897  -2.655  -5.414  1.00  0.00           C  
ATOM   3081  O   GLU A 408      -7.636  -1.814  -3.149  1.00  0.00           O  
ATOM   3082  CG  GLU A 408      -9.000  -3.884  -5.381  1.00  0.00           C  
ATOM   3083  CD  GLU A 408      -9.670  -5.132  -5.933  1.00  0.00           C  
ATOM   3084  OE1 GLU A 408      -9.102  -6.238  -5.792  1.00  0.00           O  
ATOM   3085  OE2 GLU A 408     -10.770  -5.001  -6.513  1.00  0.00           O  
ATOM   3086  N   ALA A 409      -9.872  -1.208  -2.567  1.00  0.00           N  
ATOM   3087  CA  ALA A 409      -9.665  -1.468  -1.145  1.00  0.00           C  
ATOM   3088  C   ALA A 409     -10.897  -2.118  -0.521  1.00  0.00           C  
ATOM   3089  CB  ALA A 409      -9.322  -0.173  -0.411  1.00  0.00           C  
ATOM   3090  O   ALA A 409     -12.017  -1.926  -1.000  1.00  0.00           O  
ATOM   3091  N   SER A 410     -10.540  -3.017   0.406  1.00  0.00           N  
ATOM   3092  CA  SER A 410     -11.637  -3.675   1.109  1.00  0.00           C  
ATOM   3093  C   SER A 410     -11.377  -3.728   2.612  1.00  0.00           C  
ATOM   3094  CB  SER A 410     -11.848  -5.090   0.570  1.00  0.00           C  
ATOM   3095  O   SER A 410     -10.225  -3.745   3.047  1.00  0.00           O  
ATOM   3096  OG  SER A 410     -10.718  -5.903   0.835  1.00  0.00           O  
ATOM   3097  N   GLN A 411     -12.505  -3.511   3.305  1.00  0.00           N  
ATOM   3098  CA  GLN A 411     -12.411  -3.603   4.758  1.00  0.00           C  
ATOM   3099  C   GLN A 411     -13.643  -4.286   5.347  1.00  0.00           C  
ATOM   3100  CB  GLN A 411     -12.235  -2.214   5.375  1.00  0.00           C  
ATOM   3101  O   GLN A 411     -14.770  -3.999   4.942  1.00  0.00           O  
ATOM   3102  CG  GLN A 411     -11.907  -2.238   6.861  1.00  0.00           C  
ATOM   3103  CD  GLN A 411     -11.619  -0.858   7.421  1.00  0.00           C  
ATOM   3104  NE2 GLN A 411     -10.984  -0.812   8.588  1.00  0.00           N  
ATOM   3105  OE1 GLN A 411     -11.964   0.158   6.811  1.00  0.00           O  
ATOM   3106  N   ASN A 412     -13.262  -5.161   6.358  1.00  0.00           N  
ATOM   3107  CA  ASN A 412     -14.334  -5.868   7.051  1.00  0.00           C  
ATOM   3108  C   ASN A 412     -14.504  -5.365   8.482  1.00  0.00           C  
ATOM   3109  CB  ASN A 412     -14.074  -7.376   7.046  1.00  0.00           C  
ATOM   3110  O   ASN A 412     -13.519  -5.145   9.188  1.00  0.00           O  
ATOM   3111  CG  ASN A 412     -14.164  -7.979   5.657  1.00  0.00           C  
ATOM   3112  ND2 ASN A 412     -13.664  -9.201   5.509  1.00  0.00           N  
ATOM   3113  OD1 ASN A 412     -14.677  -7.353   4.727  1.00  0.00           O  
ATOM   3114  N   ILE A 413     -15.803  -5.146   8.767  1.00  0.00           N  
ATOM   3115  CA  ILE A 413     -16.094  -4.754  10.142  1.00  0.00           C  
ATOM   3116  C   ILE A 413     -17.185  -5.656  10.715  1.00  0.00           C  
ATOM   3117  CB  ILE A 413     -16.523  -3.273  10.228  1.00  0.00           C  
ATOM   3118  O   ILE A 413     -18.206  -5.895  10.066  1.00  0.00           O  
ATOM   3119  CG1 ILE A 413     -15.418  -2.364   9.680  1.00  0.00           C  
ATOM   3120  CG2 ILE A 413     -16.876  -2.896  11.671  1.00  0.00           C  
ATOM   3121  CD1 ILE A 413     -15.821  -0.901   9.559  1.00  0.00           C  
ATOM   3122  N   THR A 414     -16.854  -6.002  11.855  1.00  0.00           N  
ATOM   3123  CA  THR A 414     -17.835  -6.834  12.542  1.00  0.00           C  
ATOM   3124  C   THR A 414     -18.479  -6.070  13.696  1.00  0.00           C  
ATOM   3125  CB  THR A 414     -17.194  -8.129  13.075  1.00  0.00           C  
ATOM   3126  O   THR A 414     -17.781  -5.521  14.549  1.00  0.00           O  
ATOM   3127  CG2 THR A 414     -18.241  -9.045  13.699  1.00  0.00           C  
ATOM   3128  OG1 THR A 414     -16.555  -8.819  11.994  1.00  0.00           O  
ATOM   3129  N   TYR A 415     -19.836  -5.986  13.627  1.00  0.00           N  
ATOM   3130  CA  TYR A 415     -20.608  -5.343  14.685  1.00  0.00           C  
ATOM   3131  C   TYR A 415     -21.247  -6.380  15.601  1.00  0.00           C  
ATOM   3132  CB  TYR A 415     -21.690  -4.438  14.086  1.00  0.00           C  
ATOM   3133  O   TYR A 415     -22.162  -7.098  15.193  1.00  0.00           O  
ATOM   3134  CG  TYR A 415     -22.516  -3.713  15.120  1.00  0.00           C  
ATOM   3135  CD1 TYR A 415     -23.799  -4.148  15.446  1.00  0.00           C  
ATOM   3136  CD2 TYR A 415     -22.015  -2.591  15.774  1.00  0.00           C  
ATOM   3137  CE1 TYR A 415     -24.564  -3.481  16.398  1.00  0.00           C  
ATOM   3138  CE2 TYR A 415     -22.772  -1.918  16.727  1.00  0.00           C  
ATOM   3139  OH  TYR A 415     -24.796  -1.706  17.974  1.00  0.00           O  
ATOM   3140  CZ  TYR A 415     -24.043  -2.369  17.032  1.00  0.00           C  
ATOM   3141  N   HIS A 416     -20.672  -6.406  16.651  1.00  0.00           N  
ATOM   3142  CA  HIS A 416     -21.230  -7.311  17.650  1.00  0.00           C  
ATOM   3143  C   HIS A 416     -22.403  -6.668  18.382  1.00  0.00           C  
ATOM   3144  CB  HIS A 416     -20.154  -7.733  18.652  1.00  0.00           C  
ATOM   3145  O   HIS A 416     -22.310  -5.521  18.826  1.00  0.00           O  
ATOM   3146  CG  HIS A 416     -19.038  -8.518  18.038  1.00  0.00           C  
ATOM   3147  CD2 HIS A 416     -17.816  -8.133  17.601  1.00  0.00           C  
ATOM   3148  ND1 HIS A 416     -19.119  -9.875  17.813  1.00  0.00           N  
ATOM   3149  CE1 HIS A 416     -17.991 -10.292  17.263  1.00  0.00           C  
ATOM   3150  NE2 HIS A 416     -17.184  -9.254  17.123  1.00  0.00           N  
ATOM   3151  N   CYS A 417     -23.523  -7.359  18.349  1.00  0.00           N  
ATOM   3152  CA  CYS A 417     -24.713  -6.677  18.847  1.00  0.00           C  
ATOM   3153  C   CYS A 417     -25.435  -7.528  19.885  1.00  0.00           C  
ATOM   3154  CB  CYS A 417     -25.662  -6.347  17.695  1.00  0.00           C  
ATOM   3155  O   CYS A 417     -25.350  -8.757  19.854  1.00  0.00           O  
ATOM   3156  SG  CYS A 417     -26.180  -7.791  16.742  1.00  0.00           S  
ATOM   3157  N   LYS A 418     -25.895  -6.885  20.936  1.00  0.00           N  
ATOM   3158  CA  LYS A 418     -26.860  -7.392  21.908  1.00  0.00           C  
ATOM   3159  C   LYS A 418     -28.069  -6.467  22.017  1.00  0.00           C  
ATOM   3160  CB  LYS A 418     -26.203  -7.560  23.279  1.00  0.00           C  
ATOM   3161  O   LYS A 418     -27.937  -5.310  22.419  1.00  0.00           O  
ATOM   3162  CG  LYS A 418     -27.073  -8.279  24.299  1.00  0.00           C  
ATOM   3163  CD  LYS A 418     -26.334  -8.494  25.613  1.00  0.00           C  
ATOM   3164  CE  LYS A 418     -27.199  -9.227  26.629  1.00  0.00           C  
ATOM   3165  NZ  LYS A 418     -26.465  -9.473  27.906  1.00  0.00           N  
ATOM   3166  N   ASN A 419     -29.319  -6.940  21.580  1.00  0.00           N  
ATOM   3167  CA  ASN A 419     -30.549  -6.155  21.547  1.00  0.00           C  
ATOM   3168  C   ASN A 419     -30.365  -4.858  20.762  1.00  0.00           C  
ATOM   3169  CB  ASN A 419     -31.032  -5.852  22.967  1.00  0.00           C  
ATOM   3170  O   ASN A 419     -30.835  -3.801  21.184  1.00  0.00           O  
ATOM   3171  CG  ASN A 419     -31.418  -7.103  23.731  1.00  0.00           C  
ATOM   3172  ND2 ASN A 419     -31.134  -7.117  25.028  1.00  0.00           N  
ATOM   3173  OD1 ASN A 419     -31.966  -8.049  23.161  1.00  0.00           O  
ATOM   3174  N   SER A 420     -29.654  -4.956  19.822  1.00  0.00           N  
ATOM   3175  CA  SER A 420     -29.347  -3.828  18.949  1.00  0.00           C  
ATOM   3176  C   SER A 420     -29.423  -4.229  17.479  1.00  0.00           C  
ATOM   3177  CB  SER A 420     -27.959  -3.268  19.262  1.00  0.00           C  
ATOM   3178  O   SER A 420     -28.750  -5.170  17.053  1.00  0.00           O  
ATOM   3179  OG  SER A 420     -27.656  -2.171  18.418  1.00  0.00           O  
ATOM   3180  N   VAL A 421     -30.216  -3.498  16.747  1.00  0.00           N  
ATOM   3181  CA  VAL A 421     -30.338  -3.753  15.316  1.00  0.00           C  
ATOM   3182  C   VAL A 421     -29.176  -3.095  14.573  1.00  0.00           C  
ATOM   3183  CB  VAL A 421     -31.685  -3.239  14.761  1.00  0.00           C  
ATOM   3184  O   VAL A 421     -28.908  -1.906  14.758  1.00  0.00           O  
ATOM   3185  CG1 VAL A 421     -31.783  -3.496  13.258  1.00  0.00           C  
ATOM   3186  CG2 VAL A 421     -32.851  -3.897  15.496  1.00  0.00           C  
ATOM   3187  N   ALA A 422     -28.557  -3.809  13.810  1.00  0.00           N  
ATOM   3188  CA  ALA A 422     -27.390  -3.284  13.104  1.00  0.00           C  
ATOM   3189  C   ALA A 422     -27.740  -2.911  11.666  1.00  0.00           C  
ATOM   3190  CB  ALA A 422     -26.253  -4.303  13.125  1.00  0.00           C  
ATOM   3191  O   ALA A 422     -27.215  -1.935  11.126  1.00  0.00           O  
ATOM   3192  N   TYR A 423     -28.562  -3.586  11.016  1.00  0.00           N  
ATOM   3193  CA  TYR A 423     -28.886  -3.373   9.609  1.00  0.00           C  
ATOM   3194  C   TYR A 423     -30.379  -3.554   9.360  1.00  0.00           C  
ATOM   3195  CB  TYR A 423     -28.089  -4.334   8.722  1.00  0.00           C  
ATOM   3196  O   TYR A 423     -31.122  -2.574   9.269  1.00  0.00           O  
ATOM   3197  CG  TYR A 423     -28.259  -4.079   7.244  1.00  0.00           C  
ATOM   3198  CD1 TYR A 423     -28.904  -5.006   6.428  1.00  0.00           C  
ATOM   3199  CD2 TYR A 423     -27.775  -2.913   6.662  1.00  0.00           C  
ATOM   3200  CE1 TYR A 423     -29.062  -4.776   5.064  1.00  0.00           C  
ATOM   3201  CE2 TYR A 423     -27.928  -2.673   5.300  1.00  0.00           C  
ATOM   3202  OH  TYR A 423     -28.725  -3.376   3.163  1.00  0.00           O  
ATOM   3203  CZ  TYR A 423     -28.572  -3.608   4.511  1.00  0.00           C  
ATOM   3204  N   MET A 424     -30.983  -4.859   9.188  1.00  0.00           N  
ATOM   3205  CA  MET A 424     -32.400  -5.083   8.911  1.00  0.00           C  
ATOM   3206  C   MET A 424     -33.176  -5.318  10.202  1.00  0.00           C  
ATOM   3207  CB  MET A 424     -32.582  -6.273   7.967  1.00  0.00           C  
ATOM   3208  O   MET A 424     -32.774  -6.134  11.033  1.00  0.00           O  
ATOM   3209  CG  MET A 424     -34.033  -6.563   7.620  1.00  0.00           C  
ATOM   3210  SD  MET A 424     -34.710  -5.386   6.386  1.00  0.00           S  
ATOM   3211  CE  MET A 424     -33.707  -5.826   4.940  1.00  0.00           C  
ATOM   3212  N   ASP A 425     -34.303  -4.589  10.295  1.00  0.00           N  
ATOM   3213  CA  ASP A 425     -35.227  -4.779  11.409  1.00  0.00           C  
ATOM   3214  C   ASP A 425     -36.252  -5.867  11.094  1.00  0.00           C  
ATOM   3215  CB  ASP A 425     -35.939  -3.468  11.745  1.00  0.00           C  
ATOM   3216  O   ASP A 425     -37.058  -5.720  10.175  1.00  0.00           O  
ATOM   3217  CG  ASP A 425     -36.778  -3.556  13.009  1.00  0.00           C  
ATOM   3218  OD1 ASP A 425     -36.993  -4.674  13.522  1.00  0.00           O  
ATOM   3219  OD2 ASP A 425     -37.231  -2.496  13.493  1.00  0.00           O  
ATOM   3220  N   GLN A 426     -36.226  -6.998  11.821  1.00  0.00           N  
ATOM   3221  CA  GLN A 426     -37.068  -8.157  11.542  1.00  0.00           C  
ATOM   3222  C   GLN A 426     -38.547  -7.813  11.702  1.00  0.00           C  
ATOM   3223  CB  GLN A 426     -36.698  -9.324  12.458  1.00  0.00           C  
ATOM   3224  O   GLN A 426     -39.386  -8.286  10.934  1.00  0.00           O  
ATOM   3225  CG  GLN A 426     -37.347 -10.644  12.066  1.00  0.00           C  
ATOM   3226  CD  GLN A 426     -36.907 -11.799  12.946  1.00  0.00           C  
ATOM   3227  NE2 GLN A 426     -37.215 -13.020  12.520  1.00  0.00           N  
ATOM   3228  OE1 GLN A 426     -36.297 -11.596  14.000  1.00  0.00           O  
ATOM   3229  N   GLN A 427     -38.954  -6.939  12.568  1.00  0.00           N  
ATOM   3230  CA  GLN A 427     -40.339  -6.586  12.862  1.00  0.00           C  
ATOM   3231  C   GLN A 427     -40.939  -5.739  11.743  1.00  0.00           C  
ATOM   3232  CB  GLN A 427     -40.433  -5.839  14.193  1.00  0.00           C  
ATOM   3233  O   GLN A 427     -42.058  -5.996  11.296  1.00  0.00           O  
ATOM   3234  CG  GLN A 427     -40.107  -6.701  15.406  1.00  0.00           C  
ATOM   3235  CD  GLN A 427     -40.199  -5.935  16.712  1.00  0.00           C  
ATOM   3236  NE2 GLN A 427     -39.695  -6.533  17.787  1.00  0.00           N  
ATOM   3237  OE1 GLN A 427     -40.717  -4.815  16.755  1.00  0.00           O  
ATOM   3238  N   THR A 428     -40.172  -4.835  11.269  1.00  0.00           N  
ATOM   3239  CA  THR A 428     -40.673  -3.885  10.282  1.00  0.00           C  
ATOM   3240  C   THR A 428     -40.270  -4.307   8.871  1.00  0.00           C  
ATOM   3241  CB  THR A 428     -40.156  -2.462  10.562  1.00  0.00           C  
ATOM   3242  O   THR A 428     -40.930  -3.943   7.897  1.00  0.00           O  
ATOM   3243  CG2 THR A 428     -40.591  -1.981  11.942  1.00  0.00           C  
ATOM   3244  OG1 THR A 428     -38.725  -2.459  10.497  1.00  0.00           O  
ATOM   3245  N   GLY A 429     -39.211  -5.063   8.746  1.00  0.00           N  
ATOM   3246  CA  GLY A 429     -38.683  -5.490   7.460  1.00  0.00           C  
ATOM   3247  C   GLY A 429     -37.959  -4.384   6.716  1.00  0.00           C  
ATOM   3248  O   GLY A 429     -37.656  -4.521   5.530  1.00  0.00           O  
ATOM   3249  N   ASN A 430     -37.745  -3.262   7.302  1.00  0.00           N  
ATOM   3250  CA  ASN A 430     -37.072  -2.145   6.647  1.00  0.00           C  
ATOM   3251  C   ASN A 430     -35.669  -1.929   7.209  1.00  0.00           C  
ATOM   3252  CB  ASN A 430     -37.900  -0.866   6.780  1.00  0.00           C  
ATOM   3253  O   ASN A 430     -35.247  -2.637   8.124  1.00  0.00           O  
ATOM   3254  CG  ASN A 430     -38.053  -0.416   8.220  1.00  0.00           C  
ATOM   3255  ND2 ASN A 430     -39.225   0.109   8.556  1.00  0.00           N  
ATOM   3256  OD1 ASN A 430     -37.124  -0.538   9.022  1.00  0.00           O  
ATOM   3257  N   LEU A 431     -34.797  -1.028   6.623  1.00  0.00           N  
ATOM   3258  CA  LEU A 431     -33.404  -0.770   6.972  1.00  0.00           C  
ATOM   3259  C   LEU A 431     -33.257   0.585   7.658  1.00  0.00           C  
ATOM   3260  CB  LEU A 431     -32.520  -0.820   5.722  1.00  0.00           C  
ATOM   3261  O   LEU A 431     -32.176   1.178   7.645  1.00  0.00           O  
ATOM   3262  CG  LEU A 431     -32.552  -2.122   4.921  1.00  0.00           C  
ATOM   3263  CD1 LEU A 431     -31.705  -1.989   3.660  1.00  0.00           C  
ATOM   3264  CD2 LEU A 431     -32.068  -3.288   5.776  1.00  0.00           C  
ATOM   3265  N   LYS A 432     -34.293   0.991   8.135  1.00  0.00           N  
ATOM   3266  CA  LYS A 432     -34.301   2.332   8.712  1.00  0.00           C  
ATOM   3267  C   LYS A 432     -33.455   2.391   9.980  1.00  0.00           C  
ATOM   3268  CB  LYS A 432     -35.733   2.777   9.015  1.00  0.00           C  
ATOM   3269  O   LYS A 432     -32.987   3.462  10.372  1.00  0.00           O  
ATOM   3270  CG  LYS A 432     -36.577   3.037   7.776  1.00  0.00           C  
ATOM   3271  CD  LYS A 432     -37.924   3.649   8.135  1.00  0.00           C  
ATOM   3272  CE  LYS A 432     -38.753   3.947   6.893  1.00  0.00           C  
ATOM   3273  NZ  LYS A 432     -40.084   4.528   7.241  1.00  0.00           N  
ATOM   3274  N   LYS A 433     -33.194   1.232  10.606  1.00  0.00           N  
ATOM   3275  CA  LYS A 433     -32.441   1.186  11.857  1.00  0.00           C  
ATOM   3276  C   LYS A 433     -31.000   0.744  11.616  1.00  0.00           C  
ATOM   3277  CB  LYS A 433     -33.117   0.247  12.857  1.00  0.00           C  
ATOM   3278  O   LYS A 433     -30.292   0.379  12.556  1.00  0.00           O  
ATOM   3279  CG  LYS A 433     -34.469   0.739  13.352  1.00  0.00           C  
ATOM   3280  CD  LYS A 433     -35.058  -0.200  14.396  1.00  0.00           C  
ATOM   3281  CE  LYS A 433     -36.424   0.276  14.871  1.00  0.00           C  
ATOM   3282  NZ  LYS A 433     -37.024  -0.664  15.864  1.00  0.00           N  
ATOM   3283  N   ALA A 434     -30.593   0.748  10.350  1.00  0.00           N  
ATOM   3284  CA  ALA A 434     -29.256   0.294   9.976  1.00  0.00           C  
ATOM   3285  C   ALA A 434     -28.187   1.252  10.494  1.00  0.00           C  
ATOM   3286  CB  ALA A 434     -29.147   0.151   8.459  1.00  0.00           C  
ATOM   3287  O   ALA A 434     -28.404   2.465  10.546  1.00  0.00           O  
ATOM   3288  N   LEU A 435     -27.083   0.707  10.948  1.00  0.00           N  
ATOM   3289  CA  LEU A 435     -25.985   1.531  11.443  1.00  0.00           C  
ATOM   3290  C   LEU A 435     -25.308   2.279  10.299  1.00  0.00           C  
ATOM   3291  CB  LEU A 435     -24.959   0.669  12.182  1.00  0.00           C  
ATOM   3292  O   LEU A 435     -25.496   1.935   9.130  1.00  0.00           O  
ATOM   3293  CG  LEU A 435     -24.324  -0.468  11.379  1.00  0.00           C  
ATOM   3294  CD1 LEU A 435     -23.149   0.054  10.559  1.00  0.00           C  
ATOM   3295  CD2 LEU A 435     -23.878  -1.594  12.306  1.00  0.00           C  
ATOM   3296  N   LEU A 436     -24.589   3.254  10.685  1.00  0.00           N  
ATOM   3297  CA  LEU A 436     -23.842   4.085   9.746  1.00  0.00           C  
ATOM   3298  C   LEU A 436     -22.339   3.932   9.961  1.00  0.00           C  
ATOM   3299  CB  LEU A 436     -24.243   5.555   9.894  1.00  0.00           C  
ATOM   3300  O   LEU A 436     -21.889   3.715  11.088  1.00  0.00           O  
ATOM   3301  CG  LEU A 436     -25.704   5.893   9.591  1.00  0.00           C  
ATOM   3302  CD1 LEU A 436     -25.996   7.346   9.947  1.00  0.00           C  
ATOM   3303  CD2 LEU A 436     -26.023   5.621   8.125  1.00  0.00           C  
ATOM   3304  N   LEU A 437     -21.652   3.963   8.847  1.00  0.00           N  
ATOM   3305  CA  LEU A 437     -20.193   3.981   8.893  1.00  0.00           C  
ATOM   3306  C   LEU A 437     -19.647   5.286   8.324  1.00  0.00           C  
ATOM   3307  CB  LEU A 437     -19.618   2.792   8.119  1.00  0.00           C  
ATOM   3308  O   LEU A 437     -20.210   5.838   7.375  1.00  0.00           O  
ATOM   3309  CG  LEU A 437     -20.092   1.405   8.554  1.00  0.00           C  
ATOM   3310  CD1 LEU A 437     -19.582   0.343   7.587  1.00  0.00           C  
ATOM   3311  CD2 LEU A 437     -19.633   1.105   9.977  1.00  0.00           C  
ATOM   3312  N   GLN A 438     -18.610   5.723   8.949  1.00  0.00           N  
ATOM   3313  CA  GLN A 438     -17.960   6.933   8.458  1.00  0.00           C  
ATOM   3314  C   GLN A 438     -16.622   6.610   7.798  1.00  0.00           C  
ATOM   3315  CB  GLN A 438     -17.756   7.933   9.597  1.00  0.00           C  
ATOM   3316  O   GLN A 438     -15.762   5.972   8.407  1.00  0.00           O  
ATOM   3317  CG  GLN A 438     -17.218   9.283   9.141  1.00  0.00           C  
ATOM   3318  CD  GLN A 438     -17.806  10.444   9.921  1.00  0.00           C  
ATOM   3319  NE2 GLN A 438     -17.504  11.663   9.488  1.00  0.00           N  
ATOM   3320  OE1 GLN A 438     -18.527  10.246  10.903  1.00  0.00           O  
ATOM   3321  N   GLY A 439     -16.490   7.013   6.557  1.00  0.00           N  
ATOM   3322  CA  GLY A 439     -15.238   6.837   5.839  1.00  0.00           C  
ATOM   3323  C   GLY A 439     -14.182   7.856   6.223  1.00  0.00           C  
ATOM   3324  O   GLY A 439     -14.451   8.774   7.001  1.00  0.00           O  
ATOM   3325  N   SER A 440     -12.946   7.832   5.822  1.00  0.00           N  
ATOM   3326  CA  SER A 440     -11.838   8.741   6.099  1.00  0.00           C  
ATOM   3327  C   SER A 440     -12.048  10.091   5.421  1.00  0.00           C  
ATOM   3328  CB  SER A 440     -10.515   8.130   5.638  1.00  0.00           C  
ATOM   3329  O   SER A 440     -11.465  11.095   5.832  1.00  0.00           O  
ATOM   3330  OG  SER A 440     -10.540   7.868   4.245  1.00  0.00           O  
ATOM   3331  N   ASN A 441     -12.919  10.130   4.385  1.00  0.00           N  
ATOM   3332  CA  ASN A 441     -13.200  11.358   3.648  1.00  0.00           C  
ATOM   3333  C   ASN A 441     -14.454  12.052   4.173  1.00  0.00           C  
ATOM   3334  CB  ASN A 441     -13.342  11.066   2.153  1.00  0.00           C  
ATOM   3335  O   ASN A 441     -15.064  12.856   3.468  1.00  0.00           O  
ATOM   3336  CG  ASN A 441     -14.434  10.057   1.856  1.00  0.00           C  
ATOM   3337  ND2 ASN A 441     -14.690   9.821   0.574  1.00  0.00           N  
ATOM   3338  OD1 ASN A 441     -15.043   9.496   2.769  1.00  0.00           O  
ATOM   3339  N   GLU A 442     -14.958  11.647   5.311  1.00  0.00           N  
ATOM   3340  CA  GLU A 442     -16.117  12.238   5.974  1.00  0.00           C  
ATOM   3341  C   GLU A 442     -17.412  11.864   5.258  1.00  0.00           C  
ATOM   3342  CB  GLU A 442     -15.977  13.760   6.047  1.00  0.00           C  
ATOM   3343  O   GLU A 442     -18.426  12.550   5.400  1.00  0.00           O  
ATOM   3344  CG  GLU A 442     -14.784  14.230   6.866  1.00  0.00           C  
ATOM   3345  CD  GLU A 442     -14.759  15.735   7.084  1.00  0.00           C  
ATOM   3346  OE1 GLU A 442     -13.897  16.223   7.849  1.00  0.00           O  
ATOM   3347  OE2 GLU A 442     -15.609  16.429   6.485  1.00  0.00           O  
ATOM   3348  N   ILE A 443     -17.277  10.862   4.405  1.00  0.00           N  
ATOM   3349  CA  ILE A 443     -18.439  10.353   3.685  1.00  0.00           C  
ATOM   3350  C   ILE A 443     -19.091   9.228   4.487  1.00  0.00           C  
ATOM   3351  CB  ILE A 443     -18.056   9.853   2.274  1.00  0.00           C  
ATOM   3352  O   ILE A 443     -18.407   8.316   4.957  1.00  0.00           O  
ATOM   3353  CG1 ILE A 443     -17.490  11.003   1.435  1.00  0.00           C  
ATOM   3354  CG2 ILE A 443     -19.263   9.212   1.582  1.00  0.00           C  
ATOM   3355  CD1 ILE A 443     -17.033  10.589   0.043  1.00  0.00           C  
ATOM   3356  N   GLU A 444     -20.457   9.274   4.569  1.00  0.00           N  
ATOM   3357  CA  GLU A 444     -21.228   8.276   5.304  1.00  0.00           C  
ATOM   3358  C   GLU A 444     -21.597   7.095   4.409  1.00  0.00           C  
ATOM   3359  CB  GLU A 444     -22.492   8.902   5.897  1.00  0.00           C  
ATOM   3360  O   GLU A 444     -21.977   7.282   3.252  1.00  0.00           O  
ATOM   3361  CG  GLU A 444     -22.217   9.946   6.969  1.00  0.00           C  
ATOM   3362  CD  GLU A 444     -23.482  10.550   7.559  1.00  0.00           C  
ATOM   3363  OE1 GLU A 444     -23.380  11.404   8.467  1.00  0.00           O  
ATOM   3364  OE2 GLU A 444     -24.583  10.164   7.108  1.00  0.00           O  
ATOM   3365  N   ILE A 445     -21.335   6.007   4.981  1.00  0.00           N  
ATOM   3366  CA  ILE A 445     -21.737   4.781   4.300  1.00  0.00           C  
ATOM   3367  C   ILE A 445     -23.002   4.221   4.948  1.00  0.00           C  
ATOM   3368  CB  ILE A 445     -20.609   3.724   4.326  1.00  0.00           C  
ATOM   3369  O   ILE A 445     -23.007   3.897   6.137  1.00  0.00           O  
ATOM   3370  CG1 ILE A 445     -19.330   4.293   3.703  1.00  0.00           C  
ATOM   3371  CG2 ILE A 445     -21.049   2.447   3.605  1.00  0.00           C  
ATOM   3372  CD1 ILE A 445     -18.092   3.439   3.939  1.00  0.00           C  
ATOM   3373  N   ARG A 446     -24.141   4.162   4.124  1.00  0.00           N  
ATOM   3374  CA  ARG A 446     -25.465   3.864   4.662  1.00  0.00           C  
ATOM   3375  C   ARG A 446     -26.026   2.582   4.055  1.00  0.00           C  
ATOM   3376  CB  ARG A 446     -26.424   5.029   4.406  1.00  0.00           C  
ATOM   3377  O   ARG A 446     -25.556   2.125   3.012  1.00  0.00           O  
ATOM   3378  CG  ARG A 446     -25.978   6.343   5.026  1.00  0.00           C  
ATOM   3379  CD  ARG A 446     -26.918   7.485   4.667  1.00  0.00           C  
ATOM   3380  NE  ARG A 446     -26.476   8.750   5.248  1.00  0.00           N  
ATOM   3381  NH1 ARG A 446     -27.884   8.639   7.076  1.00  0.00           N  
ATOM   3382  NH2 ARG A 446     -26.473  10.427   6.817  1.00  0.00           N  
ATOM   3383  CZ  ARG A 446     -26.946   9.269   6.379  1.00  0.00           C  
ATOM   3384  N   ALA A 447     -26.940   2.053   4.702  1.00  0.00           N  
ATOM   3385  CA  ALA A 447     -27.639   0.866   4.216  1.00  0.00           C  
ATOM   3386  C   ALA A 447     -28.521   1.202   3.016  1.00  0.00           C  
ATOM   3387  CB  ALA A 447     -28.478   0.249   5.332  1.00  0.00           C  
ATOM   3388  O   ALA A 447     -28.585   0.437   2.052  1.00  0.00           O  
ATOM   3389  N   GLU A 448     -29.230   2.390   3.125  1.00  0.00           N  
ATOM   3390  CA  GLU A 448     -30.119   2.874   2.072  1.00  0.00           C  
ATOM   3391  C   GLU A 448     -29.677   4.244   1.564  1.00  0.00           C  
ATOM   3392  CB  GLU A 448     -31.563   2.941   2.575  1.00  0.00           C  
ATOM   3393  O   GLU A 448     -29.038   5.006   2.292  1.00  0.00           O  
ATOM   3394  CG  GLU A 448     -32.150   1.585   2.941  1.00  0.00           C  
ATOM   3395  CD  GLU A 448     -33.580   1.668   3.450  1.00  0.00           C  
ATOM   3396  OE1 GLU A 448     -34.496   1.148   2.773  1.00  0.00           O  
ATOM   3397  OE2 GLU A 448     -33.787   2.257   4.533  1.00  0.00           O  
ATOM   3398  N   GLY A 449     -29.778   4.599   0.279  1.00  0.00           N  
ATOM   3399  CA  GLY A 449     -29.365   5.859  -0.318  1.00  0.00           C  
ATOM   3400  C   GLY A 449     -28.474   5.681  -1.531  1.00  0.00           C  
ATOM   3401  O   GLY A 449     -28.471   4.618  -2.156  1.00  0.00           O  
ATOM   3402  N   ASN A 450     -28.085   6.794  -2.050  1.00  0.00           N  
ATOM   3403  CA  ASN A 450     -27.244   6.828  -3.242  1.00  0.00           C  
ATOM   3404  C   ASN A 450     -26.230   5.687  -3.247  1.00  0.00           C  
ATOM   3405  CB  ASN A 450     -26.527   8.176  -3.355  1.00  0.00           C  
ATOM   3406  O   ASN A 450     -25.606   5.403  -2.224  1.00  0.00           O  
ATOM   3407  CG  ASN A 450     -26.064   8.474  -4.768  1.00  0.00           C  
ATOM   3408  ND2 ASN A 450     -25.606   9.700  -4.994  1.00  0.00           N  
ATOM   3409  OD1 ASN A 450     -26.119   7.611  -5.647  1.00  0.00           O  
ATOM   3410  N   SER A 451     -26.559   4.739  -4.188  1.00  0.00           N  
ATOM   3411  CA  SER A 451     -25.787   3.540  -4.498  1.00  0.00           C  
ATOM   3412  C   SER A 451     -24.289   3.822  -4.463  1.00  0.00           C  
ATOM   3413  CB  SER A 451     -26.179   2.990  -5.870  1.00  0.00           C  
ATOM   3414  O   SER A 451     -23.476   2.908  -4.612  1.00  0.00           O  
ATOM   3415  OG  SER A 451     -26.168   4.018  -6.846  1.00  0.00           O  
ATOM   3416  N   ARG A 452     -23.961   5.222  -4.294  1.00  0.00           N  
ATOM   3417  CA  ARG A 452     -22.549   5.535  -4.103  1.00  0.00           C  
ATOM   3418  C   ARG A 452     -22.095   5.175  -2.692  1.00  0.00           C  
ATOM   3419  CB  ARG A 452     -22.284   7.017  -4.377  1.00  0.00           C  
ATOM   3420  O   ARG A 452     -20.938   4.805  -2.482  1.00  0.00           O  
ATOM   3421  CG  ARG A 452     -21.966   7.327  -5.831  1.00  0.00           C  
ATOM   3422  CD  ARG A 452     -21.326   8.699  -5.988  1.00  0.00           C  
ATOM   3423  NE  ARG A 452     -22.077   9.542  -6.915  1.00  0.00           N  
ATOM   3424  NH1 ARG A 452     -20.441  11.163  -7.091  1.00  0.00           N  
ATOM   3425  NH2 ARG A 452     -22.406  11.380  -8.252  1.00  0.00           N  
ATOM   3426  CZ  ARG A 452     -21.639  10.693  -7.417  1.00  0.00           C  
ATOM   3427  N   PHE A 453     -23.164   4.790  -1.766  1.00  0.00           N  
ATOM   3428  CA  PHE A 453     -22.939   4.612  -0.336  1.00  0.00           C  
ATOM   3429  C   PHE A 453     -24.018   3.725   0.275  1.00  0.00           C  
ATOM   3430  CB  PHE A 453     -22.908   5.967   0.377  1.00  0.00           C  
ATOM   3431  O   PHE A 453     -24.145   3.647   1.498  1.00  0.00           O  
ATOM   3432  CG  PHE A 453     -21.810   6.879  -0.101  1.00  0.00           C  
ATOM   3433  CD1 PHE A 453     -20.483   6.620   0.219  1.00  0.00           C  
ATOM   3434  CD2 PHE A 453     -22.106   7.996  -0.871  1.00  0.00           C  
ATOM   3435  CE1 PHE A 453     -19.465   7.462  -0.222  1.00  0.00           C  
ATOM   3436  CE2 PHE A 453     -21.095   8.843  -1.316  1.00  0.00           C  
ATOM   3437  CZ  PHE A 453     -19.774   8.575  -0.989  1.00  0.00           C  
ATOM   3438  N   GLY A 454     -24.697   2.662  -0.514  1.00  0.00           N  
ATOM   3439  CA  GLY A 454     -25.842   1.933   0.009  1.00  0.00           C  
ATOM   3440  C   GLY A 454     -25.561   0.459   0.227  1.00  0.00           C  
ATOM   3441  O   GLY A 454     -24.665  -0.108  -0.402  1.00  0.00           O  
ATOM   3442  N   SER A 455     -25.696  -0.304   1.465  1.00  0.00           N  
ATOM   3443  CA  SER A 455     -25.512  -1.638   2.028  1.00  0.00           C  
ATOM   3444  C   SER A 455     -26.590  -2.599   1.539  1.00  0.00           C  
ATOM   3445  CB  SER A 455     -25.523  -1.581   3.556  1.00  0.00           C  
ATOM   3446  O   SER A 455     -27.752  -2.215   1.396  1.00  0.00           O  
ATOM   3447  OG  SER A 455     -26.838  -1.370   4.042  1.00  0.00           O  
ATOM   3448  N   HIS A 456     -26.244  -3.887   0.747  1.00  0.00           N  
ATOM   3449  CA  HIS A 456     -27.232  -4.915   0.439  1.00  0.00           C  
ATOM   3450  C   HIS A 456     -26.867  -6.244   1.092  1.00  0.00           C  
ATOM   3451  CB  HIS A 456     -27.366  -5.093  -1.075  1.00  0.00           C  
ATOM   3452  O   HIS A 456     -25.695  -6.629   1.113  1.00  0.00           O  
ATOM   3453  CG  HIS A 456     -28.202  -4.041  -1.731  1.00  0.00           C  
ATOM   3454  CD2 HIS A 456     -27.868  -3.047  -2.589  1.00  0.00           C  
ATOM   3455  ND1 HIS A 456     -29.560  -3.932  -1.524  1.00  0.00           N  
ATOM   3456  CE1 HIS A 456     -30.026  -2.916  -2.229  1.00  0.00           C  
ATOM   3457  NE2 HIS A 456     -29.020  -2.362  -2.884  1.00  0.00           N  
ATOM   3458  N   HIS A 457     -27.834  -7.173   2.014  1.00  0.00           N  
ATOM   3459  CA  HIS A 457     -27.628  -8.443   2.702  1.00  0.00           C  
ATOM   3460  C   HIS A 457     -28.491  -9.544   2.095  1.00  0.00           C  
ATOM   3461  CB  HIS A 457     -27.931  -8.299   4.194  1.00  0.00           C  
ATOM   3462  O   HIS A 457     -29.622  -9.290   1.673  1.00  0.00           O  
ATOM   3463  CG  HIS A 457     -26.731  -7.960   5.021  1.00  0.00           C  
ATOM   3464  CD2 HIS A 457     -26.473  -6.897   5.818  1.00  0.00           C  
ATOM   3465  ND1 HIS A 457     -25.616  -8.768   5.081  1.00  0.00           N  
ATOM   3466  CE1 HIS A 457     -24.723  -8.216   5.883  1.00  0.00           C  
ATOM   3467  NE2 HIS A 457     -25.218  -7.079   6.343  1.00  0.00           N  
ATOM   3468  N   HIS A 458     -27.746 -11.055   1.873  1.00  0.00           N  
ATOM   3469  CA  HIS A 458     -28.240 -12.390   1.552  1.00  0.00           C  
ATOM   3470  C   HIS A 458     -28.278 -13.277   2.792  1.00  0.00           C  
ATOM   3471  CB  HIS A 458     -27.371 -13.037   0.471  1.00  0.00           C  
ATOM   3472  O   HIS A 458     -27.334 -13.281   3.586  1.00  0.00           O  
ATOM   3473  CG  HIS A 458     -27.945 -12.926  -0.906  1.00  0.00           C  
ATOM   3474  CD2 HIS A 458     -27.344 -12.768  -2.109  1.00  0.00           C  
ATOM   3475  ND1 HIS A 458     -29.300 -12.971  -1.153  1.00  0.00           N  
ATOM   3476  CE1 HIS A 458     -29.507 -12.846  -2.453  1.00  0.00           C  
ATOM   3477  NE2 HIS A 458     -28.337 -12.722  -3.055  1.00  0.00           N  
ATOM   3478  N   HIS A 459     -29.507 -14.143   3.285  1.00  0.00           N  
ATOM   3479  CA  HIS A 459     -29.890 -15.132   4.287  1.00  0.00           C  
ATOM   3480  C   HIS A 459     -29.446 -16.533   3.877  1.00  0.00           C  
ATOM   3481  CB  HIS A 459     -31.403 -15.107   4.515  1.00  0.00           C  
ATOM   3482  O   HIS A 459     -29.678 -16.954   2.741  1.00  0.00           O  
ATOM   3483  CG  HIS A 459     -31.822 -14.244   5.662  1.00  0.00           C  
ATOM   3484  CD2 HIS A 459     -33.018 -13.683   5.962  1.00  0.00           C  
ATOM   3485  ND1 HIS A 459     -30.956 -13.868   6.666  1.00  0.00           N  
ATOM   3486  CE1 HIS A 459     -31.602 -13.111   7.536  1.00  0.00           C  
ATOM   3487  NE2 HIS A 459     -32.855 -12.983   7.132  1.00  0.00           N  
ATOM   3488  N   HIS A 460     -28.436 -17.377   4.569  1.00  0.00           N  
ATOM   3489  CA  HIS A 460     -28.232 -18.817   4.453  1.00  0.00           C  
ATOM   3490  C   HIS A 460     -28.836 -19.557   5.642  1.00  0.00           C  
ATOM   3491  CB  HIS A 460     -26.741 -19.139   4.337  1.00  0.00           C  
ATOM   3492  O   HIS A 460     -28.692 -19.123   6.787  1.00  0.00           O  
ATOM   3493  CG  HIS A 460     -26.241 -19.171   2.928  1.00  0.00           C  
ATOM   3494  CD2 HIS A 460     -25.355 -18.377   2.281  1.00  0.00           C  
ATOM   3495  ND1 HIS A 460     -26.665 -20.107   2.009  1.00  0.00           N  
ATOM   3496  CE1 HIS A 460     -26.058 -19.887   0.855  1.00  0.00           C  
ATOM   3497  NE2 HIS A 460     -25.258 -18.844   0.993  1.00  0.00           N  
ATOM   3498  N   HIS A 461     -30.055 -20.426   5.492  1.00  0.00           N  
ATOM   3499  CA  HIS A 461     -30.642 -21.475   6.319  1.00  0.00           C  
ATOM   3500  C   HIS A 461     -29.581 -22.162   7.173  1.00  0.00           C  
ATOM   3501  CB  HIS A 461     -31.362 -22.505   5.447  1.00  0.00           C  
ATOM   3502  O   HIS A 461     -28.457 -22.381   6.716  1.00  0.00           O  
ATOM   3503  CG  HIS A 461     -32.704 -22.051   4.967  1.00  0.00           C  
ATOM   3504  CD2 HIS A 461     -33.157 -21.780   3.720  1.00  0.00           C  
ATOM   3505  ND1 HIS A 461     -33.762 -21.824   5.821  1.00  0.00           N  
ATOM   3506  CE1 HIS A 461     -34.810 -21.433   5.118  1.00  0.00           C  
ATOM   3507  NE2 HIS A 461     -34.470 -21.398   3.840  1.00  0.00           N  
TER    3508      HIS A   1
ENDMDL
END
