# Supplementary material for: Spike 1 trimer, a nanoparticle vaccine against porcine epidemic diarrhea virus induces protective immunity challenge in piglets
Source: Front Microbiol. 2024 Apr 8;15:1386136. doi: 10.3389/fmicb.2024.1386136 (PMC11033347; doi:10.3389/fmicb.2024.1386136)
Supplement: Supplementary file 8 [file Data_Sheet_6.ZIP › structure/production of RBD-Trimer by SWISS-MODEL.pdb]

TITLE     SWISS-MODEL SERVER (https://swissmodel.expasy.org)
TITLE    2 s-RBD
EXPDTA    THEORETICAL MODEL (SWISS-MODEL SERVER)
AUTHOR    SWISS-MODEL SERVER (SEE REFERENCE IN JRNL Records)
REVDAT   1   29-OCT-22 1MOD    1       05:16
JRNL        AUTH   A.WATERHOUSE,M.BERTONI,S.BIENERT,G.STUDER,G.TAURIELLO,
JRNL        AUTH 2 R.GUMIENNY,F.T.HEER,T.A.P.DE BEER,C.REMPFER,L.BORDOLI,
JRNL        AUTH 3 R.LEPORE,T.SCHWEDE
JRNL        TITL   SWISS-MODEL: HOMOLOGY MODELLING OF PROTEIN STRUCTURES AND
JRNL        TITL 2 COMPLEXES
JRNL        REF    NUCLEIC.ACIDS.RES..           V.  46 W296  2018
JRNL        PMID   29788355
JRNL        DOI    10.1093/nar/gky427
REMARK   1
REMARK   1 REFERENCE 1
REMARK   1  AUTH   S.BIENERT,A.WATERHOUSE,T.A.P.DE BEER,G.TAURIELLO,G.STUDER,
REMARK   1  AUTH 2 L.BORDOLI,T.SCHWEDE
REMARK   1  TITL   THE SWISS-MODEL REPOSITORY - NEW FEATURES AND FUNCTIONALITY
REMARK   1  REF    NUCLEIC.ACIDS.RES..           V.  45       2017
REMARK   1  REFN                   ISSN 0305-1048
REMARK   1  PMID   27899672
REMARK   1  DOI    10.1093/nar/gkw1132
REMARK   1
REMARK   1 REFERENCE 2
REMARK   1  AUTH   N.GUEX,M.C.PEITSCH,T.SCHWEDE
REMARK   1  TITL   AUTOMATED COMPARATIVE PROTEIN STRUCTURE MODELING WITH
REMARK   1  TITL 2 SWISS-MODEL AND SWISS-PDBVIEWER: A HISTORICAL PERSPECTIVE
REMARK   1  REF    ELECTROPHORESIS               V.  30       2009
REMARK   1  REFN                   ISSN 0173-0835
REMARK   1  PMID   19517507
REMARK   1  DOI    10.1002/elps.200900140
REMARK   1
REMARK   1 REFERENCE 3
REMARK   1  AUTH   G.STUDER,G.TAURIELLO,S.BIENERT,M.BIASINI,N.JOHNER,T.SCHWEDE
REMARK   1  TITL   PROMOD3 - A VERSATILE HOMOLOGY MODELLING TOOLBOX
REMARK   1  REF    PLOS COMP. BIOL.              V.  17       2021
REMARK   1  REFN                   ISSN 
REMARK   1  PMID   33507980
REMARK   1  DOI    https://doi.org/10.1371/journal.pcbi.1008667
REMARK   1
REMARK   1 REFERENCE 4
REMARK   1  AUTH   G.STUDER,C.REMPFER,A.WATERHOUSE,R.GUMIENNY,J.HAAS,T.SCHWEDE
REMARK   1  TITL   QMEANDISCO - DISTANCE CONSTRAINTS APPLIED ON MODEL QUALITY 
REMARK   1  TITL 2 ESTIMATION
REMARK   1  REF    BIOINFORMATICS                V.  36       2020
REMARK   1  REFN                   ISSN 
REMARK   1  PMID   31697312
REMARK   1  DOI    https://doi.org/10.1093/bioinformatics/btz828
REMARK   1
REMARK   1 REFERENCE 5
REMARK   1  AUTH   P.BENKERT,M.BIASINI,T.SCHWEDE
REMARK   1  TITL   TOWARD THE ESTIMATION OF THE ABSOLUTE QUALITY OF INDIVIDUAL
REMARK   1  TITL 2 PROTEIN STRUCTURE MODELS
REMARK   1  REF    BIOINFORMATICS                V.  27       2011
REMARK   1  REFN                   ISSN 1367-4803
REMARK   1  PMID   21134891
REMARK   1  DOI    10.1093/bioinformatics/btq662
REMARK   1
REMARK   1 REFERENCE 6
REMARK   1  AUTH   M.BERTONI,F.KIEFER,M.BIASINI,L.BORDOLI,T.SCHWEDE
REMARK   1  TITL   MODELING PROTEIN QUATERNARY STRUCTURE OF HOMO- AND
REMARK   1  TITL 2 HETERO-OLIGOMERS BEYOND BINARY INTERACTIONS BY HOMOLOGY
REMARK   1  REF    SCI.REP.                      V.   7       2017
REMARK   1  REFN                   ISSN
REMARK   1  PMID   28874689
REMARK   1  DOI    10.1038/s41598-017-09654-8
REMARK   1
REMARK   1 DISCLAIMER
REMARK   1 The SWISS-MODEL SERVER produces theoretical models for proteins.
REMARK   1 The results of any theoretical modelling procedure is
REMARK   1 NON-EXPERIMENTAL and MUST be considered with care. These models may
REMARK   1 contain significant errors. This is especially true for automated
REMARK   1 modeling since there is no human intervention during model
REMARK   1 building. Please read the header section and the logfile carefully
REMARK   1 to know what templates and alignments were used during the model
REMARK   1 building process. All information by the SWISS-MODEL SERVER is
REMARK   1 provided "AS-IS", without any warranty, expressed or implied.
REMARK   2
REMARK   2 COPYRIGHT NOTICE
REMARK   2 This SWISS-MODEL protein model is copyright. It is produced by the
REMARK   2 SWISS-MODEL server, developed by the Computational Structural
REMARK   2 Biology Group at the SIB Swiss Institute of Bioinformatics at the
REMARK   2 Biozentrum, University of Basel (https://swissmodel.expasy.org). This
REMARK   2 model is licensed under the CC BY-SA 4.0 Creative Commons
REMARK   2 Attribution-ShareAlike 4.0 International License
REMARK   2 (https://creativecommons.org/licenses/by-sa/4.0/legalcode), i.e. you
REMARK   2 can copy and redistribute the model in any medium or format,
REMARK   2 transform and build upon the model for any purpose, even
REMARK   2 commercially, under the following terms:
REMARK   2 Attribution - You must give appropriate credit, provide a link to
REMARK   2 the license, and indicate if changes were made. You may do so in any
REMARK   2 reasonable manner, but not in any way that suggests the licensor
REMARK   2 endorses you or your use. When you publish, patent or distribute
REMARK   2 results that were fully or partially based on the model, please cite
REMARK   2 the corresponding papers mentioned under JRNL.
REMARK   2 ShareAlike - If you remix, transform, or build upon the material,
REMARK   2 you must distribute your contributions under the same license as the
REMARK   2 original.
REMARK   2 No additional restrictions - you may not apply legal terms or
REMARK   2 technological measures that legally restrict others from doing
REMARK   2 anything the license permits.
REMARK   2 Find a human-readable summary of (and not a substitute for) the
REMARK   2 CC BY-SA 4.0 license at this link:
REMARK   2 https://creativecommons.org/licenses/by-sa/4.0/
REMARK   3 
REMARK   3 MODEL INFORMATION
REMARK   3  ENGIN   PROMOD3
REMARK   3  VERSN   3.2.1
REMARK   3  OSTAT   homo-trimer
REMARK   3  OSRSN   PREDICTION
REMARK   3  QSPRD   0.398
REMARK   3  GMQE    0.23
REMARK   3  QMNV    4.3.0
REMARK   3  QMNDG   0.76
REMARK   3  MODT    FALSE
REMARK   3 
REMARK   3 TEMPLATE 1
REMARK   3  PDBID   6vv5
REMARK   3  CHAIN   A
REMARK   3  MMCIF   A
REMARK   3  PDBV    2022-10-14
REMARK   3  SMTLE   6vv5.1.A
REMARK   3  SMTLV   2022-10-19
REMARK   3  MTHD    ELECTRON MICROSCOPY 0.00 A
REMARK   3  FOUND   HHblits
REMARK   3  GMQE    0.18
REMARK   3  SIM     0.61
REMARK   3  SID     97.86
REMARK   3  OSTAT   homo-trimer
REMARK   3  LIGND   NAG-NAG
REMARK   3  LIGND 2 NAG-NAG
REMARK   3  LIGND 3 NAG-NAG
REMARK   3  LIGND 4 NAG-NAG
REMARK   3  LIGND 5 NAG-NAG
REMARK   3  LIGND 6 NAG-NAG
REMARK   3  LIGND 7 NAG-NAG
REMARK   3  LIGND 8 NAG-NAG
REMARK   3  LIGND 9 NAG-NAG
REMARK   3  LIGND 10 NAG-NAG
REMARK   3  LIGND 11 NAG-NAG
REMARK   3  LIGND 12 NAG-NAG
REMARK   3  LIGND 13 NAG-NAG
REMARK   3  LIGND 14 NAG-NAG
REMARK   3  LIGND 15 NAG-NAG
REMARK   3  LIGND 16 NAG-NAG
REMARK   3  LIGND 17 NAG-NAG
REMARK   3  LIGND 18 NAG-NAG
REMARK   3  LIGND 19 NAG-NAG
REMARK   3  LIGND 20 NAG-NAG
REMARK   3  LIGND 21 NAG-NAG
REMARK   3  LIGND 22 NAG-NAG
REMARK   3  LIGND 23 NAG-NAG
REMARK   3  LIGND 24 NAG-NAG
REMARK   3  LIGND 25 NAG
REMARK   3  LIGND 26 NAG
REMARK   3  LIGND 27 NAG
REMARK   3  LIGND 28 NAG
REMARK   3  LIGND 29 NAG
REMARK   3  LIGND 30 NAG
REMARK   3  LIGND 31 NAG
REMARK   3  LIGND 32 NAG
REMARK   3  LIGND 33 NAG
REMARK   3  LIGND 34 NAG
REMARK   3  LIGND 35 NAG
REMARK   3  LIGND 36 NAG
REMARK   3  LIGND 37 NAG
REMARK   3  LIGND 38 NAG
REMARK   3  LIGND 39 NAG
REMARK   3  LIGND 40 PAM
REMARK   3  LIGND 41 PAM
REMARK   3  LIGND 42 PAM
REMARK   3  LIGND 43 PAM
REMARK   3  LIGND 44 PAM
REMARK   3  LIGND 45 PAM
REMARK   3  ALN A TRG TSFVTLPSFNDHSFVNITVSAAFGGHSGANLIASDTTINGFSSFCVDTRQFTISLFYN
REMARK   3  ALN A TRG VTNSYGYVSKSQDSNCPFTLQSVNDYLSFSKFCVSTSLLASACTIDLFGYPEFGSGVK
REMARK   3  ALN A TRG FTSLYFQFTKGELITGTPKPLEGVGGSGGSGGSGGSNGLPGPIGPPGPRGRTGDAGPV
REMARK   3  ALN A TRG GPPGPPGPPGPPGPPSAGFDFSFLPQPPQEKAHDGGRYYRADDANVVRDRDLEVDTTL
REMARK   3  ALN A TRG KSLSQQIENIRSPEGSRKNPARTCRDLKMCHSDWKSGEYWIDPNQGCNLDAIKVFCNM
REMARK   3  ALN A TRG ETGETCVYPTQPSVAQKNWYISKNPKDKRHVWFGESMTDGFQFEYGGQGSDPADVAIQ
REMARK   3  ALN A TRG LTFLRLMSTEASQNITYHCKNSVAYMDQQTGNLKKALLLQGSNEIEIRAEGNSRFGSH
REMARK   3  ALN A TRG HHHHH
REMARK   3  ALN A TPL ISFVTLPSFNDHSFVNITVSASFGGHSGANLIASDTTINGFSSFCVDTRQFTISLFYN
REMARK   3  ALN A TPL VTNSYGYVSKSQDSNCPFTLQSVNDYLSFSKFCVSTSLLASACTIDLFGYPEFGSGVK
REMARK   3  ALN A TPL FTSLYFQFTKGELITGTPKPFEGV----------------------------------
REMARK   3  ALN A TPL ----------------------------------------------------------
REMARK   3  ALN A TPL ----------------------------------------------------------
REMARK   3  ALN A TPL ----------------------------------------------------------
REMARK   3  ALN A TPL ----------------------------------------------------------
REMARK   3  ALN A TPL -----
REMARK   3  ALN A OFF 480
ATOM      1  N   THR A   1     127.535 146.093 183.294  1.00  0.47           N  
ATOM      2  CA  THR A   1     128.968 145.874 183.745  1.00  0.47           C  
ATOM      3  C   THR A   1     129.325 144.424 183.672  1.00  0.47           C  
ATOM      4  O   THR A   1     128.558 143.611 184.171  1.00  0.47           O  
ATOM      5  CB  THR A   1     129.181 146.354 185.181  1.00  0.47           C  
ATOM      6  OG1 THR A   1     128.881 147.741 185.234  1.00  0.47           O  
ATOM      7  CG2 THR A   1     130.633 146.169 185.665  1.00  0.47           C  
ATOM      8  N   SER A   2     130.463 144.067 183.043  1.00  0.54           N  
ATOM      9  CA  SER A   2     130.873 142.682 182.869  1.00  0.54           C  
ATOM     10  C   SER A   2     132.211 142.509 183.533  1.00  0.54           C  
ATOM     11  O   SER A   2     132.993 143.453 183.585  1.00  0.54           O  
ATOM     12  CB  SER A   2     131.036 142.297 181.383  1.00  0.54           C  
ATOM     13  OG  SER A   2     129.778 142.432 180.722  1.00  0.54           O  
ATOM     14  N   PHE A   3     132.499 141.321 184.091  1.00  0.42           N  
ATOM     15  CA  PHE A   3     133.708 141.124 184.858  1.00  0.42           C  
ATOM     16  C   PHE A   3     134.113 139.662 184.724  1.00  0.42           C  
ATOM     17  O   PHE A   3     133.308 138.775 184.997  1.00  0.42           O  
ATOM     18  CB  PHE A   3     133.405 141.535 186.323  1.00  0.42           C  
ATOM     19  CG  PHE A   3     134.476 141.142 187.303  1.00  0.42           C  
ATOM     20  CD1 PHE A   3     135.803 141.567 187.154  1.00  0.42           C  
ATOM     21  CD2 PHE A   3     134.169 140.270 188.358  1.00  0.42           C  
ATOM     22  CE1 PHE A   3     136.789 141.157 188.057  1.00  0.42           C  
ATOM     23  CE2 PHE A   3     135.148 139.871 189.270  1.00  0.42           C  
ATOM     24  CZ  PHE A   3     136.451 140.337 189.135  1.00  0.42           C  
ATOM     25  N   VAL A   4     135.357 139.380 184.276  1.00  0.51           N  
ATOM     26  CA  VAL A   4     135.827 138.025 184.034  1.00  0.51           C  
ATOM     27  C   VAL A   4     137.174 137.824 184.701  1.00  0.51           C  
ATOM     28  O   VAL A   4     138.117 138.592 184.513  1.00  0.51           O  
ATOM     29  CB  VAL A   4     135.920 137.708 182.544  1.00  0.51           C  
ATOM     30  CG1 VAL A   4     136.482 136.289 182.297  1.00  0.51           C  
ATOM     31  CG2 VAL A   4     134.499 137.818 181.954  1.00  0.51           C  
ATOM     32  N   THR A   5     137.281 136.762 185.518  1.00  0.47           N  
ATOM     33  CA  THR A   5     138.490 136.347 186.198  1.00  0.47           C  
ATOM     34  C   THR A   5     138.697 134.887 185.913  1.00  0.47           C  
ATOM     35  O   THR A   5     137.876 134.221 185.286  1.00  0.47           O  
ATOM     36  CB  THR A   5     138.464 136.511 187.724  1.00  0.47           C  
ATOM     37  OG1 THR A   5     137.449 135.734 188.349  1.00  0.47           O  
ATOM     38  CG2 THR A   5     138.153 137.967 188.052  1.00  0.47           C  
ATOM     39  N   LEU A   6     139.840 134.340 186.357  1.00  0.43           N  
ATOM     40  CA  LEU A   6     140.005 132.910 186.491  1.00  0.43           C  
ATOM     41  C   LEU A   6     139.106 132.322 187.569  1.00  0.43           C  
ATOM     42  O   LEU A   6     139.152 132.861 188.683  1.00  0.43           O  
ATOM     43  CB  LEU A   6     141.447 132.555 186.890  1.00  0.43           C  
ATOM     44  CG  LEU A   6     142.512 133.051 185.904  1.00  0.43           C  
ATOM     45  CD1 LEU A   6     143.907 132.876 186.521  1.00  0.43           C  
ATOM     46  CD2 LEU A   6     142.410 132.339 184.545  1.00  0.43           C  
ATOM     47  N   PRO A   7     138.337 131.248 187.297  1.00  0.47           N  
ATOM     48  CA  PRO A   7     137.210 130.782 188.100  1.00  0.47           C  
ATOM     49  C   PRO A   7     137.393 130.827 189.603  1.00  0.47           C  
ATOM     50  O   PRO A   7     138.449 130.450 190.123  1.00  0.47           O  
ATOM     51  CB  PRO A   7     136.909 129.368 187.565  1.00  0.47           C  
ATOM     52  CG  PRO A   7     137.362 129.416 186.104  1.00  0.47           C  
ATOM     53  CD  PRO A   7     138.561 130.360 186.150  1.00  0.47           C  
ATOM     54  N   SER A   8     136.382 131.300 190.334  1.00  0.54           N  
ATOM     55  CA  SER A   8     136.479 131.404 191.762  1.00  0.54           C  
ATOM     56  C   SER A   8     135.079 131.476 192.288  1.00  0.54           C  
ATOM     57  O   SER A   8     134.144 131.737 191.538  1.00  0.54           O  
ATOM     58  CB  SER A   8     137.317 132.634 192.223  1.00  0.54           C  
ATOM     59  OG  SER A   8     136.776 133.891 191.813  1.00  0.54           O  
ATOM     60  N   PHE A   9     134.916 131.206 193.589  1.00  0.47           N  
ATOM     61  CA  PHE A   9     133.690 131.401 194.323  1.00  0.47           C  
ATOM     62  C   PHE A   9     133.914 132.622 195.211  1.00  0.47           C  
ATOM     63  O   PHE A   9     135.002 133.206 195.208  1.00  0.47           O  
ATOM     64  CB  PHE A   9     133.305 130.113 195.117  1.00  0.47           C  
ATOM     65  CG  PHE A   9     134.427 129.609 196.004  1.00  0.47           C  
ATOM     66  CD1 PHE A   9     134.565 130.098 197.309  1.00  0.47           C  
ATOM     67  CD2 PHE A   9     135.375 128.676 195.549  1.00  0.47           C  
ATOM     68  CE1 PHE A   9     135.634 129.709 198.121  1.00  0.47           C  
ATOM     69  CE2 PHE A   9     136.437 128.266 196.368  1.00  0.47           C  
ATOM     70  CZ  PHE A   9     136.569 128.785 197.657  1.00  0.47           C  
ATOM     71  N   ASN A  10     132.885 133.069 195.964  1.00  0.59           N  
ATOM     72  CA  ASN A  10     133.030 134.147 196.937  1.00  0.59           C  
ATOM     73  C   ASN A  10     134.030 133.837 198.056  1.00  0.59           C  
ATOM     74  O   ASN A  10     133.823 132.949 198.878  1.00  0.59           O  
ATOM     75  CB  ASN A  10     131.670 134.558 197.562  1.00  0.59           C  
ATOM     76  CG  ASN A  10     131.859 135.795 198.441  1.00  0.59           C  
ATOM     77  OD1 ASN A  10     132.298 136.854 197.986  1.00  0.59           O  
ATOM     78  ND2 ASN A  10     131.552 135.671 199.751  1.00  0.59           N  
ATOM     79  N   ASP A  11     135.096 134.643 198.121  1.00  0.69           N  
ATOM     80  CA  ASP A  11     136.235 134.446 198.971  1.00  0.69           C  
ATOM     81  C   ASP A  11     136.723 135.858 199.255  1.00  0.69           C  
ATOM     82  O   ASP A  11     137.628 136.376 198.600  1.00  0.69           O  
ATOM     83  CB  ASP A  11     137.285 133.611 198.202  1.00  0.69           C  
ATOM     84  CG  ASP A  11     138.521 133.395 199.044  1.00  0.69           C  
ATOM     85  OD1 ASP A  11     138.381 133.351 200.290  1.00  0.69           O  
ATOM     86  OD2 ASP A  11     139.624 133.332 198.441  1.00  0.69           O  
ATOM     87  N   HIS A  12     136.043 136.556 200.184  1.00  0.81           N  
ATOM     88  CA  HIS A  12     136.188 137.984 200.330  1.00  0.81           C  
ATOM     89  C   HIS A  12     136.639 138.379 201.721  1.00  0.81           C  
ATOM     90  O   HIS A  12     136.156 137.865 202.731  1.00  0.81           O  
ATOM     91  CB  HIS A  12     134.892 138.704 199.897  1.00  0.81           C  
ATOM     92  CG  HIS A  12     134.981 140.191 199.900  1.00  0.81           C  
ATOM     93  ND1 HIS A  12     134.904 140.874 201.095  1.00  0.81           N  
ATOM     94  CD2 HIS A  12     135.273 141.041 198.886  1.00  0.81           C  
ATOM     95  CE1 HIS A  12     135.159 142.126 200.787  1.00  0.81           C  
ATOM     96  NE2 HIS A  12     135.389 142.276 199.466  1.00  0.81           N  
ATOM     97  N   SER A  13     137.604 139.319 201.788  1.00  0.88           N  
ATOM     98  CA  SER A  13     138.019 139.959 203.020  1.00  0.88           C  
ATOM     99  C   SER A  13     138.017 141.467 202.855  1.00  0.88           C  
ATOM    100  O   SER A  13     138.109 142.023 201.761  1.00  0.88           O  
ATOM    101  CB  SER A  13     139.420 139.486 203.517  1.00  0.88           C  
ATOM    102  OG  SER A  13     140.480 139.880 202.642  1.00  0.88           O  
ATOM    103  N   PHE A  14     137.904 142.193 203.977  1.00  0.83           N  
ATOM    104  CA  PHE A  14     138.004 143.631 203.977  1.00  0.83           C  
ATOM    105  C   PHE A  14     139.340 144.052 204.533  1.00  0.83           C  
ATOM    106  O   PHE A  14     139.936 143.419 205.405  1.00  0.83           O  
ATOM    107  CB  PHE A  14     136.910 144.325 204.811  1.00  0.83           C  
ATOM    108  CG  PHE A  14     135.569 144.229 204.169  1.00  0.83           C  
ATOM    109  CD1 PHE A  14     134.704 143.169 204.462  1.00  0.83           C  
ATOM    110  CD2 PHE A  14     135.128 145.250 203.319  1.00  0.83           C  
ATOM    111  CE1 PHE A  14     133.407 143.149 203.943  1.00  0.83           C  
ATOM    112  CE2 PHE A  14     133.830 145.237 202.801  1.00  0.83           C  
ATOM    113  CZ  PHE A  14     132.963 144.193 203.127  1.00  0.83           C  
ATOM    114  N   VAL A  15     139.833 145.175 204.002  1.00  0.88           N  
ATOM    115  CA  VAL A  15     140.970 145.882 204.523  1.00  0.88           C  
ATOM    116  C   VAL A  15     140.398 147.170 205.074  1.00  0.88           C  
ATOM    117  O   VAL A  15     140.057 148.101 204.340  1.00  0.88           O  
ATOM    118  CB  VAL A  15     141.975 146.169 203.418  1.00  0.88           C  
ATOM    119  CG1 VAL A  15     143.216 146.880 203.992  1.00  0.88           C  
ATOM    120  CG2 VAL A  15     142.364 144.854 202.711  1.00  0.88           C  
ATOM    121  N   ASN A  16     140.259 147.245 206.406  1.00  0.91           N  
ATOM    122  CA  ASN A  16     139.600 148.339 207.075  1.00  0.91           C  
ATOM    123  C   ASN A  16     140.679 149.251 207.582  1.00  0.91           C  
ATOM    124  O   ASN A  16     141.424 148.921 208.506  1.00  0.91           O  
ATOM    125  CB  ASN A  16     138.752 147.892 208.294  1.00  0.91           C  
ATOM    126  CG  ASN A  16     137.646 146.933 207.884  1.00  0.91           C  
ATOM    127  OD1 ASN A  16     137.840 145.962 207.160  1.00  0.91           O  
ATOM    128  ND2 ASN A  16     136.412 147.170 208.387  1.00  0.91           N  
ATOM    129  N   ILE A  17     140.782 150.431 206.964  1.00  0.90           N  
ATOM    130  CA  ILE A  17     141.801 151.391 207.290  1.00  0.90           C  
ATOM    131  C   ILE A  17     141.110 152.465 208.078  1.00  0.90           C  
ATOM    132  O   ILE A  17     140.232 153.171 207.581  1.00  0.90           O  
ATOM    133  CB  ILE A  17     142.488 151.953 206.055  1.00  0.90           C  
ATOM    134  CG1 ILE A  17     143.074 150.782 205.223  1.00  0.90           C  
ATOM    135  CG2 ILE A  17     143.578 152.956 206.508  1.00  0.90           C  
ATOM    136  CD1 ILE A  17     143.674 151.201 203.878  1.00  0.90           C  
ATOM    137  N   THR A  18     141.486 152.592 209.356  1.00  0.90           N  
ATOM    138  CA  THR A  18     140.869 153.553 210.242  1.00  0.90           C  
ATOM    139  C   THR A  18     141.913 154.561 210.566  1.00  0.90           C  
ATOM    140  O   THR A  18     142.999 154.232 211.037  1.00  0.90           O  
ATOM    141  CB  THR A  18     140.315 152.992 211.539  1.00  0.90           C  
ATOM    142  OG1 THR A  18     139.199 152.163 211.251  1.00  0.90           O  
ATOM    143  CG2 THR A  18     139.789 154.116 212.453  1.00  0.90           C  
ATOM    144  N   VAL A  19     141.586 155.832 210.301  1.00  0.86           N  
ATOM    145  CA  VAL A  19     142.423 156.960 210.617  1.00  0.86           C  
ATOM    146  C   VAL A  19     141.756 157.690 211.756  1.00  0.86           C  
ATOM    147  O   VAL A  19     140.718 158.339 211.596  1.00  0.86           O  
ATOM    148  CB  VAL A  19     142.575 157.893 209.429  1.00  0.86           C  
ATOM    149  CG1 VAL A  19     143.465 159.095 209.807  1.00  0.86           C  
ATOM    150  CG2 VAL A  19     143.187 157.097 208.261  1.00  0.86           C  
ATOM    151  N   SER A  20     142.351 157.595 212.954  1.00  0.86           N  
ATOM    152  CA  SER A  20     141.861 158.268 214.139  1.00  0.86           C  
ATOM    153  C   SER A  20     142.700 159.493 214.376  1.00  0.86           C  
ATOM    154  O   SER A  20     143.921 159.454 214.247  1.00  0.86           O  
ATOM    155  CB  SER A  20     141.925 157.404 215.424  1.00  0.86           C  
ATOM    156  OG  SER A  20     140.955 156.353 215.401  1.00  0.86           O  
ATOM    157  N   ALA A  21     142.076 160.629 214.728  1.00  0.83           N  
ATOM    158  CA  ALA A  21     142.838 161.825 214.995  1.00  0.83           C  
ATOM    159  C   ALA A  21     142.067 162.814 215.838  1.00  0.83           C  
ATOM    160  O   ALA A  21     140.838 162.807 215.902  1.00  0.83           O  
ATOM    161  CB  ALA A  21     143.287 162.521 213.688  1.00  0.83           C  
ATOM    162  N   ALA A  22     142.791 163.727 216.503  1.00  0.78           N  
ATOM    163  CA  ALA A  22     142.158 164.796 217.227  1.00  0.78           C  
ATOM    164  C   ALA A  22     142.988 166.054 217.122  1.00  0.78           C  
ATOM    165  O   ALA A  22     144.220 166.028 217.186  1.00  0.78           O  
ATOM    166  CB  ALA A  22     141.915 164.436 218.711  1.00  0.78           C  
ATOM    167  N   PHE A  23     142.285 167.196 216.979  1.00  0.66           N  
ATOM    168  CA  PHE A  23     142.876 168.514 216.831  1.00  0.66           C  
ATOM    169  C   PHE A  23     142.573 169.475 217.998  1.00  0.66           C  
ATOM    170  O   PHE A  23     143.348 170.373 218.335  1.00  0.66           O  
ATOM    171  CB  PHE A  23     142.276 169.149 215.558  1.00  0.66           C  
ATOM    172  CG  PHE A  23     142.621 168.405 214.288  1.00  0.66           C  
ATOM    173  CD1 PHE A  23     141.951 167.232 213.896  1.00  0.66           C  
ATOM    174  CD2 PHE A  23     143.610 168.915 213.437  1.00  0.66           C  
ATOM    175  CE1 PHE A  23     142.284 166.582 212.703  1.00  0.66           C  
ATOM    176  CE2 PHE A  23     143.900 168.304 212.215  1.00  0.66           C  
ATOM    177  CZ  PHE A  23     143.197 167.168 211.826  1.00  0.66           C  
ATOM    178  N   GLY A  24     141.429 169.274 218.689  1.00  0.59           N  
ATOM    179  CA  GLY A  24     140.880 170.235 219.660  1.00  0.59           C  
ATOM    180  C   GLY A  24     141.387 170.262 221.097  1.00  0.59           C  
ATOM    181  O   GLY A  24     141.032 171.212 221.790  1.00  0.59           O  
ATOM    182  N   GLY A  25     142.194 169.295 221.583  1.00  0.57           N  
ATOM    183  CA  GLY A  25     143.142 169.339 222.713  1.00  0.57           C  
ATOM    184  C   GLY A  25     144.545 169.866 222.450  1.00  0.57           C  
ATOM    185  O   GLY A  25     145.370 169.775 223.360  1.00  0.57           O  
ATOM    186  N   HIS A  26     144.883 170.365 221.235  1.00  0.54           N  
ATOM    187  CA  HIS A  26     146.229 170.829 220.821  1.00  0.54           C  
ATOM    188  C   HIS A  26     146.248 172.305 221.004  1.00  0.54           C  
ATOM    189  O   HIS A  26     146.433 172.814 222.100  1.00  0.54           O  
ATOM    190  CB  HIS A  26     146.772 170.528 219.344  1.00  0.54           C  
ATOM    191  CG  HIS A  26     148.096 171.168 218.885  1.00  0.54           C  
ATOM    192  ND1 HIS A  26     149.276 170.658 219.378  1.00  0.54           N  
ATOM    193  CD2 HIS A  26     148.379 172.137 217.962  1.00  0.54           C  
ATOM    194  CE1 HIS A  26     150.242 171.306 218.763  1.00  0.54           C  
ATOM    195  NE2 HIS A  26     149.759 172.231 217.901  1.00  0.54           N  
ATOM    196  N   SER A  27     146.014 173.045 219.918  1.00  0.58           N  
ATOM    197  CA  SER A  27     145.908 174.484 219.985  1.00  0.58           C  
ATOM    198  C   SER A  27     144.863 174.998 219.026  1.00  0.58           C  
ATOM    199  O   SER A  27     144.755 176.198 218.805  1.00  0.58           O  
ATOM    200  CB  SER A  27     147.278 175.156 219.679  1.00  0.58           C  
ATOM    201  OG  SER A  27     147.745 174.934 218.341  1.00  0.58           O  
ATOM    202  N   GLY A  28     144.046 174.088 218.440  1.00  0.56           N  
ATOM    203  CA  GLY A  28     142.999 174.440 217.491  1.00  0.56           C  
ATOM    204  C   GLY A  28     143.394 174.107 216.076  1.00  0.56           C  
ATOM    205  O   GLY A  28     142.556 173.913 215.203  1.00  0.56           O  
ATOM    206  N   ALA A  29     144.711 174.000 215.805  1.00  0.64           N  
ATOM    207  CA  ALA A  29     145.201 174.027 214.443  1.00  0.64           C  
ATOM    208  C   ALA A  29     145.758 172.728 213.919  1.00  0.64           C  
ATOM    209  O   ALA A  29     145.380 172.267 212.852  1.00  0.64           O  
ATOM    210  CB  ALA A  29     146.306 175.097 214.349  1.00  0.64           C  
ATOM    211  N   ASN A  30     146.671 172.115 214.680  1.00  0.60           N  
ATOM    212  CA  ASN A  30     147.383 170.921 214.299  1.00  0.60           C  
ATOM    213  C   ASN A  30     146.791 169.764 215.074  1.00  0.60           C  
ATOM    214  O   ASN A  30     145.691 169.845 215.614  1.00  0.60           O  
ATOM    215  CB  ASN A  30     148.877 171.028 214.676  1.00  0.60           C  
ATOM    216  CG  ASN A  30     149.547 172.157 213.912  1.00  0.60           C  
ATOM    217  OD1 ASN A  30     149.453 172.299 212.697  1.00  0.60           O  
ATOM    218  ND2 ASN A  30     150.329 172.982 214.646  1.00  0.60           N  
ATOM    219  N   LEU A  31     147.549 168.664 215.176  1.00  0.67           N  
ATOM    220  CA  LEU A  31     147.140 167.458 215.835  1.00  0.67           C  
ATOM    221  C   LEU A  31     147.786 167.338 217.171  1.00  0.67           C  
ATOM    222  O   LEU A  31     148.872 167.841 217.427  1.00  0.67           O  
ATOM    223  CB  LEU A  31     147.639 166.196 215.127  1.00  0.67           C  
ATOM    224  CG  LEU A  31     146.974 165.982 213.784  1.00  0.67           C  
ATOM    225  CD1 LEU A  31     147.742 164.882 213.051  1.00  0.67           C  
ATOM    226  CD2 LEU A  31     145.497 165.621 213.985  1.00  0.67           C  
ATOM    227  N   ILE A  32     147.082 166.608 218.022  1.00  0.68           N  
ATOM    228  CA  ILE A  32     147.466 166.187 219.350  1.00  0.68           C  
ATOM    229  C   ILE A  32     147.884 164.786 219.292  1.00  0.68           C  
ATOM    230  O   ILE A  32     148.824 164.308 219.918  1.00  0.68           O  
ATOM    231  CB  ILE A  32     146.183 166.099 220.134  1.00  0.68           C  
ATOM    232  CG1 ILE A  32     145.506 167.444 219.975  1.00  0.68           C  
ATOM    233  CG2 ILE A  32     146.372 165.805 221.637  1.00  0.68           C  
ATOM    234  CD1 ILE A  32     144.019 167.275 220.119  1.00  0.68           C  
ATOM    235  N   ALA A  33     147.078 164.086 218.502  1.00  0.79           N  
ATOM    236  CA  ALA A  33     147.239 162.714 218.361  1.00  0.79           C  
ATOM    237  C   ALA A  33     146.604 162.308 217.078  1.00  0.79           C  
ATOM    238  O   ALA A  33     145.631 162.894 216.590  1.00  0.79           O  
ATOM    239  CB  ALA A  33     146.587 162.002 219.559  1.00  0.79           C  
ATOM    240  N   SER A  34     147.180 161.250 216.535  1.00  0.81           N  
ATOM    241  CA  SER A  34     146.650 160.546 215.415  1.00  0.81           C  
ATOM    242  C   SER A  34     147.160 159.141 215.527  1.00  0.81           C  
ATOM    243  O   SER A  34     148.182 158.902 216.168  1.00  0.81           O  
ATOM    244  CB  SER A  34     147.008 161.169 214.037  1.00  0.81           C  
ATOM    245  OG  SER A  34     148.421 161.293 213.842  1.00  0.81           O  
ATOM    246  N   ASP A  35     146.404 158.183 214.969  1.00  0.84           N  
ATOM    247  CA  ASP A  35     146.818 156.810 214.878  1.00  0.84           C  
ATOM    248  C   ASP A  35     146.088 156.208 213.681  1.00  0.84           C  
ATOM    249  O   ASP A  35     144.888 156.432 213.495  1.00  0.84           O  
ATOM    250  CB  ASP A  35     146.523 156.056 216.200  1.00  0.84           C  
ATOM    251  CG  ASP A  35     147.142 154.671 216.189  1.00  0.84           C  
ATOM    252  OD1 ASP A  35     148.166 154.495 215.479  1.00  0.84           O  
ATOM    253  OD2 ASP A  35     146.576 153.777 216.866  1.00  0.84           O  
ATOM    254  N   THR A  36     146.805 155.444 212.834  1.00  0.88           N  
ATOM    255  CA  THR A  36     146.216 154.765 211.685  1.00  0.88           C  
ATOM    256  C   THR A  36     146.537 153.304 211.742  1.00  0.88           C  
ATOM    257  O   THR A  36     147.699 152.899 211.763  1.00  0.88           O  
ATOM    258  CB  THR A  36     146.656 155.257 210.316  1.00  0.88           C  
ATOM    259  OG1 THR A  36     146.194 156.586 210.136  1.00  0.88           O  
ATOM    260  CG2 THR A  36     146.027 154.437 209.168  1.00  0.88           C  
ATOM    261  N   THR A  37     145.486 152.470 211.709  1.00  0.88           N  
ATOM    262  CA  THR A  37     145.596 151.027 211.770  1.00  0.88           C  
ATOM    263  C   THR A  37     144.872 150.407 210.602  1.00  0.88           C  
ATOM    264  O   THR A  37     143.955 150.982 210.014  1.00  0.88           O  
ATOM    265  CB  THR A  37     145.079 150.415 213.069  1.00  0.88           C  
ATOM    266  OG1 THR A  37     143.695 150.655 213.303  1.00  0.88           O  
ATOM    267  CG2 THR A  37     145.863 151.024 214.238  1.00  0.88           C  
ATOM    268  N   ILE A  38     145.308 149.197 210.213  1.00  0.89           N  
ATOM    269  CA  ILE A  38     144.745 148.442 209.118  1.00  0.89           C  
ATOM    270  C   ILE A  38     144.317 147.116 209.709  1.00  0.89           C  
ATOM    271  O   ILE A  38     145.137 146.266 210.051  1.00  0.89           O  
ATOM    272  CB  ILE A  38     145.767 148.193 208.021  1.00  0.89           C  
ATOM    273  CG1 ILE A  38     146.398 149.521 207.537  1.00  0.89           C  
ATOM    274  CG2 ILE A  38     145.069 147.438 206.869  1.00  0.89           C  
ATOM    275  CD1 ILE A  38     147.640 149.307 206.669  1.00  0.89           C  
ATOM    276  N   ASN A  39     142.998 146.914 209.886  1.00  0.90           N  
ATOM    277  CA  ASN A  39     142.432 145.755 210.569  1.00  0.90           C  
ATOM    278  C   ASN A  39     142.974 145.570 211.989  1.00  0.90           C  
ATOM    279  O   ASN A  39     143.259 144.463 212.437  1.00  0.90           O  
ATOM    280  CB  ASN A  39     142.583 144.446 209.734  1.00  0.90           C  
ATOM    281  CG  ASN A  39     141.759 144.531 208.459  1.00  0.90           C  
ATOM    282  OD1 ASN A  39     140.849 145.353 208.356  1.00  0.90           O  
ATOM    283  ND2 ASN A  39     142.037 143.657 207.463  1.00  0.90           N  
ATOM    284  N   GLY A  40     143.146 146.683 212.739  1.00  0.91           N  
ATOM    285  CA  GLY A  40     143.777 146.681 214.059  1.00  0.91           C  
ATOM    286  C   GLY A  40     145.284 146.727 214.023  1.00  0.91           C  
ATOM    287  O   GLY A  40     145.911 147.414 214.821  1.00  0.91           O  
ATOM    288  N   PHE A  41     145.895 146.005 213.074  1.00  0.74           N  
ATOM    289  CA  PHE A  41     147.323 145.874 212.905  1.00  0.74           C  
ATOM    290  C   PHE A  41     147.984 147.076 212.244  1.00  0.74           C  
ATOM    291  O   PHE A  41     147.354 147.933 211.626  1.00  0.74           O  
ATOM    292  CB  PHE A  41     147.649 144.597 212.089  1.00  0.74           C  
ATOM    293  CG  PHE A  41     147.316 143.374 212.895  1.00  0.74           C  
ATOM    294  CD1 PHE A  41     148.204 142.913 213.878  1.00  0.74           C  
ATOM    295  CD2 PHE A  41     146.110 142.685 212.705  1.00  0.74           C  
ATOM    296  CE1 PHE A  41     147.893 141.792 214.658  1.00  0.74           C  
ATOM    297  CE2 PHE A  41     145.790 141.572 213.491  1.00  0.74           C  
ATOM    298  CZ  PHE A  41     146.684 141.121 214.465  1.00  0.74           C  
ATOM    299  N   SER A  42     149.326 147.149 212.369  1.00  0.81           N  
ATOM    300  CA  SER A  42     150.178 148.128 211.712  1.00  0.81           C  
ATOM    301  C   SER A  42     150.319 147.866 210.214  1.00  0.81           C  
ATOM    302  O   SER A  42     150.595 148.768 209.423  1.00  0.81           O  
ATOM    303  CB  SER A  42     151.587 148.144 212.380  1.00  0.81           C  
ATOM    304  OG  SER A  42     152.209 146.854 212.389  1.00  0.81           O  
ATOM    305  N   SER A  43     150.079 146.616 209.778  1.00  0.85           N  
ATOM    306  CA  SER A  43     150.217 146.209 208.398  1.00  0.85           C  
ATOM    307  C   SER A  43     149.253 145.093 208.102  1.00  0.85           C  
ATOM    308  O   SER A  43     148.790 144.393 209.002  1.00  0.85           O  
ATOM    309  CB  SER A  43     151.660 145.745 208.038  1.00  0.85           C  
ATOM    310  OG  SER A  43     152.059 144.553 208.723  1.00  0.85           O  
ATOM    311  N   PHE A  44     148.893 144.918 206.819  1.00  0.82           N  
ATOM    312  CA  PHE A  44     148.024 143.839 206.427  1.00  0.82           C  
ATOM    313  C   PHE A  44     148.337 143.402 204.997  1.00  0.82           C  
ATOM    314  O   PHE A  44     148.591 144.222 204.115  1.00  0.82           O  
ATOM    315  CB  PHE A  44     146.563 144.319 206.589  1.00  0.82           C  
ATOM    316  CG  PHE A  44     145.560 143.255 206.264  1.00  0.82           C  
ATOM    317  CD1 PHE A  44     145.245 142.252 207.190  1.00  0.82           C  
ATOM    318  CD2 PHE A  44     144.998 143.188 204.983  1.00  0.82           C  
ATOM    319  CE1 PHE A  44     144.382 141.206 206.842  1.00  0.82           C  
ATOM    320  CE2 PHE A  44     144.142 142.139 204.632  1.00  0.82           C  
ATOM    321  CZ  PHE A  44     143.825 141.152 205.564  1.00  0.82           C  
ATOM    322  N   CYS A  45     148.307 142.080 204.733  1.00  0.87           N  
ATOM    323  CA  CYS A  45     148.438 141.505 203.405  1.00  0.87           C  
ATOM    324  C   CYS A  45     147.202 140.694 203.102  1.00  0.87           C  
ATOM    325  O   CYS A  45     146.663 140.029 203.978  1.00  0.87           O  
ATOM    326  CB  CYS A  45     149.661 140.567 203.258  1.00  0.87           C  
ATOM    327  SG  CYS A  45     151.261 141.421 203.392  1.00  0.87           S  
ATOM    328  N   VAL A  46     146.730 140.753 201.843  1.00  0.88           N  
ATOM    329  CA  VAL A  46     145.554 140.035 201.371  1.00  0.88           C  
ATOM    330  C   VAL A  46     145.890 138.589 201.022  1.00  0.88           C  
ATOM    331  O   VAL A  46     146.811 138.321 200.247  1.00  0.88           O  
ATOM    332  CB  VAL A  46     144.945 140.728 200.150  1.00  0.88           C  
ATOM    333  CG1 VAL A  46     143.728 139.952 199.599  1.00  0.88           C  
ATOM    334  CG2 VAL A  46     144.522 142.160 200.541  1.00  0.88           C  
ATOM    335  N   ASP A  47     145.135 137.632 201.600  1.00  0.80           N  
ATOM    336  CA  ASP A  47     145.275 136.204 201.448  1.00  0.80           C  
ATOM    337  C   ASP A  47     144.037 135.534 200.840  1.00  0.80           C  
ATOM    338  O   ASP A  47     143.932 134.310 200.783  1.00  0.80           O  
ATOM    339  CB  ASP A  47     145.600 135.614 202.852  1.00  0.80           C  
ATOM    340  CG  ASP A  47     144.612 135.947 203.972  1.00  0.80           C  
ATOM    341  OD1 ASP A  47     143.759 136.862 203.805  1.00  0.80           O  
ATOM    342  OD2 ASP A  47     144.752 135.294 205.037  1.00  0.80           O  
ATOM    343  N   THR A  48     143.086 136.325 200.319  1.00  0.86           N  
ATOM    344  CA  THR A  48     141.817 135.853 199.798  1.00  0.86           C  
ATOM    345  C   THR A  48     141.759 136.223 198.328  1.00  0.86           C  
ATOM    346  O   THR A  48     142.488 137.095 197.852  1.00  0.86           O  
ATOM    347  CB  THR A  48     140.638 136.490 200.530  1.00  0.86           C  
ATOM    348  OG1 THR A  48     140.740 137.911 200.507  1.00  0.86           O  
ATOM    349  CG2 THR A  48     140.664 136.076 202.011  1.00  0.86           C  
ATOM    350  N   ARG A  49     140.914 135.554 197.519  1.00  0.74           N  
ATOM    351  CA  ARG A  49     140.767 135.892 196.109  1.00  0.74           C  
ATOM    352  C   ARG A  49     140.170 137.269 195.827  1.00  0.74           C  
ATOM    353  O   ARG A  49     140.501 137.900 194.822  1.00  0.74           O  
ATOM    354  CB  ARG A  49     139.935 134.845 195.329  1.00  0.74           C  
ATOM    355  CG  ARG A  49     140.590 133.456 195.167  1.00  0.74           C  
ATOM    356  CD  ARG A  49     141.849 133.400 194.284  1.00  0.74           C  
ATOM    357  NE  ARG A  49     141.544 133.982 192.931  1.00  0.74           N  
ATOM    358  CZ  ARG A  49     141.020 133.359 191.867  1.00  0.74           C  
ATOM    359  NH1 ARG A  49     140.722 132.066 191.902  1.00  0.74           N  
ATOM    360  NH2 ARG A  49     140.753 134.053 190.759  1.00  0.74           N  
ATOM    361  N   GLN A  50     139.240 137.754 196.668  1.00  0.79           N  
ATOM    362  CA  GLN A  50     138.671 139.076 196.525  1.00  0.79           C  
ATOM    363  C   GLN A  50     138.878 139.897 197.774  1.00  0.79           C  
ATOM    364  O   GLN A  50     138.814 139.405 198.899  1.00  0.79           O  
ATOM    365  CB  GLN A  50     137.150 139.085 196.236  1.00  0.79           C  
ATOM    366  CG  GLN A  50     136.706 138.235 195.026  1.00  0.79           C  
ATOM    367  CD  GLN A  50     136.146 136.876 195.451  1.00  0.79           C  
ATOM    368  OE1 GLN A  50     135.283 136.790 196.324  1.00  0.79           O  
ATOM    369  NE2 GLN A  50     136.583 135.786 194.781  1.00  0.79           N  
ATOM    370  N   PHE A  51     139.095 141.209 197.614  1.00  0.85           N  
ATOM    371  CA  PHE A  51     139.219 142.068 198.761  1.00  0.85           C  
ATOM    372  C   PHE A  51     138.597 143.408 198.475  1.00  0.85           C  
ATOM    373  O   PHE A  51     138.410 143.776 197.321  1.00  0.85           O  
ATOM    374  CB  PHE A  51     140.688 142.196 199.271  1.00  0.85           C  
ATOM    375  CG  PHE A  51     141.540 143.087 198.392  1.00  0.85           C  
ATOM    376  CD1 PHE A  51     142.028 142.638 197.160  1.00  0.85           C  
ATOM    377  CD2 PHE A  51     141.753 144.432 198.732  1.00  0.85           C  
ATOM    378  CE1 PHE A  51     142.746 143.490 196.310  1.00  0.85           C  
ATOM    379  CE2 PHE A  51     142.453 145.289 197.873  1.00  0.85           C  
ATOM    380  CZ  PHE A  51     142.972 144.815 196.671  1.00  0.85           C  
ATOM    381  N   THR A  52     138.275 144.153 199.544  1.00  0.88           N  
ATOM    382  CA  THR A  52     137.770 145.516 199.432  1.00  0.88           C  
ATOM    383  C   THR A  52     138.476 146.394 200.439  1.00  0.88           C  
ATOM    384  O   THR A  52     138.559 146.070 201.624  1.00  0.88           O  
ATOM    385  CB  THR A  52     136.274 145.640 199.686  1.00  0.88           C  
ATOM    386  OG1 THR A  52     135.541 144.890 198.739  1.00  0.88           O  
ATOM    387  CG2 THR A  52     135.763 147.070 199.500  1.00  0.88           C  
ATOM    388  N   ILE A  53     139.005 147.553 200.000  1.00  0.87           N  
ATOM    389  CA  ILE A  53     139.578 148.563 200.880  1.00  0.87           C  
ATOM    390  C   ILE A  53     138.509 149.544 201.283  1.00  0.87           C  
ATOM    391  O   ILE A  53     137.807 150.129 200.464  1.00  0.87           O  
ATOM    392  CB  ILE A  53     140.788 149.281 200.286  1.00  0.87           C  
ATOM    393  CG1 ILE A  53     141.933 148.253 200.220  1.00  0.87           C  
ATOM    394  CG2 ILE A  53     141.214 150.497 201.150  1.00  0.87           C  
ATOM    395  CD1 ILE A  53     143.180 148.712 199.467  1.00  0.87           C  
ATOM    396  N   SER A  54     138.347 149.740 202.594  1.00  0.87           N  
ATOM    397  CA  SER A  54     137.366 150.656 203.125  1.00  0.87           C  
ATOM    398  C   SER A  54     138.100 151.592 204.050  1.00  0.87           C  
ATOM    399  O   SER A  54     138.732 151.171 205.019  1.00  0.87           O  
ATOM    400  CB  SER A  54     136.237 149.891 203.854  1.00  0.87           C  
ATOM    401  OG  SER A  54     135.240 150.772 204.374  1.00  0.87           O  
ATOM    402  N   LEU A  55     138.070 152.899 203.727  1.00  0.85           N  
ATOM    403  CA  LEU A  55     138.734 153.924 204.495  1.00  0.85           C  
ATOM    404  C   LEU A  55     137.720 154.651 205.348  1.00  0.85           C  
ATOM    405  O   LEU A  55     136.756 155.235 204.853  1.00  0.85           O  
ATOM    406  CB  LEU A  55     139.453 154.933 203.573  1.00  0.85           C  
ATOM    407  CG  LEU A  55     140.127 156.114 204.300  1.00  0.85           C  
ATOM    408  CD1 LEU A  55     141.226 155.665 205.278  1.00  0.85           C  
ATOM    409  CD2 LEU A  55     140.685 157.097 203.265  1.00  0.85           C  
ATOM    410  N   PHE A  56     137.945 154.631 206.667  1.00  0.83           N  
ATOM    411  CA  PHE A  56     137.086 155.231 207.647  1.00  0.83           C  
ATOM    412  C   PHE A  56     137.897 156.253 208.450  1.00  0.83           C  
ATOM    413  O   PHE A  56     139.040 156.025 208.847  1.00  0.83           O  
ATOM    414  CB  PHE A  56     136.475 154.089 208.497  1.00  0.83           C  
ATOM    415  CG  PHE A  56     135.727 154.593 209.697  1.00  0.83           C  
ATOM    416  CD1 PHE A  56     134.516 155.290 209.583  1.00  0.83           C  
ATOM    417  CD2 PHE A  56     136.305 154.457 210.963  1.00  0.83           C  
ATOM    418  CE1 PHE A  56     133.898 155.832 210.718  1.00  0.83           C  
ATOM    419  CE2 PHE A  56     135.694 154.998 212.097  1.00  0.83           C  
ATOM    420  CZ  PHE A  56     134.484 155.684 211.977  1.00  0.83           C  
ATOM    421  N   TYR A  57     137.301 157.437 208.695  1.00  0.83           N  
ATOM    422  CA  TYR A  57     137.901 158.492 209.486  1.00  0.83           C  
ATOM    423  C   TYR A  57     137.160 158.642 210.789  1.00  0.83           C  
ATOM    424  O   TYR A  57     135.935 158.711 210.829  1.00  0.83           O  
ATOM    425  CB  TYR A  57     137.843 159.874 208.797  1.00  0.83           C  
ATOM    426  CG  TYR A  57     138.821 159.909 207.669  1.00  0.83           C  
ATOM    427  CD1 TYR A  57     140.166 160.213 207.915  1.00  0.83           C  
ATOM    428  CD2 TYR A  57     138.420 159.628 206.358  1.00  0.83           C  
ATOM    429  CE1 TYR A  57     141.087 160.278 206.862  1.00  0.83           C  
ATOM    430  CE2 TYR A  57     139.335 159.715 205.303  1.00  0.83           C  
ATOM    431  CZ  TYR A  57     140.662 160.071 205.550  1.00  0.83           C  
ATOM    432  OH  TYR A  57     141.524 160.317 204.468  1.00  0.83           O  
ATOM    433  N   ASN A  58     137.928 158.749 211.880  1.00  0.83           N  
ATOM    434  CA  ASN A  58     137.447 158.949 213.220  1.00  0.83           C  
ATOM    435  C   ASN A  58     138.179 160.173 213.745  1.00  0.83           C  
ATOM    436  O   ASN A  58     139.170 160.091 214.469  1.00  0.83           O  
ATOM    437  CB  ASN A  58     137.767 157.665 214.011  1.00  0.83           C  
ATOM    438  CG  ASN A  58     137.365 157.794 215.466  1.00  0.83           C  
ATOM    439  OD1 ASN A  58     136.269 158.254 215.783  1.00  0.83           O  
ATOM    440  ND2 ASN A  58     138.278 157.401 216.383  1.00  0.83           N  
ATOM    441  N   VAL A  59     137.732 161.361 213.313  1.00  0.78           N  
ATOM    442  CA  VAL A  59     138.505 162.569 213.471  1.00  0.78           C  
ATOM    443  C   VAL A  59     137.730 163.641 214.222  1.00  0.78           C  
ATOM    444  O   VAL A  59     136.665 164.065 213.785  1.00  0.78           O  
ATOM    445  CB  VAL A  59     138.930 163.086 212.109  1.00  0.78           C  
ATOM    446  CG1 VAL A  59     139.678 164.403 212.309  1.00  0.78           C  
ATOM    447  CG2 VAL A  59     139.894 162.071 211.458  1.00  0.78           C  
ATOM    448  N   THR A  60     138.300 164.150 215.339  1.00  0.72           N  
ATOM    449  CA  THR A  60     137.639 165.098 216.238  1.00  0.72           C  
ATOM    450  C   THR A  60     138.261 166.472 216.204  1.00  0.72           C  
ATOM    451  O   THR A  60     139.470 166.663 216.361  1.00  0.72           O  
ATOM    452  CB  THR A  60     137.692 164.659 217.692  1.00  0.72           C  
ATOM    453  OG1 THR A  60     136.891 163.503 217.836  1.00  0.72           O  
ATOM    454  CG2 THR A  60     137.117 165.694 218.681  1.00  0.72           C  
ATOM    455  N   ASN A  61     137.411 167.502 216.059  1.00  0.69           N  
ATOM    456  CA  ASN A  61     137.803 168.881 216.104  1.00  0.69           C  
ATOM    457  C   ASN A  61     136.662 169.661 216.753  1.00  0.69           C  
ATOM    458  O   ASN A  61     135.624 169.079 217.048  1.00  0.69           O  
ATOM    459  CB  ASN A  61     138.055 169.360 214.664  1.00  0.69           C  
ATOM    460  CG  ASN A  61     139.022 170.526 214.708  1.00  0.69           C  
ATOM    461  OD1 ASN A  61     139.023 171.406 215.559  1.00  0.69           O  
ATOM    462  ND2 ASN A  61     139.976 170.488 213.778  1.00  0.69           N  
ATOM    463  N   SER A  62     136.816 170.989 216.933  1.00  0.58           N  
ATOM    464  CA  SER A  62     135.839 171.979 217.369  1.00  0.58           C  
ATOM    465  C   SER A  62     134.580 171.958 216.519  1.00  0.58           C  
ATOM    466  O   SER A  62     133.470 172.085 217.023  1.00  0.58           O  
ATOM    467  CB  SER A  62     136.429 173.415 217.267  1.00  0.58           C  
ATOM    468  OG  SER A  62     137.536 173.602 218.149  1.00  0.58           O  
ATOM    469  N   TYR A  63     134.731 171.758 215.190  1.00  0.43           N  
ATOM    470  CA  TYR A  63     133.616 171.592 214.266  1.00  0.43           C  
ATOM    471  C   TYR A  63     133.275 170.146 213.971  1.00  0.43           C  
ATOM    472  O   TYR A  63     132.384 169.849 213.182  1.00  0.43           O  
ATOM    473  CB  TYR A  63     133.897 172.344 212.938  1.00  0.43           C  
ATOM    474  CG  TYR A  63     133.740 173.837 213.068  1.00  0.43           C  
ATOM    475  CD1 TYR A  63     133.001 174.469 214.090  1.00  0.43           C  
ATOM    476  CD2 TYR A  63     134.343 174.642 212.091  1.00  0.43           C  
ATOM    477  CE1 TYR A  63     132.885 175.863 214.130  1.00  0.43           C  
ATOM    478  CE2 TYR A  63     134.250 176.039 212.150  1.00  0.43           C  
ATOM    479  CZ  TYR A  63     133.504 176.647 213.161  1.00  0.43           C  
ATOM    480  OH  TYR A  63     133.377 178.045 213.211  1.00  0.43           O  
ATOM    481  N   GLY A  64     133.960 169.186 214.620  1.00  0.57           N  
ATOM    482  CA  GLY A  64     133.601 167.773 214.557  1.00  0.57           C  
ATOM    483  C   GLY A  64     134.140 167.022 213.378  1.00  0.57           C  
ATOM    484  O   GLY A  64     134.243 165.804 213.393  1.00  0.57           O  
ATOM    485  N   TYR A  65     134.530 167.740 212.325  1.00  0.51           N  
ATOM    486  CA  TYR A  65     135.091 167.162 211.151  1.00  0.51           C  
ATOM    487  C   TYR A  65     136.173 168.102 210.692  1.00  0.51           C  
ATOM    488  O   TYR A  65     136.255 169.274 211.063  1.00  0.51           O  
ATOM    489  CB  TYR A  65     134.012 166.855 210.066  1.00  0.51           C  
ATOM    490  CG  TYR A  65     133.402 168.105 209.493  1.00  0.51           C  
ATOM    491  CD1 TYR A  65     132.323 168.735 210.130  1.00  0.51           C  
ATOM    492  CD2 TYR A  65     133.942 168.692 208.337  1.00  0.51           C  
ATOM    493  CE1 TYR A  65     131.802 169.933 209.627  1.00  0.51           C  
ATOM    494  CE2 TYR A  65     133.419 169.891 207.836  1.00  0.51           C  
ATOM    495  CZ  TYR A  65     132.344 170.509 208.479  1.00  0.51           C  
ATOM    496  OH  TYR A  65     131.811 171.712 207.980  1.00  0.51           O  
ATOM    497  N   VAL A  66     137.070 167.545 209.874  1.00  0.75           N  
ATOM    498  CA  VAL A  66     138.180 168.171 209.231  1.00  0.75           C  
ATOM    499  C   VAL A  66     137.909 167.880 207.751  1.00  0.75           C  
ATOM    500  O   VAL A  66     137.275 166.855 207.453  1.00  0.75           O  
ATOM    501  CB  VAL A  66     139.379 167.508 209.850  1.00  0.75           C  
ATOM    502  CG1 VAL A  66     140.651 167.775 209.054  1.00  0.75           C  
ATOM    503  CG2 VAL A  66     139.434 167.998 211.313  1.00  0.75           C  
ATOM    504  N   SER A  67     138.155 168.792 206.794  1.00  0.80           N  
ATOM    505  CA  SER A  67     138.222 168.471 205.364  1.00  0.80           C  
ATOM    506  C   SER A  67     139.344 167.432 205.076  1.00  0.80           C  
ATOM    507  O   SER A  67     140.446 167.583 205.595  1.00  0.80           O  
ATOM    508  CB  SER A  67     138.474 169.775 204.547  1.00  0.80           C  
ATOM    509  OG  SER A  67     138.571 169.533 203.144  1.00  0.80           O  
ATOM    510  N   LYS A  68     139.087 166.349 204.284  1.00  0.81           N  
ATOM    511  CA  LYS A  68     140.023 165.239 204.024  1.00  0.81           C  
ATOM    512  C   LYS A  68     140.305 165.077 202.548  1.00  0.81           C  
ATOM    513  O   LYS A  68     139.402 165.174 201.721  1.00  0.81           O  
ATOM    514  CB  LYS A  68     139.550 163.817 204.485  1.00  0.81           C  
ATOM    515  CG  LYS A  68     139.821 163.551 205.965  1.00  0.81           C  
ATOM    516  CD  LYS A  68     138.779 164.143 206.925  1.00  0.81           C  
ATOM    517  CE  LYS A  68     137.352 163.563 206.845  1.00  0.81           C  
ATOM    518  NZ  LYS A  68     136.494 164.278 207.818  1.00  0.81           N  
ATOM    519  N   SER A  69     141.566 164.753 202.193  1.00  0.85           N  
ATOM    520  CA  SER A  69     141.945 164.482 200.816  1.00  0.85           C  
ATOM    521  C   SER A  69     143.157 163.561 200.759  1.00  0.85           C  
ATOM    522  O   SER A  69     143.827 163.322 201.766  1.00  0.85           O  
ATOM    523  CB  SER A  69     142.205 165.773 199.984  1.00  0.85           C  
ATOM    524  OG  SER A  69     143.357 166.497 200.426  1.00  0.85           O  
ATOM    525  N   GLN A  70     143.434 162.961 199.577  1.00  0.80           N  
ATOM    526  CA  GLN A  70     144.591 162.104 199.366  1.00  0.80           C  
ATOM    527  C   GLN A  70     145.461 162.552 198.202  1.00  0.80           C  
ATOM    528  O   GLN A  70     144.970 162.914 197.135  1.00  0.80           O  
ATOM    529  CB  GLN A  70     144.228 160.612 199.140  1.00  0.80           C  
ATOM    530  CG  GLN A  70     143.518 159.965 200.350  1.00  0.80           C  
ATOM    531  CD  GLN A  70     141.994 160.015 200.261  1.00  0.80           C  
ATOM    532  OE1 GLN A  70     141.385 159.555 199.293  1.00  0.80           O  
ATOM    533  NE2 GLN A  70     141.329 160.564 201.307  1.00  0.80           N  
ATOM    534  N   ASP A  71     146.787 162.482 198.411  1.00  0.80           N  
ATOM    535  CA  ASP A  71     147.828 162.702 197.436  1.00  0.80           C  
ATOM    536  C   ASP A  71     148.407 161.301 197.164  1.00  0.80           C  
ATOM    537  O   ASP A  71     148.930 160.633 198.057  1.00  0.80           O  
ATOM    538  CB  ASP A  71     148.813 163.725 198.078  1.00  0.80           C  
ATOM    539  CG  ASP A  71     149.902 164.246 197.158  1.00  0.80           C  
ATOM    540  OD1 ASP A  71     150.095 163.639 196.079  1.00  0.80           O  
ATOM    541  OD2 ASP A  71     150.533 165.272 197.539  1.00  0.80           O  
ATOM    542  N   SER A  72     148.224 160.765 195.934  1.00  0.82           N  
ATOM    543  CA  SER A  72     148.613 159.403 195.577  1.00  0.82           C  
ATOM    544  C   SER A  72     149.677 159.407 194.505  1.00  0.82           C  
ATOM    545  O   SER A  72     149.519 160.000 193.440  1.00  0.82           O  
ATOM    546  CB  SER A  72     147.422 158.518 195.082  1.00  0.82           C  
ATOM    547  OG  SER A  72     147.828 157.195 194.695  1.00  0.82           O  
ATOM    548  N   ASN A  73     150.768 158.662 194.778  1.00  0.78           N  
ATOM    549  CA  ASN A  73     151.842 158.368 193.853  1.00  0.78           C  
ATOM    550  C   ASN A  73     151.703 156.936 193.354  1.00  0.78           C  
ATOM    551  O   ASN A  73     152.656 156.340 192.854  1.00  0.78           O  
ATOM    552  CB  ASN A  73     153.208 158.506 194.573  1.00  0.78           C  
ATOM    553  CG  ASN A  73     153.433 159.969 194.925  1.00  0.78           C  
ATOM    554  OD1 ASN A  73     153.300 160.837 194.063  1.00  0.78           O  
ATOM    555  ND2 ASN A  73     153.815 160.267 196.189  1.00  0.78           N  
ATOM    556  N   CYS A  74     150.513 156.319 193.511  1.00  0.86           N  
ATOM    557  CA  CYS A  74     150.270 154.946 193.113  1.00  0.86           C  
ATOM    558  C   CYS A  74     149.593 154.848 191.751  1.00  0.86           C  
ATOM    559  O   CYS A  74     148.977 155.809 191.299  1.00  0.86           O  
ATOM    560  CB  CYS A  74     149.399 154.203 194.156  1.00  0.86           C  
ATOM    561  SG  CYS A  74     150.284 153.875 195.700  1.00  0.86           S  
ATOM    562  N   PRO A  75     149.624 153.693 191.072  1.00  0.79           N  
ATOM    563  CA  PRO A  75     148.844 153.427 189.858  1.00  0.79           C  
ATOM    564  C   PRO A  75     147.336 153.417 190.070  1.00  0.79           C  
ATOM    565  O   PRO A  75     146.592 153.249 189.108  1.00  0.79           O  
ATOM    566  CB  PRO A  75     149.299 152.013 189.431  1.00  0.79           C  
ATOM    567  CG  PRO A  75     150.694 151.848 190.033  1.00  0.79           C  
ATOM    568  CD  PRO A  75     150.596 152.635 191.334  1.00  0.79           C  
ATOM    569  N   PHE A  76     146.876 153.541 191.323  1.00  0.80           N  
ATOM    570  CA  PHE A  76     145.495 153.495 191.708  1.00  0.80           C  
ATOM    571  C   PHE A  76     145.299 154.435 192.887  1.00  0.80           C  
ATOM    572  O   PHE A  76     146.247 154.935 193.492  1.00  0.80           O  
ATOM    573  CB  PHE A  76     145.028 152.043 192.021  1.00  0.80           C  
ATOM    574  CG  PHE A  76     145.891 151.389 193.070  1.00  0.80           C  
ATOM    575  CD1 PHE A  76     145.638 151.591 194.434  1.00  0.80           C  
ATOM    576  CD2 PHE A  76     147.002 150.614 192.711  1.00  0.80           C  
ATOM    577  CE1 PHE A  76     146.477 151.054 195.413  1.00  0.80           C  
ATOM    578  CE2 PHE A  76     147.840 150.070 193.687  1.00  0.80           C  
ATOM    579  CZ  PHE A  76     147.582 150.292 195.039  1.00  0.80           C  
ATOM    580  N   THR A  77     144.035 154.719 193.219  1.00  0.85           N  
ATOM    581  CA  THR A  77     143.600 155.525 194.344  1.00  0.85           C  
ATOM    582  C   THR A  77     142.953 154.557 195.305  1.00  0.85           C  
ATOM    583  O   THR A  77     142.682 153.410 194.960  1.00  0.85           O  
ATOM    584  CB  THR A  77     142.612 156.649 193.981  1.00  0.85           C  
ATOM    585  OG1 THR A  77     141.336 156.193 193.547  1.00  0.85           O  
ATOM    586  CG2 THR A  77     143.199 157.471 192.825  1.00  0.85           C  
ATOM    587  N   LEU A  78     142.672 154.974 196.551  1.00  0.82           N  
ATOM    588  CA  LEU A  78     142.048 154.109 197.543  1.00  0.82           C  
ATOM    589  C   LEU A  78     140.606 153.749 197.236  1.00  0.82           C  
ATOM    590  O   LEU A  78     140.065 152.776 197.749  1.00  0.82           O  
ATOM    591  CB  LEU A  78     142.032 154.813 198.912  1.00  0.82           C  
ATOM    592  CG  LEU A  78     143.411 155.000 199.554  1.00  0.82           C  
ATOM    593  CD1 LEU A  78     143.265 155.818 200.840  1.00  0.82           C  
ATOM    594  CD2 LEU A  78     144.060 153.649 199.874  1.00  0.82           C  
ATOM    595  N   GLN A  79     139.945 154.557 196.398  1.00  0.81           N  
ATOM    596  CA  GLN A  79     138.617 154.314 195.900  1.00  0.81           C  
ATOM    597  C   GLN A  79     138.643 153.436 194.654  1.00  0.81           C  
ATOM    598  O   GLN A  79     137.856 152.501 194.526  1.00  0.81           O  
ATOM    599  CB  GLN A  79     137.917 155.664 195.595  1.00  0.81           C  
ATOM    600  CG  GLN A  79     137.837 156.636 196.806  1.00  0.81           C  
ATOM    601  CD  GLN A  79     139.132 157.412 197.094  1.00  0.81           C  
ATOM    602  OE1 GLN A  79     140.105 157.387 196.335  1.00  0.81           O  
ATOM    603  NE2 GLN A  79     139.140 158.115 198.251  1.00  0.81           N  
ATOM    604  N   SER A  80     139.586 153.701 193.712  1.00  0.87           N  
ATOM    605  CA  SER A  80     139.666 153.018 192.421  1.00  0.87           C  
ATOM    606  C   SER A  80     140.209 151.612 192.513  1.00  0.87           C  
ATOM    607  O   SER A  80     139.954 150.774 191.654  1.00  0.87           O  
ATOM    608  CB  SER A  80     140.507 153.771 191.341  1.00  0.87           C  
ATOM    609  OG  SER A  80     141.920 153.760 191.574  1.00  0.87           O  
ATOM    610  N   VAL A  81     140.930 151.298 193.609  1.00  0.85           N  
ATOM    611  CA  VAL A  81     141.474 149.981 193.900  1.00  0.85           C  
ATOM    612  C   VAL A  81     140.411 148.900 194.018  1.00  0.85           C  
ATOM    613  O   VAL A  81     140.662 147.722 193.775  1.00  0.85           O  
ATOM    614  CB  VAL A  81     142.360 150.033 195.145  1.00  0.85           C  
ATOM    615  CG1 VAL A  81     141.521 150.224 196.424  1.00  0.85           C  
ATOM    616  CG2 VAL A  81     143.302 148.813 195.211  1.00  0.85           C  
ATOM    617  N   ASN A  82     139.176 149.329 194.343  1.00  0.86           N  
ATOM    618  CA  ASN A  82     138.012 148.498 194.515  1.00  0.86           C  
ATOM    619  C   ASN A  82     137.181 148.400 193.240  1.00  0.86           C  
ATOM    620  O   ASN A  82     136.113 147.796 193.251  1.00  0.86           O  
ATOM    621  CB  ASN A  82     137.090 149.097 195.598  1.00  0.86           C  
ATOM    622  CG  ASN A  82     137.772 149.134 196.952  1.00  0.86           C  
ATOM    623  OD1 ASN A  82     138.559 148.268 197.340  1.00  0.86           O  
ATOM    624  ND2 ASN A  82     137.405 150.161 197.752  1.00  0.86           N  
ATOM    625  N   ASP A  83     137.630 148.958 192.093  1.00  0.77           N  
ATOM    626  CA  ASP A  83     136.913 148.816 190.840  1.00  0.77           C  
ATOM    627  C   ASP A  83     137.509 147.663 190.033  1.00  0.77           C  
ATOM    628  O   ASP A  83     137.981 147.812 188.909  1.00  0.77           O  
ATOM    629  CB  ASP A  83     136.923 150.142 190.039  1.00  0.77           C  
ATOM    630  CG  ASP A  83     135.875 150.122 188.933  1.00  0.77           C  
ATOM    631  OD1 ASP A  83     134.823 149.456 189.131  1.00  0.77           O  
ATOM    632  OD2 ASP A  83     136.101 150.802 187.901  1.00  0.77           O  
ATOM    633  N   TYR A  84     137.555 146.459 190.630  1.00  0.70           N  
ATOM    634  CA  TYR A  84     137.981 145.230 189.986  1.00  0.70           C  
ATOM    635  C   TYR A  84     139.413 145.235 189.485  1.00  0.70           C  
ATOM    636  O   TYR A  84     139.731 144.598 188.481  1.00  0.70           O  
ATOM    637  CB  TYR A  84     137.067 144.804 188.815  1.00  0.70           C  
ATOM    638  CG  TYR A  84     135.650 144.650 189.246  1.00  0.70           C  
ATOM    639  CD1 TYR A  84     135.256 143.521 189.966  1.00  0.70           C  
ATOM    640  CD2 TYR A  84     134.688 145.605 188.905  1.00  0.70           C  
ATOM    641  CE1 TYR A  84     133.913 143.319 190.303  1.00  0.70           C  
ATOM    642  CE2 TYR A  84     133.346 145.412 189.249  1.00  0.70           C  
ATOM    643  CZ  TYR A  84     132.955 144.263 189.940  1.00  0.70           C  
ATOM    644  OH  TYR A  84     131.602 144.067 190.268  1.00  0.70           O  
ATOM    645  N   LEU A  85     140.348 145.904 190.189  1.00  0.82           N  
ATOM    646  CA  LEU A  85     141.736 145.820 189.786  1.00  0.82           C  
ATOM    647  C   LEU A  85     142.318 144.517 190.276  1.00  0.82           C  
ATOM    648  O   LEU A  85     142.005 144.061 191.376  1.00  0.82           O  
ATOM    649  CB  LEU A  85     142.638 146.957 190.307  1.00  0.82           C  
ATOM    650  CG  LEU A  85     142.169 148.389 190.008  1.00  0.82           C  
ATOM    651  CD1 LEU A  85     143.264 149.345 190.500  1.00  0.82           C  
ATOM    652  CD2 LEU A  85     141.847 148.649 188.526  1.00  0.82           C  
ATOM    653  N   SER A  86     143.194 143.898 189.470  1.00  0.83           N  
ATOM    654  CA  SER A  86     143.718 142.585 189.782  1.00  0.83           C  
ATOM    655  C   SER A  86     145.208 142.627 190.036  1.00  0.83           C  
ATOM    656  O   SER A  86     145.984 143.296 189.350  1.00  0.83           O  
ATOM    657  CB  SER A  86     143.432 141.514 188.707  1.00  0.83           C  
ATOM    658  OG  SER A  86     142.029 141.387 188.471  1.00  0.83           O  
ATOM    659  N   PHE A  87     145.623 141.882 191.069  1.00  0.78           N  
ATOM    660  CA  PHE A  87     146.970 141.792 191.563  1.00  0.78           C  
ATOM    661  C   PHE A  87     147.307 140.318 191.732  1.00  0.78           C  
ATOM    662  O   PHE A  87     146.427 139.463 191.831  1.00  0.78           O  
ATOM    663  CB  PHE A  87     147.095 142.455 192.960  1.00  0.78           C  
ATOM    664  CG  PHE A  87     146.685 143.901 192.932  1.00  0.78           C  
ATOM    665  CD1 PHE A  87     147.605 144.892 192.571  1.00  0.78           C  
ATOM    666  CD2 PHE A  87     145.379 144.293 193.269  1.00  0.78           C  
ATOM    667  CE1 PHE A  87     147.241 146.244 192.566  1.00  0.78           C  
ATOM    668  CE2 PHE A  87     145.005 145.642 193.251  1.00  0.78           C  
ATOM    669  CZ  PHE A  87     145.940 146.621 192.907  1.00  0.78           C  
ATOM    670  N   SER A  88     148.607 139.965 191.796  1.00  0.85           N  
ATOM    671  CA  SER A  88     149.028 138.632 192.220  1.00  0.85           C  
ATOM    672  C   SER A  88     149.493 138.662 193.662  1.00  0.85           C  
ATOM    673  O   SER A  88     149.442 137.653 194.359  1.00  0.85           O  
ATOM    674  CB  SER A  88     150.153 138.009 191.335  1.00  0.85           C  
ATOM    675  OG  SER A  88     151.393 138.711 191.402  1.00  0.85           O  
ATOM    676  N   LYS A  89     149.885 139.848 194.165  1.00  0.83           N  
ATOM    677  CA  LYS A  89     150.254 140.054 195.544  1.00  0.83           C  
ATOM    678  C   LYS A  89     149.811 141.439 195.922  1.00  0.83           C  
ATOM    679  O   LYS A  89     149.920 142.353 195.109  1.00  0.83           O  
ATOM    680  CB  LYS A  89     151.790 140.008 195.728  1.00  0.83           C  
ATOM    681  CG  LYS A  89     152.270 140.286 197.158  1.00  0.83           C  
ATOM    682  CD  LYS A  89     153.791 140.192 197.324  1.00  0.83           C  
ATOM    683  CE  LYS A  89     154.196 140.585 198.746  1.00  0.83           C  
ATOM    684  NZ  LYS A  89     155.656 140.475 198.929  1.00  0.83           N  
ATOM    685  N   PHE A  90     149.315 141.638 197.161  1.00  0.84           N  
ATOM    686  CA  PHE A  90     148.899 142.948 197.595  1.00  0.84           C  
ATOM    687  C   PHE A  90     149.038 143.083 199.116  1.00  0.84           C  
ATOM    688  O   PHE A  90     148.388 142.374 199.888  1.00  0.84           O  
ATOM    689  CB  PHE A  90     147.454 143.157 197.089  1.00  0.84           C  
ATOM    690  CG  PHE A  90     147.003 144.564 197.269  1.00  0.84           C  
ATOM    691  CD1 PHE A  90     147.282 145.548 196.313  1.00  0.84           C  
ATOM    692  CD2 PHE A  90     146.300 144.921 198.418  1.00  0.84           C  
ATOM    693  CE1 PHE A  90     146.830 146.858 196.484  1.00  0.84           C  
ATOM    694  CE2 PHE A  90     145.852 146.227 198.596  1.00  0.84           C  
ATOM    695  CZ  PHE A  90     146.089 147.195 197.617  1.00  0.84           C  
ATOM    696  N   CYS A  91     149.912 144.004 199.581  1.00  0.90           N  
ATOM    697  CA  CYS A  91     150.124 144.299 200.987  1.00  0.90           C  
ATOM    698  C   CYS A  91     150.083 145.796 201.213  1.00  0.90           C  
ATOM    699  O   CYS A  91     150.621 146.575 200.425  1.00  0.90           O  
ATOM    700  CB  CYS A  91     151.498 143.804 201.505  1.00  0.90           C  
ATOM    701  SG  CYS A  91     151.695 141.996 201.491  1.00  0.90           S  
ATOM    702  N   VAL A  92     149.446 146.213 202.323  1.00  0.90           N  
ATOM    703  CA  VAL A  92     149.287 147.596 202.729  1.00  0.90           C  
ATOM    704  C   VAL A  92     149.923 147.755 204.097  1.00  0.90           C  
ATOM    705  O   VAL A  92     149.706 146.948 205.002  1.00  0.90           O  
ATOM    706  CB  VAL A  92     147.819 148.016 202.831  1.00  0.90           C  
ATOM    707  CG1 VAL A  92     147.721 149.546 203.027  1.00  0.90           C  
ATOM    708  CG2 VAL A  92     147.075 147.588 201.551  1.00  0.90           C  
ATOM    709  N   SER A  93     150.736 148.802 204.297  1.00  0.87           N  
ATOM    710  CA  SER A  93     151.311 149.074 205.598  1.00  0.87           C  
ATOM    711  C   SER A  93     151.356 150.562 205.845  1.00  0.87           C  
ATOM    712  O   SER A  93     151.315 151.364 204.914  1.00  0.87           O  
ATOM    713  CB  SER A  93     152.731 148.470 205.733  1.00  0.87           C  
ATOM    714  OG  SER A  93     153.198 148.519 207.083  1.00  0.87           O  
ATOM    715  N   THR A  94     151.409 150.964 207.131  1.00  0.88           N  
ATOM    716  CA  THR A  94     151.642 152.336 207.576  1.00  0.88           C  
ATOM    717  C   THR A  94     153.135 152.577 207.706  1.00  0.88           C  
ATOM    718  O   THR A  94     153.613 153.707 207.788  1.00  0.88           O  
ATOM    719  CB  THR A  94     150.972 152.636 208.923  1.00  0.88           C  
ATOM    720  OG1 THR A  94     151.476 151.851 209.998  1.00  0.88           O  
ATOM    721  CG2 THR A  94     149.478 152.300 208.819  1.00  0.88           C  
ATOM    722  N   SER A  95     153.913 151.474 207.684  1.00  0.83           N  
ATOM    723  CA  SER A  95     155.361 151.453 207.686  1.00  0.83           C  
ATOM    724  C   SER A  95     155.853 151.364 206.261  1.00  0.83           C  
ATOM    725  O   SER A  95     155.120 150.967 205.358  1.00  0.83           O  
ATOM    726  CB  SER A  95     155.967 150.270 208.514  1.00  0.83           C  
ATOM    727  OG  SER A  95     155.775 148.989 207.901  1.00  0.83           O  
ATOM    728  N   LEU A  96     157.126 151.729 206.010  1.00  0.75           N  
ATOM    729  CA  LEU A  96     157.690 151.614 204.683  1.00  0.75           C  
ATOM    730  C   LEU A  96     157.929 150.167 204.287  1.00  0.75           C  
ATOM    731  O   LEU A  96     158.610 149.411 204.979  1.00  0.75           O  
ATOM    732  CB  LEU A  96     159.006 152.405 204.542  1.00  0.75           C  
ATOM    733  CG  LEU A  96     159.638 152.356 203.133  1.00  0.75           C  
ATOM    734  CD1 LEU A  96     158.762 153.006 202.050  1.00  0.75           C  
ATOM    735  CD2 LEU A  96     161.023 153.002 203.175  1.00  0.75           C  
ATOM    736  N   LEU A  97     157.383 149.778 203.127  1.00  0.73           N  
ATOM    737  CA  LEU A  97     157.635 148.507 202.495  1.00  0.73           C  
ATOM    738  C   LEU A  97     158.611 148.746 201.365  1.00  0.73           C  
ATOM    739  O   LEU A  97     158.580 149.798 200.733  1.00  0.73           O  
ATOM    740  CB  LEU A  97     156.330 147.921 201.908  1.00  0.73           C  
ATOM    741  CG  LEU A  97     155.207 147.720 202.941  1.00  0.73           C  
ATOM    742  CD1 LEU A  97     153.906 147.302 202.240  1.00  0.73           C  
ATOM    743  CD2 LEU A  97     155.607 146.702 204.020  1.00  0.73           C  
ATOM    744  N   ALA A  98     159.511 147.781 201.084  1.00  0.76           N  
ATOM    745  CA  ALA A  98     160.390 147.841 199.929  1.00  0.76           C  
ATOM    746  C   ALA A  98     159.609 147.814 198.625  1.00  0.76           C  
ATOM    747  O   ALA A  98     158.602 147.106 198.530  1.00  0.76           O  
ATOM    748  CB  ALA A  98     161.360 146.645 199.932  1.00  0.76           C  
ATOM    749  N   SER A  99     160.041 148.577 197.601  1.00  0.76           N  
ATOM    750  CA  SER A  99     159.402 148.593 196.289  1.00  0.76           C  
ATOM    751  C   SER A  99     157.914 148.925 196.318  1.00  0.76           C  
ATOM    752  O   SER A  99     157.098 148.257 195.681  1.00  0.76           O  
ATOM    753  CB  SER A  99     159.595 147.264 195.512  1.00  0.76           C  
ATOM    754  OG  SER A  99     160.981 146.973 195.337  1.00  0.76           O  
ATOM    755  N   ALA A 100     157.517 149.963 197.079  1.00  0.84           N  
ATOM    756  CA  ALA A 100     156.129 150.280 197.316  1.00  0.84           C  
ATOM    757  C   ALA A 100     155.810 151.714 196.949  1.00  0.84           C  
ATOM    758  O   ALA A 100     156.646 152.609 197.038  1.00  0.84           O  
ATOM    759  CB  ALA A 100     155.777 150.025 198.794  1.00  0.84           C  
ATOM    760  N   CYS A 101     154.560 151.966 196.516  1.00  0.91           N  
ATOM    761  CA  CYS A 101     154.086 153.308 196.228  1.00  0.91           C  
ATOM    762  C   CYS A 101     153.351 153.841 197.446  1.00  0.91           C  
ATOM    763  O   CYS A 101     152.907 153.073 198.299  1.00  0.91           O  
ATOM    764  CB  CYS A 101     153.200 153.369 194.950  1.00  0.91           C  
ATOM    765  SG  CYS A 101     151.623 152.486 195.105  1.00  0.91           S  
ATOM    766  N   THR A 102     153.209 155.174 197.545  1.00  0.89           N  
ATOM    767  CA  THR A 102     152.679 155.833 198.734  1.00  0.89           C  
ATOM    768  C   THR A 102     151.427 156.610 198.410  1.00  0.89           C  
ATOM    769  O   THR A 102     151.361 157.335 197.416  1.00  0.89           O  
ATOM    770  CB  THR A 102     153.662 156.799 199.376  1.00  0.89           C  
ATOM    771  OG1 THR A 102     154.880 156.116 199.612  1.00  0.89           O  
ATOM    772  CG2 THR A 102     153.158 157.300 200.740  1.00  0.89           C  
ATOM    773  N   ILE A 103     150.398 156.468 199.268  1.00  0.86           N  
ATOM    774  CA  ILE A 103     149.221 157.318 199.286  1.00  0.86           C  
ATOM    775  C   ILE A 103     149.219 158.073 200.602  1.00  0.86           C  
ATOM    776  O   ILE A 103     149.138 157.484 201.683  1.00  0.86           O  
ATOM    777  CB  ILE A 103     147.917 156.534 199.120  1.00  0.86           C  
ATOM    778  CG1 ILE A 103     147.977 155.757 197.785  1.00  0.86           C  
ATOM    779  CG2 ILE A 103     146.716 157.511 199.168  1.00  0.86           C  
ATOM    780  CD1 ILE A 103     146.754 154.897 197.440  1.00  0.86           C  
ATOM    781  N   ASP A 104     149.310 159.412 200.528  1.00  0.86           N  
ATOM    782  CA  ASP A 104     149.373 160.292 201.666  1.00  0.86           C  
ATOM    783  C   ASP A 104     147.999 160.891 201.951  1.00  0.86           C  
ATOM    784  O   ASP A 104     147.336 161.474 201.093  1.00  0.86           O  
ATOM    785  CB  ASP A 104     150.431 161.398 201.432  1.00  0.86           C  
ATOM    786  CG  ASP A 104     151.837 160.856 201.648  1.00  0.86           C  
ATOM    787  OD1 ASP A 104     152.046 160.112 202.647  1.00  0.86           O  
ATOM    788  OD2 ASP A 104     152.748 161.222 200.868  1.00  0.86           O  
ATOM    789  N   LEU A 105     147.529 160.723 203.203  1.00  0.84           N  
ATOM    790  CA  LEU A 105     146.216 161.131 203.659  1.00  0.84           C  
ATOM    791  C   LEU A 105     146.349 162.398 204.485  1.00  0.84           C  
ATOM    792  O   LEU A 105     147.024 162.422 205.515  1.00  0.84           O  
ATOM    793  CB  LEU A 105     145.555 160.038 204.545  1.00  0.84           C  
ATOM    794  CG  LEU A 105     144.944 158.834 203.790  1.00  0.84           C  
ATOM    795  CD1 LEU A 105     145.971 157.958 203.055  1.00  0.84           C  
ATOM    796  CD2 LEU A 105     144.130 157.966 204.761  1.00  0.84           C  
ATOM    797  N   PHE A 106     145.680 163.485 204.057  1.00  0.79           N  
ATOM    798  CA  PHE A 106     145.785 164.789 204.672  1.00  0.79           C  
ATOM    799  C   PHE A 106     144.455 165.251 205.226  1.00  0.79           C  
ATOM    800  O   PHE A 106     143.381 164.889 204.740  1.00  0.79           O  
ATOM    801  CB  PHE A 106     146.235 165.869 203.664  1.00  0.79           C  
ATOM    802  CG  PHE A 106     147.669 165.690 203.266  1.00  0.79           C  
ATOM    803  CD1 PHE A 106     148.024 164.876 202.182  1.00  0.79           C  
ATOM    804  CD2 PHE A 106     148.681 166.392 203.935  1.00  0.79           C  
ATOM    805  CE1 PHE A 106     149.354 164.794 201.761  1.00  0.79           C  
ATOM    806  CE2 PHE A 106     150.015 166.302 203.523  1.00  0.79           C  
ATOM    807  CZ  PHE A 106     150.351 165.505 202.429  1.00  0.79           C  
ATOM    808  N   GLY A 107     144.524 166.090 206.279  1.00  0.83           N  
ATOM    809  CA  GLY A 107     143.375 166.763 206.853  1.00  0.83           C  
ATOM    810  C   GLY A 107     143.604 168.245 206.960  1.00  0.83           C  
ATOM    811  O   GLY A 107     144.710 168.690 207.244  1.00  0.83           O  
ATOM    812  N   TYR A 108     142.536 169.042 206.771  1.00  0.73           N  
ATOM    813  CA  TYR A 108     142.545 170.492 206.808  1.00  0.73           C  
ATOM    814  C   TYR A 108     141.459 170.939 207.775  1.00  0.73           C  
ATOM    815  O   TYR A 108     140.279 170.875 207.421  1.00  0.73           O  
ATOM    816  CB  TYR A 108     142.205 171.059 205.419  1.00  0.73           C  
ATOM    817  CG  TYR A 108     143.212 170.547 204.450  1.00  0.73           C  
ATOM    818  CD1 TYR A 108     144.446 171.190 204.341  1.00  0.73           C  
ATOM    819  CD2 TYR A 108     142.993 169.358 203.736  1.00  0.73           C  
ATOM    820  CE1 TYR A 108     145.443 170.666 203.512  1.00  0.73           C  
ATOM    821  CE2 TYR A 108     144.004 168.814 202.941  1.00  0.73           C  
ATOM    822  CZ  TYR A 108     145.219 169.485 202.804  1.00  0.73           C  
ATOM    823  OH  TYR A 108     146.217 168.972 201.964  1.00  0.73           O  
ATOM    824  N   PRO A 109     141.767 171.322 209.008  1.00  0.78           N  
ATOM    825  CA  PRO A 109     140.807 171.180 210.094  1.00  0.78           C  
ATOM    826  C   PRO A 109     139.938 172.387 210.259  1.00  0.78           C  
ATOM    827  O   PRO A 109     139.893 173.201 209.348  1.00  0.78           O  
ATOM    828  CB  PRO A 109     141.704 170.903 211.305  1.00  0.78           C  
ATOM    829  CG  PRO A 109     143.078 171.460 210.994  1.00  0.78           C  
ATOM    830  CD  PRO A 109     143.142 171.452 209.491  1.00  0.78           C  
ATOM    831  N   GLU A 110     139.258 172.536 211.422  1.00  0.49           N  
ATOM    832  CA  GLU A 110     138.490 173.724 211.766  1.00  0.49           C  
ATOM    833  C   GLU A 110     139.274 175.008 211.513  1.00  0.49           C  
ATOM    834  O   GLU A 110     138.803 175.916 210.835  1.00  0.49           O  
ATOM    835  CB  GLU A 110     138.021 173.638 213.245  1.00  0.49           C  
ATOM    836  CG  GLU A 110     137.229 174.884 213.710  1.00  0.49           C  
ATOM    837  CD  GLU A 110     138.060 176.029 214.293  1.00  0.49           C  
ATOM    838  OE1 GLU A 110     139.167 175.760 214.822  1.00  0.49           O  
ATOM    839  OE2 GLU A 110     137.551 177.176 214.237  1.00  0.49           O  
ATOM    840  N   PHE A 111     140.543 175.035 211.957  1.00  0.55           N  
ATOM    841  CA  PHE A 111     141.461 176.112 211.688  1.00  0.55           C  
ATOM    842  C   PHE A 111     141.920 176.226 210.228  1.00  0.55           C  
ATOM    843  O   PHE A 111     142.142 177.314 209.703  1.00  0.55           O  
ATOM    844  CB  PHE A 111     142.658 175.867 212.625  1.00  0.55           C  
ATOM    845  CG  PHE A 111     143.636 177.001 212.682  1.00  0.55           C  
ATOM    846  CD1 PHE A 111     144.649 177.128 211.726  1.00  0.55           C  
ATOM    847  CD2 PHE A 111     143.544 177.961 213.694  1.00  0.55           C  
ATOM    848  CE1 PHE A 111     145.547 178.197 211.760  1.00  0.55           C  
ATOM    849  CE2 PHE A 111     144.429 179.044 213.731  1.00  0.55           C  
ATOM    850  CZ  PHE A 111     145.433 179.163 212.762  1.00  0.55           C  
ATOM    851  N   GLY A 112     142.131 175.083 209.538  1.00  0.58           N  
ATOM    852  CA  GLY A 112     142.669 175.063 208.179  1.00  0.58           C  
ATOM    853  C   GLY A 112     144.162 174.871 208.070  1.00  0.58           C  
ATOM    854  O   GLY A 112     144.716 174.859 206.974  1.00  0.58           O  
ATOM    855  N   SER A 113     144.858 174.657 209.204  1.00  0.60           N  
ATOM    856  CA  SER A 113     146.291 174.367 209.237  1.00  0.60           C  
ATOM    857  C   SER A 113     146.450 172.889 209.011  1.00  0.60           C  
ATOM    858  O   SER A 113     146.244 172.062 209.896  1.00  0.60           O  
ATOM    859  CB  SER A 113     147.002 174.766 210.559  1.00  0.60           C  
ATOM    860  OG  SER A 113     148.426 174.679 210.466  1.00  0.60           O  
ATOM    861  N   GLY A 114     146.694 172.519 207.744  1.00  0.71           N  
ATOM    862  CA  GLY A 114     146.700 171.131 207.329  1.00  0.71           C  
ATOM    863  C   GLY A 114     147.776 170.258 207.911  1.00  0.71           C  
ATOM    864  O   GLY A 114     148.899 170.679 208.184  1.00  0.71           O  
ATOM    865  N   VAL A 115     147.446 168.968 208.058  1.00  0.76           N  
ATOM    866  CA  VAL A 115     148.326 167.986 208.639  1.00  0.76           C  
ATOM    867  C   VAL A 115     148.296 166.764 207.759  1.00  0.76           C  
ATOM    868  O   VAL A 115     147.323 166.498 207.054  1.00  0.76           O  
ATOM    869  CB  VAL A 115     147.932 167.580 210.063  1.00  0.76           C  
ATOM    870  CG1 VAL A 115     148.009 168.816 210.984  1.00  0.76           C  
ATOM    871  CG2 VAL A 115     146.523 166.943 210.100  1.00  0.76           C  
ATOM    872  N   LYS A 116     149.372 165.957 207.797  1.00  0.76           N  
ATOM    873  CA  LYS A 116     149.339 164.625 207.240  1.00  0.76           C  
ATOM    874  C   LYS A 116     148.945 163.660 208.330  1.00  0.76           C  
ATOM    875  O   LYS A 116     149.612 163.552 209.357  1.00  0.76           O  
ATOM    876  CB  LYS A 116     150.694 164.199 206.640  1.00  0.76           C  
ATOM    877  CG  LYS A 116     150.653 162.789 206.029  1.00  0.76           C  
ATOM    878  CD  LYS A 116     151.795 162.537 205.038  1.00  0.76           C  
ATOM    879  CE  LYS A 116     153.198 162.523 205.634  1.00  0.76           C  
ATOM    880  NZ  LYS A 116     153.349 161.295 206.432  1.00  0.76           N  
ATOM    881  N   PHE A 117     147.830 162.939 208.131  1.00  0.79           N  
ATOM    882  CA  PHE A 117     147.381 161.918 209.046  1.00  0.79           C  
ATOM    883  C   PHE A 117     148.217 160.673 208.993  1.00  0.79           C  
ATOM    884  O   PHE A 117     148.624 160.133 210.017  1.00  0.79           O  
ATOM    885  CB  PHE A 117     145.942 161.485 208.687  1.00  0.79           C  
ATOM    886  CG  PHE A 117     144.922 162.533 208.976  1.00  0.79           C  
ATOM    887  CD1 PHE A 117     144.970 163.271 210.165  1.00  0.79           C  
ATOM    888  CD2 PHE A 117     143.835 162.719 208.109  1.00  0.79           C  
ATOM    889  CE1 PHE A 117     143.957 164.174 210.478  1.00  0.79           C  
ATOM    890  CE2 PHE A 117     142.821 163.628 208.425  1.00  0.79           C  
ATOM    891  CZ  PHE A 117     142.883 164.361 209.609  1.00  0.79           C  
ATOM    892  N   THR A 118     148.481 160.179 207.777  1.00  0.80           N  
ATOM    893  CA  THR A 118     149.180 158.927 207.627  1.00  0.80           C  
ATOM    894  C   THR A 118     149.664 158.826 206.213  1.00  0.80           C  
ATOM    895  O   THR A 118     149.188 159.537 205.328  1.00  0.80           O  
ATOM    896  CB  THR A 118     148.341 157.710 208.013  1.00  0.80           C  
ATOM    897  OG1 THR A 118     149.063 156.488 207.956  1.00  0.80           O  
ATOM    898  CG2 THR A 118     147.100 157.585 207.119  1.00  0.80           C  
ATOM    899  N   SER A 119     150.639 157.929 206.014  1.00  0.88           N  
ATOM    900  CA  SER A 119     151.222 157.552 204.747  1.00  0.88           C  
ATOM    901  C   SER A 119     150.936 156.069 204.614  1.00  0.88           C  
ATOM    902  O   SER A 119     151.380 155.285 205.449  1.00  0.88           O  
ATOM    903  CB  SER A 119     152.788 157.625 204.720  1.00  0.88           C  
ATOM    904  OG  SER A 119     153.348 158.917 205.002  1.00  0.88           O  
ATOM    905  N   LEU A 120     150.192 155.627 203.587  1.00  0.88           N  
ATOM    906  CA  LEU A 120     149.936 154.215 203.349  1.00  0.88           C  
ATOM    907  C   LEU A 120     150.805 153.738 202.210  1.00  0.88           C  
ATOM    908  O   LEU A 120     150.775 154.286 201.108  1.00  0.88           O  
ATOM    909  CB  LEU A 120     148.474 153.942 202.931  1.00  0.88           C  
ATOM    910  CG  LEU A 120     147.412 154.301 203.979  1.00  0.88           C  
ATOM    911  CD1 LEU A 120     146.029 154.190 203.319  1.00  0.88           C  
ATOM    912  CD2 LEU A 120     147.515 153.419 205.235  1.00  0.88           C  
ATOM    913  N   TYR A 121     151.586 152.680 202.464  1.00  0.87           N  
ATOM    914  CA  TYR A 121     152.537 152.126 201.533  1.00  0.87           C  
ATOM    915  C   TYR A 121     151.963 150.862 200.950  1.00  0.87           C  
ATOM    916  O   TYR A 121     151.536 149.955 201.666  1.00  0.87           O  
ATOM    917  CB  TYR A 121     153.878 151.785 202.215  1.00  0.87           C  
ATOM    918  CG  TYR A 121     154.492 153.051 202.724  1.00  0.87           C  
ATOM    919  CD1 TYR A 121     155.329 153.815 201.905  1.00  0.87           C  
ATOM    920  CD2 TYR A 121     154.201 153.525 204.011  1.00  0.87           C  
ATOM    921  CE1 TYR A 121     155.894 155.007 202.379  1.00  0.87           C  
ATOM    922  CE2 TYR A 121     154.759 154.717 204.481  1.00  0.87           C  
ATOM    923  CZ  TYR A 121     155.609 155.461 203.665  1.00  0.87           C  
ATOM    924  OH  TYR A 121     156.169 156.658 204.147  1.00  0.87           O  
ATOM    925  N   PHE A 122     151.948 150.784 199.613  1.00  0.86           N  
ATOM    926  CA  PHE A 122     151.330 149.704 198.886  1.00  0.86           C  
ATOM    927  C   PHE A 122     152.381 148.947 198.131  1.00  0.86           C  
ATOM    928  O   PHE A 122     153.014 149.463 197.209  1.00  0.86           O  
ATOM    929  CB  PHE A 122     150.315 150.217 197.850  1.00  0.86           C  
ATOM    930  CG  PHE A 122     149.100 150.713 198.553  1.00  0.86           C  
ATOM    931  CD1 PHE A 122     149.037 152.006 199.082  1.00  0.86           C  
ATOM    932  CD2 PHE A 122     148.010 149.858 198.730  1.00  0.86           C  
ATOM    933  CE1 PHE A 122     147.906 152.427 199.784  1.00  0.86           C  
ATOM    934  CE2 PHE A 122     146.869 150.284 199.414  1.00  0.86           C  
ATOM    935  CZ  PHE A 122     146.824 151.564 199.958  1.00  0.86           C  
ATOM    936  N   GLN A 123     152.561 147.675 198.503  1.00  0.82           N  
ATOM    937  CA  GLN A 123     153.491 146.784 197.862  1.00  0.82           C  
ATOM    938  C   GLN A 123     152.689 145.730 197.142  1.00  0.82           C  
ATOM    939  O   GLN A 123     151.893 145.006 197.745  1.00  0.82           O  
ATOM    940  CB  GLN A 123     154.380 146.075 198.904  1.00  0.82           C  
ATOM    941  CG  GLN A 123     155.450 145.164 198.267  1.00  0.82           C  
ATOM    942  CD  GLN A 123     156.232 144.359 199.303  1.00  0.82           C  
ATOM    943  OE1 GLN A 123     155.808 143.282 199.738  1.00  0.82           O  
ATOM    944  NE2 GLN A 123     157.439 144.849 199.658  1.00  0.82           N  
ATOM    945  N   PHE A 124     152.880 145.609 195.822  1.00  0.84           N  
ATOM    946  CA  PHE A 124     152.049 144.737 195.043  1.00  0.84           C  
ATOM    947  C   PHE A 124     152.726 144.354 193.764  1.00  0.84           C  
ATOM    948  O   PHE A 124     153.700 144.963 193.327  1.00  0.84           O  
ATOM    949  CB  PHE A 124     150.655 145.354 194.731  1.00  0.84           C  
ATOM    950  CG  PHE A 124     150.766 146.681 194.031  1.00  0.84           C  
ATOM    951  CD1 PHE A 124     150.926 147.841 194.789  1.00  0.84           C  
ATOM    952  CD2 PHE A 124     150.824 146.783 192.632  1.00  0.84           C  
ATOM    953  CE1 PHE A 124     151.209 149.060 194.179  1.00  0.84           C  
ATOM    954  CE2 PHE A 124     151.071 148.015 192.013  1.00  0.84           C  
ATOM    955  CZ  PHE A 124     151.281 149.155 192.791  1.00  0.84           C  
ATOM    956  N   THR A 125     152.193 143.301 193.143  1.00  0.82           N  
ATOM    957  CA  THR A 125     152.659 142.787 191.879  1.00  0.82           C  
ATOM    958  C   THR A 125     151.403 142.443 191.097  1.00  0.82           C  
ATOM    959  O   THR A 125     150.330 142.242 191.665  1.00  0.82           O  
ATOM    960  CB  THR A 125     153.591 141.576 192.026  1.00  0.82           C  
ATOM    961  OG1 THR A 125     152.998 140.565 192.818  1.00  0.82           O  
ATOM    962  CG2 THR A 125     154.875 141.959 192.788  1.00  0.82           C  
ATOM    963  N   LYS A 126     151.476 142.437 189.751  1.00  0.74           N  
ATOM    964  CA  LYS A 126     150.319 142.243 188.888  1.00  0.74           C  
ATOM    965  C   LYS A 126     150.020 140.779 188.597  1.00  0.74           C  
ATOM    966  O   LYS A 126     150.909 139.931 188.629  1.00  0.74           O  
ATOM    967  CB  LYS A 126     150.510 142.972 187.539  1.00  0.74           C  
ATOM    968  CG  LYS A 126     150.537 144.499 187.686  1.00  0.74           C  
ATOM    969  CD  LYS A 126     150.694 145.197 186.327  1.00  0.74           C  
ATOM    970  CE  LYS A 126     150.725 146.722 186.450  1.00  0.74           C  
ATOM    971  NZ  LYS A 126     150.892 147.346 185.118  1.00  0.74           N  
ATOM    972  N   GLY A 127     148.742 140.467 188.290  1.00  0.74           N  
ATOM    973  CA  GLY A 127     148.293 139.128 187.935  1.00  0.74           C  
ATOM    974  C   GLY A 127     146.824 139.024 188.228  1.00  0.74           C  
ATOM    975  O   GLY A 127     146.173 140.035 188.473  1.00  0.74           O  
ATOM    976  N   GLU A 128     146.263 137.803 188.188  1.00  0.63           N  
ATOM    977  CA  GLU A 128     144.830 137.570 188.230  1.00  0.63           C  
ATOM    978  C   GLU A 128     144.280 137.004 189.533  1.00  0.63           C  
ATOM    979  O   GLU A 128     143.065 136.874 189.706  1.00  0.63           O  
ATOM    980  CB  GLU A 128     144.485 136.478 187.192  1.00  0.63           C  
ATOM    981  CG  GLU A 128     144.853 136.834 185.732  1.00  0.63           C  
ATOM    982  CD  GLU A 128     146.349 136.768 185.425  1.00  0.63           C  
ATOM    983  OE1 GLU A 128     147.095 136.112 186.202  1.00  0.63           O  
ATOM    984  OE2 GLU A 128     146.755 137.435 184.445  1.00  0.63           O  
ATOM    985  N   LEU A 129     145.153 136.604 190.477  1.00  0.70           N  
ATOM    986  CA  LEU A 129     144.730 135.934 191.695  1.00  0.70           C  
ATOM    987  C   LEU A 129     143.857 136.775 192.610  1.00  0.70           C  
ATOM    988  O   LEU A 129     142.799 136.327 193.046  1.00  0.70           O  
ATOM    989  CB  LEU A 129     145.929 135.432 192.532  1.00  0.70           C  
ATOM    990  CG  LEU A 129     146.662 134.208 191.953  1.00  0.70           C  
ATOM    991  CD1 LEU A 129     147.975 134.023 192.729  1.00  0.70           C  
ATOM    992  CD2 LEU A 129     145.808 132.926 192.033  1.00  0.70           C  
ATOM    993  N   ILE A 130     144.256 138.018 192.894  1.00  0.80           N  
ATOM    994  CA  ILE A 130     143.649 138.812 193.935  1.00  0.80           C  
ATOM    995  C   ILE A 130     142.984 139.994 193.279  1.00  0.80           C  
ATOM    996  O   ILE A 130     143.631 140.806 192.624  1.00  0.80           O  
ATOM    997  CB  ILE A 130     144.679 139.305 194.939  1.00  0.80           C  
ATOM    998  CG1 ILE A 130     145.383 138.115 195.623  1.00  0.80           C  
ATOM    999  CG2 ILE A 130     143.983 140.194 195.986  1.00  0.80           C  
ATOM   1000  CD1 ILE A 130     146.571 138.545 196.490  1.00  0.80           C  
ATOM   1001  N   THR A 131     141.663 140.130 193.451  1.00  0.83           N  
ATOM   1002  CA  THR A 131     140.909 141.168 192.769  1.00  0.83           C  
ATOM   1003  C   THR A 131     140.244 142.079 193.766  1.00  0.83           C  
ATOM   1004  O   THR A 131     139.518 141.652 194.661  1.00  0.83           O  
ATOM   1005  CB  THR A 131     139.864 140.642 191.800  1.00  0.83           C  
ATOM   1006  OG1 THR A 131     140.483 139.781 190.854  1.00  0.83           O  
ATOM   1007  CG2 THR A 131     139.234 141.809 191.021  1.00  0.83           C  
ATOM   1008  N   GLY A 132     140.471 143.396 193.613  1.00  0.87           N  
ATOM   1009  CA  GLY A 132     139.849 144.439 194.411  1.00  0.87           C  
ATOM   1010  C   GLY A 132     138.453 144.692 193.951  1.00  0.87           C  
ATOM   1011  O   GLY A 132     138.207 145.576 193.147  1.00  0.87           O  
ATOM   1012  N   THR A 133     137.493 143.883 194.404  1.00  0.79           N  
ATOM   1013  CA  THR A 133     136.093 144.005 194.042  1.00  0.79           C  
ATOM   1014  C   THR A 133     135.413 145.100 194.863  1.00  0.79           C  
ATOM   1015  O   THR A 133     135.954 145.530 195.878  1.00  0.79           O  
ATOM   1016  CB  THR A 133     135.351 142.664 194.144  1.00  0.79           C  
ATOM   1017  OG1 THR A 133     135.369 142.117 195.454  1.00  0.79           O  
ATOM   1018  CG2 THR A 133     136.043 141.629 193.240  1.00  0.79           C  
ATOM   1019  N   PRO A 134     134.243 145.636 194.504  1.00  0.82           N  
ATOM   1020  CA  PRO A 134     133.687 146.761 195.250  1.00  0.82           C  
ATOM   1021  C   PRO A 134     132.998 146.270 196.494  1.00  0.82           C  
ATOM   1022  O   PRO A 134     132.694 147.064 197.381  1.00  0.82           O  
ATOM   1023  CB  PRO A 134     132.708 147.444 194.277  1.00  0.82           C  
ATOM   1024  CG  PRO A 134     132.411 146.378 193.222  1.00  0.82           C  
ATOM   1025  CD  PRO A 134     133.723 145.605 193.143  1.00  0.82           C  
ATOM   1026  N   LYS A 135     132.706 144.966 196.566  1.00  0.75           N  
ATOM   1027  CA  LYS A 135     131.915 144.423 197.633  1.00  0.75           C  
ATOM   1028  C   LYS A 135     132.090 142.917 197.681  1.00  0.75           C  
ATOM   1029  O   LYS A 135     132.512 142.331 196.680  1.00  0.75           O  
ATOM   1030  CB  LYS A 135     130.418 144.796 197.446  1.00  0.75           C  
ATOM   1031  CG  LYS A 135     129.780 144.255 196.160  1.00  0.75           C  
ATOM   1032  CD  LYS A 135     128.304 144.651 196.050  1.00  0.75           C  
ATOM   1033  CE  LYS A 135     127.667 144.074 194.789  1.00  0.75           C  
ATOM   1034  NZ  LYS A 135     126.246 144.467 194.717  1.00  0.75           N  
ATOM   1035  N   PRO A 136     131.785 142.244 198.789  1.00  0.78           N  
ATOM   1036  CA  PRO A 136     131.530 140.810 198.805  1.00  0.78           C  
ATOM   1037  C   PRO A 136     130.480 140.336 197.812  1.00  0.78           C  
ATOM   1038  O   PRO A 136     129.592 141.100 197.432  1.00  0.78           O  
ATOM   1039  CB  PRO A 136     131.084 140.502 200.249  1.00  0.78           C  
ATOM   1040  CG  PRO A 136     131.494 141.725 201.071  1.00  0.78           C  
ATOM   1041  CD  PRO A 136     131.427 142.863 200.064  1.00  0.78           C  
ATOM   1042  N   LEU A 137     130.549 139.064 197.396  1.00  0.61           N  
ATOM   1043  CA  LEU A 137     129.533 138.435 196.586  1.00  0.61           C  
ATOM   1044  C   LEU A 137     128.700 137.527 197.482  1.00  0.61           C  
ATOM   1045  O   LEU A 137     129.205 136.930 198.426  1.00  0.61           O  
ATOM   1046  CB  LEU A 137     130.194 137.615 195.456  1.00  0.61           C  
ATOM   1047  CG  LEU A 137     131.116 138.423 194.520  1.00  0.61           C  
ATOM   1048  CD1 LEU A 137     131.834 137.489 193.535  1.00  0.61           C  
ATOM   1049  CD2 LEU A 137     130.343 139.496 193.741  1.00  0.61           C  
ATOM   1050  N   GLU A 138     127.383 137.405 197.241  1.00  0.53           N  
ATOM   1051  CA  GLU A 138     126.515 136.622 198.102  1.00  0.53           C  
ATOM   1052  C   GLU A 138     125.671 135.696 197.263  1.00  0.53           C  
ATOM   1053  O   GLU A 138     125.019 136.118 196.311  1.00  0.53           O  
ATOM   1054  CB  GLU A 138     125.584 137.505 198.953  1.00  0.53           C  
ATOM   1055  CG  GLU A 138     126.349 138.412 199.942  1.00  0.53           C  
ATOM   1056  CD  GLU A 138     125.409 139.250 200.803  1.00  0.53           C  
ATOM   1057  OE1 GLU A 138     124.170 139.153 200.613  1.00  0.53           O  
ATOM   1058  OE2 GLU A 138     125.942 140.001 201.659  1.00  0.53           O  
ATOM   1059  N   GLY A 139     125.692 134.382 197.585  1.00  0.42           N  
ATOM   1060  CA  GLY A 139     125.002 133.362 196.793  1.00  0.42           C  
ATOM   1061  C   GLY A 139     125.680 133.022 195.489  1.00  0.42           C  
ATOM   1062  O   GLY A 139     125.023 132.628 194.530  1.00  0.42           O  
ATOM   1063  N   VAL A 140     127.007 133.210 195.448  1.00  0.54           N  
ATOM   1064  CA  VAL A 140     127.859 133.115 194.282  1.00  0.54           C  
ATOM   1065  C   VAL A 140     128.873 131.949 194.498  1.00  0.54           C  
ATOM   1066  O   VAL A 140     129.041 131.509 195.672  1.00  0.54           O  
ATOM   1067  CB  VAL A 140     128.541 134.471 194.085  1.00  0.54           C  
ATOM   1068  CG1 VAL A 140     129.533 134.472 192.910  1.00  0.54           C  
ATOM   1069  CG2 VAL A 140     127.454 135.535 193.810  1.00  0.54           C  
ATOM   1070  OXT VAL A 140     129.482 131.486 193.496  1.00  0.54           O  
TER    1071      VAL A 140                                                      
ATOM   1072  N   THR B   1     190.651 139.488 183.289  1.00  0.47           N  
ATOM   1073  CA  THR B   1     190.124 140.839 183.740  1.00  0.47           C  
ATOM   1074  C   THR B   1     191.201 141.874 183.667  1.00  0.47           C  
ATOM   1075  O   THR B   1     192.288 141.616 184.166  1.00  0.47           O  
ATOM   1076  CB  THR B   1     189.602 140.783 185.176  1.00  0.47           C  
ATOM   1077  OG1 THR B   1     188.550 139.829 185.230  1.00  0.47           O  
ATOM   1078  CG2 THR B   1     189.036 142.133 185.661  1.00  0.47           C  
ATOM   1079  N   SER B   2     190.941 143.037 183.037  1.00  0.54           N  
ATOM   1080  CA  SER B   2     191.935 144.085 182.863  1.00  0.54           C  
ATOM   1081  C   SER B   2     191.416 145.330 183.528  1.00  0.54           C  
ATOM   1082  O   SER B   2     190.207 145.535 183.580  1.00  0.54           O  
ATOM   1083  CB  SER B   2     192.186 144.418 181.377  1.00  0.54           C  
ATOM   1084  OG  SER B   2     192.698 143.261 180.716  1.00  0.54           O  
ATOM   1085  N   PHE B   3     192.300 146.174 184.085  1.00  0.42           N  
ATOM   1086  CA  PHE B   3     191.867 147.319 184.852  1.00  0.42           C  
ATOM   1087  C   PHE B   3     192.930 148.401 184.718  1.00  0.42           C  
ATOM   1088  O   PHE B   3     194.101 148.147 184.991  1.00  0.42           O  
ATOM   1089  CB  PHE B   3     191.663 146.851 186.317  1.00  0.42           C  
ATOM   1090  CG  PHE B   3     191.468 147.975 187.298  1.00  0.42           C  
ATOM   1091  CD1 PHE B   3     190.436 148.912 187.148  1.00  0.42           C  
ATOM   1092  CD2 PHE B   3     192.377 148.146 188.352  1.00  0.42           C  
ATOM   1093  CE1 PHE B   3     190.298 149.971 188.051  1.00  0.42           C  
ATOM   1094  CE2 PHE B   3     192.232 149.193 189.264  1.00  0.42           C  
ATOM   1095  CZ  PHE B   3     191.177 150.089 189.129  1.00  0.42           C  
ATOM   1096  N   VAL B   4     192.552 149.619 184.270  1.00  0.51           N  
ATOM   1097  CA  VAL B   4     193.490 150.704 184.027  1.00  0.51           C  
ATOM   1098  C   VAL B   4     192.991 151.971 184.695  1.00  0.51           C  
ATOM   1099  O   VAL B   4     191.855 152.403 184.507  1.00  0.51           O  
ATOM   1100  CB  VAL B   4     193.718 150.942 182.537  1.00  0.51           C  
ATOM   1101  CG1 VAL B   4     194.666 152.139 182.290  1.00  0.51           C  
ATOM   1102  CG2 VAL B   4     194.333 149.657 181.948  1.00  0.51           C  
ATOM   1103  N   THR B   5     193.857 152.595 185.511  1.00  0.47           N  
ATOM   1104  CA  THR B   5     193.613 153.850 186.192  1.00  0.47           C  
ATOM   1105  C   THR B   5     194.773 154.759 185.906  1.00  0.47           C  
ATOM   1106  O   THR B   5     195.760 154.381 185.279  1.00  0.47           O  
ATOM   1107  CB  THR B   5     193.483 153.745 187.717  1.00  0.47           C  
ATOM   1108  OG1 THR B   5     194.664 153.254 188.342  1.00  0.47           O  
ATOM   1109  CG2 THR B   5     192.378 152.748 188.046  1.00  0.47           C  
ATOM   1110  N   LEU B   6     194.676 156.022 186.350  1.00  0.43           N  
ATOM   1111  CA  LEU B   6     195.832 156.881 186.484  1.00  0.43           C  
ATOM   1112  C   LEU B   6     196.790 156.395 187.562  1.00  0.43           C  
ATOM   1113  O   LEU B   6     196.301 156.166 188.676  1.00  0.43           O  
ATOM   1114  CB  LEU B   6     195.417 158.306 186.883  1.00  0.43           C  
ATOM   1115  CG  LEU B   6     194.455 158.980 185.897  1.00  0.43           C  
ATOM   1116  CD1 LEU B   6     193.909 160.276 186.514  1.00  0.43           C  
ATOM   1117  CD2 LEU B   6     195.122 159.249 184.538  1.00  0.43           C  
ATOM   1118  N   PRO B   7     198.105 156.267 187.289  1.00  0.47           N  
ATOM   1119  CA  PRO B   7     199.072 155.524 188.092  1.00  0.47           C  
ATOM   1120  C   PRO B   7     198.942 155.660 189.595  1.00  0.47           C  
ATOM   1121  O   PRO B   7     198.740 156.763 190.115  1.00  0.47           O  
ATOM   1122  CB  PRO B   7     200.447 155.971 187.556  1.00  0.47           C  
ATOM   1123  CG  PRO B   7     200.179 156.339 186.096  1.00  0.47           C  
ATOM   1124  CD  PRO B   7     198.761 156.904 186.142  1.00  0.47           C  
ATOM   1125  N   SER B   8     199.038 154.547 190.326  1.00  0.54           N  
ATOM   1126  CA  SER B   8     198.900 154.580 191.754  1.00  0.54           C  
ATOM   1127  C   SER B   8     199.538 153.332 192.280  1.00  0.54           C  
ATOM   1128  O   SER B   8     199.779 152.391 191.530  1.00  0.54           O  
ATOM   1129  CB  SER B   8     197.415 154.690 192.216  1.00  0.54           C  
ATOM   1130  OG  SER B   8     196.598 153.594 191.806  1.00  0.54           O  
ATOM   1131  N   PHE B   9     199.854 153.326 193.581  1.00  0.47           N  
ATOM   1132  CA  PHE B   9     200.297 152.166 194.315  1.00  0.47           C  
ATOM   1133  C   PHE B   9     199.129 151.750 195.203  1.00  0.47           C  
ATOM   1134  O   PHE B   9     198.079 152.400 195.200  1.00  0.47           O  
ATOM   1135  CB  PHE B   9     201.605 152.477 195.109  1.00  0.47           C  
ATOM   1136  CG  PHE B   9     201.481 153.701 195.996  1.00  0.47           C  
ATOM   1137  CD1 PHE B   9     200.989 153.576 197.301  1.00  0.47           C  
ATOM   1138  CD2 PHE B   9     201.815 154.989 195.540  1.00  0.47           C  
ATOM   1139  CE1 PHE B   9     200.792 154.697 198.113  1.00  0.47           C  
ATOM   1140  CE2 PHE B   9     201.640 156.113 196.359  1.00  0.47           C  
ATOM   1141  CZ  PHE B   9     201.125 155.969 197.648  1.00  0.47           C  
ATOM   1142  N   ASN B  10     199.256 150.635 195.956  1.00  0.59           N  
ATOM   1143  CA  ASN B  10     198.250 150.222 196.929  1.00  0.59           C  
ATOM   1144  C   ASN B  10     198.019 151.243 198.048  1.00  0.59           C  
ATOM   1145  O   ASN B  10     198.892 151.508 198.870  1.00  0.59           O  
ATOM   1146  CB  ASN B  10     198.574 148.839 197.555  1.00  0.59           C  
ATOM   1147  CG  ASN B  10     197.409 148.384 198.434  1.00  0.59           C  
ATOM   1148  OD1 ASN B  10     196.273 148.235 197.979  1.00  0.59           O  
ATOM   1149  ND2 ASN B  10     197.670 148.180 199.744  1.00  0.59           N  
ATOM   1150  N   ASP B  11     196.788 151.764 198.114  1.00  0.69           N  
ATOM   1151  CA  ASP B  11     196.389 152.848 198.964  1.00  0.69           C  
ATOM   1152  C   ASP B  11     194.923 152.564 199.248  1.00  0.69           C  
ATOM   1153  O   ASP B  11     194.021 153.089 198.593  1.00  0.69           O  
ATOM   1154  CB  ASP B  11     196.587 154.175 198.194  1.00  0.69           C  
ATOM   1155  CG  ASP B  11     196.156 155.354 199.037  1.00  0.69           C  
ATOM   1156  OD1 ASP B  11     196.264 155.254 200.282  1.00  0.69           O  
ATOM   1157  OD2 ASP B  11     195.658 156.340 198.434  1.00  0.69           O  
ATOM   1158  N   HIS B  12     194.658 151.627 200.178  1.00  0.81           N  
ATOM   1159  CA  HIS B  12     193.349 151.038 200.324  1.00  0.81           C  
ATOM   1160  C   HIS B  12     192.783 151.231 201.715  1.00  0.81           C  
ATOM   1161  O   HIS B  12     193.469 151.070 202.724  1.00  0.81           O  
ATOM   1162  CB  HIS B  12     193.374 149.556 199.891  1.00  0.81           C  
ATOM   1163  CG  HIS B  12     192.041 148.889 199.894  1.00  0.81           C  
ATOM   1164  ND1 HIS B  12     191.489 148.481 201.090  1.00  0.81           N  
ATOM   1165  CD2 HIS B  12     191.159 148.716 198.880  1.00  0.81           C  
ATOM   1166  CE1 HIS B  12     190.277 148.075 200.782  1.00  0.81           C  
ATOM   1167  NE2 HIS B  12     190.032 148.200 199.461  1.00  0.81           N  
ATOM   1168  N   SER B  13     191.485 151.596 201.782  1.00  0.88           N  
ATOM   1169  CA  SER B  13     190.724 151.636 203.014  1.00  0.88           C  
ATOM   1170  C   SER B  13     189.419 150.881 202.849  1.00  0.88           C  
ATOM   1171  O   SER B  13     188.892 150.682 201.756  1.00  0.88           O  
ATOM   1172  CB  SER B  13     190.433 153.086 203.511  1.00  0.88           C  
ATOM   1173  OG  SER B  13     189.561 153.807 202.636  1.00  0.88           O  
ATOM   1174  N   PHE B  14     188.847 150.420 203.971  1.00  0.83           N  
ATOM   1175  CA  PHE B  14     187.552 149.787 203.972  1.00  0.83           C  
ATOM   1176  C   PHE B  14     186.519 150.734 204.528  1.00  0.83           C  
ATOM   1177  O   PHE B  14     186.770 151.567 205.400  1.00  0.83           O  
ATOM   1178  CB  PHE B  14     187.498 148.493 204.806  1.00  0.83           C  
ATOM   1179  CG  PHE B  14     188.252 147.380 204.164  1.00  0.83           C  
ATOM   1180  CD1 PHE B  14     189.602 147.161 204.457  1.00  0.83           C  
ATOM   1181  CD2 PHE B  14     187.588 146.487 203.314  1.00  0.83           C  
ATOM   1182  CE1 PHE B  14     190.268 146.047 203.938  1.00  0.83           C  
ATOM   1183  CE2 PHE B  14     188.248 145.370 202.796  1.00  0.83           C  
ATOM   1184  CZ  PHE B  14     189.586 145.141 203.122  1.00  0.83           C  
ATOM   1185  N   VAL B  15     185.300 150.599 203.997  1.00  0.88           N  
ATOM   1186  CA  VAL B  15     184.119 151.230 204.519  1.00  0.88           C  
ATOM   1187  C   VAL B  15     183.290 150.090 205.070  1.00  0.88           C  
ATOM   1188  O   VAL B  15     182.654 149.330 204.336  1.00  0.88           O  
ATOM   1189  CB  VAL B  15     183.368 151.957 203.414  1.00  0.88           C  
ATOM   1190  CG1 VAL B  15     182.132 152.677 203.988  1.00  0.88           C  
ATOM   1191  CG2 VAL B  15     184.312 152.952 202.706  1.00  0.88           C  
ATOM   1192  N   ASN B  16     183.295 149.933 206.402  1.00  0.91           N  
ATOM   1193  CA  ASN B  16     182.677 148.815 207.071  1.00  0.91           C  
ATOM   1194  C   ASN B  16     181.348 149.293 207.578  1.00  0.91           C  
ATOM   1195  O   ASN B  16     181.261 150.104 208.502  1.00  0.91           O  
ATOM   1196  CB  ASN B  16     183.489 148.305 208.290  1.00  0.91           C  
ATOM   1197  CG  ASN B  16     184.872 147.826 207.880  1.00  0.91           C  
ATOM   1198  OD1 ASN B  16     185.616 148.480 207.156  1.00  0.91           O  
ATOM   1199  ND2 ASN B  16     185.284 146.640 208.383  1.00  0.91           N  
ATOM   1200  N   ILE B  17     180.275 148.793 206.961  1.00  0.91           N  
ATOM   1201  CA  ILE B  17     178.934 149.196 207.287  1.00  0.91           C  
ATOM   1202  C   ILE B  17     178.349 148.059 208.076  1.00  0.91           C  
ATOM   1203  O   ILE B  17     178.177 146.946 207.578  1.00  0.91           O  
ATOM   1204  CB  ILE B  17     178.103 149.509 206.052  1.00  0.91           C  
ATOM   1205  CG1 ILE B  17     178.824 150.602 205.220  1.00  0.91           C  
ATOM   1206  CG2 ILE B  17     176.689 149.952 206.506  1.00  0.91           C  
ATOM   1207  CD1 ILE B  17     178.160 150.912 203.875  1.00  0.91           C  
ATOM   1208  N   THR B  18     178.051 148.322 209.353  1.00  0.90           N  
ATOM   1209  CA  THR B  18     177.528 147.307 210.240  1.00  0.90           C  
ATOM   1210  C   THR B  18     176.133 147.707 210.564  1.00  0.90           C  
ATOM   1211  O   THR B  18     175.876 148.812 211.035  1.00  0.90           O  
ATOM   1212  CB  THR B  18     178.291 147.108 211.536  1.00  0.90           C  
ATOM   1213  OG1 THR B  18     179.568 146.557 211.248  1.00  0.90           O  
ATOM   1214  CG2 THR B  18     177.581 146.090 212.450  1.00  0.90           C  
ATOM   1215  N   VAL B  19     175.196 146.788 210.299  1.00  0.86           N  
ATOM   1216  CA  VAL B  19     173.800 146.949 210.616  1.00  0.86           C  
ATOM   1217  C   VAL B  19     173.502 146.006 211.755  1.00  0.86           C  
ATOM   1218  O   VAL B  19     173.459 144.783 211.595  1.00  0.86           O  
ATOM   1219  CB  VAL B  19     172.916 146.614 209.428  1.00  0.86           C  
ATOM   1220  CG1 VAL B  19     171.431 146.784 209.806  1.00  0.86           C  
ATOM   1221  CG2 VAL B  19     173.300 147.542 208.259  1.00  0.86           C  
ATOM   1222  N   SER B  20     173.288 146.569 212.952  1.00  0.86           N  
ATOM   1223  CA  SER B  20     172.950 145.809 214.138  1.00  0.86           C  
ATOM   1224  C   SER B  20     171.470 145.923 214.375  1.00  0.86           C  
ATOM   1225  O   SER B  20     170.892 146.999 214.246  1.00  0.86           O  
ATOM   1226  CB  SER B  20     173.666 146.297 215.423  1.00  0.86           C  
ATOM   1227  OG  SER B  20     175.061 145.982 215.400  1.00  0.86           O  
ATOM   1228  N   ALA B  21     170.798 144.814 214.727  1.00  0.83           N  
ATOM   1229  CA  ALA B  21     169.381 144.875 214.994  1.00  0.83           C  
ATOM   1230  C   ALA B  21     168.911 143.713 215.838  1.00  0.83           C  
ATOM   1231  O   ALA B  21     169.531 142.653 215.901  1.00  0.83           O  
ATOM   1232  CB  ALA B  21     168.554 144.916 213.688  1.00  0.83           C  
ATOM   1233  N   ALA B  22     167.758 143.884 216.503  1.00  0.78           N  
ATOM   1234  CA  ALA B  22     167.149 142.802 217.227  1.00  0.78           C  
ATOM   1235  C   ALA B  22     165.644 142.891 217.122  1.00  0.78           C  
ATOM   1236  O   ALA B  22     165.051 143.971 217.187  1.00  0.78           O  
ATOM   1237  CB  ALA B  22     167.582 142.772 218.711  1.00  0.78           C  
ATOM   1238  N   PHE B  23     165.007 141.711 216.980  1.00  0.66           N  
ATOM   1239  CA  PHE B  23     163.570 141.565 216.832  1.00  0.66           C  
ATOM   1240  C   PHE B  23     162.890 140.821 217.998  1.00  0.66           C  
ATOM   1241  O   PHE B  23     161.724 141.041 218.334  1.00  0.66           O  
ATOM   1242  CB  PHE B  23     163.320 140.727 215.559  1.00  0.66           C  
ATOM   1243  CG  PHE B  23     163.792 141.398 214.289  1.00  0.66           C  
ATOM   1244  CD1 PHE B  23     165.143 141.406 213.898  1.00  0.66           C  
ATOM   1245  CD2 PHE B  23     162.855 141.998 213.438  1.00  0.66           C  
ATOM   1246  CE1 PHE B  23     165.539 142.021 212.705  1.00  0.66           C  
ATOM   1247  CE2 PHE B  23     163.239 142.556 212.217  1.00  0.66           C  
ATOM   1248  CZ  PHE B  23     164.574 142.517 211.828  1.00  0.66           C  
ATOM   1249  N   GLY B  24     163.636 139.931 218.689  1.00  0.59           N  
ATOM   1250  CA  GLY B  24     163.078 138.976 219.660  1.00  0.59           C  
ATOM   1251  C   GLY B  24     162.803 139.403 221.097  1.00  0.59           C  
ATOM   1252  O   GLY B  24     162.155 138.622 221.791  1.00  0.59           O  
ATOM   1253  N   GLY B  25     163.241 140.584 221.585  1.00  0.57           N  
ATOM   1254  CA  GLY B  25     162.729 141.383 222.715  1.00  0.57           C  
ATOM   1255  C   GLY B  25     161.571 142.334 222.454  1.00  0.57           C  
ATOM   1256  O   GLY B  25     161.237 143.090 223.367  1.00  0.57           O  
ATOM   1257  N   HIS B  26     160.969 142.379 221.241  1.00  0.54           N  
ATOM   1258  CA  HIS B  26     159.892 143.312 220.829  1.00  0.54           C  
ATOM   1259  C   HIS B  26     158.606 142.590 221.012  1.00  0.54           C  
ATOM   1260  O   HIS B  26     158.075 142.491 222.108  1.00  0.54           O  
ATOM   1261  CB  HIS B  26     159.880 143.935 219.352  1.00  0.54           C  
ATOM   1262  CG  HIS B  26     158.664 144.762 218.894  1.00  0.54           C  
ATOM   1263  ND1 HIS B  26     158.516 146.037 219.390  1.00  0.54           N  
ATOM   1264  CD2 HIS B  26     157.685 144.525 217.969  1.00  0.54           C  
ATOM   1265  CE1 HIS B  26     157.473 146.552 218.774  1.00  0.54           C  
ATOM   1266  NE2 HIS B  26     156.915 145.673 217.909  1.00  0.54           N  
ATOM   1267  N   SER B  27     158.079 142.021 219.925  1.00  0.58           N  
ATOM   1268  CA  SER B  27     156.885 141.211 219.994  1.00  0.58           C  
ATOM   1269  C   SER B  27     156.966 140.051 219.038  1.00  0.58           C  
ATOM   1270  O   SER B  27     155.982 139.355 218.816  1.00  0.58           O  
ATOM   1271  CB  SER B  27     155.619 142.060 219.682  1.00  0.58           C  
ATOM   1272  OG  SER B  27     155.583 142.572 218.342  1.00  0.58           O  
ATOM   1273  N   GLY B  28     158.163 139.801 218.456  1.00  0.56           N  
ATOM   1274  CA  GLY B  28     158.385 138.712 217.518  1.00  0.56           C  
ATOM   1275  C   GLY B  28     158.486 139.208 216.098  1.00  0.56           C  
ATOM   1276  O   GLY B  28     159.087 138.571 215.241  1.00  0.56           O  
ATOM   1277  N   ALA B  29     157.919 140.399 215.811  1.00  0.64           N  
ATOM   1278  CA  ALA B  29     157.652 140.808 214.448  1.00  0.64           C  
ATOM   1279  C   ALA B  29     158.491 141.945 213.922  1.00  0.64           C  
ATOM   1280  O   ALA B  29     159.074 141.850 212.852  1.00  0.64           O  
ATOM   1281  CB  ALA B  29     156.175 141.240 214.359  1.00  0.64           C  
ATOM   1282  N   ASN B  30     158.560 143.045 214.681  1.00  0.60           N  
ATOM   1283  CA  ASN B  30     159.234 144.262 214.301  1.00  0.60           C  
ATOM   1284  C   ASN B  30     160.533 144.329 215.075  1.00  0.60           C  
ATOM   1285  O   ASN B  30     161.013 143.335 215.614  1.00  0.60           O  
ATOM   1286  CB  ASN B  30     158.396 145.503 214.680  1.00  0.60           C  
ATOM   1287  CG  ASN B  30     157.082 145.520 213.918  1.00  0.60           C  
ATOM   1288  OD1 ASN B  30     157.005 145.366 212.703  1.00  0.60           O  
ATOM   1289  ND2 ASN B  30     155.979 145.788 214.653  1.00  0.60           N  
ATOM   1290  N   LEU B  31     161.105 145.536 215.179  1.00  0.67           N  
ATOM   1291  CA  LEU B  31     162.354 145.786 215.838  1.00  0.67           C  
ATOM   1292  C   LEU B  31     162.135 146.405 217.173  1.00  0.67           C  
ATOM   1293  O   LEU B  31     161.156 147.095 217.428  1.00  0.67           O  
ATOM   1294  CB  LEU B  31     163.197 146.849 215.128  1.00  0.67           C  
ATOM   1295  CG  LEU B  31     163.714 146.379 213.785  1.00  0.67           C  
ATOM   1296  CD1 LEU B  31     164.282 147.595 213.051  1.00  0.67           C  
ATOM   1297  CD2 LEU B  31     164.764 145.281 213.986  1.00  0.67           C  
ATOM   1298  N   ILE B  32     163.118 146.159 218.025  1.00  0.68           N  
ATOM   1299  CA  ILE B  32     163.291 146.702 219.353  1.00  0.68           C  
ATOM   1300  C   ILE B  32     164.295 147.765 219.293  1.00  0.68           C  
ATOM   1301  O   ILE B  32     164.238 148.819 219.919  1.00  0.68           O  
ATOM   1302  CB  ILE B  32     164.010 145.636 220.136  1.00  0.68           C  
ATOM   1303  CG1 ILE B  32     163.184 144.376 219.976  1.00  0.68           C  
ATOM   1304  CG2 ILE B  32     164.170 145.946 221.639  1.00  0.68           C  
ATOM   1305  CD1 ILE B  32     164.076 143.174 220.118  1.00  0.68           C  
ATOM   1306  N   ALA B  33     165.304 147.417 218.503  1.00  0.78           N  
ATOM   1307  CA  ALA B  33     166.411 148.243 218.361  1.00  0.78           C  
ATOM   1308  C   ALA B  33     167.080 147.895 217.078  1.00  0.78           C  
ATOM   1309  O   ALA B  33     167.059 146.760 216.590  1.00  0.78           O  
ATOM   1310  CB  ALA B  33     167.354 148.035 219.560  1.00  0.78           C  
ATOM   1311  N   SER B  34     167.708 148.924 216.534  1.00  0.81           N  
ATOM   1312  CA  SER B  34     168.583 148.816 215.414  1.00  0.81           C  
ATOM   1313  C   SER B  34     169.545 149.961 215.526  1.00  0.81           C  
ATOM   1314  O   SER B  34     169.241 150.965 216.167  1.00  0.81           O  
ATOM   1315  CB  SER B  34     167.863 148.815 214.037  1.00  0.81           C  
ATOM   1316  OG  SER B  34     167.050 149.977 213.842  1.00  0.81           O  
ATOM   1317  N   ASP B  35     170.752 149.785 214.968  1.00  0.84           N  
ATOM   1318  CA  ASP B  35     171.733 150.831 214.876  1.00  0.84           C  
ATOM   1319  C   ASP B  35     172.620 150.500 213.679  1.00  0.84           C  
ATOM   1320  O   ASP B  35     173.025 149.348 213.494  1.00  0.84           O  
ATOM   1321  CB  ASP B  35     172.535 150.953 216.199  1.00  0.84           C  
ATOM   1322  CG  ASP B  35     173.424 152.181 216.187  1.00  0.84           C  
ATOM   1323  OD1 ASP B  35     173.064 153.155 215.476  1.00  0.84           O  
ATOM   1324  OD2 ASP B  35     174.481 152.138 216.864  1.00  0.84           O  
ATOM   1325  N   THR B  36     172.922 151.502 212.832  1.00  0.88           N  
ATOM   1326  CA  THR B  36     173.806 151.331 211.683  1.00  0.88           C  
ATOM   1327  C   THR B  36     174.909 152.340 211.740  1.00  0.88           C  
ATOM   1328  O   THR B  36     174.679 153.549 211.760  1.00  0.88           O  
ATOM   1329  CB  THR B  36     173.158 151.466 210.314  1.00  0.88           C  
ATOM   1330  OG1 THR B  36     172.239 150.402 210.134  1.00  0.88           O  
ATOM   1331  CG2 THR B  36     174.183 151.331 209.166  1.00  0.88           C  
ATOM   1332  N   THR B  37     176.157 151.847 211.707  1.00  0.88           N  
ATOM   1333  CA  THR B  37     177.352 152.663 211.767  1.00  0.88           C  
ATOM   1334  C   THR B  37     178.251 152.347 210.599  1.00  0.88           C  
ATOM   1335  O   THR B  37     178.211 151.265 210.011  1.00  0.88           O  
ATOM   1336  CB  THR B  37     178.141 152.522 213.065  1.00  0.88           C  
ATOM   1337  OG1 THR B  37     178.626 151.204 213.300  1.00  0.88           O  
ATOM   1338  CG2 THR B  37     177.222 152.897 214.235  1.00  0.88           C  
ATOM   1339  N   ILE B  38     179.081 153.330 210.210  1.00  0.89           N  
ATOM   1340  CA  ILE B  38     180.016 153.220 209.115  1.00  0.89           C  
ATOM   1341  C   ILE B  38     181.378 153.512 209.705  1.00  0.89           C  
ATOM   1342  O   ILE B  38     181.704 154.647 210.047  1.00  0.89           O  
ATOM   1343  CB  ILE B  38     179.720 154.229 208.017  1.00  0.89           C  
ATOM   1344  CG1 ILE B  38     178.254 154.112 207.534  1.00  0.89           C  
ATOM   1345  CG2 ILE B  38     180.722 154.002 206.866  1.00  0.89           C  
ATOM   1346  CD1 ILE B  38     177.818 155.294 206.666  1.00  0.89           C  
ATOM   1347  N   ASN B  39     182.213 152.470 209.882  1.00  0.90           N  
ATOM   1348  CA  ASN B  39     183.499 152.560 210.564  1.00  0.90           C  
ATOM   1349  C   ASN B  39     183.389 153.123 211.985  1.00  0.90           C  
ATOM   1350  O   ASN B  39     184.205 153.923 212.432  1.00  0.90           O  
ATOM   1351  CB  ASN B  39     184.557 153.346 209.729  1.00  0.90           C  
ATOM   1352  CG  ASN B  39     184.895 152.589 208.454  1.00  0.90           C  
ATOM   1353  OD1 ASN B  39     184.639 151.390 208.352  1.00  0.90           O  
ATOM   1354  ND2 ASN B  39     185.513 153.267 207.459  1.00  0.90           N  
ATOM   1355  N   GLY B  40     182.340 152.715 212.734  1.00  0.91           N  
ATOM   1356  CA  GLY B  40     182.026 153.263 214.055  1.00  0.91           C  
ATOM   1357  C   GLY B  40     181.233 154.544 214.019  1.00  0.91           C  
ATOM   1358  O   GLY B  40     180.324 154.744 214.818  1.00  0.91           O  
ATOM   1359  N   PHE B  41     181.552 155.435 213.070  1.00  0.74           N  
ATOM   1360  CA  PHE B  41     180.951 156.736 212.901  1.00  0.74           C  
ATOM   1361  C   PHE B  41     179.580 156.707 212.240  1.00  0.74           C  
ATOM   1362  O   PHE B  41     179.152 155.733 211.623  1.00  0.74           O  
ATOM   1363  CB  PHE B  41     181.893 157.657 212.085  1.00  0.74           C  
ATOM   1364  CG  PHE B  41     183.120 157.981 212.890  1.00  0.74           C  
ATOM   1365  CD1 PHE B  41     183.076 158.980 213.873  1.00  0.74           C  
ATOM   1366  CD2 PHE B  41     184.319 157.281 212.701  1.00  0.74           C  
ATOM   1367  CE1 PHE B  41     184.201 159.272 214.652  1.00  0.74           C  
ATOM   1368  CE2 PHE B  41     185.443 157.560 213.486  1.00  0.74           C  
ATOM   1369  CZ  PHE B  41     185.387 158.560 214.460  1.00  0.74           C  
ATOM   1370  N   SER B  42     178.845 157.833 212.365  1.00  0.82           N  
ATOM   1371  CA  SER B  42     177.571 158.081 211.709  1.00  0.82           C  
ATOM   1372  C   SER B  42     177.727 158.335 210.210  1.00  0.82           C  
ATOM   1373  O   SER B  42     176.808 158.123 209.419  1.00  0.82           O  
ATOM   1374  CB  SER B  42     176.853 159.294 212.377  1.00  0.82           C  
ATOM   1375  OG  SER B  42     177.660 160.478 212.385  1.00  0.82           O  
ATOM   1376  N   SER B  43     178.930 158.752 209.774  1.00  0.85           N  
ATOM   1377  CA  SER B  43     179.213 159.075 208.395  1.00  0.85           C  
ATOM   1378  C   SER B  43     180.661 158.797 208.098  1.00  0.85           C  
ATOM   1379  O   SER B  43     181.499 158.747 208.997  1.00  0.85           O  
ATOM   1380  CB  SER B  43     178.893 160.556 208.034  1.00  0.85           C  
ATOM   1381  OG  SER B  43     179.727 161.498 208.717  1.00  0.85           O  
ATOM   1382  N   PHE B  44     180.993 158.574 206.815  1.00  0.82           N  
ATOM   1383  CA  PHE B  44     182.362 158.361 206.423  1.00  0.82           C  
ATOM   1384  C   PHE B  44     182.583 158.850 204.992  1.00  0.82           C  
ATOM   1385  O   PHE B  44     181.746 158.660 204.110  1.00  0.82           O  
ATOM   1386  CB  PHE B  44     182.676 156.856 206.584  1.00  0.82           C  
ATOM   1387  CG  PHE B  44     184.100 156.519 206.259  1.00  0.82           C  
ATOM   1388  CD1 PHE B  44     185.125 156.748 207.185  1.00  0.82           C  
ATOM   1389  CD2 PHE B  44     184.438 156.066 204.978  1.00  0.82           C  
ATOM   1390  CE1 PHE B  44     186.463 156.523 206.837  1.00  0.82           C  
ATOM   1391  CE2 PHE B  44     185.774 155.849 204.628  1.00  0.82           C  
ATOM   1392  CZ  PHE B  44     186.788 156.068 205.559  1.00  0.82           C  
ATOM   1393  N   CYS B  45     183.743 159.485 204.729  1.00  0.87           N  
ATOM   1394  CA  CYS B  45     184.175 159.886 203.400  1.00  0.87           C  
ATOM   1395  C   CYS B  45     185.495 159.221 203.097  1.00  0.87           C  
ATOM   1396  O   CYS B  45     186.341 159.087 203.973  1.00  0.87           O  
ATOM   1397  CB  CYS B  45     184.376 161.415 203.253  1.00  0.87           C  
ATOM   1398  SG  CYS B  45     182.836 162.374 203.387  1.00  0.87           S  
ATOM   1399  N   VAL B  46     185.680 158.783 201.838  1.00  0.88           N  
ATOM   1400  CA  VAL B  46     186.889 158.124 201.366  1.00  0.88           C  
ATOM   1401  C   VAL B  46     187.974 159.138 201.016  1.00  0.88           C  
ATOM   1402  O   VAL B  46     187.745 160.069 200.242  1.00  0.88           O  
ATOM   1403  CB  VAL B  46     186.594 157.249 200.145  1.00  0.88           C  
ATOM   1404  CG1 VAL B  46     187.875 156.584 199.594  1.00  0.88           C  
ATOM   1405  CG2 VAL B  46     185.565 156.167 200.536  1.00  0.88           C  
ATOM   1406  N   ASP B  47     189.180 158.962 201.594  1.00  0.80           N  
ATOM   1407  CA  ASP B  47     190.346 159.797 201.442  1.00  0.80           C  
ATOM   1408  C   ASP B  47     191.546 159.061 200.834  1.00  0.80           C  
ATOM   1409  O   ASP B  47     192.658 159.581 200.776  1.00  0.80           O  
ATOM   1410  CB  ASP B  47     190.695 160.374 202.846  1.00  0.80           C  
ATOM   1411  CG  ASP B  47     190.901 159.352 203.965  1.00  0.80           C  
ATOM   1412  OD1 ASP B  47     190.536 158.156 203.799  1.00  0.80           O  
ATOM   1413  OD2 ASP B  47     191.397 159.800 205.031  1.00  0.80           O  
ATOM   1414  N   THR B  48     191.337 157.842 200.313  1.00  0.86           N  
ATOM   1415  CA  THR B  48     192.380 156.979 199.792  1.00  0.86           C  
ATOM   1416  C   THR B  48     192.088 156.744 198.321  1.00  0.86           C  
ATOM   1417  O   THR B  48     190.968 156.939 197.846  1.00  0.86           O  
ATOM   1418  CB  THR B  48     192.418 155.639 200.523  1.00  0.86           C  
ATOM   1419  OG1 THR B  48     191.136 155.017 200.501  1.00  0.86           O  
ATOM   1420  CG2 THR B  48     192.764 155.869 202.004  1.00  0.86           C  
ATOM   1421  N   ARG B  49     193.090 156.346 197.513  1.00  0.74           N  
ATOM   1422  CA  ARG B  49     192.870 156.049 196.102  1.00  0.74           C  
ATOM   1423  C   ARG B  49     191.976 154.844 195.821  1.00  0.74           C  
ATOM   1424  O   ARG B  49     191.264 154.815 194.816  1.00  0.74           O  
ATOM   1425  CB  ARG B  49     194.193 155.852 195.322  1.00  0.74           C  
ATOM   1426  CG  ARG B  49     195.068 157.114 195.160  1.00  0.74           C  
ATOM   1427  CD  ARG B  49     194.487 158.232 194.277  1.00  0.74           C  
ATOM   1428  NE  ARG B  49     194.135 157.677 192.924  1.00  0.74           N  
ATOM   1429  CZ  ARG B  49     194.936 157.535 191.860  1.00  0.74           C  
ATOM   1430  NH1 ARG B  49     196.205 157.923 191.895  1.00  0.74           N  
ATOM   1431  NH2 ARG B  49     194.468 156.957 190.752  1.00  0.74           N  
ATOM   1432  N   GLN B  50     192.021 153.796 196.662  1.00  0.79           N  
ATOM   1433  CA  GLN B  50     191.162 152.642 196.519  1.00  0.79           C  
ATOM   1434  C   GLN B  50     190.347 152.411 197.769  1.00  0.79           C  
ATOM   1435  O   GLN B  50     190.805 152.602 198.893  1.00  0.79           O  
ATOM   1436  CB  GLN B  50     191.914 151.320 196.230  1.00  0.79           C  
ATOM   1437  CG  GLN B  50     192.871 151.361 195.020  1.00  0.79           C  
ATOM   1438  CD  GLN B  50     194.328 151.556 195.444  1.00  0.79           C  
ATOM   1439  OE1 GLN B  50     194.834 150.851 196.317  1.00  0.79           O  
ATOM   1440  NE2 GLN B  50     195.054 152.478 194.774  1.00  0.79           N  
ATOM   1441  N   PHE B  51     189.102 151.943 197.608  1.00  0.85           N  
ATOM   1442  CA  PHE B  51     188.297 151.621 198.756  1.00  0.85           C  
ATOM   1443  C   PHE B  51     187.447 150.412 198.470  1.00  0.85           C  
ATOM   1444  O   PHE B  51     187.221 150.065 197.316  1.00  0.85           O  
ATOM   1445  CB  PHE B  51     187.451 152.829 199.266  1.00  0.85           C  
ATOM   1446  CG  PHE B  51     186.253 153.121 198.387  1.00  0.85           C  
ATOM   1447  CD1 PHE B  51     186.397 153.768 197.155  1.00  0.85           C  
ATOM   1448  CD2 PHE B  51     184.982 152.633 198.727  1.00  0.85           C  
ATOM   1449  CE1 PHE B  51     185.300 153.963 196.305  1.00  0.85           C  
ATOM   1450  CE2 PHE B  51     183.890 152.810 197.869  1.00  0.85           C  
ATOM   1451  CZ  PHE B  51     184.040 153.497 196.667  1.00  0.85           C  
ATOM   1452  N   THR B  52     186.963 149.760 199.540  1.00  0.88           N  
ATOM   1453  CA  THR B  52     186.036 148.642 199.428  1.00  0.88           C  
ATOM   1454  C   THR B  52     184.922 148.813 200.435  1.00  0.88           C  
ATOM   1455  O   THR B  52     185.161 149.048 201.620  1.00  0.88           O  
ATOM   1456  CB  THR B  52     186.676 147.284 199.681  1.00  0.88           C  
ATOM   1457  OG1 THR B  52     187.692 147.024 198.734  1.00  0.88           O  
ATOM   1458  CG2 THR B  52     185.693 146.127 199.496  1.00  0.88           C  
ATOM   1459  N   ILE B  53     183.654 148.693 199.996  1.00  0.87           N  
ATOM   1460  CA  ILE B  53     182.493 148.684 200.876  1.00  0.87           C  
ATOM   1461  C   ILE B  53     182.178 147.267 201.279  1.00  0.87           C  
ATOM   1462  O   ILE B  53     182.022 146.367 200.460  1.00  0.87           O  
ATOM   1463  CB  ILE B  53     181.266 149.372 200.282  1.00  0.87           C  
ATOM   1464  CG1 ILE B  53     181.583 150.878 200.216  1.00  0.87           C  
ATOM   1465  CG2 ILE B  53     180.000 149.133 201.146  1.00  0.87           C  
ATOM   1466  CD1 ILE B  53     180.562 151.728 199.464  1.00  0.87           C  
ATOM   1467  N   SER B  54     182.090 147.029 202.591  1.00  0.87           N  
ATOM   1468  CA  SER B  54     181.787 145.722 203.122  1.00  0.87           C  
ATOM   1469  C   SER B  54     180.609 145.889 204.047  1.00  0.87           C  
ATOM   1470  O   SER B  54     180.659 146.647 205.016  1.00  0.87           O  
ATOM   1471  CB  SER B  54     183.015 145.127 203.851  1.00  0.87           C  
ATOM   1472  OG  SER B  54     182.750 143.823 204.371  1.00  0.87           O  
ATOM   1473  N   LEU B  55     179.492 145.210 203.725  1.00  0.85           N  
ATOM   1474  CA  LEU B  55     178.273 145.272 204.493  1.00  0.85           C  
ATOM   1475  C   LEU B  55     178.150 144.031 205.346  1.00  0.85           C  
ATOM   1476  O   LEU B  55     178.127 142.904 204.851  1.00  0.85           O  
ATOM   1477  CB  LEU B  55     177.040 145.391 203.571  1.00  0.85           C  
ATOM   1478  CG  LEU B  55     175.680 145.384 204.298  1.00  0.85           C  
ATOM   1479  CD1 LEU B  55     175.519 146.560 205.276  1.00  0.85           C  
ATOM   1480  CD2 LEU B  55     174.550 145.375 203.263  1.00  0.85           C  
ATOM   1481  N   PHE B  56     178.056 144.236 206.665  1.00  0.83           N  
ATOM   1482  CA  PHE B  56     177.966 143.192 207.645  1.00  0.83           C  
ATOM   1483  C   PHE B  56     176.676 143.383 208.449  1.00  0.83           C  
ATOM   1484  O   PHE B  56     176.301 144.487 208.845  1.00  0.83           O  
ATOM   1485  CB  PHE B  56     179.261 143.234 208.495  1.00  0.83           C  
ATOM   1486  CG  PHE B  56     179.198 142.334 209.695  1.00  0.83           C  
ATOM   1487  CD1 PHE B  56     179.201 140.937 209.581  1.00  0.83           C  
ATOM   1488  CD2 PHE B  56     179.028 142.903 210.961  1.00  0.83           C  
ATOM   1489  CE1 PHE B  56     179.041 140.131 210.715  1.00  0.83           C  
ATOM   1490  CE2 PHE B  56     178.865 142.103 212.094  1.00  0.83           C  
ATOM   1491  CZ  PHE B  56     178.876 140.713 211.975  1.00  0.83           C  
ATOM   1492  N   TYR B  57     175.949 142.275 208.694  1.00  0.83           N  
ATOM   1493  CA  TYR B  57     174.735 142.267 209.485  1.00  0.83           C  
ATOM   1494  C   TYR B  57     174.975 141.550 210.788  1.00  0.83           C  
ATOM   1495  O   TYR B  57     175.529 140.455 210.828  1.00  0.83           O  
ATOM   1496  CB  TYR B  57     173.567 141.525 208.796  1.00  0.83           C  
ATOM   1497  CG  TYR B  57     173.048 142.355 207.668  1.00  0.83           C  
ATOM   1498  CD1 TYR B  57     172.113 143.368 207.914  1.00  0.83           C  
ATOM   1499  CD2 TYR B  57     173.491 142.149 206.357  1.00  0.83           C  
ATOM   1500  CE1 TYR B  57     171.595 144.134 206.862  1.00  0.83           C  
ATOM   1501  CE2 TYR B  57     172.958 142.897 205.302  1.00  0.83           C  
ATOM   1502  CZ  TYR B  57     171.987 143.868 205.549  1.00  0.83           C  
ATOM   1503  OH  TYR B  57     171.342 144.491 204.467  1.00  0.83           O  
ATOM   1504  N   ASN B  58     174.499 142.162 211.879  1.00  0.83           N  
ATOM   1505  CA  ASN B  58     174.567 141.645 213.219  1.00  0.83           C  
ATOM   1506  C   ASN B  58     173.141 141.667 213.744  1.00  0.83           C  
ATOM   1507  O   ASN B  58     172.716 142.566 214.468  1.00  0.83           O  
ATOM   1508  CB  ASN B  58     175.519 142.565 214.009  1.00  0.83           C  
ATOM   1509  CG  ASN B  58     175.609 142.153 215.464  1.00  0.83           C  
ATOM   1510  OD1 ASN B  58     175.760 140.973 215.782  1.00  0.83           O  
ATOM   1511  ND2 ASN B  58     175.493 143.140 216.381  1.00  0.83           N  
ATOM   1512  N   VAL B  59     172.336 140.686 213.313  1.00  0.78           N  
ATOM   1513  CA  VAL B  59     170.903 140.750 213.470  1.00  0.78           C  
ATOM   1514  C   VAL B  59     170.362 139.543 214.222  1.00  0.78           C  
ATOM   1515  O   VAL B  59     170.527 138.408 213.785  1.00  0.78           O  
ATOM   1516  CB  VAL B  59     170.242 140.861 212.109  1.00  0.78           C  
ATOM   1517  CG1 VAL B  59     168.728 140.850 212.310  1.00  0.78           C  
ATOM   1518  CG2 VAL B  59     170.640 142.203 211.458  1.00  0.78           C  
ATOM   1519  N   THR B  60     169.638 139.783 215.339  1.00  0.72           N  
ATOM   1520  CA  THR B  60     169.148 138.738 216.238  1.00  0.72           C  
ATOM   1521  C   THR B  60     167.647 138.592 216.203  1.00  0.72           C  
ATOM   1522  O   THR B  60     166.877 139.543 216.361  1.00  0.72           O  
ATOM   1523  CB  THR B  60     169.501 139.003 217.692  1.00  0.72           C  
ATOM   1524  OG1 THR B  60     170.903 138.887 217.836  1.00  0.72           O  
ATOM   1525  CG2 THR B  60     168.892 137.988 218.681  1.00  0.72           C  
ATOM   1526  N   ASN B  61     167.178 137.342 216.058  1.00  0.69           N  
ATOM   1527  CA  ASN B  61     165.788 136.996 216.105  1.00  0.69           C  
ATOM   1528  C   ASN B  61     165.686 135.623 216.757  1.00  0.69           C  
ATOM   1529  O   ASN B  61     166.710 135.015 217.051  1.00  0.69           O  
ATOM   1530  CB  ASN B  61     165.245 136.967 214.666  1.00  0.69           C  
ATOM   1531  CG  ASN B  61     163.751 137.216 214.705  1.00  0.69           C  
ATOM   1532  OD1 ASN B  61     162.981 136.766 215.543  1.00  0.69           O  
ATOM   1533  ND2 ASN B  61     163.312 138.070 213.780  1.00  0.69           N  
ATOM   1534  N   SER B  62     164.459 135.095 216.940  1.00  0.59           N  
ATOM   1535  CA  SER B  62     164.095 133.754 217.374  1.00  0.59           C  
ATOM   1536  C   SER B  62     164.756 132.685 216.525  1.00  0.59           C  
ATOM   1537  O   SER B  62     165.208 131.664 217.031  1.00  0.59           O  
ATOM   1538  CB  SER B  62     162.557 133.539 217.272  1.00  0.59           C  
ATOM   1539  OG  SER B  62     161.837 134.400 218.154  1.00  0.59           O  
ATOM   1540  N   TYR B  63     164.854 132.914 215.194  1.00  0.43           N  
ATOM   1541  CA  TYR B  63     165.519 132.003 214.269  1.00  0.43           C  
ATOM   1542  C   TYR B  63     166.953 132.403 213.975  1.00  0.43           C  
ATOM   1543  O   TYR B  63     167.654 131.763 213.197  1.00  0.43           O  
ATOM   1544  CB  TYR B  63     164.714 131.898 212.947  1.00  0.43           C  
ATOM   1545  CG  TYR B  63     163.491 131.023 213.082  1.00  0.43           C  
ATOM   1546  CD1 TYR B  63     163.002 130.506 214.301  1.00  0.43           C  
ATOM   1547  CD2 TYR B  63     162.792 130.712 211.906  1.00  0.43           C  
ATOM   1548  CE1 TYR B  63     161.857 129.705 214.333  1.00  0.43           C  
ATOM   1549  CE2 TYR B  63     161.650 129.901 211.938  1.00  0.43           C  
ATOM   1550  CZ  TYR B  63     161.202 129.376 213.152  1.00  0.43           C  
ATOM   1551  OH  TYR B  63     160.105 128.498 213.192  1.00  0.43           O  
ATOM   1552  N   GLY B  64     167.446 133.483 214.612  1.00  0.57           N  
ATOM   1553  CA  GLY B  64     168.848 133.886 214.552  1.00  0.57           C  
ATOM   1554  C   GLY B  64     169.228 134.728 213.372  1.00  0.57           C  
ATOM   1555  O   GLY B  64     170.235 135.421 213.382  1.00  0.57           O  
ATOM   1556  N   TYR B  65     168.406 134.713 212.322  1.00  0.52           N  
ATOM   1557  CA  TYR B  65     168.631 135.484 211.146  1.00  0.52           C  
ATOM   1558  C   TYR B  65     167.280 135.961 210.688  1.00  0.52           C  
ATOM   1559  O   TYR B  65     166.220 135.455 211.063  1.00  0.52           O  
ATOM   1560  CB  TYR B  65     169.427 134.695 210.059  1.00  0.52           C  
ATOM   1561  CG  TYR B  65     168.639 133.546 209.490  1.00  0.52           C  
ATOM   1562  CD1 TYR B  65     168.625 132.299 210.129  1.00  0.52           C  
ATOM   1563  CD2 TYR B  65     167.859 133.725 208.335  1.00  0.52           C  
ATOM   1564  CE1 TYR B  65     167.836 131.254 209.632  1.00  0.52           C  
ATOM   1565  CE2 TYR B  65     167.071 132.678 207.840  1.00  0.52           C  
ATOM   1566  CZ  TYR B  65     167.064 131.440 208.486  1.00  0.52           C  
ATOM   1567  OH  TYR B  65     166.275 130.384 207.994  1.00  0.52           O  
ATOM   1568  N   VAL B  66     167.319 137.015 209.868  1.00  0.75           N  
ATOM   1569  CA  VAL B  66     166.224 137.668 209.224  1.00  0.75           C  
ATOM   1570  C   VAL B  66     166.609 137.574 207.745  1.00  0.75           C  
ATOM   1571  O   VAL B  66     167.814 137.524 207.445  1.00  0.75           O  
ATOM   1572  CB  VAL B  66     166.203 139.039 209.841  1.00  0.75           C  
ATOM   1573  CG1 VAL B  66     165.333 140.011 209.050  1.00  0.75           C  
ATOM   1574  CG2 VAL B  66     165.754 138.846 211.306  1.00  0.75           C  
ATOM   1575  N   SER B  67     165.694 137.333 206.790  1.00  0.80           N  
ATOM   1576  CA  SER B  67     165.939 137.554 205.361  1.00  0.80           C  
ATOM   1577  C   SER B  67     166.276 139.046 205.075  1.00  0.80           C  
ATOM   1578  O   SER B  67     165.595 139.925 205.594  1.00  0.80           O  
ATOM   1579  CB  SER B  67     164.685 137.121 204.541  1.00  0.80           C  
ATOM   1580  OG  SER B  67     164.851 137.323 203.139  1.00  0.80           O  
ATOM   1581  N   LYS B  68     167.342 139.367 204.282  1.00  0.81           N  
ATOM   1582  CA  LYS B  68     167.833 140.733 204.023  1.00  0.81           C  
ATOM   1583  C   LYS B  68     167.832 141.058 202.546  1.00  0.81           C  
ATOM   1584  O   LYS B  68     168.199 140.227 201.720  1.00  0.81           O  
ATOM   1585  CB  LYS B  68     169.301 141.034 204.485  1.00  0.81           C  
ATOM   1586  CG  LYS B  68     169.391 141.400 205.965  1.00  0.81           C  
ATOM   1587  CD  LYS B  68     169.400 140.203 206.927  1.00  0.81           C  
ATOM   1588  CE  LYS B  68     170.616 139.258 206.845  1.00  0.81           C  
ATOM   1589  NZ  LYS B  68     170.430 138.156 207.818  1.00  0.81           N  
ATOM   1590  N   SER B  69     167.480 142.311 202.191  1.00  0.85           N  
ATOM   1591  CA  SER B  69     167.524 142.774 200.814  1.00  0.85           C  
ATOM   1592  C   SER B  69     167.715 144.284 200.759  1.00  0.85           C  
ATOM   1593  O   SER B  69     167.588 144.983 201.766  1.00  0.85           O  
ATOM   1594  CB  SER B  69     166.275 142.353 199.984  1.00  0.85           C  
ATOM   1595  OG  SER B  69     165.073 142.988 200.427  1.00  0.85           O  
ATOM   1596  N   GLN B  70     168.096 144.824 199.576  1.00  0.80           N  
ATOM   1597  CA  GLN B  70     168.259 146.253 199.365  1.00  0.80           C  
ATOM   1598  C   GLN B  70     167.436 146.783 198.202  1.00  0.80           C  
ATOM   1599  O   GLN B  70     167.367 146.177 197.135  1.00  0.80           O  
ATOM   1600  CB  GLN B  70     169.733 146.685 199.139  1.00  0.80           C  
ATOM   1601  CG  GLN B  70     170.649 146.394 200.349  1.00  0.80           C  
ATOM   1602  CD  GLN B  70     171.367 145.048 200.260  1.00  0.80           C  
ATOM   1603  OE1 GLN B  70     172.069 144.752 199.293  1.00  0.80           O  
ATOM   1604  NE2 GLN B  70     171.225 144.199 201.306  1.00  0.80           N  
ATOM   1605  N   ASP B  71     166.833 147.966 198.411  1.00  0.79           N  
ATOM   1606  CA  ASP B  71     166.122 148.757 197.436  1.00  0.79           C  
ATOM   1607  C   ASP B  71     167.046 149.960 197.163  1.00  0.79           C  
ATOM   1608  O   ASP B  71     167.362 150.747 198.057  1.00  0.79           O  
ATOM   1609  CB  ASP B  71     164.743 149.099 198.078  1.00  0.79           C  
ATOM   1610  CG  ASP B  71     163.745 149.779 197.159  1.00  0.79           C  
ATOM   1611  OD1 ASP B  71     164.174 150.252 196.081  1.00  0.79           O  
ATOM   1612  OD2 ASP B  71     162.540 149.807 197.538  1.00  0.79           O  
ATOM   1613  N   SER B  72     167.601 150.069 195.934  1.00  0.82           N  
ATOM   1614  CA  SER B  72     168.586 151.086 195.576  1.00  0.82           C  
ATOM   1615  C   SER B  72     168.051 152.006 194.504  1.00  0.82           C  
ATOM   1616  O   SER B  72     167.616 151.573 193.440  1.00  0.82           O  
ATOM   1617  CB  SER B  72     169.948 150.498 195.081  1.00  0.82           C  
ATOM   1618  OG  SER B  72     170.890 151.511 194.694  1.00  0.82           O  
ATOM   1619  N   ASN B  73     168.150 153.323 194.777  1.00  0.78           N  
ATOM   1620  CA  ASN B  73     167.867 154.400 193.852  1.00  0.78           C  
ATOM   1621  C   ASN B  73     169.177 154.996 193.353  1.00  0.78           C  
ATOM   1622  O   ASN B  73     169.216 156.119 192.852  1.00  0.78           O  
ATOM   1623  CB  ASN B  73     167.064 155.514 194.572  1.00  0.78           C  
ATOM   1624  CG  ASN B  73     165.685 154.977 194.925  1.00  0.78           C  
ATOM   1625  OD1 ASN B  73     165.000 154.428 194.064  1.00  0.78           O  
ATOM   1626  ND2 ASN B  73     165.237 155.159 196.189  1.00  0.78           N  
ATOM   1627  N   CYS B  74     170.306 154.274 193.510  1.00  0.86           N  
ATOM   1628  CA  CYS B  74     171.616 154.751 193.111  1.00  0.86           C  
ATOM   1629  C   CYS B  74     172.039 154.213 191.749  1.00  0.86           C  
ATOM   1630  O   CYS B  74     171.515 153.199 191.298  1.00  0.86           O  
ATOM   1631  CB  CYS B  74     172.696 154.368 194.154  1.00  0.86           C  
ATOM   1632  SG  CYS B  74     172.538 155.298 195.698  1.00  0.86           S  
ATOM   1633  N   PRO B  75     173.024 154.817 191.070  1.00  0.79           N  
ATOM   1634  CA  PRO B  75     173.645 154.275 189.856  1.00  0.79           C  
ATOM   1635  C   PRO B  75     174.407 152.974 190.068  1.00  0.79           C  
ATOM   1636  O   PRO B  75     174.924 152.414 189.106  1.00  0.79           O  
ATOM   1637  CB  PRO B  75     174.641 155.376 189.429  1.00  0.79           C  
ATOM   1638  CG  PRO B  75     174.087 156.666 190.030  1.00  0.79           C  
ATOM   1639  CD  PRO B  75     173.455 156.188 191.332  1.00  0.79           C  
ATOM   1640  N   PHE B  76     174.530 152.514 191.321  1.00  0.80           N  
ATOM   1641  CA  PHE B  76     175.261 151.341 191.706  1.00  0.80           C  
ATOM   1642  C   PHE B  76     174.545 150.702 192.885  1.00  0.80           C  
ATOM   1643  O   PHE B  76     173.638 151.272 193.490  1.00  0.80           O  
ATOM   1644  CB  PHE B  76     176.752 151.662 192.019  1.00  0.80           C  
ATOM   1645  CG  PHE B  76     176.887 152.737 193.067  1.00  0.80           C  
ATOM   1646  CD1 PHE B  76     176.840 152.417 194.431  1.00  0.80           C  
ATOM   1647  CD2 PHE B  76     177.002 154.086 192.708  1.00  0.80           C  
ATOM   1648  CE1 PHE B  76     176.885 153.412 195.410  1.00  0.80           C  
ATOM   1649  CE2 PHE B  76     177.054 155.084 193.684  1.00  0.80           C  
ATOM   1650  CZ  PHE B  76     176.992 154.750 195.036  1.00  0.80           C  
ATOM   1651  N   THR B  77     174.932 149.464 193.217  1.00  0.85           N  
ATOM   1652  CA  THR B  77     174.451 148.684 194.342  1.00  0.85           C  
ATOM   1653  C   THR B  77     175.613 148.609 195.303  1.00  0.85           C  
ATOM   1654  O   THR B  77     176.742 148.947 194.958  1.00  0.85           O  
ATOM   1655  CB  THR B  77     173.972 147.267 193.979  1.00  0.85           C  
ATOM   1656  OG1 THR B  77     175.005 146.390 193.545  1.00  0.85           O  
ATOM   1657  CG2 THR B  77     172.966 147.364 192.824  1.00  0.85           C  
ATOM   1658  N   LEU B  78     175.393 148.157 196.549  1.00  0.82           N  
ATOM   1659  CA  LEU B  78     176.454 148.049 197.540  1.00  0.82           C  
ATOM   1660  C   LEU B  78     177.487 146.980 197.233  1.00  0.82           C  
ATOM   1661  O   LEU B  78     178.600 146.999 197.747  1.00  0.82           O  
ATOM   1662  CB  LEU B  78     175.853 147.683 198.910  1.00  0.82           C  
ATOM   1663  CG  LEU B  78     175.002 148.784 199.552  1.00  0.82           C  
ATOM   1664  CD1 LEU B  78     174.366 148.248 200.838  1.00  0.82           C  
ATOM   1665  CD2 LEU B  78     175.847 150.022 199.872  1.00  0.82           C  
ATOM   1666  N   GLN B  79     177.118 146.004 196.395  1.00  0.81           N  
ATOM   1667  CA  GLN B  79     177.992 144.976 195.898  1.00  0.81           C  
ATOM   1668  C   GLN B  79     178.739 145.437 194.652  1.00  0.81           C  
ATOM   1669  O   GLN B  79     179.943 145.223 194.523  1.00  0.81           O  
ATOM   1670  CB  GLN B  79     177.173 143.695 195.593  1.00  0.81           C  
ATOM   1671  CG  GLN B  79     176.372 143.139 196.804  1.00  0.81           C  
ATOM   1672  CD  GLN B  79     175.052 143.872 197.093  1.00  0.81           C  
ATOM   1673  OE1 GLN B  79     174.587 144.728 196.333  1.00  0.81           O  
ATOM   1674  NE2 GLN B  79     174.440 143.528 198.250  1.00  0.81           N  
ATOM   1675  N   SER B  80     178.039 146.121 193.710  1.00  0.87           N  
ATOM   1676  CA  SER B  80     178.589 146.531 192.418  1.00  0.87           C  
ATOM   1677  C   SER B  80     179.535 147.705 192.510  1.00  0.87           C  
ATOM   1678  O   SER B  80     180.388 147.903 191.651  1.00  0.87           O  
ATOM   1679  CB  SER B  80     177.516 146.883 191.338  1.00  0.87           C  
ATOM   1680  OG  SER B  80     176.819 148.113 191.572  1.00  0.87           O  
ATOM   1681  N   VAL B  81     179.447 148.487 193.606  1.00  0.86           N  
ATOM   1682  CA  VAL B  81     180.315 149.617 193.897  1.00  0.86           C  
ATOM   1683  C   VAL B  81     181.783 149.236 194.015  1.00  0.86           C  
ATOM   1684  O   VAL B  81     182.677 150.043 193.772  1.00  0.86           O  
ATOM   1685  CB  VAL B  81     179.828 150.357 195.142  1.00  0.86           C  
ATOM   1686  CG1 VAL B  81     180.082 149.535 196.421  1.00  0.86           C  
ATOM   1687  CG2 VAL B  81     180.413 151.783 195.208  1.00  0.86           C  
ATOM   1688  N   ASN B  82     182.029 147.952 194.339  1.00  0.86           N  
ATOM   1689  CA  ASN B  82     183.331 147.360 194.511  1.00  0.86           C  
ATOM   1690  C   ASN B  82     183.831 146.689 193.236  1.00  0.86           C  
ATOM   1691  O   ASN B  82     184.888 146.066 193.247  1.00  0.86           O  
ATOM   1692  CB  ASN B  82     183.273 146.262 195.594  1.00  0.86           C  
ATOM   1693  CG  ASN B  82     182.901 146.834 196.949  1.00  0.86           C  
ATOM   1694  OD1 ASN B  82     183.257 147.949 197.336  1.00  0.86           O  
ATOM   1695  ND2 ASN B  82     182.195 146.003 197.749  1.00  0.86           N  
ATOM   1696  N   ASP B  83     183.123 146.799 192.089  1.00  0.77           N  
ATOM   1697  CA  ASP B  83     183.604 146.249 190.836  1.00  0.77           C  
ATOM   1698  C   ASP B  83     184.305 147.341 190.028  1.00  0.77           C  
ATOM   1699  O   ASP B  83     183.939 147.674 188.905  1.00  0.77           O  
ATOM   1700  CB  ASP B  83     182.451 145.594 190.036  1.00  0.77           C  
ATOM   1701  CG  ASP B  83     182.992 144.696 188.929  1.00  0.77           C  
ATOM   1702  OD1 ASP B  83     184.094 144.119 189.127  1.00  0.77           O  
ATOM   1703  OD2 ASP B  83     182.289 144.552 187.898  1.00  0.77           O  
ATOM   1704  N   TYR B  84     185.324 147.983 190.626  1.00  0.70           N  
ATOM   1705  CA  TYR B  84     186.175 148.967 189.982  1.00  0.70           C  
ATOM   1706  C   TYR B  84     185.455 150.204 189.480  1.00  0.70           C  
ATOM   1707  O   TYR B  84     185.848 150.798 188.476  1.00  0.70           O  
ATOM   1708  CB  TYR B  84     187.001 148.388 188.810  1.00  0.70           C  
ATOM   1709  CG  TYR B  84     187.843 147.238 189.241  1.00  0.70           C  
ATOM   1710  CD1 TYR B  84     189.018 147.461 189.961  1.00  0.70           C  
ATOM   1711  CD2 TYR B  84     187.497 145.928 188.900  1.00  0.70           C  
ATOM   1712  CE1 TYR B  84     189.864 146.399 190.298  1.00  0.70           C  
ATOM   1713  CE2 TYR B  84     188.336 144.862 189.244  1.00  0.70           C  
ATOM   1714  CZ  TYR B  84     189.526 145.097 189.935  1.00  0.70           C  
ATOM   1715  OH  TYR B  84     190.372 144.024 190.263  1.00  0.70           O  
ATOM   1716  N   LEU B  85     184.408 150.680 190.184  1.00  0.81           N  
ATOM   1717  CA  LEU B  85     183.787 151.923 189.782  1.00  0.81           C  
ATOM   1718  C   LEU B  85     184.624 153.079 190.271  1.00  0.81           C  
ATOM   1719  O   LEU B  85     185.175 153.036 191.371  1.00  0.81           O  
ATOM   1720  CB  LEU B  85     182.351 152.136 190.303  1.00  0.81           C  
ATOM   1721  CG  LEU B  85     181.346 151.013 190.004  1.00  0.81           C  
ATOM   1722  CD1 LEU B  85     179.971 151.484 190.496  1.00  0.81           C  
ATOM   1723  CD2 LEU B  85     181.281 150.605 188.522  1.00  0.81           C  
ATOM   1724  N   SER B  86     184.722 154.146 189.465  1.00  0.83           N  
ATOM   1725  CA  SER B  86     185.596 155.257 189.778  1.00  0.83           C  
ATOM   1726  C   SER B  86     184.816 156.527 190.031  1.00  0.83           C  
ATOM   1727  O   SER B  86     183.848 156.865 189.346  1.00  0.83           O  
ATOM   1728  CB  SER B  86     186.668 155.545 188.702  1.00  0.83           C  
ATOM   1729  OG  SER B  86     187.479 154.393 188.466  1.00  0.83           O  
ATOM   1730  N   PHE B  87     185.253 157.259 191.064  1.00  0.78           N  
ATOM   1731  CA  PHE B  87     184.658 158.470 191.558  1.00  0.78           C  
ATOM   1732  C   PHE B  87     185.766 159.499 191.726  1.00  0.78           C  
ATOM   1733  O   PHE B  87     186.946 159.165 191.825  1.00  0.78           O  
ATOM   1734  CB  PHE B  87     184.021 158.247 192.955  1.00  0.78           C  
ATOM   1735  CG  PHE B  87     182.974 157.169 192.927  1.00  0.78           C  
ATOM   1736  CD1 PHE B  87     181.656 157.470 192.567  1.00  0.78           C  
ATOM   1737  CD2 PHE B  87     183.288 155.842 193.265  1.00  0.78           C  
ATOM   1738  CE1 PHE B  87     180.667 156.479 192.562  1.00  0.78           C  
ATOM   1739  CE2 PHE B  87     182.307 154.844 193.247  1.00  0.78           C  
ATOM   1740  CZ  PHE B  87     180.991 155.164 192.903  1.00  0.78           C  
ATOM   1741  N   SER B  88     185.421 160.802 191.790  1.00  0.85           N  
ATOM   1742  CA  SER B  88     186.365 161.833 192.214  1.00  0.85           C  
ATOM   1743  C   SER B  88     186.107 162.221 193.656  1.00  0.85           C  
ATOM   1744  O   SER B  88     187.007 162.681 194.353  1.00  0.85           O  
ATOM   1745  CB  SER B  88     186.342 163.118 191.330  1.00  0.85           C  
ATOM   1746  OG  SER B  88     185.114 163.842 191.397  1.00  0.85           O  
ATOM   1747  N   LYS B  89     184.884 161.967 194.160  1.00  0.83           N  
ATOM   1748  CA  LYS B  89     184.522 162.184 195.539  1.00  0.83           C  
ATOM   1749  C   LYS B  89     183.544 161.108 195.917  1.00  0.83           C  
ATOM   1750  O   LYS B  89     182.698 160.745 195.104  1.00  0.83           O  
ATOM   1751  CB  LYS B  89     183.794 163.537 195.723  1.00  0.83           C  
ATOM   1752  CG  LYS B  89     183.313 163.814 197.152  1.00  0.83           C  
ATOM   1753  CD  LYS B  89     182.634 165.178 197.319  1.00  0.83           C  
ATOM   1754  CE  LYS B  89     182.091 165.332 198.741  1.00  0.83           C  
ATOM   1755  NZ  LYS B  89     181.457 166.652 198.925  1.00  0.83           N  
ATOM   1756  N   PHE B  90     183.620 160.579 197.156  1.00  0.84           N  
ATOM   1757  CA  PHE B  90     182.694 159.564 197.590  1.00  0.84           C  
ATOM   1758  C   PHE B  90     182.507 159.617 199.112  1.00  0.84           C  
ATOM   1759  O   PHE B  90     183.447 159.408 199.883  1.00  0.84           O  
ATOM   1760  CB  PHE B  90     183.235 158.207 197.084  1.00  0.84           C  
ATOM   1761  CG  PHE B  90     182.242 157.113 197.265  1.00  0.84           C  
ATOM   1762  CD1 PHE B  90     181.251 156.863 196.309  1.00  0.84           C  
ATOM   1763  CD2 PHE B  90     182.285 156.327 198.414  1.00  0.84           C  
ATOM   1764  CE1 PHE B  90     180.342 155.815 196.480  1.00  0.84           C  
ATOM   1765  CE2 PHE B  90     181.378 155.285 198.592  1.00  0.84           C  
ATOM   1766  CZ  PHE B  90     180.421 155.006 197.614  1.00  0.84           C  
ATOM   1767  N   CYS B  91     181.273 159.913 199.576  1.00  0.90           N  
ATOM   1768  CA  CYS B  91     180.911 159.949 200.983  1.00  0.90           C  
ATOM   1769  C   CYS B  91     179.636 159.165 201.209  1.00  0.90           C  
ATOM   1770  O   CYS B  91     178.692 159.241 200.421  1.00  0.90           O  
ATOM   1771  CB  CYS B  91     180.654 161.386 201.501  1.00  0.90           C  
ATOM   1772  SG  CYS B  91     182.121 162.461 201.486  1.00  0.90           S  
ATOM   1773  N   VAL B  92     179.593 158.405 202.320  1.00  0.90           N  
ATOM   1774  CA  VAL B  92     178.476 157.575 202.725  1.00  0.90           C  
ATOM   1775  C   VAL B  92     178.020 158.047 204.094  1.00  0.90           C  
ATOM   1776  O   VAL B  92     178.827 158.263 204.998  1.00  0.90           O  
ATOM   1777  CB  VAL B  92     178.846 156.094 202.827  1.00  0.90           C  
ATOM   1778  CG1 VAL B  92     177.570 155.243 203.024  1.00  0.90           C  
ATOM   1779  CG2 VAL B  92     179.588 155.664 201.548  1.00  0.90           C  
ATOM   1780  N   SER B  93     176.707 158.227 204.294  1.00  0.87           N  
ATOM   1781  CA  SER B  93     176.184 158.589 205.595  1.00  0.87           C  
ATOM   1782  C   SER B  93     174.873 157.884 205.842  1.00  0.87           C  
ATOM   1783  O   SER B  93     174.199 157.447 204.911  1.00  0.87           O  
ATOM   1784  CB  SER B  93     175.998 160.121 205.730  1.00  0.87           C  
ATOM   1785  OG  SER B  93     175.722 160.501 207.081  1.00  0.87           O  
ATOM   1786  N   THR B  94     174.499 157.729 207.129  1.00  0.88           N  
ATOM   1787  CA  THR B  94     173.194 157.244 207.574  1.00  0.88           C  
ATOM   1788  C   THR B  94     172.240 158.417 207.704  1.00  0.88           C  
ATOM   1789  O   THR B  94     171.021 158.266 207.786  1.00  0.88           O  
ATOM   1790  CB  THR B  94     173.269 156.514 208.921  1.00  0.88           C  
ATOM   1791  OG1 THR B  94     173.698 157.343 209.996  1.00  0.88           O  
ATOM   1792  CG2 THR B  94     174.308 155.388 208.817  1.00  0.88           C  
ATOM   1793  N   SER B  95     172.806 159.643 207.682  1.00  0.83           N  
ATOM   1794  CA  SER B  95     172.099 160.907 207.683  1.00  0.83           C  
ATOM   1795  C   SER B  95     171.929 161.377 206.259  1.00  0.83           C  
ATOM   1796  O   SER B  95     172.640 160.941 205.356  1.00  0.83           O  
ATOM   1797  CB  SER B  95     172.820 162.024 208.511  1.00  0.83           C  
ATOM   1798  OG  SER B  95     174.026 162.498 207.898  1.00  0.83           O  
ATOM   1799  N   LEU B  96     170.977 162.296 206.008  1.00  0.76           N  
ATOM   1800  CA  LEU B  96     170.794 162.842 204.681  1.00  0.76           C  
ATOM   1801  C   LEU B  96     171.928 163.772 204.286  1.00  0.76           C  
ATOM   1802  O   LEU B  96     172.244 164.738 204.978  1.00  0.76           O  
ATOM   1803  CB  LEU B  96     169.451 163.586 204.540  1.00  0.76           C  
ATOM   1804  CG  LEU B  96     169.177 164.157 203.131  1.00  0.76           C  
ATOM   1805  CD1 LEU B  96     169.052 163.074 202.048  1.00  0.76           C  
ATOM   1806  CD2 LEU B  96     167.925 165.033 203.172  1.00  0.76           C  
ATOM   1807  N   LEU B  97     172.537 163.495 203.124  1.00  0.74           N  
ATOM   1808  CA  LEU B  97     173.512 164.348 202.492  1.00  0.74           C  
ATOM   1809  C   LEU B  97     172.817 165.074 201.362  1.00  0.74           C  
ATOM   1810  O   LEU B  97     171.921 164.521 200.731  1.00  0.74           O  
ATOM   1811  CB  LEU B  97     174.672 163.512 201.905  1.00  0.74           C  
ATOM   1812  CG  LEU B  97     175.407 162.640 202.938  1.00  0.74           C  
ATOM   1813  CD1 LEU B  97     176.420 161.722 202.236  1.00  0.74           C  
ATOM   1814  CD2 LEU B  97     176.090 163.496 204.017  1.00  0.74           C  
ATOM   1815  N   ALA B  98     173.202 166.337 201.081  1.00  0.76           N  
ATOM   1816  CA  ALA B  98     172.711 167.067 199.925  1.00  0.76           C  
ATOM   1817  C   ALA B  98     173.124 166.404 198.622  1.00  0.76           C  
ATOM   1818  O   ALA B  98     174.241 165.887 198.526  1.00  0.76           O  
ATOM   1819  CB  ALA B  98     173.260 168.505 199.928  1.00  0.76           C  
ATOM   1820  N   SER B  99     172.247 166.395 197.598  1.00  0.76           N  
ATOM   1821  CA  SER B  99     172.552 165.836 196.286  1.00  0.76           C  
ATOM   1822  C   SER B  99     173.009 164.381 196.315  1.00  0.76           C  
ATOM   1823  O   SER B  99     173.995 164.008 195.677  1.00  0.76           O  
ATOM   1824  CB  SER B  99     173.607 166.667 195.509  1.00  0.76           C  
ATOM   1825  OG  SER B  99     173.165 168.013 195.334  1.00  0.76           O  
ATOM   1826  N   ALA B 100     172.309 163.518 197.076  1.00  0.84           N  
ATOM   1827  CA  ALA B 100     172.729 162.158 197.313  1.00  0.84           C  
ATOM   1828  C   ALA B 100     171.646 161.164 196.947  1.00  0.84           C  
ATOM   1829  O   ALA B 100     170.453 161.440 197.036  1.00  0.84           O  
ATOM   1830  CB  ALA B 100     173.125 161.981 198.791  1.00  0.84           C  
ATOM   1831  N   CYS B 101     172.053 159.955 196.513  1.00  0.91           N  
ATOM   1832  CA  CYS B 101     171.127 158.874 196.226  1.00  0.91           C  
ATOM   1833  C   CYS B 101     171.034 157.972 197.444  1.00  0.91           C  
ATOM   1834  O   CYS B 101     171.921 157.971 198.297  1.00  0.91           O  
ATOM   1835  CB  CYS B 101     171.517 158.076 194.948  1.00  0.91           C  
ATOM   1836  SG  CYS B 101     173.071 157.152 195.103  1.00  0.91           S  
ATOM   1837  N   THR B 102     169.950 157.182 197.544  1.00  0.89           N  
ATOM   1838  CA  THR B 102     169.645 156.394 198.733  1.00  0.89           C  
ATOM   1839  C   THR B 102     169.599 154.921 198.409  1.00  0.89           C  
ATOM   1840  O   THR B 102     169.003 154.501 197.415  1.00  0.89           O  
ATOM   1841  CB  THR B 102     168.317 156.762 199.375  1.00  0.89           C  
ATOM   1842  OG1 THR B 102     168.300 158.158 199.611  1.00  0.89           O  
ATOM   1843  CG2 THR B 102     168.135 156.074 200.739  1.00  0.89           C  
ATOM   1844  N   ILE B 103     170.236 154.101 199.267  1.00  0.86           N  
ATOM   1845  CA  ILE B 103     170.088 152.657 199.285  1.00  0.86           C  
ATOM   1846  C   ILE B 103     169.436 152.277 200.601  1.00  0.86           C  
ATOM   1847  O   ILE B 103     169.987 152.502 201.682  1.00  0.86           O  
ATOM   1848  CB  ILE B 103     171.419 151.919 199.119  1.00  0.86           C  
ATOM   1849  CG1 ILE B 103     172.062 152.359 197.783  1.00  0.86           C  
ATOM   1850  CG2 ILE B 103     171.174 150.391 199.166  1.00  0.86           C  
ATOM   1851  CD1 ILE B 103     173.419 151.731 197.438  1.00  0.86           C  
ATOM   1852  N   ASP B 104     168.231 151.686 200.527  1.00  0.86           N  
ATOM   1853  CA  ASP B 104     167.438 151.300 201.666  1.00  0.86           C  
ATOM   1854  C   ASP B 104     167.606 149.812 201.951  1.00  0.86           C  
ATOM   1855  O   ASP B 104     167.433 148.945 201.093  1.00  0.86           O  
ATOM   1856  CB  ASP B 104     165.951 151.664 201.432  1.00  0.86           C  
ATOM   1857  CG  ASP B 104     165.717 153.153 201.648  1.00  0.86           C  
ATOM   1858  OD1 ASP B 104     166.257 153.706 202.646  1.00  0.86           O  
ATOM   1859  OD2 ASP B 104     164.944 153.758 200.868  1.00  0.86           O  
ATOM   1860  N   LEU B 105     167.987 149.489 203.202  1.00  0.84           N  
ATOM   1861  CA  LEU B 105     168.290 148.148 203.659  1.00  0.84           C  
ATOM   1862  C   LEU B 105     167.127 147.629 204.485  1.00  0.84           C  
ATOM   1863  O   LEU B 105     166.769 148.202 205.515  1.00  0.84           O  
ATOM   1864  CB  LEU B 105     169.568 148.121 204.544  1.00  0.84           C  
ATOM   1865  CG  LEU B 105     170.915 148.195 203.789  1.00  0.84           C  
ATOM   1866  CD1 LEU B 105     171.161 149.522 203.054  1.00  0.84           C  
ATOM   1867  CD2 LEU B 105     172.074 147.924 204.760  1.00  0.84           C  
ATOM   1868  N   PHE B 106     166.520 146.507 204.057  1.00  0.79           N  
ATOM   1869  CA  PHE B 106     165.338 145.945 204.673  1.00  0.79           C  
ATOM   1870  C   PHE B 106     165.605 144.563 205.226  1.00  0.79           C  
ATOM   1871  O   PHE B 106     166.455 143.814 204.739  1.00  0.79           O  
ATOM   1872  CB  PHE B 106     164.177 145.795 203.665  1.00  0.79           C  
ATOM   1873  CG  PHE B 106     163.615 147.126 203.266  1.00  0.79           C  
ATOM   1874  CD1 PHE B 106     164.142 147.840 202.182  1.00  0.79           C  
ATOM   1875  CD2 PHE B 106     162.500 147.651 203.936  1.00  0.79           C  
ATOM   1876  CE1 PHE B 106     163.547 149.033 201.762  1.00  0.79           C  
ATOM   1877  CE2 PHE B 106     161.911 148.851 203.524  1.00  0.79           C  
ATOM   1878  CZ  PHE B 106     162.432 149.540 202.429  1.00  0.79           C  
ATOM   1879  N   GLY B 107     164.844 144.203 206.279  1.00  0.83           N  
ATOM   1880  CA  GLY B 107     164.837 142.871 206.854  1.00  0.83           C  
ATOM   1881  C   GLY B 107     163.440 142.328 206.960  1.00  0.83           C  
ATOM   1882  O   GLY B 107     162.501 143.062 207.245  1.00  0.83           O  
ATOM   1883  N   TYR B 108     163.285 141.004 206.772  1.00  0.73           N  
ATOM   1884  CA  TYR B 108     162.026 140.286 206.810  1.00  0.73           C  
ATOM   1885  C   TYR B 108     162.186 139.124 207.778  1.00  0.73           C  
ATOM   1886  O   TYR B 108     162.836 138.136 207.425  1.00  0.73           O  
ATOM   1887  CB  TYR B 108     161.702 139.708 205.422  1.00  0.73           C  
ATOM   1888  CG  TYR B 108     161.641 140.836 204.452  1.00  0.73           C  
ATOM   1889  CD1 TYR B 108     160.466 141.582 204.343  1.00  0.73           C  
ATOM   1890  CD2 TYR B 108     162.780 141.241 203.738  1.00  0.73           C  
ATOM   1891  CE1 TYR B 108     160.420 142.708 203.515  1.00  0.73           C  
ATOM   1892  CE2 TYR B 108     162.744 142.389 202.942  1.00  0.73           C  
ATOM   1893  CZ  TYR B 108     161.555 143.105 202.807  1.00  0.73           C  
ATOM   1894  OH  TYR B 108     161.500 144.226 201.966  1.00  0.73           O  
ATOM   1895  N   PRO B 109     161.698 139.199 209.010  1.00  0.77           N  
ATOM   1896  CA  PRO B 109     162.300 138.439 210.097  1.00  0.77           C  
ATOM   1897  C   PRO B 109     161.681 137.090 210.263  1.00  0.77           C  
ATOM   1898  O   PRO B 109     160.995 136.649 209.353  1.00  0.77           O  
ATOM   1899  CB  PRO B 109     162.093 139.357 211.306  1.00  0.77           C  
ATOM   1900  CG  PRO B 109     160.921 140.264 210.995  1.00  0.77           C  
ATOM   1901  CD  PRO B 109     160.892 140.321 209.492  1.00  0.77           C  
ATOM   1902  N   GLU B 110     161.886 136.427 211.427  1.00  0.49           N  
ATOM   1903  CA  GLU B 110     161.247 135.162 211.761  1.00  0.49           C  
ATOM   1904  C   GLU B 110     159.741 135.199 211.511  1.00  0.49           C  
ATOM   1905  O   GLU B 110     159.182 134.338 210.839  1.00  0.49           O  
ATOM   1906  CB  GLU B 110     161.572 134.785 213.231  1.00  0.49           C  
ATOM   1907  CG  GLU B 110     161.085 133.371 213.621  1.00  0.49           C  
ATOM   1908  CD  GLU B 110     159.643 133.286 214.119  1.00  0.49           C  
ATOM   1909  OE1 GLU B 110     159.146 134.301 214.670  1.00  0.49           O  
ATOM   1910  OE2 GLU B 110     159.062 132.179 213.997  1.00  0.49           O  
ATOM   1911  N   PHE B 111     159.091 136.295 211.942  1.00  0.55           N  
ATOM   1912  CA  PHE B 111     157.696 136.549 211.689  1.00  0.55           C  
ATOM   1913  C   PHE B 111     157.335 136.908 210.247  1.00  0.55           C  
ATOM   1914  O   PHE B 111     156.247 136.621 209.755  1.00  0.55           O  
ATOM   1915  CB  PHE B 111     157.320 137.723 212.600  1.00  0.55           C  
ATOM   1916  CG  PHE B 111     155.867 137.770 212.908  1.00  0.55           C  
ATOM   1917  CD1 PHE B 111     155.015 138.700 212.303  1.00  0.55           C  
ATOM   1918  CD2 PHE B 111     155.354 136.872 213.843  1.00  0.55           C  
ATOM   1919  CE1 PHE B 111     153.656 138.732 212.633  1.00  0.55           C  
ATOM   1920  CE2 PHE B 111     153.995 136.884 214.163  1.00  0.55           C  
ATOM   1921  CZ  PHE B 111     153.143 137.815 213.559  1.00  0.55           C  
ATOM   1922  N   GLY B 112     158.238 137.619 209.542  1.00  0.58           N  
ATOM   1923  CA  GLY B 112     157.986 138.103 208.190  1.00  0.58           C  
ATOM   1924  C   GLY B 112     157.399 139.487 208.097  1.00  0.58           C  
ATOM   1925  O   GLY B 112     157.152 139.990 207.004  1.00  0.58           O  
ATOM   1926  N   SER B 113     157.214 140.180 209.239  1.00  0.60           N  
ATOM   1927  CA  SER B 113     156.781 141.576 209.253  1.00  0.60           C  
ATOM   1928  C   SER B 113     157.991 142.450 209.018  1.00  0.60           C  
ATOM   1929  O   SER B 113     158.812 142.682 209.901  1.00  0.60           O  
ATOM   1930  CB  SER B 113     156.080 141.996 210.568  1.00  0.60           C  
ATOM   1931  OG  SER B 113     155.443 143.271 210.468  1.00  0.60           O  
ATOM   1932  N   GLY B 114     158.190 142.853 207.751  1.00  0.71           N  
ATOM   1933  CA  GLY B 114     159.388 143.559 207.335  1.00  0.71           C  
ATOM   1934  C   GLY B 114     159.607 144.931 207.912  1.00  0.71           C  
ATOM   1935  O   GLY B 114     158.681 145.695 208.178  1.00  0.71           O  
ATOM   1936  N   VAL B 115     160.890 145.292 208.060  1.00  0.75           N  
ATOM   1937  CA  VAL B 115     161.300 146.546 208.639  1.00  0.75           C  
ATOM   1938  C   VAL B 115     162.373 147.132 207.760  1.00  0.75           C  
ATOM   1939  O   VAL B 115     163.092 146.423 207.056  1.00  0.75           O  
ATOM   1940  CB  VAL B 115     161.850 146.409 210.064  1.00  0.75           C  
ATOM   1941  CG1 VAL B 115     160.740 145.858 210.985  1.00  0.75           C  
ATOM   1942  CG2 VAL B 115     163.106 145.508 210.101  1.00  0.75           C  
ATOM   1943  N   LYS B 116     162.534 148.467 207.798  1.00  0.77           N  
ATOM   1944  CA  LYS B 116     163.704 149.106 207.241  1.00  0.77           C  
ATOM   1945  C   LYS B 116     164.737 149.247 208.331  1.00  0.77           C  
ATOM   1946  O   LYS B 116     164.497 149.879 209.357  1.00  0.77           O  
ATOM   1947  CB  LYS B 116     163.395 150.492 206.641  1.00  0.77           C  
ATOM   1948  CG  LYS B 116     164.635 151.162 206.028  1.00  0.77           C  
ATOM   1949  CD  LYS B 116     164.281 152.275 205.037  1.00  0.77           C  
ATOM   1950  CE  LYS B 116     163.592 153.499 205.633  1.00  0.77           C  
ATOM   1951  NZ  LYS B 116     164.580 154.242 206.431  1.00  0.77           N  
ATOM   1952  N   PHE B 117     165.919 148.642 208.131  1.00  0.79           N  
ATOM   1953  CA  PHE B 117     167.027 148.763 209.046  1.00  0.79           C  
ATOM   1954  C   PHE B 117     167.687 150.110 208.992  1.00  0.79           C  
ATOM   1955  O   PHE B 117     167.952 150.733 210.016  1.00  0.79           O  
ATOM   1956  CB  PHE B 117     168.122 147.734 208.686  1.00  0.79           C  
ATOM   1957  CG  PHE B 117     167.724 146.326 208.976  1.00  0.79           C  
ATOM   1958  CD1 PHE B 117     167.062 145.999 210.165  1.00  0.79           C  
ATOM   1959  CD2 PHE B 117     168.107 145.292 208.108  1.00  0.79           C  
ATOM   1960  CE1 PHE B 117     166.786 144.671 210.478  1.00  0.79           C  
ATOM   1961  CE2 PHE B 117     167.827 143.960 208.425  1.00  0.79           C  
ATOM   1962  CZ  PHE B 117     167.162 143.647 209.610  1.00  0.79           C  
ATOM   1963  N   THR B 118     167.983 150.586 207.776  1.00  0.80           N  
ATOM   1964  CA  THR B 118     168.717 151.816 207.626  1.00  0.80           C  
ATOM   1965  C   THR B 118     168.563 152.287 206.212  1.00  0.80           C  
ATOM   1966  O   THR B 118     168.185 151.518 205.328  1.00  0.80           O  
ATOM   1967  CB  THR B 118     170.191 151.699 208.012  1.00  0.80           C  
ATOM   1968  OG1 THR B 118     170.888 152.936 207.955  1.00  0.80           O  
ATOM   1969  CG2 THR B 118     170.920 150.687 207.118  1.00  0.80           C  
ATOM   1970  N   SER B 119     168.852 153.579 206.013  1.00  0.88           N  
ATOM   1971  CA  SER B 119     168.886 154.272 204.746  1.00  0.88           C  
ATOM   1972  C   SER B 119     170.313 154.766 204.613  1.00  0.88           C  
ATOM   1973  O   SER B 119     170.771 155.543 205.448  1.00  0.88           O  
ATOM   1974  CB  SER B 119     168.040 155.592 204.719  1.00  0.88           C  
ATOM   1975  OG  SER B 119     166.642 155.431 205.002  1.00  0.88           O  
ATOM   1976  N   LEU B 120     171.068 154.343 203.585  1.00  0.88           N  
ATOM   1977  CA  LEU B 120     172.419 154.827 203.347  1.00  0.88           C  
ATOM   1978  C   LEU B 120     172.398 155.818 202.208  1.00  0.88           C  
ATOM   1979  O   LEU B 120     171.937 155.518 201.106  1.00  0.88           O  
ATOM   1980  CB  LEU B 120     173.387 153.698 202.930  1.00  0.88           C  
ATOM   1981  CG  LEU B 120     173.607 152.598 203.977  1.00  0.88           C  
ATOM   1982  CD1 LEU B 120     174.395 151.456 203.317  1.00  0.88           C  
ATOM   1983  CD2 LEU B 120     174.319 153.129 205.233  1.00  0.88           C  
ATOM   1984  N   TYR B 121     172.923 157.024 202.461  1.00  0.87           N  
ATOM   1985  CA  TYR B 121     172.927 158.124 201.530  1.00  0.87           C  
ATOM   1986  C   TYR B 121     174.309 158.259 200.947  1.00  0.87           C  
ATOM   1987  O   TYR B 121     175.308 158.343 201.663  1.00  0.87           O  
ATOM   1988  CB  TYR B 121     172.552 159.456 202.213  1.00  0.87           C  
ATOM   1989  CG  TYR B 121     171.148 159.355 202.723  1.00  0.87           C  
ATOM   1990  CD1 TYR B 121     170.069 159.698 201.903  1.00  0.87           C  
ATOM   1991  CD2 TYR B 121     170.884 158.866 204.009  1.00  0.87           C  
ATOM   1992  CE1 TYR B 121     168.754 159.591 202.377  1.00  0.87           C  
ATOM   1993  CE2 TYR B 121     169.573 158.754 204.480  1.00  0.87           C  
ATOM   1994  CZ  TYR B 121     168.503 159.117 203.664  1.00  0.87           C  
ATOM   1995  OH  TYR B 121     167.187 159.004 204.147  1.00  0.87           O  
ATOM   1996  N   PHE B 122     174.384 158.285 199.610  1.00  0.86           N  
ATOM   1997  CA  PHE B 122     175.627 158.290 198.883  1.00  0.86           C  
ATOM   1998  C   PHE B 122     175.757 159.578 198.128  1.00  0.86           C  
ATOM   1999  O   PHE B 122     174.994 159.868 197.206  1.00  0.86           O  
ATOM   2000  CB  PHE B 122     175.691 157.154 197.848  1.00  0.86           C  
ATOM   2001  CG  PHE B 122     175.869 155.854 198.550  1.00  0.86           C  
ATOM   2002  CD1 PHE B 122     174.781 155.153 199.080  1.00  0.86           C  
ATOM   2003  CD2 PHE B 122     177.154 155.338 198.727  1.00  0.86           C  
ATOM   2004  CE1 PHE B 122     174.982 153.964 199.782  1.00  0.86           C  
ATOM   2005  CE2 PHE B 122     177.356 154.137 199.411  1.00  0.86           C  
ATOM   2006  CZ  PHE B 122     176.271 153.458 199.955  1.00  0.86           C  
ATOM   2007  N   GLN B 123     176.769 160.371 198.500  1.00  0.82           N  
ATOM   2008  CA  GLN B 123     177.075 161.621 197.859  1.00  0.82           C  
ATOM   2009  C   GLN B 123     178.389 161.454 197.138  1.00  0.82           C  
ATOM   2010  O   GLN B 123     179.414 161.127 197.741  1.00  0.82           O  
ATOM   2011  CB  GLN B 123     177.245 162.746 198.900  1.00  0.82           C  
ATOM   2012  CG  GLN B 123     177.498 164.128 198.263  1.00  0.82           C  
ATOM   2013  CD  GLN B 123     177.805 165.207 199.299  1.00  0.82           C  
ATOM   2014  OE1 GLN B 123     178.950 165.380 199.734  1.00  0.82           O  
ATOM   2015  NE2 GLN B 123     176.778 166.008 199.654  1.00  0.82           N  
ATOM   2016  N   PHE B 124     178.398 161.680 195.819  1.00  0.84           N  
ATOM   2017  CA  PHE B 124     179.568 161.396 195.039  1.00  0.84           C  
ATOM   2018  C   PHE B 124     179.561 162.174 193.760  1.00  0.84           C  
ATOM   2019  O   PHE B 124     178.547 162.713 193.323  1.00  0.84           O  
ATOM   2020  CB  PHE B 124     179.731 159.881 194.727  1.00  0.84           C  
ATOM   2021  CG  PHE B 124     178.526 159.313 194.027  1.00  0.84           C  
ATOM   2022  CD1 PHE B 124     177.442 158.871 194.786  1.00  0.84           C  
ATOM   2023  CD2 PHE B 124     178.409 159.312 192.628  1.00  0.84           C  
ATOM   2024  CE1 PHE B 124     176.245 158.507 194.177  1.00  0.84           C  
ATOM   2025  CE2 PHE B 124     177.218 158.910 192.010  1.00  0.84           C  
ATOM   2026  CZ  PHE B 124     176.126 158.521 192.788  1.00  0.84           C  
ATOM   2027  N   THR B 125     180.740 162.239 193.139  1.00  0.82           N  
ATOM   2028  CA  THR B 125     180.951 162.899 191.874  1.00  0.82           C  
ATOM   2029  C   THR B 125     181.877 161.984 191.092  1.00  0.82           C  
ATOM   2030  O   THR B 125     182.588 161.155 191.660  1.00  0.82           O  
ATOM   2031  CB  THR B 125     181.534 164.312 192.021  1.00  0.82           C  
ATOM   2032  OG1 THR B 125     182.706 164.305 192.812  1.00  0.82           O  
ATOM   2033  CG2 THR B 125     180.560 165.232 192.783  1.00  0.82           C  
ATOM   2034  N   LYS B 126     181.846 162.050 189.746  1.00  0.74           N  
ATOM   2035  CA  LYS B 126     182.592 161.145 188.883  1.00  0.74           C  
ATOM   2036  C   LYS B 126     184.009 161.618 188.592  1.00  0.74           C  
ATOM   2037  O   LYS B 126     184.299 162.812 188.623  1.00  0.74           O  
ATOM   2038  CB  LYS B 126     181.865 160.946 187.534  1.00  0.74           C  
ATOM   2039  CG  LYS B 126     180.529 160.205 187.682  1.00  0.74           C  
ATOM   2040  CD  LYS B 126     179.846 159.992 186.323  1.00  0.74           C  
ATOM   2041  CE  LYS B 126     178.509 159.257 186.447  1.00  0.74           C  
ATOM   2042  NZ  LYS B 126     177.885 159.088 185.115  1.00  0.74           N  
ATOM   2043  N   GLY B 127     184.918 160.667 188.285  1.00  0.74           N  
ATOM   2044  CA  GLY B 127     186.302 160.948 187.929  1.00  0.74           C  
ATOM   2045  C   GLY B 127     187.127 159.728 188.223  1.00  0.74           C  
ATOM   2046  O   GLY B 127     186.577 158.659 188.468  1.00  0.74           O  
ATOM   2047  N   GLU B 128     188.465 159.852 188.182  1.00  0.63           N  
ATOM   2048  CA  GLU B 128     189.383 158.728 188.224  1.00  0.63           C  
ATOM   2049  C   GLU B 128     190.148 158.535 189.526  1.00  0.63           C  
ATOM   2050  O   GLU B 128     190.869 157.548 189.700  1.00  0.63           O  
ATOM   2051  CB  GLU B 128     190.501 158.975 187.186  1.00  0.63           C  
ATOM   2052  CG  GLU B 128     190.009 159.116 185.726  1.00  0.63           C  
ATOM   2053  CD  GLU B 128     189.318 160.445 185.419  1.00  0.63           C  
ATOM   2054  OE1 GLU B 128     189.513 161.419 186.196  1.00  0.63           O  
ATOM   2055  OE2 GLU B 128     188.536 160.463 184.439  1.00  0.63           O  
ATOM   2056  N   LEU B 129     190.059 159.491 190.471  1.00  0.70           N  
ATOM   2057  CA  LEU B 129     190.851 159.459 191.689  1.00  0.70           C  
ATOM   2058  C   LEU B 129     190.560 158.283 192.604  1.00  0.70           C  
ATOM   2059  O   LEU B 129     191.477 157.591 193.040  1.00  0.70           O  
ATOM   2060  CB  LEU B 129     190.686 160.750 192.525  1.00  0.70           C  
ATOM   2061  CG  LEU B 129     191.380 161.996 191.946  1.00  0.70           C  
ATOM   2062  CD1 LEU B 129     190.883 163.226 192.722  1.00  0.70           C  
ATOM   2063  CD2 LEU B 129     192.917 161.898 192.026  1.00  0.70           C  
ATOM   2064  N   ILE B 130     189.284 158.007 192.888  1.00  0.80           N  
ATOM   2065  CA  ILE B 130     188.900 157.085 193.929  1.00  0.80           C  
ATOM   2066  C   ILE B 130     188.209 155.918 193.274  1.00  0.80           C  
ATOM   2067  O   ILE B 130     187.181 156.072 192.619  1.00  0.80           O  
ATOM   2068  CB  ILE B 130     187.958 157.731 194.934  1.00  0.80           C  
ATOM   2069  CG1 ILE B 130     188.637 158.935 195.617  1.00  0.80           C  
ATOM   2070  CG2 ILE B 130     187.537 156.683 195.981  1.00  0.80           C  
ATOM   2071  CD1 ILE B 130     187.671 159.749 196.484  1.00  0.80           C  
ATOM   2072  N   THR B 131     188.752 154.706 193.445  1.00  0.83           N  
ATOM   2073  CA  THR B 131     188.230 153.534 192.764  1.00  0.83           C  
ATOM   2074  C   THR B 131     187.773 152.503 193.760  1.00  0.83           C  
ATOM   2075  O   THR B 131     188.507 152.087 194.656  1.00  0.83           O  
ATOM   2076  CB  THR B 131     189.207 152.892 191.795  1.00  0.83           C  
ATOM   2077  OG1 THR B 131     189.643 153.858 190.848  1.00  0.83           O  
ATOM   2078  CG2 THR B 131     188.511 151.762 191.016  1.00  0.83           C  
ATOM   2079  N   GLY B 132     186.520 152.041 193.608  1.00  0.87           N  
ATOM   2080  CA  GLY B 132     185.928 150.980 194.407  1.00  0.87           C  
ATOM   2081  C   GLY B 132     186.406 149.645 193.947  1.00  0.87           C  
ATOM   2082  O   GLY B 132     185.763 148.989 193.143  1.00  0.87           O  
ATOM   2083  N   THR B 133     187.587 149.218 194.399  1.00  0.79           N  
ATOM   2084  CA  THR B 133     188.181 147.944 194.037  1.00  0.79           C  
ATOM   2085  C   THR B 133     187.573 146.809 194.858  1.00  0.79           C  
ATOM   2086  O   THR B 133     186.930 147.062 195.874  1.00  0.79           O  
ATOM   2087  CB  THR B 133     189.713 147.972 194.139  1.00  0.79           C  
ATOM   2088  OG1 THR B 133     190.179 148.262 195.449  1.00  0.79           O  
ATOM   2089  CG2 THR B 133     190.264 149.089 193.235  1.00  0.79           C  
ATOM   2090  N   PRO B 134     187.694 145.527 194.499  1.00  0.82           N  
ATOM   2091  CA  PRO B 134     186.998 144.483 195.245  1.00  0.82           C  
ATOM   2092  C   PRO B 134     187.768 144.132 196.489  1.00  0.82           C  
ATOM   2093  O   PRO B 134     187.232 143.472 197.377  1.00  0.82           O  
ATOM   2094  CB  PRO B 134     186.896 143.293 194.272  1.00  0.82           C  
ATOM   2095  CG  PRO B 134     187.967 143.570 193.217  1.00  0.82           C  
ATOM   2096  CD  PRO B 134     187.981 145.092 193.138  1.00  0.82           C  
ATOM   2097  N   LYS B 135     189.043 144.531 196.561  1.00  0.76           N  
ATOM   2098  CA  LYS B 135     189.910 144.118 197.627  1.00  0.76           C  
ATOM   2099  C   LYS B 135     191.126 145.022 197.676  1.00  0.76           C  
ATOM   2100  O   LYS B 135     191.423 145.681 196.674  1.00  0.76           O  
ATOM   2101  CB  LYS B 135     190.334 142.635 197.441  1.00  0.76           C  
ATOM   2102  CG  LYS B 135     191.122 142.353 196.155  1.00  0.76           C  
ATOM   2103  CD  LYS B 135     191.516 140.876 196.045  1.00  0.76           C  
ATOM   2104  CE  LYS B 135     192.335 140.614 194.784  1.00  0.76           C  
ATOM   2105  NZ  LYS B 135     192.705 139.186 194.712  1.00  0.76           N  
ATOM   2106  N   PRO B 136     191.861 145.094 198.784  1.00  0.78           N  
ATOM   2107  CA  PRO B 136     193.231 145.591 198.799  1.00  0.78           C  
ATOM   2108  C   PRO B 136     194.166 144.918 197.806  1.00  0.78           C  
ATOM   2109  O   PRO B 136     193.948 143.767 197.426  1.00  0.78           O  
ATOM   2110  CB  PRO B 136     193.721 145.359 200.243  1.00  0.78           C  
ATOM   2111  CG  PRO B 136     192.457 145.102 201.066  1.00  0.78           C  
ATOM   2112  CD  PRO B 136     191.505 144.475 200.058  1.00  0.78           C  
ATOM   2113  N   LEU B 137     195.233 145.615 197.390  1.00  0.61           N  
ATOM   2114  CA  LEU B 137     196.286 145.049 196.580  1.00  0.61           C  
ATOM   2115  C   LEU B 137     197.489 144.782 197.474  1.00  0.61           C  
ATOM   2116  O   LEU B 137     197.754 145.518 198.419  1.00  0.61           O  
ATOM   2117  CB  LEU B 137     196.665 146.032 195.449  1.00  0.61           C  
ATOM   2118  CG  LEU B 137     195.503 146.426 194.513  1.00  0.61           C  
ATOM   2119  CD1 LEU B 137     195.953 147.516 193.529  1.00  0.61           C  
ATOM   2120  CD2 LEU B 137     194.961 145.220 193.735  1.00  0.61           C  
ATOM   2121  N   GLU B 138     198.254 143.702 197.234  1.00  0.54           N  
ATOM   2122  CA  GLU B 138     199.366 143.343 198.095  1.00  0.54           C  
ATOM   2123  C   GLU B 138     200.589 143.075 197.255  1.00  0.54           C  
ATOM   2124  O   GLU B 138     200.550 142.299 196.304  1.00  0.54           O  
ATOM   2125  CB  GLU B 138     199.067 142.095 198.946  1.00  0.54           C  
ATOM   2126  CG  GLU B 138     197.898 142.303 199.935  1.00  0.54           C  
ATOM   2127  CD  GLU B 138     197.643 141.071 200.797  1.00  0.54           C  
ATOM   2128  OE1 GLU B 138     198.347 140.046 200.606  1.00  0.54           O  
ATOM   2129  OE2 GLU B 138     196.727 141.157 201.653  1.00  0.54           O  
ATOM   2130  N   GLY B 139     201.717 143.750 197.577  1.00  0.42           N  
ATOM   2131  CA  GLY B 139     202.945 143.663 196.785  1.00  0.42           C  
ATOM   2132  C   GLY B 139     202.899 144.420 195.481  1.00  0.42           C  
ATOM   2133  O   GLY B 139     203.569 144.048 194.522  1.00  0.42           O  
ATOM   2134  N   VAL B 140     202.073 145.474 195.440  1.00  0.54           N  
ATOM   2135  CA  VAL B 140     201.729 146.260 194.275  1.00  0.54           C  
ATOM   2136  C   VAL B 140     202.232 147.721 194.490  1.00  0.54           C  
ATOM   2137  O   VAL B 140     202.529 148.087 195.664  1.00  0.54           O  
ATOM   2138  CB  VAL B 140     200.213 146.173 194.077  1.00  0.54           C  
ATOM   2139  CG1 VAL B 140     199.716 147.031 192.902  1.00  0.54           C  
ATOM   2140  CG2 VAL B 140     199.836 144.699 193.803  1.00  0.54           C  
ATOM   2141  OXT VAL B 140     202.328 148.480 193.488  1.00  0.54           O  
TER    2142      VAL B 140                                                      
ATOM   2143  N   THR C   1     164.806 197.434 183.292  1.00  0.46           N  
ATOM   2144  CA  THR C   1     163.900 196.302 183.743  1.00  0.46           C  
ATOM   2145  C   THR C   1     162.465 196.717 183.669  1.00  0.46           C  
ATOM   2146  O   THR C   1     162.145 197.788 184.169  1.00  0.46           O  
ATOM   2147  CB  THR C   1     164.210 195.878 185.179  1.00  0.46           C  
ATOM   2148  OG1 THR C   1     165.561 195.444 185.233  1.00  0.46           O  
ATOM   2149  CG2 THR C   1     163.323 194.713 185.663  1.00  0.46           C  
ATOM   2150  N   SER C   2     161.588 195.910 183.040  1.00  0.54           N  
ATOM   2151  CA  SER C   2     160.183 196.247 182.866  1.00  0.54           C  
ATOM   2152  C   SER C   2     159.365 195.175 183.530  1.00  0.54           C  
ATOM   2153  O   SER C   2     159.791 194.025 183.582  1.00  0.54           O  
ATOM   2154  CB  SER C   2     159.769 196.298 181.379  1.00  0.54           C  
ATOM   2155  OG  SER C   2     160.515 197.320 180.719  1.00  0.54           O  
ATOM   2156  N   PHE C   3     158.192 195.519 184.088  1.00  0.42           N  
ATOM   2157  CA  PHE C   3     157.417 194.571 184.855  1.00  0.42           C  
ATOM   2158  C   PHE C   3     155.948 194.951 184.721  1.00  0.42           C  
ATOM   2159  O   PHE C   3     155.582 196.092 184.993  1.00  0.42           O  
ATOM   2160  CB  PHE C   3     157.924 194.628 186.320  1.00  0.42           C  
ATOM   2161  CG  PHE C   3     157.049 193.897 187.300  1.00  0.42           C  
ATOM   2162  CD1 PHE C   3     156.753 192.535 187.151  1.00  0.42           C  
ATOM   2163  CD2 PHE C   3     156.446 194.599 188.355  1.00  0.42           C  
ATOM   2164  CE1 PHE C   3     155.905 191.886 188.054  1.00  0.42           C  
ATOM   2165  CE2 PHE C   3     155.612 193.950 189.267  1.00  0.42           C  
ATOM   2166  CZ  PHE C   3     155.363 192.589 189.132  1.00  0.42           C  
ATOM   2167  N   VAL C   4     155.082 194.014 184.273  1.00  0.51           N  
ATOM   2168  CA  VAL C   4     153.674 194.284 184.030  1.00  0.51           C  
ATOM   2169  C   VAL C   4     152.826 193.219 184.697  1.00  0.51           C  
ATOM   2170  O   VAL C   4     153.020 192.018 184.510  1.00  0.51           O  
ATOM   2171  CB  VAL C   4     153.353 194.362 182.540  1.00  0.51           C  
ATOM   2172  CG1 VAL C   4     151.843 194.585 182.293  1.00  0.51           C  
ATOM   2173  CG2 VAL C   4     154.159 195.538 181.951  1.00  0.51           C  
ATOM   2174  N   THR C   5     151.853 193.657 185.514  1.00  0.47           N  
ATOM   2175  CA  THR C   5     150.888 192.817 186.195  1.00  0.47           C  
ATOM   2176  C   THR C   5     149.521 193.368 185.909  1.00  0.47           C  
ATOM   2177  O   THR C   5     149.355 194.411 185.282  1.00  0.47           O  
ATOM   2178  CB  THR C   5     151.044 192.758 187.720  1.00  0.47           C  
ATOM   2179  OG1 THR C   5     150.878 194.025 188.345  1.00  0.47           O  
ATOM   2180  CG2 THR C   5     152.460 192.300 188.049  1.00  0.47           C  
ATOM   2181  N   LEU C   6     148.476 192.651 186.353  1.00  0.43           N  
ATOM   2182  CA  LEU C   6     147.154 193.223 186.487  1.00  0.43           C  
ATOM   2183  C   LEU C   6     147.095 194.296 187.565  1.00  0.43           C  
ATOM   2184  O   LEU C   6     147.538 193.987 188.679  1.00  0.43           O  
ATOM   2185  CB  LEU C   6     146.127 192.151 186.886  1.00  0.43           C  
ATOM   2186  CG  LEU C   6     146.024 190.981 185.900  1.00  0.43           C  
ATOM   2187  CD1 LEU C   6     145.175 189.860 186.517  1.00  0.43           C  
ATOM   2188  CD2 LEU C   6     145.458 191.425 184.541  1.00  0.43           C  
ATOM   2189  N   PRO C   7     146.549 195.498 187.292  1.00  0.47           N  
ATOM   2190  CA  PRO C   7     146.709 196.708 188.095  1.00  0.47           C  
ATOM   2191  C   PRO C   7     146.656 196.526 189.599  1.00  0.47           C  
ATOM   2192  O   PRO C   7     145.801 195.801 190.118  1.00  0.47           O  
ATOM   2193  CB  PRO C   7     145.635 197.675 187.559  1.00  0.47           C  
ATOM   2194  CG  PRO C   7     145.450 197.258 186.099  1.00  0.47           C  
ATOM   2195  CD  PRO C   7     145.668 195.748 186.145  1.00  0.47           C  
ATOM   2196  N   SER C   8     147.571 197.166 190.330  1.00  0.54           N  
ATOM   2197  CA  SER C   8     147.612 197.030 191.758  1.00  0.54           C  
ATOM   2198  C   SER C   8     148.374 198.207 192.283  1.00  0.54           C  
ATOM   2199  O   SER C   8     149.068 198.886 191.533  1.00  0.54           O  
ATOM   2200  CB  SER C   8     148.259 195.690 192.219  1.00  0.54           C  
ATOM   2201  OG  SER C   8     149.617 195.529 191.809  1.00  0.54           O  
ATOM   2202  N   PHE C   9     148.221 198.483 193.584  1.00  0.47           N  
ATOM   2203  CA  PHE C   9     149.004 199.447 194.318  1.00  0.47           C  
ATOM   2204  C   PHE C   9     149.949 198.643 195.206  1.00  0.47           C  
ATOM   2205  O   PHE C   9     149.911 197.409 195.204  1.00  0.47           O  
ATOM   2206  CB  PHE C   9     148.080 200.424 195.112  1.00  0.47           C  
ATOM   2207  CG  PHE C   9     147.083 199.705 195.999  1.00  0.47           C  
ATOM   2208  CD1 PHE C   9     147.437 199.341 197.304  1.00  0.47           C  
ATOM   2209  CD2 PHE C   9     145.800 199.351 195.544  1.00  0.47           C  
ATOM   2210  CE1 PHE C   9     146.565 198.610 198.116  1.00  0.47           C  
ATOM   2211  CE2 PHE C   9     144.915 198.636 196.363  1.00  0.47           C  
ATOM   2212  CZ  PHE C   9     145.298 198.262 197.652  1.00  0.47           C  
ATOM   2213  N   ASN C  10     150.850 199.311 195.959  1.00  0.59           N  
ATOM   2214  CA  ASN C  10     151.711 198.647 196.933  1.00  0.59           C  
ATOM   2215  C   ASN C  10     150.943 197.936 198.052  1.00  0.59           C  
ATOM   2216  O   ASN C  10     150.277 198.559 198.874  1.00  0.59           O  
ATOM   2217  CB  ASN C  10     152.747 199.619 197.558  1.00  0.59           C  
ATOM   2218  CG  ASN C  10     153.724 198.838 198.437  1.00  0.59           C  
ATOM   2219  OD1 ASN C  10     154.421 197.928 197.982  1.00  0.59           O  
ATOM   2220  ND2 ASN C  10     153.770 199.166 199.747  1.00  0.59           N  
ATOM   2221  N   ASP C  11     151.108 196.610 198.117  1.00  0.69           N  
ATOM   2222  CA  ASP C  11     150.368 195.722 198.967  1.00  0.69           C  
ATOM   2223  C   ASP C  11     151.347 194.594 199.251  1.00  0.69           C  
ATOM   2224  O   ASP C  11     151.343 193.550 198.596  1.00  0.69           O  
ATOM   2225  CB  ASP C  11     149.120 195.229 198.198  1.00  0.69           C  
ATOM   2226  CG  ASP C  11     148.315 194.267 199.040  1.00  0.69           C  
ATOM   2227  OD1 ASP C  11     148.347 194.410 200.285  1.00  0.69           O  
ATOM   2228  OD2 ASP C  11     147.709 193.343 198.437  1.00  0.69           O  
ATOM   2229  N   HIS C  12     152.291 194.833 200.181  1.00  0.81           N  
ATOM   2230  CA  HIS C  12     153.455 193.994 200.326  1.00  0.81           C  
ATOM   2231  C   HIS C  12     153.572 193.407 201.718  1.00  0.81           C  
ATOM   2232  O   HIS C  12     153.368 194.081 202.727  1.00  0.81           O  
ATOM   2233  CB  HIS C  12     154.727 194.757 199.894  1.00  0.81           C  
ATOM   2234  CG  HIS C  12     155.971 193.936 199.897  1.00  0.81           C  
ATOM   2235  ND1 HIS C  12     156.600 193.661 201.093  1.00  0.81           N  
ATOM   2236  CD2 HIS C  12     156.561 193.258 198.883  1.00  0.81           C  
ATOM   2237  CE1 HIS C  12     157.557 192.815 200.785  1.00  0.81           C  
ATOM   2238  NE2 HIS C  12     157.573 192.540 199.463  1.00  0.81           N  
ATOM   2239  N   SER C  13     153.904 192.100 201.785  1.00  0.88           N  
ATOM   2240  CA  SER C  13     154.250 191.421 203.017  1.00  0.88           C  
ATOM   2241  C   SER C  13     155.557 190.669 202.852  1.00  0.88           C  
ATOM   2242  O   SER C  13     155.993 190.312 201.758  1.00  0.88           O  
ATOM   2243  CB  SER C  13     153.140 190.444 203.514  1.00  0.88           C  
ATOM   2244  OG  SER C  13     152.952 189.328 202.639  1.00  0.88           O  
ATOM   2245  N   PHE C  14     156.242 190.404 203.974  1.00  0.83           N  
ATOM   2246  CA  PHE C  14     157.438 189.599 203.974  1.00  0.83           C  
ATOM   2247  C   PHE C  14     157.135 188.231 204.531  1.00  0.83           C  
ATOM   2248  O   PHE C  14     156.289 188.031 205.403  1.00  0.83           O  
ATOM   2249  CB  PHE C  14     158.585 190.199 204.808  1.00  0.83           C  
ATOM   2250  CG  PHE C  14     159.173 191.409 204.167  1.00  0.83           C  
ATOM   2251  CD1 PHE C  14     158.687 192.688 204.459  1.00  0.83           C  
ATOM   2252  CD2 PHE C  14     160.278 191.280 203.317  1.00  0.83           C  
ATOM   2253  CE1 PHE C  14     159.319 193.821 203.940  1.00  0.83           C  
ATOM   2254  CE2 PHE C  14     160.916 192.410 202.798  1.00  0.83           C  
ATOM   2255  CZ  PHE C  14     160.444 193.684 203.124  1.00  0.83           C  
ATOM   2256  N   VAL C  15     157.861 187.243 203.999  1.00  0.88           N  
ATOM   2257  CA  VAL C  15     157.905 185.905 204.521  1.00  0.88           C  
ATOM   2258  C   VAL C  15     159.307 185.757 205.072  1.00  0.88           C  
ATOM   2259  O   VAL C  15     160.284 185.586 204.338  1.00  0.88           O  
ATOM   2260  CB  VAL C  15     157.652 184.891 203.416  1.00  0.88           C  
ATOM   2261  CG1 VAL C  15     157.647 183.461 203.990  1.00  0.88           C  
ATOM   2262  CG2 VAL C  15     156.318 185.211 202.709  1.00  0.88           C  
ATOM   2263  N   ASN C  16     159.440 185.840 206.404  1.00  0.91           N  
ATOM   2264  CA  ASN C  16     160.717 185.863 207.073  1.00  0.91           C  
ATOM   2265  C   ASN C  16     160.968 184.474 207.580  1.00  0.91           C  
ATOM   2266  O   ASN C  16     160.310 183.992 208.504  1.00  0.91           O  
ATOM   2267  CB  ASN C  16     160.754 186.821 208.293  1.00  0.91           C  
ATOM   2268  CG  ASN C  16     160.477 188.258 207.882  1.00  0.91           C  
ATOM   2269  OD1 ASN C  16     159.539 188.576 207.158  1.00  0.91           O  
ATOM   2270  ND2 ASN C  16     161.298 189.209 208.385  1.00  0.91           N  
ATOM   2271  N   ILE C  17     161.939 183.795 206.963  1.00  0.91           N  
ATOM   2272  CA  ILE C  17     162.260 182.432 207.289  1.00  0.91           C  
ATOM   2273  C   ILE C  17     163.537 182.493 208.077  1.00  0.91           C  
ATOM   2274  O   ILE C  17     164.587 182.900 207.580  1.00  0.91           O  
ATOM   2275  CB  ILE C  17     162.404 181.555 206.054  1.00  0.91           C  
ATOM   2276  CG1 ILE C  17     161.097 181.633 205.222  1.00  0.91           C  
ATOM   2277  CG2 ILE C  17     162.728 180.110 206.507  1.00  0.91           C  
ATOM   2278  CD1 ILE C  17     161.160 180.904 203.877  1.00  0.91           C  
ATOM   2279  N   THR C  18     163.458 182.104 209.355  1.00  0.90           N  
ATOM   2280  CA  THR C  18     164.599 182.158 210.242  1.00  0.90           C  
ATOM   2281  C   THR C  18     164.950 180.750 210.565  1.00  0.90           C  
ATOM   2282  O   THR C  18     164.122 179.974 211.037  1.00  0.90           O  
ATOM   2283  CB  THR C  18     164.390 182.918 211.538  1.00  0.90           C  
ATOM   2284  OG1 THR C  18     164.229 184.300 211.250  1.00  0.90           O  
ATOM   2285  CG2 THR C  18     165.626 182.813 212.452  1.00  0.90           C  
ATOM   2286  N   VAL C  19     166.214 180.398 210.301  1.00  0.86           N  
ATOM   2287  CA  VAL C  19     166.773 179.109 210.617  1.00  0.86           C  
ATOM   2288  C   VAL C  19     167.739 179.322 211.756  1.00  0.86           C  
ATOM   2289  O   VAL C  19     168.819 179.897 211.596  1.00  0.86           O  
ATOM   2290  CB  VAL C  19     167.505 178.511 209.429  1.00  0.86           C  
ATOM   2291  CG1 VAL C  19     168.101 177.140 209.808  1.00  0.86           C  
ATOM   2292  CG2 VAL C  19     166.509 178.379 208.260  1.00  0.86           C  
ATOM   2293  N   SER C  20     167.358 178.855 212.953  1.00  0.86           N  
ATOM   2294  CA  SER C  20     168.186 178.942 214.139  1.00  0.86           C  
ATOM   2295  C   SER C  20     168.827 177.604 214.376  1.00  0.86           C  
ATOM   2296  O   SER C  20     168.184 176.565 214.247  1.00  0.86           O  
ATOM   2297  CB  SER C  20     167.406 179.319 215.424  1.00  0.86           C  
ATOM   2298  OG  SER C  20     166.980 180.685 215.401  1.00  0.86           O  
ATOM   2299  N   ALA C  21     170.123 177.576 214.728  1.00  0.83           N  
ATOM   2300  CA  ALA C  21     170.779 176.319 214.995  1.00  0.83           C  
ATOM   2301  C   ALA C  21     172.020 176.492 215.839  1.00  0.83           C  
ATOM   2302  O   ALA C  21     172.629 177.560 215.902  1.00  0.83           O  
ATOM   2303  CB  ALA C  21     171.157 175.582 213.689  1.00  0.83           C  
ATOM   2304  N   ALA C  22     172.449 175.409 216.504  1.00  0.78           N  
ATOM   2305  CA  ALA C  22     173.691 175.423 217.228  1.00  0.78           C  
ATOM   2306  C   ALA C  22     174.366 174.075 217.123  1.00  0.78           C  
ATOM   2307  O   ALA C  22     173.728 173.021 217.187  1.00  0.78           O  
ATOM   2308  CB  ALA C  22     173.501 175.813 218.711  1.00  0.78           C  
ATOM   2309  N   PHE C  23     175.707 174.114 216.980  1.00  0.66           N  
ATOM   2310  CA  PHE C  23     176.553 172.942 216.832  1.00  0.66           C  
ATOM   2311  C   PHE C  23     177.537 172.725 217.998  1.00  0.66           C  
ATOM   2312  O   PHE C  23     177.930 171.605 218.333  1.00  0.66           O  
ATOM   2313  CB  PHE C  23     177.403 173.144 215.559  1.00  0.66           C  
ATOM   2314  CG  PHE C  23     176.586 173.216 214.289  1.00  0.66           C  
ATOM   2315  CD1 PHE C  23     175.904 174.383 213.898  1.00  0.66           C  
ATOM   2316  CD2 PHE C  23     176.533 172.105 213.439  1.00  0.66           C  
ATOM   2317  CE1 PHE C  23     175.174 174.419 212.706  1.00  0.66           C  
ATOM   2318  CE2 PHE C  23     175.858 172.159 212.217  1.00  0.66           C  
ATOM   2319  CZ  PHE C  23     175.225 173.335 211.829  1.00  0.66           C  
ATOM   2320  N   GLY C  24     177.934 173.816 218.690  1.00  0.59           N  
ATOM   2321  CA  GLY C  24     179.039 173.810 219.661  1.00  0.59           C  
ATOM   2322  C   GLY C  24     178.808 173.359 221.099  1.00  0.59           C  
ATOM   2323  O   GLY C  24     179.808 173.188 221.792  1.00  0.59           O  
ATOM   2324  N   GLY C  25     177.567 173.146 221.585  1.00  0.57           N  
ATOM   2325  CA  GLY C  25     177.130 172.303 222.715  1.00  0.57           C  
ATOM   2326  C   GLY C  25     176.885 170.824 222.454  1.00  0.57           C  
ATOM   2327  O   GLY C  25     176.396 170.157 223.367  1.00  0.57           O  
ATOM   2328  N   HIS C  26     177.148 170.280 221.240  1.00  0.54           N  
ATOM   2329  CA  HIS C  26     176.880 168.882 220.828  1.00  0.54           C  
ATOM   2330  C   HIS C  26     178.149 168.129 221.011  1.00  0.54           C  
ATOM   2331  O   HIS C  26     178.499 167.717 222.107  1.00  0.54           O  
ATOM   2332  CB  HIS C  26     176.347 168.561 219.351  1.00  0.54           C  
ATOM   2333  CG  HIS C  26     176.240 167.093 218.892  1.00  0.54           C  
ATOM   2334  ND1 HIS C  26     175.209 166.328 219.387  1.00  0.54           N  
ATOM   2335  CD2 HIS C  26     176.936 166.364 217.969  1.00  0.54           C  
ATOM   2336  CE1 HIS C  26     175.285 165.167 218.772  1.00  0.54           C  
ATOM   2337  NE2 HIS C  26     176.326 165.123 217.908  1.00  0.54           N  
ATOM   2338  N   SER C  27     178.906 167.961 219.924  1.00  0.58           N  
ATOM   2339  CA  SER C  27     180.206 167.333 219.991  1.00  0.58           C  
ATOM   2340  C   SER C  27     181.171 167.984 219.033  1.00  0.58           C  
ATOM   2341  O   SER C  27     182.266 167.480 218.810  1.00  0.58           O  
ATOM   2342  CB  SER C  27     180.103 165.812 219.683  1.00  0.58           C  
ATOM   2343  OG  SER C  27     179.680 165.522 218.343  1.00  0.58           O  
ATOM   2344  N   GLY C  28     180.791 169.147 218.450  1.00  0.56           N  
ATOM   2345  CA  GLY C  28     181.622 169.880 217.506  1.00  0.56           C  
ATOM   2346  C   GLY C  28     181.151 169.704 216.087  1.00  0.56           C  
ATOM   2347  O   GLY C  28     181.424 170.524 215.218  1.00  0.56           O  
ATOM   2348  N   ALA C  29     180.392 168.623 215.811  1.00  0.64           N  
ATOM   2349  CA  ALA C  29     180.169 168.185 214.449  1.00  0.64           C  
ATOM   2350  C   ALA C  29     178.765 168.348 213.925  1.00  0.64           C  
ATOM   2351  O   ALA C  29     178.555 168.906 212.858  1.00  0.64           O  
ATOM   2352  CB  ALA C  29     180.543 166.692 214.354  1.00  0.64           C  
ATOM   2353  N   ASN C  30     177.778 167.862 214.685  1.00  0.60           N  
ATOM   2354  CA  ASN C  30     176.388 167.841 214.303  1.00  0.60           C  
ATOM   2355  C   ASN C  30     175.680 168.931 215.078  1.00  0.60           C  
ATOM   2356  O   ASN C  30     176.299 169.843 215.619  1.00  0.60           O  
ATOM   2357  CB  ASN C  30     175.734 166.493 214.680  1.00  0.60           C  
ATOM   2358  CG  ASN C  30     176.378 165.349 213.916  1.00  0.60           C  
ATOM   2359  OD1 ASN C  30     176.549 165.361 212.700  1.00  0.60           O  
ATOM   2360  ND2 ASN C  30     176.701 164.260 214.648  1.00  0.60           N  
ATOM   2361  N   LEU C  31     174.348 168.823 215.179  1.00  0.67           N  
ATOM   2362  CA  LEU C  31     173.506 169.779 215.837  1.00  0.67           C  
ATOM   2363  C   LEU C  31     173.079 169.279 217.173  1.00  0.67           C  
ATOM   2364  O   LEU C  31     172.973 168.086 217.428  1.00  0.67           O  
ATOM   2365  CB  LEU C  31     172.163 169.976 215.128  1.00  0.67           C  
ATOM   2366  CG  LEU C  31     172.311 170.658 213.785  1.00  0.67           C  
ATOM   2367  CD1 LEU C  31     170.974 170.543 213.051  1.00  0.67           C  
ATOM   2368  CD2 LEU C  31     172.737 172.118 213.986  1.00  0.67           C  
ATOM   2369  N   ILE C  32     172.799 170.253 218.024  1.00  0.68           N  
ATOM   2370  CA  ILE C  32     172.242 170.131 219.352  1.00  0.68           C  
ATOM   2371  C   ILE C  32     170.820 170.468 219.293  1.00  0.68           C  
ATOM   2372  O   ILE C  32     169.936 169.893 219.919  1.00  0.68           O  
ATOM   2373  CB  ILE C  32     172.807 171.286 220.135  1.00  0.68           C  
ATOM   2374  CG1 ILE C  32     174.310 171.200 219.975  1.00  0.68           C  
ATOM   2375  CG2 ILE C  32     172.458 171.269 221.638  1.00  0.68           C  
ATOM   2376  CD1 ILE C  32     174.906 172.573 220.118  1.00  0.68           C  
ATOM   2377  N   ALA C  33     170.616 171.517 218.503  1.00  0.78           N  
ATOM   2378  CA  ALA C  33     169.348 172.063 218.361  1.00  0.78           C  
ATOM   2379  C   ALA C  33     169.314 172.815 217.079  1.00  0.78           C  
ATOM   2380  O   ALA C  33     170.308 173.365 216.590  1.00  0.78           O  
ATOM   2381  CB  ALA C  33     169.056 172.983 219.560  1.00  0.78           C  
ATOM   2382  N   SER C  34     168.109 172.845 216.535  1.00  0.81           N  
ATOM   2383  CA  SER C  34     167.765 173.657 215.415  1.00  0.81           C  
ATOM   2384  C   SER C  34     166.293 173.917 215.527  1.00  0.81           C  
ATOM   2385  O   SER C  34     165.575 173.151 216.168  1.00  0.81           O  
ATOM   2386  CB  SER C  34     168.126 173.034 214.037  1.00  0.81           C  
ATOM   2387  OG  SER C  34     167.527 171.749 213.842  1.00  0.81           O  
ATOM   2388  N   ASP C  35     165.842 175.050 214.969  1.00  0.84           N  
ATOM   2389  CA  ASP C  35     164.445 175.378 214.877  1.00  0.84           C  
ATOM   2390  C   ASP C  35     164.289 176.311 213.681  1.00  0.84           C  
ATOM   2391  O   ASP C  35     165.083 177.239 213.495  1.00  0.84           O  
ATOM   2392  CB  ASP C  35     163.939 176.010 216.200  1.00  0.84           C  
ATOM   2393  CG  ASP C  35     162.430 176.166 216.188  1.00  0.84           C  
ATOM   2394  OD1 ASP C  35     161.766 175.368 215.478  1.00  0.84           O  
ATOM   2395  OD2 ASP C  35     161.939 177.103 216.865  1.00  0.84           O  
ATOM   2396  N   THR C  36     163.269 176.072 212.833  1.00  0.88           N  
ATOM   2397  CA  THR C  36     162.975 176.922 211.684  1.00  0.88           C  
ATOM   2398  C   THR C  36     161.550 177.373 211.741  1.00  0.88           C  
ATOM   2399  O   THR C  36     160.618 176.570 211.761  1.00  0.88           O  
ATOM   2400  CB  THR C  36     163.182 176.294 210.316  1.00  0.88           C  
ATOM   2401  OG1 THR C  36     164.563 176.030 210.135  1.00  0.88           O  
ATOM   2402  CG2 THR C  36     162.786 177.249 209.167  1.00  0.88           C  
ATOM   2403  N   THR C  37     161.353 178.701 211.708  1.00  0.88           N  
ATOM   2404  CA  THR C  37     160.048 179.327 211.769  1.00  0.88           C  
ATOM   2405  C   THR C  37     159.872 180.264 210.601  1.00  0.88           C  
ATOM   2406  O   THR C  37     160.830 180.771 210.013  1.00  0.88           O  
ATOM   2407  CB  THR C  37     159.777 180.081 213.067  1.00  0.88           C  
ATOM   2408  OG1 THR C  37     160.676 181.160 213.302  1.00  0.88           O  
ATOM   2409  CG2 THR C  37     159.911 179.097 214.237  1.00  0.88           C  
ATOM   2410  N   ILE C  38     158.607 180.491 210.212  1.00  0.89           N  
ATOM   2411  CA  ILE C  38     158.234 181.356 209.116  1.00  0.89           C  
ATOM   2412  C   ILE C  38     157.300 182.390 209.707  1.00  0.89           C  
ATOM   2413  O   ILE C  38     156.154 182.104 210.049  1.00  0.89           O  
ATOM   2414  CB  ILE C  38     157.508 180.595 208.019  1.00  0.89           C  
ATOM   2415  CG1 ILE C  38     158.343 179.385 207.535  1.00  0.89           C  
ATOM   2416  CG2 ILE C  38     157.203 181.577 206.867  1.00  0.89           C  
ATOM   2417  CD1 ILE C  38     157.537 178.415 206.668  1.00  0.89           C  
ATOM   2418  N   ASN C  39     157.785 183.633 209.884  1.00  0.90           N  
ATOM   2419  CA  ASN C  39     157.063 184.702 210.566  1.00  0.90           C  
ATOM   2420  C   ASN C  39     156.632 184.325 211.987  1.00  0.90           C  
ATOM   2421  O   ASN C  39     155.531 184.632 212.435  1.00  0.90           O  
ATOM   2422  CB  ASN C  39     155.855 185.225 209.731  1.00  0.90           C  
ATOM   2423  CG  ASN C  39     156.340 185.897 208.456  1.00  0.90           C  
ATOM   2424  OD1 ASN C  39     157.507 186.274 208.354  1.00  0.90           O  
ATOM   2425  ND2 ASN C  39     155.444 186.093 207.461  1.00  0.90           N  
ATOM   2426  N   GLY C  40     157.509 183.621 212.737  1.00  0.91           N  
ATOM   2427  CA  GLY C  40     157.192 183.075 214.057  1.00  0.91           C  
ATOM   2428  C   GLY C  40     156.479 181.747 214.021  1.00  0.91           C  
ATOM   2429  O   GLY C  40     156.760 180.861 214.820  1.00  0.91           O  
ATOM   2430  N   PHE C  41     155.548 181.578 213.072  1.00  0.74           N  
ATOM   2431  CA  PHE C  41     154.722 180.407 212.902  1.00  0.74           C  
ATOM   2432  C   PHE C  41     155.432 179.234 212.242  1.00  0.74           C  
ATOM   2433  O   PHE C  41     156.490 179.350 211.624  1.00  0.74           O  
ATOM   2434  CB  PHE C  41     153.452 180.763 212.087  1.00  0.74           C  
ATOM   2435  CG  PHE C  41     152.559 181.663 212.892  1.00  0.74           C  
ATOM   2436  CD1 PHE C  41     151.716 181.125 213.876  1.00  0.74           C  
ATOM   2437  CD2 PHE C  41     152.566 183.052 212.703  1.00  0.74           C  
ATOM   2438  CE1 PHE C  41     150.901 181.954 214.655  1.00  0.74           C  
ATOM   2439  CE2 PHE C  41     151.762 183.885 213.488  1.00  0.74           C  
ATOM   2440  CZ  PHE C  41     150.924 183.337 214.462  1.00  0.74           C  
ATOM   2441  N   SER C  42     154.825 178.035 212.367  1.00  0.82           N  
ATOM   2442  CA  SER C  42     155.247 176.808 211.710  1.00  0.82           C  
ATOM   2443  C   SER C  42     154.949 176.816 210.212  1.00  0.82           C  
ATOM   2444  O   SER C  42     155.592 176.126 209.421  1.00  0.82           O  
ATOM   2445  CB  SER C  42     154.556 175.579 212.378  1.00  0.82           C  
ATOM   2446  OG  SER C  42     153.128 175.686 212.387  1.00  0.82           O  
ATOM   2447  N   SER C  43     153.986 177.649 209.776  1.00  0.85           N  
ATOM   2448  CA  SER C  43     153.566 177.733 208.396  1.00  0.85           C  
ATOM   2449  C   SER C  43     153.081 179.126 208.100  1.00  0.85           C  
ATOM   2450  O   SER C  43     152.706 179.877 208.999  1.00  0.85           O  
ATOM   2451  CB  SER C  43     152.443 176.715 208.035  1.00  0.85           C  
ATOM   2452  OG  SER C  43     151.210 176.967 208.719  1.00  0.85           O  
ATOM   2453  N   PHE C  44     153.109 179.525 206.817  1.00  0.82           N  
ATOM   2454  CA  PHE C  44     152.609 180.817 206.425  1.00  0.82           C  
ATOM   2455  C   PHE C  44     152.075 180.764 204.994  1.00  0.82           C  
ATOM   2456  O   PHE C  44     152.658 180.134 204.113  1.00  0.82           O  
ATOM   2457  CB  PHE C  44     153.755 181.842 206.587  1.00  0.82           C  
ATOM   2458  CG  PHE C  44     153.335 183.243 206.261  1.00  0.82           C  
ATOM   2459  CD1 PHE C  44     152.624 184.017 207.187  1.00  0.82           C  
ATOM   2460  CD2 PHE C  44     153.558 183.763 204.980  1.00  0.82           C  
ATOM   2461  CE1 PHE C  44     152.150 185.287 206.839  1.00  0.82           C  
ATOM   2462  CE2 PHE C  44     153.078 185.028 204.630  1.00  0.82           C  
ATOM   2463  CZ  PHE C  44     152.381 185.797 205.560  1.00  0.82           C  
ATOM   2464  N   CYS C  45     150.945 181.451 204.731  1.00  0.87           N  
ATOM   2465  CA  CYS C  45     150.382 181.624 203.402  1.00  0.87           C  
ATOM   2466  C   CYS C  45     150.297 183.100 203.099  1.00  0.87           C  
ATOM   2467  O   CYS C  45     149.990 183.900 203.975  1.00  0.87           O  
ATOM   2468  CB  CYS C  45     148.957 181.034 203.255  1.00  0.87           C  
ATOM   2469  SG  CYS C  45     148.897 179.221 203.390  1.00  0.87           S  
ATOM   2470  N   VAL C  46     150.584 183.479 201.840  1.00  0.88           N  
ATOM   2471  CA  VAL C  46     150.550 184.856 201.368  1.00  0.88           C  
ATOM   2472  C   VAL C  46     149.130 185.288 201.019  1.00  0.88           C  
ATOM   2473  O   VAL C  46     148.438 184.625 200.244  1.00  0.88           O  
ATOM   2474  CB  VAL C  46     151.455 185.038 200.147  1.00  0.88           C  
ATOM   2475  CG1 VAL C  46     151.391 186.480 199.596  1.00  0.88           C  
ATOM   2476  CG2 VAL C  46     152.907 184.688 200.538  1.00  0.88           C  
ATOM   2477  N   ASP C  47     148.678 186.421 201.596  1.00  0.80           N  
ATOM   2478  CA  ASP C  47     147.372 187.013 201.444  1.00  0.80           C  
ATOM   2479  C   ASP C  47     147.410 188.421 200.836  1.00  0.80           C  
ATOM   2480  O   ASP C  47     146.403 189.124 200.778  1.00  0.80           O  
ATOM   2481  CB  ASP C  47     146.698 187.027 202.848  1.00  0.80           C  
ATOM   2482  CG  ASP C  47     147.480 187.716 203.968  1.00  0.80           C  
ATOM   2483  OD1 ASP C  47     148.698 187.998 203.801  1.00  0.80           O  
ATOM   2484  OD2 ASP C  47     146.844 187.922 205.033  1.00  0.80           O  
ATOM   2485  N   THR C  48     148.570 188.849 200.315  1.00  0.86           N  
ATOM   2486  CA  THR C  48     148.796 190.184 199.794  1.00  0.86           C  
ATOM   2487  C   THR C  48     149.146 190.049 198.324  1.00  0.86           C  
ATOM   2488  O   THR C  48     149.537 188.981 197.848  1.00  0.86           O  
ATOM   2489  CB  THR C  48     149.937 190.887 200.526  1.00  0.86           C  
ATOM   2490  OG1 THR C  48     151.117 190.087 200.504  1.00  0.86           O  
ATOM   2491  CG2 THR C  48     149.565 191.071 202.007  1.00  0.86           C  
ATOM   2492  N   ARG C  49     148.989 191.115 197.515  1.00  0.74           N  
ATOM   2493  CA  ARG C  49     149.356 191.074 196.105  1.00  0.74           C  
ATOM   2494  C   ARG C  49     150.846 190.902 195.823  1.00  0.74           C  
ATOM   2495  O   ARG C  49     151.228 190.300 194.818  1.00  0.74           O  
ATOM   2496  CB  ARG C  49     148.865 192.317 195.325  1.00  0.74           C  
ATOM   2497  CG  ARG C  49     147.334 192.444 195.163  1.00  0.74           C  
ATOM   2498  CD  ARG C  49     146.657 191.382 194.280  1.00  0.74           C  
ATOM   2499  NE  ARG C  49     147.313 191.354 192.927  1.00  0.74           N  
ATOM   2500  CZ  ARG C  49     147.036 192.119 191.863  1.00  0.74           C  
ATOM   2501  NH1 ARG C  49     146.065 193.025 191.898  1.00  0.74           N  
ATOM   2502  NH2 ARG C  49     147.769 192.004 190.755  1.00  0.74           N  
ATOM   2503  N   GLN C  50     151.731 191.465 196.664  1.00  0.79           N  
ATOM   2504  CA  GLN C  50     153.160 191.298 196.522  1.00  0.79           C  
ATOM   2505  C   GLN C  50     153.768 190.707 197.771  1.00  0.79           C  
ATOM   2506  O   GLN C  50     153.374 191.008 198.896  1.00  0.79           O  
ATOM   2507  CB  GLN C  50     153.929 192.610 196.233  1.00  0.79           C  
ATOM   2508  CG  GLN C  50     153.415 193.419 195.023  1.00  0.79           C  
ATOM   2509  CD  GLN C  50     152.518 194.583 195.447  1.00  0.79           C  
ATOM   2510  OE1 GLN C  50     152.875 195.374 196.320  1.00  0.79           O  
ATOM   2511  NE2 GLN C  50     151.356 194.751 194.777  1.00  0.79           N  
ATOM   2512  N   PHE C  51     154.796 189.864 197.611  1.00  0.85           N  
ATOM   2513  CA  PHE C  51     155.478 189.328 198.759  1.00  0.85           C  
ATOM   2514  C   PHE C  51     156.949 189.196 198.473  1.00  0.85           C  
ATOM   2515  O   PHE C  51     157.362 189.174 197.318  1.00  0.85           O  
ATOM   2516  CB  PHE C  51     154.854 187.991 199.268  1.00  0.85           C  
ATOM   2517  CG  PHE C  51     155.200 186.807 198.389  1.00  0.85           C  
ATOM   2518  CD1 PHE C  51     154.567 186.609 197.157  1.00  0.85           C  
ATOM   2519  CD2 PHE C  51     156.258 185.951 198.729  1.00  0.85           C  
ATOM   2520  CE1 PHE C  51     154.947 185.561 196.307  1.00  0.85           C  
ATOM   2521  CE2 PHE C  51     156.651 184.916 197.871  1.00  0.85           C  
ATOM   2522  CZ  PHE C  51     155.981 184.704 196.669  1.00  0.85           C  
ATOM   2523  N   THR C  52     157.756 189.103 199.542  1.00  0.88           N  
ATOM   2524  CA  THR C  52     159.188 188.859 199.430  1.00  0.88           C  
ATOM   2525  C   THR C  52     159.596 187.808 200.437  1.00  0.88           C  
ATOM   2526  O   THR C  52     159.274 187.898 201.622  1.00  0.88           O  
ATOM   2527  CB  THR C  52     160.044 190.093 199.684  1.00  0.88           C  
ATOM   2528  OG1 THR C  52     159.760 191.102 198.737  1.00  0.88           O  
ATOM   2529  CG2 THR C  52     161.537 189.820 199.498  1.00  0.88           C  
ATOM   2530  N   ILE C  53     160.335 186.771 199.998  1.00  0.87           N  
ATOM   2531  CA  ILE C  53     160.923 185.770 200.878  1.00  0.87           C  
ATOM   2532  C   ILE C  53     162.308 186.205 201.281  1.00  0.87           C  
ATOM   2533  O   ILE C  53     163.165 186.521 200.462  1.00  0.87           O  
ATOM   2534  CB  ILE C  53     160.941 184.363 200.284  1.00  0.87           C  
ATOM   2535  CG1 ILE C  53     159.478 183.885 200.218  1.00  0.87           C  
ATOM   2536  CG2 ILE C  53     161.781 183.386 201.148  1.00  0.87           C  
ATOM   2537  CD1 ILE C  53     159.252 182.575 199.466  1.00  0.87           C  
ATOM   2538  N   SER C  54     162.558 186.248 202.593  1.00  0.87           N  
ATOM   2539  CA  SER C  54     163.841 186.640 203.124  1.00  0.87           C  
ATOM   2540  C   SER C  54     164.286 185.536 204.049  1.00  0.87           C  
ATOM   2541  O   SER C  54     163.604 185.200 205.018  1.00  0.87           O  
ATOM   2542  CB  SER C  54     163.743 188.000 203.852  1.00  0.87           C  
ATOM   2543  OG  SER C  54     165.004 188.424 204.372  1.00  0.87           O  
ATOM   2544  N   LEU C  55     165.432 184.908 203.726  1.00  0.85           N  
ATOM   2545  CA  LEU C  55     165.988 183.821 204.494  1.00  0.85           C  
ATOM   2546  C   LEU C  55     167.125 184.336 205.347  1.00  0.85           C  
ATOM   2547  O   LEU C  55     168.112 184.879 204.853  1.00  0.85           O  
ATOM   2548  CB  LEU C  55     166.502 182.694 203.572  1.00  0.85           C  
ATOM   2549  CG  LEU C  55     167.189 181.520 204.299  1.00  0.85           C  
ATOM   2550  CD1 LEU C  55     166.250 180.793 205.277  1.00  0.85           C  
ATOM   2551  CD2 LEU C  55     167.761 180.545 203.264  1.00  0.85           C  
ATOM   2552  N   PHE C  56     166.995 184.151 206.667  1.00  0.83           N  
ATOM   2553  CA  PHE C  56     167.943 184.595 207.646  1.00  0.83           C  
ATOM   2554  C   PHE C  56     168.423 183.383 208.450  1.00  0.83           C  
ATOM   2555  O   PHE C  56     167.654 182.506 208.845  1.00  0.83           O  
ATOM   2556  CB  PHE C  56     167.260 185.696 208.496  1.00  0.83           C  
ATOM   2557  CG  PHE C  56     168.070 186.092 209.696  1.00  0.83           C  
ATOM   2558  CD1 PHE C  56     169.279 186.792 209.582  1.00  0.83           C  
ATOM   2559  CD2 PHE C  56     167.663 185.660 210.962  1.00  0.83           C  
ATOM   2560  CE1 PHE C  56     170.057 187.057 210.717  1.00  0.83           C  
ATOM   2561  CE2 PHE C  56     168.437 185.918 212.096  1.00  0.83           C  
ATOM   2562  CZ  PHE C  56     169.636 186.623 211.976  1.00  0.83           C  
ATOM   2563  N   TYR C  57     169.746 183.307 208.695  1.00  0.83           N  
ATOM   2564  CA  TYR C  57     170.360 182.260 209.486  1.00  0.83           C  
ATOM   2565  C   TYR C  57     170.860 182.826 210.789  1.00  0.83           C  
ATOM   2566  O   TYR C  57     171.532 183.853 210.829  1.00  0.83           O  
ATOM   2567  CB  TYR C  57     171.587 181.619 208.797  1.00  0.83           C  
ATOM   2568  CG  TYR C  57     171.127 180.755 207.669  1.00  0.83           C  
ATOM   2569  CD1 TYR C  57     170.718 179.439 207.915  1.00  0.83           C  
ATOM   2570  CD2 TYR C  57     171.084 181.242 206.358  1.00  0.83           C  
ATOM   2571  CE1 TYR C  57     170.314 178.608 206.863  1.00  0.83           C  
ATOM   2572  CE2 TYR C  57     170.702 180.406 205.303  1.00  0.83           C  
ATOM   2573  CZ  TYR C  57     170.348 179.079 205.550  1.00  0.83           C  
ATOM   2574  OH  TYR C  57     170.130 178.210 204.468  1.00  0.83           O  
ATOM   2575  N   ASN C  58     170.568 182.108 211.880  1.00  0.83           N  
ATOM   2576  CA  ASN C  58     170.982 182.425 213.220  1.00  0.83           C  
ATOM   2577  C   ASN C  58     171.677 181.180 213.745  1.00  0.83           C  
ATOM   2578  O   ASN C  58     171.111 180.361 214.469  1.00  0.83           O  
ATOM   2579  CB  ASN C  58     169.710 182.789 214.011  1.00  0.83           C  
ATOM   2580  CG  ASN C  58     170.022 183.073 215.466  1.00  0.83           C  
ATOM   2581  OD1 ASN C  58     170.968 183.793 215.783  1.00  0.83           O  
ATOM   2582  ND2 ASN C  58     169.225 182.480 216.383  1.00  0.83           N  
ATOM   2583  N   VAL C  59     172.929 180.973 213.313  1.00  0.78           N  
ATOM   2584  CA  VAL C  59     173.591 179.701 213.471  1.00  0.78           C  
ATOM   2585  C   VAL C  59     174.906 179.835 214.222  1.00  0.78           C  
ATOM   2586  O   VAL C  59     175.807 180.545 213.786  1.00  0.78           O  
ATOM   2587  CB  VAL C  59     173.825 179.072 212.110  1.00  0.78           C  
ATOM   2588  CG1 VAL C  59     174.591 177.766 212.311  1.00  0.78           C  
ATOM   2589  CG2 VAL C  59     172.464 178.746 211.459  1.00  0.78           C  
ATOM   2590  N   THR C  60     175.060 179.088 215.339  1.00  0.72           N  
ATOM   2591  CA  THR C  60     176.211 179.186 216.239  1.00  0.72           C  
ATOM   2592  C   THR C  60     177.088 177.959 216.204  1.00  0.72           C  
ATOM   2593  O   THR C  60     176.650 176.817 216.362  1.00  0.72           O  
ATOM   2594  CB  THR C  60     175.805 179.359 217.693  1.00  0.72           C  
ATOM   2595  OG1 THR C  60     175.204 180.631 217.837  1.00  0.72           O  
ATOM   2596  CG2 THR C  60     176.988 179.339 218.682  1.00  0.72           C  
ATOM   2597  N   ASN C  61     178.405 178.179 216.058  1.00  0.69           N  
ATOM   2598  CA  ASN C  61     179.399 177.148 216.105  1.00  0.69           C  
ATOM   2599  C   ASN C  61     180.639 177.747 216.756  1.00  0.69           C  
ATOM   2600  O   ASN C  61     180.654 178.938 217.049  1.00  0.69           O  
ATOM   2601  CB  ASN C  61     179.697 176.692 214.666  1.00  0.69           C  
ATOM   2602  CG  ASN C  61     180.229 175.273 214.705  1.00  0.69           C  
ATOM   2603  OD1 ASN C  61     181.004 174.832 215.543  1.00  0.69           O  
ATOM   2604  ND2 ASN C  61     179.709 174.467 213.780  1.00  0.69           N  
ATOM   2605  N   SER C  62     181.710 176.948 216.940  1.00  0.59           N  
ATOM   2606  CA  SER C  62     183.053 177.303 217.375  1.00  0.59           C  
ATOM   2607  C   SER C  62     183.650 178.408 216.525  1.00  0.59           C  
ATOM   2608  O   SER C  62     184.307 179.311 217.031  1.00  0.59           O  
ATOM   2609  CB  SER C  62     184.009 176.078 217.276  1.00  0.59           C  
ATOM   2610  OG  SER C  62     183.620 175.026 218.158  1.00  0.59           O  
ATOM   2611  N   TYR C  63     183.404 178.377 215.194  1.00  0.44           N  
ATOM   2612  CA  TYR C  63     183.861 179.407 214.268  1.00  0.44           C  
ATOM   2613  C   TYR C  63     182.799 180.450 213.974  1.00  0.44           C  
ATOM   2614  O   TYR C  63     183.007 181.378 213.199  1.00  0.44           O  
ATOM   2615  CB  TYR C  63     184.354 178.762 212.947  1.00  0.44           C  
ATOM   2616  CG  TYR C  63     185.725 178.142 213.081  1.00  0.44           C  
ATOM   2617  CD1 TYR C  63     186.417 177.976 214.301  1.00  0.44           C  
ATOM   2618  CD2 TYR C  63     186.343 177.689 211.906  1.00  0.44           C  
ATOM   2619  CE1 TYR C  63     187.682 177.384 214.333  1.00  0.44           C  
ATOM   2620  CE2 TYR C  63     187.614 177.103 211.939  1.00  0.44           C  
ATOM   2621  CZ  TYR C  63     188.293 176.978 213.153  1.00  0.44           C  
ATOM   2622  OH  TYR C  63     189.601 176.465 213.192  1.00  0.44           O  
ATOM   2623  N   GLY C  64     181.616 180.337 214.607  1.00  0.57           N  
ATOM   2624  CA  GLY C  64     180.567 181.350 214.546  1.00  0.57           C  
ATOM   2625  C   GLY C  64     179.652 181.262 213.362  1.00  0.57           C  
ATOM   2626  O   GLY C  64     178.551 181.793 213.368  1.00  0.57           O  
ATOM   2627  N   TYR C  65     180.076 180.553 212.316  1.00  0.52           N  
ATOM   2628  CA  TYR C  65     179.301 180.366 211.136  1.00  0.52           C  
ATOM   2629  C   TYR C  65     179.557 178.955 210.682  1.00  0.52           C  
ATOM   2630  O   TYR C  65     180.520 178.286 211.062  1.00  0.52           O  
ATOM   2631  CB  TYR C  65     179.598 181.446 210.049  1.00  0.52           C  
ATOM   2632  CG  TYR C  65     180.988 181.328 209.486  1.00  0.52           C  
ATOM   2633  CD1 TYR C  65     182.077 181.934 210.129  1.00  0.52           C  
ATOM   2634  CD2 TYR C  65     181.224 180.559 208.334  1.00  0.52           C  
ATOM   2635  CE1 TYR C  65     183.378 181.763 209.638  1.00  0.52           C  
ATOM   2636  CE2 TYR C  65     182.526 180.390 207.845  1.00  0.52           C  
ATOM   2637  CZ  TYR C  65     183.602 180.997 208.495  1.00  0.52           C  
ATOM   2638  OH  TYR C  65     184.912 180.832 208.009  1.00  0.52           O  
ATOM   2639  N   VAL C  66     178.624 178.465 209.861  1.00  0.75           N  
ATOM   2640  CA  VAL C  66     178.601 177.188 209.220  1.00  0.75           C  
ATOM   2641  C   VAL C  66     178.488 177.568 207.740  1.00  0.75           C  
ATOM   2642  O   VAL C  66     177.929 178.637 207.441  1.00  0.75           O  
ATOM   2643  CB  VAL C  66     177.423 176.489 209.838  1.00  0.75           C  
ATOM   2644  CG1 VAL C  66     177.012 175.249 209.051  1.00  0.75           C  
ATOM   2645  CG2 VAL C  66     177.814 176.200 211.304  1.00  0.75           C  
ATOM   2646  N   SER C  67     179.155 176.897 206.785  1.00  0.80           N  
ATOM   2647  CA  SER C  67     178.840 176.998 205.356  1.00  0.80           C  
ATOM   2648  C   SER C  67     177.379 176.544 205.072  1.00  0.80           C  
ATOM   2649  O   SER C  67     176.959 175.514 205.591  1.00  0.80           O  
ATOM   2650  CB  SER C  67     179.841 176.127 204.536  1.00  0.80           C  
ATOM   2651  OG  SER C  67     179.581 176.168 203.134  1.00  0.80           O  
ATOM   2652  N   LYS C  68     176.567 177.308 204.282  1.00  0.81           N  
ATOM   2653  CA  LYS C  68     175.138 177.050 204.024  1.00  0.81           C  
ATOM   2654  C   LYS C  68     174.857 176.887 202.547  1.00  0.81           C  
ATOM   2655  O   LYS C  68     175.393 177.622 201.721  1.00  0.81           O  
ATOM   2656  CB  LYS C  68     174.144 178.171 204.486  1.00  0.81           C  
ATOM   2657  CG  LYS C  68     173.782 178.066 205.966  1.00  0.81           C  
ATOM   2658  CD  LYS C  68     174.814 178.673 206.928  1.00  0.81           C  
ATOM   2659  CE  LYS C  68     175.025 180.199 206.846  1.00  0.81           C  
ATOM   2660  NZ  LYS C  68     176.073 180.587 207.819  1.00  0.81           N  
ATOM   2661  N   SER C  69     173.949 175.956 202.192  1.00  0.85           N  
ATOM   2662  CA  SER C  69     173.526 175.762 200.815  1.00  0.85           C  
ATOM   2663  C   SER C  69     172.123 175.172 200.759  1.00  0.85           C  
ATOM   2664  O   SER C  69     171.581 174.712 201.766  1.00  0.85           O  
ATOM   2665  CB  SER C  69     174.516 174.891 199.985  1.00  0.85           C  
ATOM   2666  OG  SER C  69     174.567 173.532 200.427  1.00  0.85           O  
ATOM   2667  N   GLN C  70     171.466 175.232 199.577  1.00  0.80           N  
ATOM   2668  CA  GLN C  70     170.146 174.659 199.366  1.00  0.80           C  
ATOM   2669  C   GLN C  70     170.099 173.682 198.203  1.00  0.80           C  
ATOM   2670  O   GLN C  70     170.658 173.925 197.135  1.00  0.80           O  
ATOM   2671  CB  GLN C  70     169.035 175.719 199.140  1.00  0.80           C  
ATOM   2672  CG  GLN C  70     168.829 176.658 200.350  1.00  0.80           C  
ATOM   2673  CD  GLN C  70     169.635 177.953 200.261  1.00  0.80           C  
ATOM   2674  OE1 GLN C  70     169.541 178.709 199.294  1.00  0.80           O  
ATOM   2675  NE2 GLN C  70     170.442 178.255 201.307  1.00  0.80           N  
ATOM   2676  N   ASP C  71     169.376 172.567 198.411  1.00  0.79           N  
ATOM   2677  CA  ASP C  71     169.046 171.556 197.437  1.00  0.79           C  
ATOM   2678  C   ASP C  71     167.543 171.755 197.164  1.00  0.79           C  
ATOM   2679  O   ASP C  71     166.703 171.635 198.057  1.00  0.79           O  
ATOM   2680  CB  ASP C  71     169.440 170.192 198.078  1.00  0.79           C  
ATOM   2681  CG  ASP C  71     169.349 168.988 197.159  1.00  0.79           C  
ATOM   2682  OD1 ASP C  71     168.725 169.123 196.081  1.00  0.79           O  
ATOM   2683  OD2 ASP C  71     169.929 167.931 197.537  1.00  0.79           O  
ATOM   2684  N   SER C  72     167.170 172.181 195.934  1.00  0.82           N  
ATOM   2685  CA  SER C  72     165.797 172.525 195.577  1.00  0.82           C  
ATOM   2686  C   SER C  72     165.268 171.602 194.505  1.00  0.82           C  
ATOM   2687  O   SER C  72     165.860 171.442 193.441  1.00  0.82           O  
ATOM   2688  CB  SER C  72     165.625 173.999 195.082  1.00  0.82           C  
ATOM   2689  OG  SER C  72     164.277 174.309 194.695  1.00  0.82           O  
ATOM   2690  N   ASN C  73     164.077 171.030 194.778  1.00  0.78           N  
ATOM   2691  CA  ASN C  73     163.286 170.246 193.853  1.00  0.78           C  
ATOM   2692  C   ASN C  73     162.115 171.083 193.354  1.00  0.78           C  
ATOM   2693  O   ASN C  73     161.123 170.555 192.854  1.00  0.78           O  
ATOM   2694  CB  ASN C  73     162.723 168.994 194.573  1.00  0.78           C  
ATOM   2695  CG  ASN C  73     163.878 168.068 194.925  1.00  0.78           C  
ATOM   2696  OD1 ASN C  73     164.695 167.749 194.063  1.00  0.78           O  
ATOM   2697  ND2 ASN C  73     163.945 167.589 196.190  1.00  0.78           N  
ATOM   2698  N   CYS C  74     162.176 172.422 193.511  1.00  0.86           N  
ATOM   2699  CA  CYS C  74     161.108 173.318 193.112  1.00  0.86           C  
ATOM   2700  C   CYS C  74     161.362 173.953 191.750  1.00  0.86           C  
ATOM   2701  O   CYS C  74     162.502 174.006 191.299  1.00  0.86           O  
ATOM   2702  CB  CYS C  74     160.900 174.444 194.156  1.00  0.86           C  
ATOM   2703  SG  CYS C  74     160.174 173.842 195.699  1.00  0.86           S  
ATOM   2704  N   PRO C  75     160.346 174.504 191.071  1.00  0.79           N  
ATOM   2705  CA  PRO C  75     160.505 175.312 189.857  1.00  0.79           C  
ATOM   2706  C   PRO C  75     161.251 176.623 190.069  1.00  0.79           C  
ATOM   2707  O   PRO C  75     161.477 177.352 189.107  1.00  0.79           O  
ATOM   2708  CB  PRO C  75     159.054 175.624 189.430  1.00  0.79           C  
ATOM   2709  CG  PRO C  75     158.214 174.499 190.031  1.00  0.79           C  
ATOM   2710  CD  PRO C  75     158.943 174.191 191.333  1.00  0.79           C  
ATOM   2711  N   PHE C  76     161.588 176.960 191.322  1.00  0.80           N  
ATOM   2712  CA  PHE C  76     162.238 178.179 191.707  1.00  0.80           C  
ATOM   2713  C   PHE C  76     163.150 177.879 192.886  1.00  0.80           C  
ATOM   2714  O   PHE C  76     163.110 176.808 193.491  1.00  0.80           O  
ATOM   2715  CB  PHE C  76     161.215 179.309 192.020  1.00  0.80           C  
ATOM   2716  CG  PHE C  76     160.216 178.889 193.069  1.00  0.80           C  
ATOM   2717  CD1 PHE C  76     160.517 179.007 194.432  1.00  0.80           C  
ATOM   2718  CD2 PHE C  76     158.990 178.314 192.709  1.00  0.80           C  
ATOM   2719  CE1 PHE C  76     159.633 178.549 195.412  1.00  0.80           C  
ATOM   2720  CE2 PHE C  76     158.100 177.861 193.686  1.00  0.80           C  
ATOM   2721  CZ  PHE C  76     158.420 177.973 195.038  1.00  0.80           C  
ATOM   2722  N   THR C  77     164.028 178.832 193.218  1.00  0.85           N  
ATOM   2723  CA  THR C  77     164.944 178.806 194.343  1.00  0.85           C  
ATOM   2724  C   THR C  77     164.429 179.850 195.304  1.00  0.85           C  
ATOM   2725  O   THR C  77     163.570 180.658 194.959  1.00  0.85           O  
ATOM   2726  CB  THR C  77     166.411 179.100 193.980  1.00  0.85           C  
ATOM   2727  OG1 THR C  77     166.654 180.433 193.546  1.00  0.85           O  
ATOM   2728  CG2 THR C  77     166.830 178.180 192.825  1.00  0.85           C  
ATOM   2729  N   LEU C  78     164.930 179.886 196.550  1.00  0.82           N  
ATOM   2730  CA  LEU C  78     164.493 180.857 197.542  1.00  0.82           C  
ATOM   2731  C   LEU C  78     164.902 182.287 197.235  1.00  0.82           C  
ATOM   2732  O   LEU C  78     164.328 183.242 197.748  1.00  0.82           O  
ATOM   2733  CB  LEU C  78     165.110 180.520 198.911  1.00  0.82           C  
ATOM   2734  CG  LEU C  78     164.582 179.232 199.553  1.00  0.82           C  
ATOM   2735  CD1 LEU C  78     165.365 178.950 200.840  1.00  0.82           C  
ATOM   2736  CD2 LEU C  78     163.088 179.346 199.873  1.00  0.82           C  
ATOM   2737  N   GLN C  79     165.932 182.456 196.397  1.00  0.81           N  
ATOM   2738  CA  GLN C  79     166.385 183.727 195.900  1.00  0.81           C  
ATOM   2739  C   GLN C  79     165.611 184.143 194.654  1.00  0.81           C  
ATOM   2740  O   GLN C  79     165.195 185.292 194.525  1.00  0.81           O  
ATOM   2741  CB  GLN C  79     167.904 183.658 195.594  1.00  0.81           C  
ATOM   2742  CG  GLN C  79     168.786 183.242 196.805  1.00  0.81           C  
ATOM   2743  CD  GLN C  79     168.811 181.732 197.094  1.00  0.81           C  
ATOM   2744  OE1 GLN C  79     168.302 180.902 196.335  1.00  0.81           O  
ATOM   2745  NE2 GLN C  79     169.416 181.374 198.251  1.00  0.81           N  
ATOM   2746  N   SER C  80     165.370 183.194 193.712  1.00  0.87           N  
ATOM   2747  CA  SER C  80     164.739 183.466 192.420  1.00  0.87           C  
ATOM   2748  C   SER C  80     163.249 183.698 192.512  1.00  0.87           C  
ATOM   2749  O   SER C  80     162.651 184.338 191.653  1.00  0.87           O  
ATOM   2750  CB  SER C  80     164.971 182.361 191.340  1.00  0.87           C  
ATOM   2751  OG  SER C  80     164.255 181.142 191.573  1.00  0.87           O  
ATOM   2752  N   VAL C  81     162.617 183.231 193.607  1.00  0.85           N  
ATOM   2753  CA  VAL C  81     161.204 183.418 193.899  1.00  0.85           C  
ATOM   2754  C   VAL C  81     160.800 184.879 194.016  1.00  0.85           C  
ATOM   2755  O   VAL C  81     159.654 185.250 193.773  1.00  0.85           O  
ATOM   2756  CB  VAL C  81     160.806 182.626 195.143  1.00  0.85           C  
ATOM   2757  CG1 VAL C  81     161.391 183.257 196.423  1.00  0.85           C  
ATOM   2758  CG2 VAL C  81     159.279 182.419 195.210  1.00  0.85           C  
ATOM   2759  N   ASN C  82     161.789 185.735 194.341  1.00  0.86           N  
ATOM   2760  CA  ASN C  82     161.650 187.158 194.513  1.00  0.86           C  
ATOM   2761  C   ASN C  82     161.981 187.926 193.238  1.00  0.86           C  
ATOM   2762  O   ASN C  82     161.992 189.153 193.249  1.00  0.86           O  
ATOM   2763  CB  ASN C  82     162.630 187.657 195.596  1.00  0.86           C  
ATOM   2764  CG  ASN C  82     162.321 187.048 196.950  1.00  0.86           C  
ATOM   2765  OD1 ASN C  82     161.178 186.800 197.338  1.00  0.86           O  
ATOM   2766  ND2 ASN C  82     163.394 186.853 197.750  1.00  0.86           N  
ATOM   2767  N   ASP C  83     162.240 187.259 192.091  1.00  0.77           N  
ATOM   2768  CA  ASP C  83     162.475 187.950 190.838  1.00  0.77           C  
ATOM   2769  C   ASP C  83     161.180 188.011 190.031  1.00  0.77           C  
ATOM   2770  O   ASP C  83     161.073 187.528 188.907  1.00  0.77           O  
ATOM   2771  CB  ASP C  83     163.619 187.279 190.037  1.00  0.77           C  
ATOM   2772  CG  ASP C  83     164.126 188.197 188.931  1.00  0.77           C  
ATOM   2773  OD1 ASP C  83     164.075 189.440 189.129  1.00  0.77           O  
ATOM   2774  OD2 ASP C  83     164.603 187.661 187.899  1.00  0.77           O  
ATOM   2775  N   TYR C  84     160.114 188.573 190.628  1.00  0.70           N  
ATOM   2776  CA  TYR C  84     158.836 188.818 189.984  1.00  0.70           C  
ATOM   2777  C   TYR C  84     158.125 187.575 189.483  1.00  0.70           C  
ATOM   2778  O   TYR C  84     157.414 187.619 188.479  1.00  0.70           O  
ATOM   2779  CB  TYR C  84     158.924 189.822 188.812  1.00  0.70           C  
ATOM   2780  CG  TYR C  84     159.499 191.126 189.243  1.00  0.70           C  
ATOM   2781  CD1 TYR C  84     158.719 192.033 189.964  1.00  0.70           C  
ATOM   2782  CD2 TYR C  84     160.807 191.482 188.903  1.00  0.70           C  
ATOM   2783  CE1 TYR C  84     159.215 193.296 190.300  1.00  0.70           C  
ATOM   2784  CE2 TYR C  84     161.311 192.742 189.247  1.00  0.70           C  
ATOM   2785  CZ  TYR C  84     160.512 193.655 189.937  1.00  0.70           C  
ATOM   2786  OH  TYR C  84     161.018 194.924 190.265  1.00  0.70           O  
ATOM   2787  N   LEU C  85     158.237 186.431 190.187  1.00  0.81           N  
ATOM   2788  CA  LEU C  85     157.470 185.271 189.784  1.00  0.81           C  
ATOM   2789  C   LEU C  85     156.051 185.418 190.274  1.00  0.81           C  
ATOM   2790  O   LEU C  85     155.813 185.917 191.373  1.00  0.81           O  
ATOM   2791  CB  LEU C  85     158.004 183.921 190.305  1.00  0.81           C  
ATOM   2792  CG  LEU C  85     159.479 183.612 190.006  1.00  0.81           C  
ATOM   2793  CD1 LEU C  85     159.759 182.186 190.498  1.00  0.81           C  
ATOM   2794  CD2 LEU C  85     159.865 183.761 188.524  1.00  0.81           C  
ATOM   2795  N   SER C  86     155.077 184.969 189.468  1.00  0.83           N  
ATOM   2796  CA  SER C  86     153.678 185.171 189.780  1.00  0.83           C  
ATOM   2797  C   SER C  86     152.969 183.860 190.033  1.00  0.83           C  
ATOM   2798  O   SER C  86     153.161 182.853 189.348  1.00  0.83           O  
ATOM   2799  CB  SER C  86     152.893 185.954 188.704  1.00  0.83           C  
ATOM   2800  OG  SER C  86     153.485 187.233 188.468  1.00  0.83           O  
ATOM   2801  N   PHE C  87     152.116 183.873 191.067  1.00  0.78           N  
ATOM   2802  CA  PHE C  87     151.365 182.751 191.561  1.00  0.78           C  
ATOM   2803  C   PHE C  87     149.920 183.197 191.729  1.00  0.78           C  
ATOM   2804  O   PHE C  87     149.619 184.386 191.828  1.00  0.78           O  
ATOM   2805  CB  PHE C  87     151.877 182.312 192.957  1.00  0.78           C  
ATOM   2806  CG  PHE C  87     153.334 181.944 192.929  1.00  0.78           C  
ATOM   2807  CD1 PHE C  87     153.732 180.652 192.569  1.00  0.78           C  
ATOM   2808  CD2 PHE C  87     154.326 182.879 193.267  1.00  0.78           C  
ATOM   2809  CE1 PHE C  87     155.085 180.291 192.564  1.00  0.78           C  
ATOM   2810  CE2 PHE C  87     155.681 182.528 193.249  1.00  0.78           C  
ATOM   2811  CZ  PHE C  87     156.062 181.230 192.905  1.00  0.78           C  
ATOM   2812  N   SER C  88     148.964 182.247 191.793  1.00  0.85           N  
ATOM   2813  CA  SER C  88     147.599 182.548 192.217  1.00  0.85           C  
ATOM   2814  C   SER C  88     147.393 182.131 193.659  1.00  0.85           C  
ATOM   2815  O   SER C  88     146.544 182.679 194.356  1.00  0.85           O  
ATOM   2816  CB  SER C  88     146.498 181.886 191.332  1.00  0.85           C  
ATOM   2817  OG  SER C  88     146.486 180.460 191.399  1.00  0.85           O  
ATOM   2818  N   LYS C  89     148.225 181.199 194.162  1.00  0.83           N  
ATOM   2819  CA  LYS C  89     148.217 180.776 195.541  1.00  0.83           C  
ATOM   2820  C   LYS C  89     149.639 180.468 195.920  1.00  0.83           C  
ATOM   2821  O   LYS C  89     150.376 179.917 195.106  1.00  0.83           O  
ATOM   2822  CB  LYS C  89     147.410 179.469 195.725  1.00  0.83           C  
ATOM   2823  CG  LYS C  89     147.410 178.914 197.155  1.00  0.83           C  
ATOM   2824  CD  LYS C  89     146.569 177.644 197.321  1.00  0.83           C  
ATOM   2825  CE  LYS C  89     146.706 177.097 198.744  1.00  0.83           C  
ATOM   2826  NZ  LYS C  89     145.882 175.888 198.927  1.00  0.83           N  
ATOM   2827  N   PHE C  90     150.059 180.798 197.159  1.00  0.84           N  
ATOM   2828  CA  PHE C  90     151.401 180.504 197.592  1.00  0.84           C  
ATOM   2829  C   PHE C  90     151.448 180.315 199.114  1.00  0.84           C  
ATOM   2830  O   PHE C  90     151.159 181.233 199.885  1.00  0.84           O  
ATOM   2831  CB  PHE C  90     152.305 181.651 197.086  1.00  0.84           C  
ATOM   2832  CG  PHE C  90     153.748 181.338 197.267  1.00  0.84           C  
ATOM   2833  CD1 PHE C  90     154.461 180.604 196.311  1.00  0.84           C  
ATOM   2834  CD2 PHE C  90     154.409 181.768 198.416  1.00  0.84           C  
ATOM   2835  CE1 PHE C  90     155.823 180.341 196.482  1.00  0.84           C  
ATOM   2836  CE2 PHE C  90     155.765 181.504 198.594  1.00  0.84           C  
ATOM   2837  CZ  PHE C  90     156.484 180.814 197.615  1.00  0.84           C  
ATOM   2838  N   CYS C  91     151.809 179.098 199.579  1.00  0.90           N  
ATOM   2839  CA  CYS C  91     151.959 178.767 200.985  1.00  0.90           C  
ATOM   2840  C   CYS C  91     153.276 178.054 201.211  1.00  0.90           C  
ATOM   2841  O   CYS C  91     153.681 177.199 200.423  1.00  0.90           O  
ATOM   2842  CB  CYS C  91     150.843 177.825 201.503  1.00  0.90           C  
ATOM   2843  SG  CYS C  91     149.178 178.558 201.489  1.00  0.90           S  
ATOM   2844  N   VAL C  92     153.955 178.398 202.321  1.00  0.90           N  
ATOM   2845  CA  VAL C  92     155.232 177.845 202.727  1.00  0.90           C  
ATOM   2846  C   VAL C  92     155.052 177.214 204.095  1.00  0.90           C  
ATOM   2847  O   VAL C  92     154.461 177.805 205.000  1.00  0.90           O  
ATOM   2848  CB  VAL C  92     156.330 178.906 202.829  1.00  0.90           C  
ATOM   2849  CG1 VAL C  92     157.705 178.226 203.026  1.00  0.90           C  
ATOM   2850  CG2 VAL C  92     156.332 179.764 201.549  1.00  0.90           C  
ATOM   2851  N   SER C  93     155.553 175.987 204.296  1.00  0.87           N  
ATOM   2852  CA  SER C  93     155.501 175.353 205.597  1.00  0.87           C  
ATOM   2853  C   SER C  93     156.767 174.570 205.843  1.00  0.87           C  
ATOM   2854  O   SER C  93     157.482 174.205 204.913  1.00  0.87           O  
ATOM   2855  CB  SER C  93     154.267 174.425 205.732  1.00  0.87           C  
ATOM   2856  OG  SER C  93     154.076 173.996 207.082  1.00  0.87           O  
ATOM   2857  N   THR C  94     157.088 174.324 207.130  1.00  0.88           N  
ATOM   2858  CA  THR C  94     158.160 173.436 207.576  1.00  0.88           C  
ATOM   2859  C   THR C  94     157.622 172.023 207.706  1.00  0.88           C  
ATOM   2860  O   THR C  94     158.363 171.043 207.787  1.00  0.88           O  
ATOM   2861  CB  THR C  94     158.755 173.866 208.923  1.00  0.88           C  
ATOM   2862  OG1 THR C  94     157.823 173.822 209.997  1.00  0.88           O  
ATOM   2863  CG2 THR C  94     159.211 175.328 208.818  1.00  0.88           C  
ATOM   2864  N   SER C  95     156.278 171.900 207.683  1.00  0.83           N  
ATOM   2865  CA  SER C  95     155.537 170.656 207.685  1.00  0.83           C  
ATOM   2866  C   SER C  95     155.214 170.274 206.261  1.00  0.83           C  
ATOM   2867  O   SER C  95     155.236 171.108 205.357  1.00  0.83           O  
ATOM   2868  CB  SER C  95     154.209 170.722 208.513  1.00  0.83           C  
ATOM   2869  OG  SER C  95     153.195 171.529 207.900  1.00  0.83           O  
ATOM   2870  N   LEU C  96     154.894 168.990 206.009  1.00  0.75           N  
ATOM   2871  CA  LEU C  96     154.512 168.559 204.682  1.00  0.75           C  
ATOM   2872  C   LEU C  96     153.140 169.076 204.287  1.00  0.75           C  
ATOM   2873  O   LEU C  96     152.145 168.867 204.980  1.00  0.75           O  
ATOM   2874  CB  LEU C  96     154.540 167.024 204.541  1.00  0.75           C  
ATOM   2875  CG  LEU C  96     154.183 166.502 203.132  1.00  0.75           C  
ATOM   2876  CD1 LEU C  96     155.183 166.935 202.049  1.00  0.75           C  
ATOM   2877  CD2 LEU C  96     154.050 164.979 203.172  1.00  0.75           C  
ATOM   2878  N   LEU C  97     153.076 169.741 203.125  1.00  0.74           N  
ATOM   2879  CA  LEU C  97     151.849 170.159 202.494  1.00  0.74           C  
ATOM   2880  C   LEU C  97     151.567 169.195 201.363  1.00  0.74           C  
ATOM   2881  O   LEU C  97     152.495 168.694 200.732  1.00  0.74           O  
ATOM   2882  CB  LEU C  97     151.993 171.582 201.906  1.00  0.74           C  
ATOM   2883  CG  LEU C  97     152.381 172.655 202.939  1.00  0.74           C  
ATOM   2884  CD1 LEU C  97     152.669 173.991 202.238  1.00  0.74           C  
ATOM   2885  CD2 LEU C  97     151.299 172.817 204.018  1.00  0.74           C  
ATOM   2886  N   ALA C  98     150.282 168.898 201.082  1.00  0.76           N  
ATOM   2887  CA  ALA C  98     149.894 168.107 199.926  1.00  0.76           C  
ATOM   2888  C   ALA C  98     150.262 168.797 198.623  1.00  0.76           C  
ATOM   2889  O   ALA C  98     150.153 170.023 198.528  1.00  0.76           O  
ATOM   2890  CB  ALA C  98     148.374 167.865 199.929  1.00  0.76           C  
ATOM   2891  N   SER C  99     150.707 168.042 197.599  1.00  0.76           N  
ATOM   2892  CA  SER C  99     151.041 168.585 196.287  1.00  0.76           C  
ATOM   2893  C   SER C  99     152.072 169.708 196.316  1.00  0.76           C  
ATOM   2894  O   SER C  99     151.902 170.749 195.679  1.00  0.76           O  
ATOM   2895  CB  SER C  99     149.794 169.083 195.510  1.00  0.76           C  
ATOM   2896  OG  SER C  99     148.849 168.027 195.335  1.00  0.76           O  
ATOM   2897  N   ALA C 100     153.169 169.533 197.078  1.00  0.84           N  
ATOM   2898  CA  ALA C 100     154.138 170.577 197.315  1.00  0.84           C  
ATOM   2899  C   ALA C 100     155.539 170.136 196.948  1.00  0.84           C  
ATOM   2900  O   ALA C 100     155.897 168.964 197.037  1.00  0.84           O  
ATOM   2901  CB  ALA C 100     154.093 171.008 198.793  1.00  0.84           C  
ATOM   2902  N   CYS C 101     156.383 171.093 196.515  1.00  0.91           N  
ATOM   2903  CA  CYS C 101     157.782 170.832 196.227  1.00  0.91           C  
ATOM   2904  C   CYS C 101     158.610 171.202 197.445  1.00  0.91           C  
ATOM   2905  O   CYS C 101     158.167 171.971 198.298  1.00  0.91           O  
ATOM   2906  CB  CYS C 101     158.278 171.569 194.949  1.00  0.91           C  
ATOM   2907  SG  CYS C 101     158.301 173.377 195.104  1.00  0.91           S  
ATOM   2908  N   THR C 102     159.836 170.659 197.545  1.00  0.89           N  
ATOM   2909  CA  THR C 102     160.671 170.789 198.734  1.00  0.89           C  
ATOM   2910  C   THR C 102     161.970 171.485 198.410  1.00  0.89           C  
ATOM   2911  O   THR C 102     162.631 171.179 197.416  1.00  0.89           O  
ATOM   2912  CB  THR C 102     161.017 169.455 199.377  1.00  0.89           C  
ATOM   2913  OG1 THR C 102     159.816 168.741 199.612  1.00  0.89           O  
ATOM   2914  CG2 THR C 102     161.703 169.641 200.740  1.00  0.89           C  
ATOM   2915  N   ILE C 103     162.362 172.447 199.268  1.00  0.86           N  
ATOM   2916  CA  ILE C 103     163.686 173.041 199.286  1.00  0.86           C  
ATOM   2917  C   ILE C 103     164.341 172.666 200.602  1.00  0.86           C  
ATOM   2918  O   ILE C 103     163.871 173.031 201.683  1.00  0.86           O  
ATOM   2919  CB  ILE C 103     163.659 174.563 199.120  1.00  0.86           C  
ATOM   2920  CG1 ILE C 103     162.955 174.899 197.784  1.00  0.86           C  
ATOM   2921  CG2 ILE C 103     165.105 175.115 199.168  1.00  0.86           C  
ATOM   2922  CD1 ILE C 103     162.823 176.388 197.439  1.00  0.86           C  
ATOM   2923  N   ASP C 104     165.455 171.918 200.528  1.00  0.86           N  
ATOM   2924  CA  ASP C 104     166.186 171.424 201.666  1.00  0.86           C  
ATOM   2925  C   ASP C 104     167.391 172.314 201.951  1.00  0.86           C  
ATOM   2926  O   ASP C 104     168.228 172.597 201.094  1.00  0.86           O  
ATOM   2927  CB  ASP C 104     166.615 169.955 201.433  1.00  0.86           C  
ATOM   2928  CG  ASP C 104     165.442 169.007 201.648  1.00  0.86           C  
ATOM   2929  OD1 ASP C 104     164.693 169.198 202.647  1.00  0.86           O  
ATOM   2930  OD2 ASP C 104     165.303 168.036 200.868  1.00  0.86           O  
ATOM   2931  N   LEU C 105     167.480 172.805 203.203  1.00  0.84           N  
ATOM   2932  CA  LEU C 105     168.490 173.739 203.659  1.00  0.84           C  
ATOM   2933  C   LEU C 105     169.521 172.990 204.486  1.00  0.84           C  
ATOM   2934  O   LEU C 105     169.204 172.393 205.515  1.00  0.84           O  
ATOM   2935  CB  LEU C 105     167.874 174.858 204.545  1.00  0.84           C  
ATOM   2936  CG  LEU C 105     167.137 175.988 203.790  1.00  0.84           C  
ATOM   2937  CD1 LEU C 105     165.864 175.537 203.056  1.00  0.84           C  
ATOM   2938  CD2 LEU C 105     166.792 177.127 204.760  1.00  0.84           C  
ATOM   2939  N   PHE C 106     170.796 173.026 204.058  1.00  0.79           N  
ATOM   2940  CA  PHE C 106     171.874 172.283 204.673  1.00  0.79           C  
ATOM   2941  C   PHE C 106     172.937 173.205 205.227  1.00  0.79           C  
ATOM   2942  O   PHE C 106     173.161 174.316 204.740  1.00  0.79           O  
ATOM   2943  CB  PHE C 106     172.584 171.354 203.665  1.00  0.79           C  
ATOM   2944  CG  PHE C 106     171.713 170.202 203.266  1.00  0.79           C  
ATOM   2945  CD1 PHE C 106     170.831 170.301 202.182  1.00  0.79           C  
ATOM   2946  CD2 PHE C 106     171.815 168.973 203.936  1.00  0.79           C  
ATOM   2947  CE1 PHE C 106     170.096 169.189 201.761  1.00  0.79           C  
ATOM   2948  CE2 PHE C 106     171.070 167.864 203.523  1.00  0.79           C  
ATOM   2949  CZ  PHE C 106     170.213 167.970 202.428  1.00  0.79           C  
ATOM   2950  N   GLY C 107     173.629 172.727 206.279  1.00  0.83           N  
ATOM   2951  CA  GLY C 107     174.786 173.388 206.854  1.00  0.83           C  
ATOM   2952  C   GLY C 107     175.955 172.450 206.960  1.00  0.83           C  
ATOM   2953  O   GLY C 107     175.789 171.269 207.245  1.00  0.83           O  
ATOM   2954  N   TYR C 108     177.179 172.977 206.771  1.00  0.73           N  
ATOM   2955  CA  TYR C 108     178.430 172.246 206.810  1.00  0.73           C  
ATOM   2956  C   TYR C 108     179.356 172.967 207.778  1.00  0.73           C  
ATOM   2957  O   TYR C 108     179.886 174.024 207.425  1.00  0.73           O  
ATOM   2958  CB  TYR C 108     179.093 172.253 205.422  1.00  0.73           C  
ATOM   2959  CG  TYR C 108     178.147 171.636 204.453  1.00  0.73           C  
ATOM   2960  CD1 TYR C 108     178.089 170.245 204.344  1.00  0.73           C  
ATOM   2961  CD2 TYR C 108     177.227 172.420 203.739  1.00  0.73           C  
ATOM   2962  CE1 TYR C 108     177.136 169.643 203.515  1.00  0.73           C  
ATOM   2963  CE2 TYR C 108     176.251 171.815 202.943  1.00  0.73           C  
ATOM   2964  CZ  TYR C 108     176.226 170.427 202.807  1.00  0.73           C  
ATOM   2965  OH  TYR C 108     175.282 169.819 201.967  1.00  0.73           O  
ATOM   2966  N   PRO C 109     179.533 172.508 209.011  1.00  0.78           N  
ATOM   2967  CA  PRO C 109     179.891 173.409 210.098  1.00  0.78           C  
ATOM   2968  C   PRO C 109     181.370 173.549 210.263  1.00  0.78           C  
ATOM   2969  O   PRO C 109     182.096 173.175 209.353  1.00  0.78           O  
ATOM   2970  CB  PRO C 109     179.201 172.769 211.308  1.00  0.78           C  
ATOM   2971  CG  PRO C 109     179.000 171.301 210.995  1.00  0.78           C  
ATOM   2972  CD  PRO C 109     178.962 171.250 209.492  1.00  0.78           C  
ATOM   2973  N   GLU C 110     181.842 174.061 211.425  1.00  0.49           N  
ATOM   2974  CA  GLU C 110     183.257 174.143 211.758  1.00  0.49           C  
ATOM   2975  C   GLU C 110     183.983 172.823 211.515  1.00  0.49           C  
ATOM   2976  O   GLU C 110     185.003 172.769 210.837  1.00  0.49           O  
ATOM   2977  CB  GLU C 110     183.420 174.615 213.226  1.00  0.49           C  
ATOM   2978  CG  GLU C 110     184.888 174.901 213.616  1.00  0.49           C  
ATOM   2979  CD  GLU C 110     185.684 173.696 214.118  1.00  0.49           C  
ATOM   2980  OE1 GLU C 110     185.056 172.764 214.679  1.00  0.49           O  
ATOM   2981  OE2 GLU C 110     186.932 173.746 213.990  1.00  0.49           O  
ATOM   2982  N   PHE C 111     183.370 171.711 211.960  1.00  0.55           N  
ATOM   2983  CA  PHE C 111     183.840 170.376 211.689  1.00  0.55           C  
ATOM   2984  C   PHE C 111     183.709 169.923 210.228  1.00  0.55           C  
ATOM   2985  O   PHE C 111     184.537 169.182 209.705  1.00  0.55           O  
ATOM   2986  CB  PHE C 111     183.028 169.459 212.622  1.00  0.55           C  
ATOM   2987  CG  PHE C 111     183.525 168.046 212.681  1.00  0.55           C  
ATOM   2988  CD1 PHE C 111     183.132 167.105 211.726  1.00  0.55           C  
ATOM   2989  CD2 PHE C 111     184.404 167.650 213.693  1.00  0.55           C  
ATOM   2990  CE1 PHE C 111     183.611 165.794 211.761  1.00  0.55           C  
ATOM   2991  CE2 PHE C 111     184.902 166.342 213.731  1.00  0.55           C  
ATOM   2992  CZ  PHE C 111     184.506 165.412 212.763  1.00  0.55           C  
ATOM   2993  N   GLY C 112     182.616 170.315 209.536  1.00  0.58           N  
ATOM   2994  CA  GLY C 112     182.332 169.858 208.176  1.00  0.58           C  
ATOM   2995  C   GLY C 112     181.419 168.661 208.066  1.00  0.58           C  
ATOM   2996  O   GLY C 112     181.131 168.188 206.971  1.00  0.58           O  
ATOM   2997  N   SER C 113     180.886 168.164 209.201  1.00  0.60           N  
ATOM   2998  CA  SER C 113     179.918 167.068 209.234  1.00  0.60           C  
ATOM   2999  C   SER C 113     178.558 167.670 209.008  1.00  0.60           C  
ATOM   3000  O   SER C 113     177.947 168.262 209.892  1.00  0.60           O  
ATOM   3001  CB  SER C 113     179.908 166.253 210.556  1.00  0.60           C  
ATOM   3002  OG  SER C 113     179.120 165.064 210.463  1.00  0.60           O  
ATOM   3003  N   GLY C 114     178.116 167.642 207.741  1.00  0.71           N  
ATOM   3004  CA  GLY C 114     176.909 168.329 207.327  1.00  0.71           C  
ATOM   3005  C   GLY C 114     175.616 167.831 207.909  1.00  0.71           C  
ATOM   3006  O   GLY C 114     175.421 166.647 208.178  1.00  0.71           O  
ATOM   3007  N   VAL C 115     174.663 168.761 208.059  1.00  0.76           N  
ATOM   3008  CA  VAL C 115     173.373 168.486 208.639  1.00  0.76           C  
ATOM   3009  C   VAL C 115     172.329 169.122 207.760  1.00  0.76           C  
ATOM   3010  O   VAL C 115     172.584 170.098 207.055  1.00  0.76           O  
ATOM   3011  CB  VAL C 115     173.217 169.030 210.064  1.00  0.76           C  
ATOM   3012  CG1 VAL C 115     174.249 168.345 210.985  1.00  0.76           C  
ATOM   3013  CG2 VAL C 115     173.368 170.568 210.101  1.00  0.76           C  
ATOM   3014  N   LYS C 116     171.093 168.593 207.798  1.00  0.78           N  
ATOM   3015  CA  LYS C 116     169.955 169.287 207.242  1.00  0.78           C  
ATOM   3016  C   LYS C 116     169.316 170.111 208.331  1.00  0.78           C  
ATOM   3017  O   LYS C 116     168.888 169.587 209.357  1.00  0.78           O  
ATOM   3018  CB  LYS C 116     168.909 168.327 206.641  1.00  0.78           C  
ATOM   3019  CG  LYS C 116     167.708 169.066 206.030  1.00  0.78           C  
ATOM   3020  CD  LYS C 116     166.920 168.203 205.038  1.00  0.78           C  
ATOM   3021  CE  LYS C 116     166.205 166.995 205.634  1.00  0.78           C  
ATOM   3022  NZ  LYS C 116     165.067 167.478 206.432  1.00  0.78           N  
ATOM   3023  N   PHE C 117     169.248 171.437 208.132  1.00  0.79           N  
ATOM   3024  CA  PHE C 117     168.589 172.336 209.046  1.00  0.79           C  
ATOM   3025  C   PHE C 117     167.092 172.234 208.993  1.00  0.79           C  
ATOM   3026  O   PHE C 117     166.421 172.152 210.017  1.00  0.79           O  
ATOM   3027  CB  PHE C 117     168.933 173.799 208.687  1.00  0.79           C  
ATOM   3028  CG  PHE C 117     170.351 174.159 208.977  1.00  0.79           C  
ATOM   3029  CD1 PHE C 117     170.965 173.749 210.166  1.00  0.79           C  
ATOM   3030  CD2 PHE C 117     171.055 175.007 208.109  1.00  0.79           C  
ATOM   3031  CE1 PHE C 117     172.254 174.174 210.479  1.00  0.79           C  
ATOM   3032  CE2 PHE C 117     172.349 175.431 208.426  1.00  0.79           C  
ATOM   3033  CZ  PHE C 117     172.952 175.012 209.611  1.00  0.79           C  
ATOM   3034  N   THR C 118     166.533 172.253 207.777  1.00  0.80           N  
ATOM   3035  CA  THR C 118     165.100 172.273 207.627  1.00  0.80           C  
ATOM   3036  C   THR C 118     164.769 171.905 206.213  1.00  0.80           C  
ATOM   3037  O   THR C 118     165.624 171.962 205.329  1.00  0.80           O  
ATOM   3038  CB  THR C 118     164.464 173.608 208.013  1.00  0.80           C  
ATOM   3039  OG1 THR C 118     163.045 173.594 207.956  1.00  0.80           O  
ATOM   3040  CG2 THR C 118     164.976 174.746 207.119  1.00  0.80           C  
ATOM   3041  N   SER C 119     163.506 171.509 206.014  1.00  0.88           N  
ATOM   3042  CA  SER C 119     162.888 171.192 204.747  1.00  0.88           C  
ATOM   3043  C   SER C 119     161.747 172.181 204.614  1.00  0.88           C  
ATOM   3044  O   SER C 119     160.844 172.188 205.448  1.00  0.88           O  
ATOM   3045  CB  SER C 119     162.168 169.800 204.720  1.00  0.88           C  
ATOM   3046  OG  SER C 119     163.007 168.669 205.002  1.00  0.88           O  
ATOM   3047  N   LEU C 120     161.735 173.047 203.586  1.00  0.88           N  
ATOM   3048  CA  LEU C 120     160.641 173.974 203.348  1.00  0.88           C  
ATOM   3049  C   LEU C 120     159.794 173.460 202.209  1.00  0.88           C  
ATOM   3050  O   LEU C 120     160.283 173.212 201.107  1.00  0.88           O  
ATOM   3051  CB  LEU C 120     161.135 175.377 202.930  1.00  0.88           C  
ATOM   3052  CG  LEU C 120     161.977 176.117 203.978  1.00  0.88           C  
ATOM   3053  CD1 LEU C 120     162.572 177.370 203.318  1.00  0.88           C  
ATOM   3054  CD2 LEU C 120     161.161 176.469 205.234  1.00  0.88           C  
ATOM   3055  N   TYR C 121     158.487 173.312 202.463  1.00  0.87           N  
ATOM   3056  CA  TYR C 121     157.532 172.765 201.532  1.00  0.87           C  
ATOM   3057  C   TYR C 121     156.724 173.894 200.949  1.00  0.87           C  
ATOM   3058  O   TYR C 121     156.152 174.718 201.665  1.00  0.87           O  
ATOM   3059  CB  TYR C 121     156.566 171.774 202.214  1.00  0.87           C  
ATOM   3060  CG  TYR C 121     157.356 170.609 202.724  1.00  0.87           C  
ATOM   3061  CD1 TYR C 121     157.598 169.502 201.904  1.00  0.87           C  
ATOM   3062  CD2 TYR C 121     157.911 170.624 204.010  1.00  0.87           C  
ATOM   3063  CE1 TYR C 121     158.348 168.417 202.378  1.00  0.87           C  
ATOM   3064  CE2 TYR C 121     158.664 169.546 204.480  1.00  0.87           C  
ATOM   3065  CZ  TYR C 121     158.884 168.437 203.665  1.00  0.87           C  
ATOM   3066  OH  TYR C 121     159.640 167.354 204.148  1.00  0.87           O  
ATOM   3067  N   PHE C 122     156.664 173.946 199.612  1.00  0.86           N  
ATOM   3068  CA  PHE C 122     156.038 175.021 198.885  1.00  0.86           C  
ATOM   3069  C   PHE C 122     154.857 174.489 198.130  1.00  0.86           C  
ATOM   3070  O   PHE C 122     154.987 173.683 197.208  1.00  0.86           O  
ATOM   3071  CB  PHE C 122     156.989 175.644 197.849  1.00  0.86           C  
ATOM   3072  CG  PHE C 122     158.026 176.448 198.552  1.00  0.86           C  
ATOM   3073  CD1 PHE C 122     159.177 175.856 199.081  1.00  0.86           C  
ATOM   3074  CD2 PHE C 122     157.831 177.819 198.729  1.00  0.86           C  
ATOM   3075  CE1 PHE C 122     160.107 176.625 199.783  1.00  0.86           C  
ATOM   3076  CE2 PHE C 122     158.770 178.594 199.413  1.00  0.86           C  
ATOM   3077  CZ  PHE C 122     159.901 177.994 199.957  1.00  0.86           C  
ATOM   3078  N   GLN C 123     153.664 174.969 198.502  1.00  0.82           N  
ATOM   3079  CA  GLN C 123     152.429 174.609 197.860  1.00  0.82           C  
ATOM   3080  C   GLN C 123     151.916 175.831 197.140  1.00  0.82           C  
ATOM   3081  O   GLN C 123     151.687 176.881 197.743  1.00  0.82           O  
ATOM   3082  CB  GLN C 123     151.370 174.193 198.902  1.00  0.82           C  
ATOM   3083  CG  GLN C 123     150.046 173.721 198.265  1.00  0.82           C  
ATOM   3084  CD  GLN C 123     148.958 173.447 199.301  1.00  0.82           C  
ATOM   3085  OE1 GLN C 123     148.237 174.353 199.736  1.00  0.82           O  
ATOM   3086  NE2 GLN C 123     148.778 172.158 199.656  1.00  0.82           N  
ATOM   3087  N   PHE C 124     151.717 175.725 195.820  1.00  0.84           N  
ATOM   3088  CA  PHE C 124     151.377 176.880 195.041  1.00  0.84           C  
ATOM   3089  C   PHE C 124     150.707 176.486 193.762  1.00  0.84           C  
ATOM   3090  O   PHE C 124     150.747 175.338 193.325  1.00  0.84           O  
ATOM   3091  CB  PHE C 124     152.608 177.780 194.729  1.00  0.84           C  
ATOM   3092  CG  PHE C 124     153.701 177.020 194.029  1.00  0.84           C  
ATOM   3093  CD1 PHE C 124     154.626 176.301 194.787  1.00  0.84           C  
ATOM   3094  CD2 PHE C 124     153.761 176.919 192.630  1.00  0.84           C  
ATOM   3095  CE1 PHE C 124     155.541 175.447 194.178  1.00  0.84           C  
ATOM   3096  CE2 PHE C 124     154.705 176.089 192.012  1.00  0.84           C  
ATOM   3097  CZ  PHE C 124     155.588 175.338 192.789  1.00  0.84           C  
ATOM   3098  N   THR C 125     150.061 177.474 193.141  1.00  0.82           N  
ATOM   3099  CA  THR C 125     149.383 177.327 191.876  1.00  0.82           C  
ATOM   3100  C   THR C 125     149.713 178.586 191.094  1.00  0.82           C  
ATOM   3101  O   THR C 125     150.075 179.617 191.663  1.00  0.82           O  
ATOM   3102  CB  THR C 125     147.869 177.125 192.023  1.00  0.82           C  
ATOM   3103  OG1 THR C 125     147.289 178.144 192.815  1.00  0.82           O  
ATOM   3104  CG2 THR C 125     147.558 175.822 192.785  1.00  0.82           C  
ATOM   3105  N   LYS C 126     149.671 178.527 189.748  1.00  0.74           N  
ATOM   3106  CA  LYS C 126     150.081 179.625 188.885  1.00  0.74           C  
ATOM   3107  C   LYS C 126     148.964 180.615 188.594  1.00  0.74           C  
ATOM   3108  O   LYS C 126     147.785 180.270 188.626  1.00  0.74           O  
ATOM   3109  CB  LYS C 126     150.618 179.095 187.536  1.00  0.74           C  
ATOM   3110  CG  LYS C 126     151.927 178.308 187.684  1.00  0.74           C  
ATOM   3111  CD  LYS C 126     152.453 177.824 186.325  1.00  0.74           C  
ATOM   3112  CE  LYS C 126     153.758 177.034 186.448  1.00  0.74           C  
ATOM   3113  NZ  LYS C 126     154.216 176.578 185.116  1.00  0.74           N  
ATOM   3114  N   GLY C 127     149.332 181.878 188.287  1.00  0.74           N  
ATOM   3115  CA  GLY C 127     148.397 182.936 187.932  1.00  0.74           C  
ATOM   3116  C   GLY C 127     149.041 184.261 188.225  1.00  0.74           C  
ATOM   3117  O   GLY C 127     150.242 184.319 188.470  1.00  0.74           O  
ATOM   3118  N   GLU C 128     148.264 185.357 188.185  1.00  0.63           N  
ATOM   3119  CA  GLU C 128     148.779 186.715 188.227  1.00  0.63           C  
ATOM   3120  C   GLU C 128     148.563 187.474 189.529  1.00  0.63           C  
ATOM   3121  O   GLU C 128     149.058 188.592 189.702  1.00  0.63           O  
ATOM   3122  CB  GLU C 128     148.006 187.559 187.188  1.00  0.63           C  
ATOM   3123  CG  GLU C 128     148.130 187.063 185.728  1.00  0.63           C  
ATOM   3124  CD  GLU C 128     147.325 185.800 185.421  1.00  0.63           C  
ATOM   3125  OE1 GLU C 128     146.384 185.481 186.199  1.00  0.63           O  
ATOM   3126  OE2 GLU C 128     147.701 185.114 184.441  1.00  0.63           O  
ATOM   3127  N   LEU C 129     147.780 186.918 190.473  1.00  0.69           N  
ATOM   3128  CA  LEU C 129     147.412 187.620 191.691  1.00  0.69           C  
ATOM   3129  C   LEU C 129     148.576 187.956 192.607  1.00  0.69           C  
ATOM   3130  O   LEU C 129     148.717 189.096 193.042  1.00  0.69           O  
ATOM   3131  CB  LEU C 129     146.377 186.832 192.528  1.00  0.69           C  
ATOM   3132  CG  LEU C 129     144.950 186.809 191.949  1.00  0.69           C  
ATOM   3133  CD1 LEU C 129     144.134 185.764 192.725  1.00  0.69           C  
ATOM   3134  CD2 LEU C 129     144.267 188.189 192.029  1.00  0.69           C  
ATOM   3135  N   ILE C 130     149.453 186.989 192.891  1.00  0.80           N  
ATOM   3136  CA  ILE C 130     150.444 187.118 193.932  1.00  0.80           C  
ATOM   3137  C   ILE C 130     151.800 187.103 193.276  1.00  0.80           C  
ATOM   3138  O   ILE C 130     152.180 186.136 192.621  1.00  0.80           O  
ATOM   3139  CB  ILE C 130     150.355 185.979 194.936  1.00  0.80           C  
ATOM   3140  CG1 ILE C 130     148.973 185.964 195.620  1.00  0.80           C  
ATOM   3141  CG2 ILE C 130     151.474 186.138 195.983  1.00  0.80           C  
ATOM   3142  CD1 ILE C 130     148.751 184.721 196.487  1.00  0.80           C  
ATOM   3143  N   THR C 131     152.578 188.179 193.448  1.00  0.83           N  
ATOM   3144  CA  THR C 131     153.854 188.313 192.766  1.00  0.83           C  
ATOM   3145  C   THR C 131     154.975 188.433 193.763  1.00  0.83           C  
ATOM   3146  O   THR C 131     154.968 189.276 194.658  1.00  0.83           O  
ATOM   3147  CB  THR C 131     153.921 189.481 191.797  1.00  0.83           C  
ATOM   3148  OG1 THR C 131     152.867 189.375 190.851  1.00  0.83           O  
ATOM   3149  CG2 THR C 131     155.247 189.442 191.018  1.00  0.83           C  
ATOM   3150  N   GLY C 132     156.003 187.579 193.611  1.00  0.86           N  
ATOM   3151  CA  GLY C 132     157.217 187.596 194.409  1.00  0.86           C  
ATOM   3152  C   GLY C 132     158.134 188.678 193.949  1.00  0.86           C  
ATOM   3153  O   GLY C 132     159.023 188.450 193.145  1.00  0.86           O  
ATOM   3154  N   THR C 133     157.913 189.914 194.402  1.00  0.79           N  
ATOM   3155  CA  THR C 133     158.719 191.066 194.039  1.00  0.79           C  
ATOM   3156  C   THR C 133     160.006 191.107 194.860  1.00  0.79           C  
ATOM   3157  O   THR C 133     160.108 190.424 195.876  1.00  0.79           O  
ATOM   3158  CB  THR C 133     157.928 192.379 194.141  1.00  0.79           C  
ATOM   3159  OG1 THR C 133     157.445 192.637 195.451  1.00  0.79           O  
ATOM   3160  CG2 THR C 133     156.686 192.297 193.237  1.00  0.79           C  
ATOM   3161  N   PRO C 134     161.055 191.853 194.502  1.00  0.82           N  
ATOM   3162  CA  PRO C 134     162.308 191.772 195.248  1.00  0.82           C  
ATOM   3163  C   PRO C 134     162.227 192.615 196.492  1.00  0.82           C  
ATOM   3164  O   PRO C 134     163.067 192.481 197.379  1.00  0.82           O  
ATOM   3165  CB  PRO C 134     163.389 192.279 194.275  1.00  0.82           C  
ATOM   3166  CG  PRO C 134     162.614 193.068 193.220  1.00  0.82           C  
ATOM   3167  CD  PRO C 134     161.289 192.319 193.141  1.00  0.82           C  
ATOM   3168  N   LYS C 135     161.244 193.520 196.563  1.00  0.75           N  
ATOM   3169  CA  LYS C 135     161.168 194.476 197.630  1.00  0.75           C  
ATOM   3170  C   LYS C 135     159.777 195.077 197.678  1.00  0.75           C  
ATOM   3171  O   LYS C 135     159.058 195.005 196.677  1.00  0.75           O  
ATOM   3172  CB  LYS C 135     162.240 195.586 197.443  1.00  0.75           C  
ATOM   3173  CG  LYS C 135     162.090 196.409 196.157  1.00  0.75           C  
ATOM   3174  CD  LYS C 135     163.171 197.489 196.047  1.00  0.75           C  
ATOM   3175  CE  LYS C 135     162.990 198.329 194.786  1.00  0.75           C  
ATOM   3176  NZ  LYS C 135     164.041 199.363 194.714  1.00  0.75           N  
ATOM   3177  N   PRO C 136     159.347 195.678 198.786  1.00  0.78           N  
ATOM   3178  CA  PRO C 136     158.231 196.616 198.802  1.00  0.78           C  
ATOM   3179  C   PRO C 136     158.346 197.762 197.809  1.00  0.78           C  
ATOM   3180  O   PRO C 136     159.452 198.149 197.428  1.00  0.78           O  
ATOM   3181  CB  PRO C 136     158.188 197.156 200.246  1.00  0.78           C  
ATOM   3182  CG  PRO C 136     159.042 196.190 201.068  1.00  0.78           C  
ATOM   3183  CD  PRO C 136     160.061 195.679 200.061  1.00  0.78           C  
ATOM   3184  N   LEU C 137     157.210 198.337 197.392  1.00  0.61           N  
ATOM   3185  CA  LEU C 137     157.173 199.532 196.583  1.00  0.61           C  
ATOM   3186  C   LEU C 137     156.803 200.708 197.478  1.00  0.61           C  
ATOM   3187  O   LEU C 137     156.033 200.568 198.422  1.00  0.61           O  
ATOM   3188  CB  LEU C 137     156.132 199.369 195.452  1.00  0.61           C  
ATOM   3189  CG  LEU C 137     156.371 198.167 194.516  1.00  0.61           C  
ATOM   3190  CD1 LEU C 137     155.203 198.011 193.531  1.00  0.61           C  
ATOM   3191  CD2 LEU C 137     157.687 198.300 193.738  1.00  0.61           C  
ATOM   3192  N   GLU C 138     157.356 201.910 197.237  1.00  0.53           N  
ATOM   3193  CA  GLU C 138     157.111 203.052 198.098  1.00  0.53           C  
ATOM   3194  C   GLU C 138     156.731 204.246 197.258  1.00  0.53           C  
ATOM   3195  O   GLU C 138     157.423 204.600 196.307  1.00  0.53           O  
ATOM   3196  CB  GLU C 138     158.342 203.418 198.949  1.00  0.53           C  
ATOM   3197  CG  GLU C 138     158.745 202.301 199.939  1.00  0.53           C  
ATOM   3198  CD  GLU C 138     159.940 202.697 200.800  1.00  0.53           C  
ATOM   3199  OE1 GLU C 138     160.476 203.818 200.609  1.00  0.53           O  
ATOM   3200  OE2 GLU C 138     160.324 201.860 201.656  1.00  0.53           O  
ATOM   3201  N   GLY C 139     155.582 204.885 197.581  1.00  0.42           N  
ATOM   3202  CA  GLY C 139     155.044 205.992 196.789  1.00  0.42           C  
ATOM   3203  C   GLY C 139     154.411 205.575 195.484  1.00  0.42           C  
ATOM   3204  O   GLY C 139     154.399 206.341 194.525  1.00  0.42           O  
ATOM   3205  N   VAL C 140     153.911 204.332 195.443  1.00  0.54           N  
ATOM   3206  CA  VAL C 140     153.403 203.641 194.278  1.00  0.54           C  
ATOM   3207  C   VAL C 140     151.886 203.346 194.493  1.00  0.54           C  
ATOM   3208  O   VAL C 140     151.420 203.420 195.667  1.00  0.54           O  
ATOM   3209  CB  VAL C 140     154.236 202.372 194.081  1.00  0.54           C  
ATOM   3210  CG1 VAL C 140     153.741 201.512 192.906  1.00  0.54           C  
ATOM   3211  CG2 VAL C 140     155.701 202.782 193.806  1.00  0.54           C  
ATOM   3212  OXT VAL C 140     151.180 203.051 193.491  1.00  0.54           O  
TER    3213      VAL C 140                                                      
END   
