# Supplementary material for: Spike 1 trimer, a nanoparticle vaccine against porcine epidemic diarrhea virus induces protective immunity challenge in piglets
Source: Front Microbiol. 2024 Apr 8;15:1386136. doi: 10.3389/fmicb.2024.1386136 (PMC11033347; doi:10.3389/fmicb.2024.1386136)
Supplement: Supplementary file 8 [file Data_Sheet_6.ZIP › structure/production of rbd_by sifold-recycle_3.pdb]

MODEL     1
ATOM      1  N   MET A   1     -11.598 -15.743  10.452  1.00  0.00           N  
ATOM      2  CA  MET A   1     -10.868 -15.653   9.190  1.00  0.00           C  
ATOM      3  C   MET A   1     -11.802 -15.264   8.048  1.00  0.00           C  
ATOM      4  CB  MET A   1     -10.177 -16.980   8.872  1.00  0.00           C  
ATOM      5  O   MET A   1     -12.842 -15.892   7.850  1.00  0.00           O  
ATOM      6  CG  MET A   1      -8.773 -17.092   9.443  1.00  0.00           C  
ATOM      7  SD  MET A   1      -7.904 -18.608   8.880  1.00  0.00           S  
ATOM      8  CE  MET A   1      -6.203 -18.198   9.359  1.00  0.00           C  
ATOM      9  N   SER A   2     -12.159 -13.944   7.937  1.00  0.00           N  
ATOM     10  CA  SER A   2     -12.949 -13.264   6.915  1.00  0.00           C  
ATOM     11  C   SER A   2     -12.173 -13.143   5.607  1.00  0.00           C  
ATOM     12  CB  SER A   2     -13.370 -11.875   7.398  1.00  0.00           C  
ATOM     13  O   SER A   2     -10.979 -12.839   5.614  1.00  0.00           O  
ATOM     14  OG  SER A   2     -13.912 -11.940   8.706  1.00  0.00           O  
ATOM     15  N   PHE A   3     -12.508 -13.937   4.595  1.00  0.00           N  
ATOM     16  CA  PHE A   3     -12.087 -13.904   3.199  1.00  0.00           C  
ATOM     17  C   PHE A   3     -12.854 -12.836   2.427  1.00  0.00           C  
ATOM     18  CB  PHE A   3     -12.289 -15.273   2.543  1.00  0.00           C  
ATOM     19  O   PHE A   3     -14.067 -12.696   2.592  1.00  0.00           O  
ATOM     20  CG  PHE A   3     -11.853 -16.429   3.403  1.00  0.00           C  
ATOM     21  CD1 PHE A   3     -10.549 -16.905   3.342  1.00  0.00           C  
ATOM     22  CD2 PHE A   3     -12.748 -17.038   4.273  1.00  0.00           C  
ATOM     23  CE1 PHE A   3     -10.143 -17.974   4.137  1.00  0.00           C  
ATOM     24  CE2 PHE A   3     -12.349 -18.107   5.070  1.00  0.00           C  
ATOM     25  CZ  PHE A   3     -11.046 -18.575   5.001  1.00  0.00           C  
ATOM     26  N   VAL A   4     -12.246 -11.598   2.286  1.00  0.00           N  
ATOM     27  CA  VAL A   4     -12.677 -10.636   1.276  1.00  0.00           C  
ATOM     28  C   VAL A   4     -11.952 -10.909  -0.040  1.00  0.00           C  
ATOM     29  CB  VAL A   4     -12.423  -9.182   1.733  1.00  0.00           C  
ATOM     30  O   VAL A   4     -10.723 -10.998  -0.073  1.00  0.00           O  
ATOM     31  CG1 VAL A   4     -12.898  -8.192   0.671  1.00  0.00           C  
ATOM     32  CG2 VAL A   4     -13.117  -8.913   3.067  1.00  0.00           C  
ATOM     33  N   THR A   5     -12.573 -11.817  -0.800  1.00  0.00           N  
ATOM     34  CA  THR A   5     -12.132 -11.958  -2.184  1.00  0.00           C  
ATOM     35  C   THR A   5     -12.337 -10.655  -2.953  1.00  0.00           C  
ATOM     36  CB  THR A   5     -12.881 -13.100  -2.895  1.00  0.00           C  
ATOM     37  O   THR A   5     -13.346  -9.973  -2.769  1.00  0.00           O  
ATOM     38  CG2 THR A   5     -12.664 -14.429  -2.181  1.00  0.00           C  
ATOM     39  OG1 THR A   5     -14.283 -12.805  -2.916  1.00  0.00           O  
ATOM     40  N   LEU A   6     -11.225  -9.816  -3.113  1.00  0.00           N  
ATOM     41  CA  LEU A   6     -11.183  -8.735  -4.092  1.00  0.00           C  
ATOM     42  C   LEU A   6     -11.879  -9.145  -5.385  1.00  0.00           C  
ATOM     43  CB  LEU A   6      -9.735  -8.331  -4.383  1.00  0.00           C  
ATOM     44  O   LEU A   6     -11.900 -10.327  -5.736  1.00  0.00           O  
ATOM     45  CG  LEU A   6      -8.973  -7.664  -3.237  1.00  0.00           C  
ATOM     46  CD1 LEU A   6      -7.479  -7.638  -3.539  1.00  0.00           C  
ATOM     47  CD2 LEU A   6      -9.499  -6.254  -2.994  1.00  0.00           C  
ATOM     48  N   PRO A   7     -12.760  -8.201  -5.899  1.00  0.00           N  
ATOM     49  CA  PRO A   7     -13.213  -8.573  -7.241  1.00  0.00           C  
ATOM     50  C   PRO A   7     -12.085  -9.120  -8.113  1.00  0.00           C  
ATOM     51  CB  PRO A   7     -13.752  -7.257  -7.808  1.00  0.00           C  
ATOM     52  O   PRO A   7     -10.972  -8.587  -8.097  1.00  0.00           O  
ATOM     53  CG  PRO A   7     -13.303  -6.211  -6.839  1.00  0.00           C  
ATOM     54  CD  PRO A   7     -12.489  -6.873  -5.766  1.00  0.00           C  
ATOM     55  N   SER A   8     -11.775 -10.428  -8.023  1.00  0.00           N  
ATOM     56  CA  SER A   8     -11.328 -11.224  -9.161  1.00  0.00           C  
ATOM     57  C   SER A   8     -11.884 -10.676 -10.472  1.00  0.00           C  
ATOM     58  CB  SER A   8     -11.747 -12.685  -8.992  1.00  0.00           C  
ATOM     59  O   SER A   8     -13.079 -10.396 -10.576  1.00  0.00           O  
ATOM     60  OG  SER A   8     -11.494 -13.422 -10.177  1.00  0.00           O  
ATOM     61  N   PHE A   9     -11.241  -9.605 -11.138  1.00  0.00           N  
ATOM     62  CA  PHE A   9     -10.869  -9.457 -12.540  1.00  0.00           C  
ATOM     63  C   PHE A   9     -10.948  -7.997 -12.971  1.00  0.00           C  
ATOM     64  CB  PHE A   9     -11.772 -10.317 -13.430  1.00  0.00           C  
ATOM     65  O   PHE A   9     -11.903  -7.296 -12.631  1.00  0.00           O  
ATOM     66  CG  PHE A   9     -11.217 -11.687 -13.714  1.00  0.00           C  
ATOM     67  CD1 PHE A   9     -10.350 -11.893 -14.780  1.00  0.00           C  
ATOM     68  CD2 PHE A   9     -11.564 -12.769 -12.915  1.00  0.00           C  
ATOM     69  CE1 PHE A   9      -9.835 -13.160 -15.046  1.00  0.00           C  
ATOM     70  CE2 PHE A   9     -11.054 -14.037 -13.174  1.00  0.00           C  
ATOM     71  CZ  PHE A   9     -10.189 -14.232 -14.241  1.00  0.00           C  
ATOM     72  N   ASN A  10      -9.869  -7.197 -12.848  1.00  0.00           N  
ATOM     73  CA  ASN A  10      -9.401  -6.150 -13.752  1.00  0.00           C  
ATOM     74  C   ASN A  10     -10.502  -5.703 -14.710  1.00  0.00           C  
ATOM     75  CB  ASN A  10      -8.176  -6.626 -14.536  1.00  0.00           C  
ATOM     76  O   ASN A  10     -10.771  -6.373 -15.708  1.00  0.00           O  
ATOM     77  CG  ASN A  10      -6.872  -6.314 -13.826  1.00  0.00           C  
ATOM     78  ND2 ASN A  10      -5.807  -7.007 -14.213  1.00  0.00           N  
ATOM     79  OD1 ASN A  10      -6.823  -5.458 -12.940  1.00  0.00           O  
ATOM     80  N   ASP A  11     -11.855  -5.351 -14.124  1.00  0.00           N  
ATOM     81  CA  ASP A  11     -12.655  -4.766 -15.197  1.00  0.00           C  
ATOM     82  C   ASP A  11     -11.972  -3.530 -15.779  1.00  0.00           C  
ATOM     83  CB  ASP A  11     -14.052  -4.405 -14.690  1.00  0.00           C  
ATOM     84  O   ASP A  11     -11.565  -2.633 -15.039  1.00  0.00           O  
ATOM     85  CG  ASP A  11     -15.067  -5.514 -14.908  1.00  0.00           C  
ATOM     86  OD1 ASP A  11     -14.761  -6.487 -15.630  1.00  0.00           O  
ATOM     87  OD2 ASP A  11     -16.183  -5.412 -14.355  1.00  0.00           O  
ATOM     88  N   HIS A  12     -11.256  -3.786 -16.717  1.00  0.00           N  
ATOM     89  CA  HIS A  12     -10.534  -2.743 -17.437  1.00  0.00           C  
ATOM     90  C   HIS A  12     -11.218  -2.411 -18.760  1.00  0.00           C  
ATOM     91  CB  HIS A  12      -9.086  -3.169 -17.687  1.00  0.00           C  
ATOM     92  O   HIS A  12     -11.574  -3.313 -19.522  1.00  0.00           O  
ATOM     93  CG  HIS A  12      -8.219  -2.070 -18.214  1.00  0.00           C  
ATOM     94  CD2 HIS A  12      -8.217  -1.436 -19.411  1.00  0.00           C  
ATOM     95  ND1 HIS A  12      -7.203  -1.504 -17.475  1.00  0.00           N  
ATOM     96  CE1 HIS A  12      -6.613  -0.566 -18.195  1.00  0.00           C  
ATOM     97  NE2 HIS A  12      -7.209  -0.505 -19.374  1.00  0.00           N  
ATOM     98  N   SER A  13     -11.531  -1.194 -18.973  1.00  0.00           N  
ATOM     99  CA  SER A  13     -12.070  -0.730 -20.247  1.00  0.00           C  
ATOM    100  C   SER A  13     -10.996  -0.036 -21.081  1.00  0.00           C  
ATOM    101  CB  SER A  13     -13.243   0.223 -20.018  1.00  0.00           C  
ATOM    102  O   SER A  13     -10.078   0.576 -20.534  1.00  0.00           O  
ATOM    103  OG  SER A  13     -14.260  -0.405 -19.256  1.00  0.00           O  
ATOM    104  N   PHE A  14     -10.987  -0.340 -22.342  1.00  0.00           N  
ATOM    105  CA  PHE A  14     -10.127   0.367 -23.284  1.00  0.00           C  
ATOM    106  C   PHE A  14     -10.912   1.436 -24.036  1.00  0.00           C  
ATOM    107  CB  PHE A  14      -9.493  -0.614 -24.275  1.00  0.00           C  
ATOM    108  O   PHE A  14     -11.948   1.146 -24.636  1.00  0.00           O  
ATOM    109  CG  PHE A  14      -8.526  -1.577 -23.642  1.00  0.00           C  
ATOM    110  CD1 PHE A  14      -7.208  -1.206 -23.405  1.00  0.00           C  
ATOM    111  CD2 PHE A  14      -8.935  -2.855 -23.282  1.00  0.00           C  
ATOM    112  CE1 PHE A  14      -6.311  -2.095 -22.819  1.00  0.00           C  
ATOM    113  CE2 PHE A  14      -8.045  -3.749 -22.696  1.00  0.00           C  
ATOM    114  CZ  PHE A  14      -6.732  -3.368 -22.466  1.00  0.00           C  
ATOM    115  N   VAL A  15     -10.498   2.695 -23.831  1.00  0.00           N  
ATOM    116  CA  VAL A  15     -11.056   3.800 -24.603  1.00  0.00           C  
ATOM    117  C   VAL A  15     -10.187   4.063 -25.831  1.00  0.00           C  
ATOM    118  CB  VAL A  15     -11.177   5.083 -23.751  1.00  0.00           C  
ATOM    119  O   VAL A  15      -9.144   4.712 -25.733  1.00  0.00           O  
ATOM    120  CG1 VAL A  15     -11.875   6.191 -24.538  1.00  0.00           C  
ATOM    121  CG2 VAL A  15     -11.928   4.792 -22.453  1.00  0.00           C  
ATOM    122  N   ASN A  16     -10.547   3.442 -26.969  1.00  0.00           N  
ATOM    123  CA  ASN A  16      -9.790   3.551 -28.212  1.00  0.00           C  
ATOM    124  C   ASN A  16     -10.291   4.705 -29.076  1.00  0.00           C  
ATOM    125  CB  ASN A  16      -9.851   2.237 -28.995  1.00  0.00           C  
ATOM    126  O   ASN A  16     -11.420   4.673 -29.567  1.00  0.00           O  
ATOM    127  CG  ASN A  16      -9.219   1.081 -28.245  1.00  0.00           C  
ATOM    128  ND2 ASN A  16      -9.706  -0.128 -28.500  1.00  0.00           N  
ATOM    129  OD1 ASN A  16      -8.302   1.273 -27.443  1.00  0.00           O  
ATOM    130  N   ILE A  17      -9.472   5.702 -29.165  1.00  0.00           N  
ATOM    131  CA  ILE A  17      -9.794   6.857 -29.997  1.00  0.00           C  
ATOM    132  C   ILE A  17      -9.113   6.719 -31.357  1.00  0.00           C  
ATOM    133  CB  ILE A  17      -9.373   8.178 -29.317  1.00  0.00           C  
ATOM    134  O   ILE A  17      -7.886   6.642 -31.438  1.00  0.00           O  
ATOM    135  CG1 ILE A  17     -10.055   8.319 -27.952  1.00  0.00           C  
ATOM    136  CG2 ILE A  17      -9.696   9.375 -30.216  1.00  0.00           C  
ATOM    137  CD1 ILE A  17      -9.475   9.422 -27.079  1.00  0.00           C  
ATOM    138  N   THR A  18      -9.873   6.629 -32.407  1.00  0.00           N  
ATOM    139  CA  THR A  18      -9.347   6.475 -33.759  1.00  0.00           C  
ATOM    140  C   THR A  18      -9.637   7.718 -34.597  1.00  0.00           C  
ATOM    141  CB  THR A  18      -9.940   5.235 -34.452  1.00  0.00           C  
ATOM    142  O   THR A  18     -10.797   8.094 -34.777  1.00  0.00           O  
ATOM    143  CG2 THR A  18      -9.282   4.994 -35.806  1.00  0.00           C  
ATOM    144  OG1 THR A  18      -9.733   4.086 -33.622  1.00  0.00           O  
ATOM    145  N   VAL A  19      -8.538   8.306 -35.034  1.00  0.00           N  
ATOM    146  CA  VAL A  19      -8.661   9.476 -35.898  1.00  0.00           C  
ATOM    147  C   VAL A  19      -8.279   9.104 -37.329  1.00  0.00           C  
ATOM    148  CB  VAL A  19      -7.783  10.645 -35.398  1.00  0.00           C  
ATOM    149  O   VAL A  19      -7.159   8.656 -37.583  1.00  0.00           O  
ATOM    150  CG1 VAL A  19      -7.953  11.869 -36.295  1.00  0.00           C  
ATOM    151  CG2 VAL A  19      -8.125  10.988 -33.950  1.00  0.00           C  
ATOM    152  N   SER A  20      -9.226   9.227 -38.264  1.00  0.00           N  
ATOM    153  CA  SER A  20      -8.985   8.996 -39.685  1.00  0.00           C  
ATOM    154  C   SER A  20      -8.988  10.306 -40.466  1.00  0.00           C  
ATOM    155  CB  SER A  20     -10.036   8.047 -40.260  1.00  0.00           C  
ATOM    156  O   SER A  20      -9.944  11.080 -40.385  1.00  0.00           O  
ATOM    157  OG  SER A  20     -10.037   6.813 -39.562  1.00  0.00           O  
ATOM    158  N   ALA A  21      -7.893  10.538 -40.990  1.00  0.00           N  
ATOM    159  CA  ALA A  21      -7.779  11.779 -41.751  1.00  0.00           C  
ATOM    160  C   ALA A  21      -7.220  11.517 -43.147  1.00  0.00           C  
ATOM    161  CB  ALA A  21      -6.899  12.781 -41.008  1.00  0.00           C  
ATOM    162  O   ALA A  21      -6.370  10.643 -43.328  1.00  0.00           O  
ATOM    163  N   ALA A  22      -7.806  12.164 -44.206  1.00  0.00           N  
ATOM    164  CA  ALA A  22      -7.353  12.089 -45.592  1.00  0.00           C  
ATOM    165  C   ALA A  22      -6.891  13.455 -46.093  1.00  0.00           C  
ATOM    166  CB  ALA A  22      -8.464  11.546 -46.487  1.00  0.00           C  
ATOM    167  O   ALA A  22      -7.586  14.457 -45.911  1.00  0.00           O  
ATOM    168  N   PHE A  23      -5.639  13.406 -46.638  1.00  0.00           N  
ATOM    169  CA  PHE A  23      -5.072  14.639 -47.170  1.00  0.00           C  
ATOM    170  C   PHE A  23      -4.990  14.586 -48.692  1.00  0.00           C  
ATOM    171  CB  PHE A  23      -3.682  14.892 -46.578  1.00  0.00           C  
ATOM    172  O   PHE A  23      -4.775  13.519 -49.269  1.00  0.00           O  
ATOM    173  CG  PHE A  23      -3.698  15.227 -45.111  1.00  0.00           C  
ATOM    174  CD1 PHE A  23      -3.726  16.550 -44.686  1.00  0.00           C  
ATOM    175  CD2 PHE A  23      -3.687  14.218 -44.156  1.00  0.00           C  
ATOM    176  CE1 PHE A  23      -3.742  16.863 -43.329  1.00  0.00           C  
ATOM    177  CE2 PHE A  23      -3.702  14.523 -42.799  1.00  0.00           C  
ATOM    178  CZ  PHE A  23      -3.729  15.846 -42.386  1.00  0.00           C  
ATOM    179  N   GLY A  24      -5.393  15.636 -49.309  1.00  0.00           N  
ATOM    180  CA  GLY A  24      -5.313  15.761 -50.755  1.00  0.00           C  
ATOM    181  C   GLY A  24      -4.721  17.082 -51.208  1.00  0.00           C  
ATOM    182  O   GLY A  24      -4.363  17.924 -50.383  1.00  0.00           O  
ATOM    183  N   GLY A  25      -4.335  17.216 -52.342  1.00  0.00           N  
ATOM    184  CA  GLY A  25      -3.770  18.379 -53.009  1.00  0.00           C  
ATOM    185  C   GLY A  25      -2.307  18.208 -53.368  1.00  0.00           C  
ATOM    186  O   GLY A  25      -1.702  17.179 -53.060  1.00  0.00           O  
ATOM    187  N   HIS A  26      -1.813  18.981 -54.340  1.00  0.00           N  
ATOM    188  CA  HIS A  26      -0.479  18.904 -54.925  1.00  0.00           C  
ATOM    189  C   HIS A  26       0.600  18.978 -53.850  1.00  0.00           C  
ATOM    190  CB  HIS A  26      -0.278  20.022 -55.949  1.00  0.00           C  
ATOM    191  O   HIS A  26       1.640  18.325 -53.962  1.00  0.00           O  
ATOM    192  CG  HIS A  26      -0.949  19.763 -57.261  1.00  0.00           C  
ATOM    193  CD2 HIS A  26      -0.482  19.840 -58.529  1.00  0.00           C  
ATOM    194  ND1 HIS A  26      -2.268  19.376 -57.357  1.00  0.00           N  
ATOM    195  CE1 HIS A  26      -2.584  19.224 -58.632  1.00  0.00           C  
ATOM    196  NE2 HIS A  26      -1.517  19.499 -59.364  1.00  0.00           N  
ATOM    197  N   SER A  27       0.168  19.535 -52.654  1.00  0.00           N  
ATOM    198  CA  SER A  27       1.134  19.740 -51.580  1.00  0.00           C  
ATOM    199  C   SER A  27       0.972  18.692 -50.483  1.00  0.00           C  
ATOM    200  CB  SER A  27       0.984  21.141 -50.984  1.00  0.00           C  
ATOM    201  O   SER A  27       1.859  18.521 -49.645  1.00  0.00           O  
ATOM    202  OG  SER A  27      -0.337  21.349 -50.515  1.00  0.00           O  
ATOM    203  N   GLY A  28      -0.135  17.818 -50.614  1.00  0.00           N  
ATOM    204  CA  GLY A  28      -0.430  16.845 -49.574  1.00  0.00           C  
ATOM    205  C   GLY A  28      -0.735  17.481 -48.231  1.00  0.00           C  
ATOM    206  O   GLY A  28      -0.750  16.799 -47.205  1.00  0.00           O  
ATOM    207  N   ALA A  29      -1.008  18.771 -48.269  1.00  0.00           N  
ATOM    208  CA  ALA A  29      -1.160  19.468 -46.994  1.00  0.00           C  
ATOM    209  C   ALA A  29      -2.622  19.823 -46.735  1.00  0.00           C  
ATOM    210  CB  ALA A  29      -0.297  20.728 -46.970  1.00  0.00           C  
ATOM    211  O   ALA A  29      -2.970  20.288 -45.648  1.00  0.00           O  
ATOM    212  N   ASN A  30      -3.520  19.539 -47.647  1.00  0.00           N  
ATOM    213  CA  ASN A  30      -4.909  19.946 -47.459  1.00  0.00           C  
ATOM    214  C   ASN A  30      -5.763  18.796 -46.932  1.00  0.00           C  
ATOM    215  CB  ASN A  30      -5.492  20.485 -48.766  1.00  0.00           C  
ATOM    216  O   ASN A  30      -5.869  17.751 -47.575  1.00  0.00           O  
ATOM    217  CG  ASN A  30      -5.102  21.927 -49.029  1.00  0.00           C  
ATOM    218  ND2 ASN A  30      -5.115  22.323 -50.296  1.00  0.00           N  
ATOM    219  OD1 ASN A  30      -4.790  22.677 -48.101  1.00  0.00           O  
ATOM    220  N   LEU A  31      -6.323  19.011 -45.701  1.00  0.00           N  
ATOM    221  CA  LEU A  31      -7.202  18.010 -45.106  1.00  0.00           C  
ATOM    222  C   LEU A  31      -8.503  17.891 -45.893  1.00  0.00           C  
ATOM    223  CB  LEU A  31      -7.505  18.362 -43.647  1.00  0.00           C  
ATOM    224  O   LEU A  31      -9.242  18.870 -46.031  1.00  0.00           O  
ATOM    225  CG  LEU A  31      -8.346  17.350 -42.865  1.00  0.00           C  
ATOM    226  CD1 LEU A  31      -7.565  16.056 -42.665  1.00  0.00           C  
ATOM    227  CD2 LEU A  31      -8.776  17.935 -41.524  1.00  0.00           C  
ATOM    228  N   ILE A  32      -8.750  16.769 -46.523  1.00  0.00           N  
ATOM    229  CA  ILE A  32      -9.925  16.516 -47.351  1.00  0.00           C  
ATOM    230  C   ILE A  32     -11.070  16.003 -46.479  1.00  0.00           C  
ATOM    231  CB  ILE A  32      -9.615  15.505 -48.478  1.00  0.00           C  
ATOM    232  O   ILE A  32     -12.207  16.461 -46.607  1.00  0.00           O  
ATOM    233  CG1 ILE A  32      -8.495  16.036 -49.379  1.00  0.00           C  
ATOM    234  CG2 ILE A  32     -10.876  15.201 -49.292  1.00  0.00           C  
ATOM    235  CD1 ILE A  32      -7.972  15.019 -50.383  1.00  0.00           C  
ATOM    236  N   ALA A  33     -10.717  15.126 -45.585  1.00  0.00           N  
ATOM    237  CA  ALA A  33     -11.719  14.501 -44.725  1.00  0.00           C  
ATOM    238  C   ALA A  33     -11.093  14.002 -43.425  1.00  0.00           C  
ATOM    239  CB  ALA A  33     -12.406  13.350 -45.456  1.00  0.00           C  
ATOM    240  O   ALA A  33      -9.932  13.588 -43.408  1.00  0.00           O  
ATOM    241  N   SER A  34     -11.836  14.213 -42.342  1.00  0.00           N  
ATOM    242  CA  SER A  34     -11.404  13.659 -41.062  1.00  0.00           C  
ATOM    243  C   SER A  34     -12.581  13.080 -40.284  1.00  0.00           C  
ATOM    244  CB  SER A  34     -10.705  14.729 -40.224  1.00  0.00           C  
ATOM    245  O   SER A  34     -13.682  13.633 -40.312  1.00  0.00           O  
ATOM    246  OG  SER A  34     -11.631  15.708 -39.783  1.00  0.00           O  
ATOM    247  N   ASP A  35     -12.411  11.917 -39.786  1.00  0.00           N  
ATOM    248  CA  ASP A  35     -13.405  11.256 -38.945  1.00  0.00           C  
ATOM    249  C   ASP A  35     -12.770  10.714 -37.667  1.00  0.00           C  
ATOM    250  CB  ASP A  35     -14.090  10.124 -39.713  1.00  0.00           C  
ATOM    251  O   ASP A  35     -11.649  10.201 -37.694  1.00  0.00           O  
ATOM    252  CG  ASP A  35     -15.335   9.604 -39.016  1.00  0.00           C  
ATOM    253  OD1 ASP A  35     -15.926  10.337 -38.195  1.00  0.00           O  
ATOM    254  OD2 ASP A  35     -15.727   8.449 -39.290  1.00  0.00           O  
ATOM    255  N   THR A  36     -13.470  10.964 -36.562  1.00  0.00           N  
ATOM    256  CA  THR A  36     -12.991  10.470 -35.275  1.00  0.00           C  
ATOM    257  C   THR A  36     -14.055   9.612 -34.595  1.00  0.00           C  
ATOM    258  CB  THR A  36     -12.592  11.630 -34.345  1.00  0.00           C  
ATOM    259  O   THR A  36     -15.227   9.989 -34.550  1.00  0.00           O  
ATOM    260  CG2 THR A  36     -12.003  11.110 -33.038  1.00  0.00           C  
ATOM    261  OG1 THR A  36     -11.618  12.449 -35.002  1.00  0.00           O  
ATOM    262  N   THR A  37     -13.611   8.453 -34.135  1.00  0.00           N  
ATOM    263  CA  THR A  37     -14.522   7.574 -33.410  1.00  0.00           C  
ATOM    264  C   THR A  37     -13.913   7.141 -32.080  1.00  0.00           C  
ATOM    265  CB  THR A  37     -14.879   6.330 -34.244  1.00  0.00           C  
ATOM    266  O   THR A  37     -12.690   7.124 -31.928  1.00  0.00           O  
ATOM    267  CG2 THR A  37     -15.518   6.721 -35.572  1.00  0.00           C  
ATOM    268  OG1 THR A  37     -13.687   5.578 -34.504  1.00  0.00           O  
ATOM    269  N   ILE A  38     -14.799   6.936 -31.059  1.00  0.00           N  
ATOM    270  CA  ILE A  38     -14.431   6.392 -29.756  1.00  0.00           C  
ATOM    271  C   ILE A  38     -15.016   4.990 -29.599  1.00  0.00           C  
ATOM    272  CB  ILE A  38     -14.911   7.305 -28.606  1.00  0.00           C  
ATOM    273  O   ILE A  38     -16.230   4.830 -29.455  1.00  0.00           O  
ATOM    274  CG1 ILE A  38     -14.432   8.743 -28.831  1.00  0.00           C  
ATOM    275  CG2 ILE A  38     -14.428   6.771 -27.255  1.00  0.00           C  
ATOM    276  CD1 ILE A  38     -15.363   9.803 -28.258  1.00  0.00           C  
ATOM    277  N   ASN A  39     -14.087   3.990 -29.725  1.00  0.00           N  
ATOM    278  CA  ASN A  39     -14.528   2.599 -29.744  1.00  0.00           C  
ATOM    279  C   ASN A  39     -15.576   2.357 -30.827  1.00  0.00           C  
ATOM    280  CB  ASN A  39     -15.076   2.190 -28.375  1.00  0.00           C  
ATOM    281  O   ASN A  39     -16.513   1.583 -30.629  1.00  0.00           O  
ATOM    282  CG  ASN A  39     -13.985   2.032 -27.333  1.00  0.00           C  
ATOM    283  ND2 ASN A  39     -14.385   1.846 -26.081  1.00  0.00           N  
ATOM    284  OD1 ASN A  39     -12.795   2.078 -27.652  1.00  0.00           O  
ATOM    285  N   GLY A  40     -15.560   3.179 -31.823  1.00  0.00           N  
ATOM    286  CA  GLY A  40     -16.491   3.050 -32.932  1.00  0.00           C  
ATOM    287  C   GLY A  40     -17.739   3.896 -32.764  1.00  0.00           C  
ATOM    288  O   GLY A  40     -18.611   3.905 -33.635  1.00  0.00           O  
ATOM    289  N   PHE A  41     -17.914   4.541 -31.662  1.00  0.00           N  
ATOM    290  CA  PHE A  41     -19.081   5.369 -31.385  1.00  0.00           C  
ATOM    291  C   PHE A  41     -18.695   6.842 -31.310  1.00  0.00           C  
ATOM    292  CB  PHE A  41     -19.752   4.936 -30.078  1.00  0.00           C  
ATOM    293  O   PHE A  41     -17.513   7.183 -31.374  1.00  0.00           O  
ATOM    294  CG  PHE A  41     -20.176   3.492 -30.063  1.00  0.00           C  
ATOM    295  CD1 PHE A  41     -21.400   3.107 -30.596  1.00  0.00           C  
ATOM    296  CD2 PHE A  41     -19.349   2.519 -29.515  1.00  0.00           C  
ATOM    297  CE1 PHE A  41     -21.795   1.771 -30.584  1.00  0.00           C  
ATOM    298  CE2 PHE A  41     -19.737   1.183 -29.499  1.00  0.00           C  
ATOM    299  CZ  PHE A  41     -20.961   0.810 -30.033  1.00  0.00           C  
ATOM    300  N   SER A  42     -19.695   7.784 -31.223  1.00  0.00           N  
ATOM    301  CA  SER A  42     -19.446   9.219 -31.120  1.00  0.00           C  
ATOM    302  C   SER A  42     -19.152   9.626 -29.680  1.00  0.00           C  
ATOM    303  CB  SER A  42     -20.642  10.011 -31.649  1.00  0.00           C  
ATOM    304  O   SER A  42     -18.548  10.672 -29.436  1.00  0.00           O  
ATOM    305  OG  SER A  42     -21.821   9.676 -30.938  1.00  0.00           O  
ATOM    306  N   SER A  43     -19.544   8.755 -28.702  1.00  0.00           N  
ATOM    307  CA  SER A  43     -19.324   9.048 -27.290  1.00  0.00           C  
ATOM    308  C   SER A  43     -19.167   7.767 -26.477  1.00  0.00           C  
ATOM    309  CB  SER A  43     -20.479   9.879 -26.728  1.00  0.00           C  
ATOM    310  O   SER A  43     -19.667   6.712 -26.870  1.00  0.00           O  
ATOM    311  OG  SER A  43     -21.666   9.107 -26.659  1.00  0.00           O  
ATOM    312  N   PHE A  44     -18.362   7.819 -25.460  1.00  0.00           N  
ATOM    313  CA  PHE A  44     -18.115   6.661 -24.608  1.00  0.00           C  
ATOM    314  C   PHE A  44     -17.865   7.093 -23.167  1.00  0.00           C  
ATOM    315  CB  PHE A  44     -16.922   5.853 -25.129  1.00  0.00           C  
ATOM    316  O   PHE A  44     -17.051   7.982 -22.913  1.00  0.00           O  
ATOM    317  CG  PHE A  44     -16.658   4.592 -24.352  1.00  0.00           C  
ATOM    318  CD1 PHE A  44     -15.743   4.581 -23.307  1.00  0.00           C  
ATOM    319  CD2 PHE A  44     -17.327   3.415 -24.667  1.00  0.00           C  
ATOM    320  CE1 PHE A  44     -15.496   3.415 -22.586  1.00  0.00           C  
ATOM    321  CE2 PHE A  44     -17.086   2.246 -23.952  1.00  0.00           C  
ATOM    322  CZ  PHE A  44     -16.169   2.247 -22.912  1.00  0.00           C  
ATOM    323  N   CYS A  45     -18.630   6.494 -22.227  1.00  0.00           N  
ATOM    324  CA  CYS A  45     -18.412   6.722 -20.802  1.00  0.00           C  
ATOM    325  C   CYS A  45     -17.854   5.474 -20.129  1.00  0.00           C  
ATOM    326  CB  CYS A  45     -19.714   7.141 -20.121  1.00  0.00           C  
ATOM    327  O   CYS A  45     -18.393   4.379 -20.298  1.00  0.00           O  
ATOM    328  SG  CYS A  45     -20.378   8.710 -20.721  1.00  0.00           S  
ATOM    329  N   VAL A  46     -16.827   5.642 -19.388  1.00  0.00           N  
ATOM    330  CA  VAL A  46     -16.148   4.543 -18.709  1.00  0.00           C  
ATOM    331  C   VAL A  46     -17.039   3.992 -17.598  1.00  0.00           C  
ATOM    332  CB  VAL A  46     -14.787   4.988 -18.130  1.00  0.00           C  
ATOM    333  O   VAL A  46     -17.519   4.745 -16.748  1.00  0.00           O  
ATOM    334  CG1 VAL A  46     -14.141   3.853 -17.337  1.00  0.00           C  
ATOM    335  CG2 VAL A  46     -13.859   5.458 -19.248  1.00  0.00           C  
ATOM    336  N   ASP A  47     -17.272   2.704 -17.712  1.00  0.00           N  
ATOM    337  CA  ASP A  47     -18.139   2.074 -16.721  1.00  0.00           C  
ATOM    338  C   ASP A  47     -17.376   1.031 -15.907  1.00  0.00           C  
ATOM    339  CB  ASP A  47     -19.349   1.429 -17.400  1.00  0.00           C  
ATOM    340  O   ASP A  47     -17.980   0.236 -15.185  1.00  0.00           O  
ATOM    341  CG  ASP A  47     -18.964   0.355 -18.402  1.00  0.00           C  
ATOM    342  OD1 ASP A  47     -17.754   0.124 -18.614  1.00  0.00           O  
ATOM    343  OD2 ASP A  47     -19.878  -0.263 -18.988  1.00  0.00           O  
ATOM    344  N   THR A  48     -16.082   0.937 -16.104  1.00  0.00           N  
ATOM    345  CA  THR A  48     -15.230   0.032 -15.340  1.00  0.00           C  
ATOM    346  C   THR A  48     -14.366   0.809 -14.350  1.00  0.00           C  
ATOM    347  CB  THR A  48     -14.329  -0.804 -16.267  1.00  0.00           C  
ATOM    348  O   THR A  48     -14.321   2.040 -14.391  1.00  0.00           O  
ATOM    349  CG2 THR A  48     -15.160  -1.638 -17.236  1.00  0.00           C  
ATOM    350  OG1 THR A  48     -13.480   0.074 -17.016  1.00  0.00           O  
ATOM    351  N   ARG A  49     -13.712   0.150 -13.494  1.00  0.00           N  
ATOM    352  CA  ARG A  49     -12.914   0.776 -12.445  1.00  0.00           C  
ATOM    353  C   ARG A  49     -11.578   1.268 -12.994  1.00  0.00           C  
ATOM    354  CB  ARG A  49     -12.678  -0.202 -11.292  1.00  0.00           C  
ATOM    355  O   ARG A  49     -10.962   2.171 -12.424  1.00  0.00           O  
ATOM    356  CG  ARG A  49     -13.923  -0.501 -10.473  1.00  0.00           C  
ATOM    357  CD  ARG A  49     -13.584  -1.202  -9.165  1.00  0.00           C  
ATOM    358  NE  ARG A  49     -14.777  -1.441  -8.357  1.00  0.00           N  
ATOM    359  NH1 ARG A  49     -13.634  -2.364  -6.574  1.00  0.00           N  
ATOM    360  NH2 ARG A  49     -15.916  -2.159  -6.497  1.00  0.00           N  
ATOM    361  CZ  ARG A  49     -14.773  -1.987  -7.145  1.00  0.00           C  
ATOM    362  N   GLN A  50     -11.081   0.552 -13.941  1.00  0.00           N  
ATOM    363  CA  GLN A  50      -9.838   0.930 -14.606  1.00  0.00           C  
ATOM    364  C   GLN A  50     -10.039   1.063 -16.113  1.00  0.00           C  
ATOM    365  CB  GLN A  50      -8.738  -0.091 -14.311  1.00  0.00           C  
ATOM    366  O   GLN A  50     -10.864   0.361 -16.699  1.00  0.00           O  
ATOM    367  CG  GLN A  50      -8.386  -0.207 -12.834  1.00  0.00           C  
ATOM    368  CD  GLN A  50      -7.304  -1.237 -12.567  1.00  0.00           C  
ATOM    369  NE2 GLN A  50      -6.770  -1.233 -11.351  1.00  0.00           N  
ATOM    370  OE1 GLN A  50      -6.953  -2.029 -13.446  1.00  0.00           O  
ATOM    371  N   PHE A  51      -9.401   2.018 -16.672  1.00  0.00           N  
ATOM    372  CA  PHE A  51      -9.467   2.170 -18.121  1.00  0.00           C  
ATOM    373  C   PHE A  51      -8.141   2.681 -18.673  1.00  0.00           C  
ATOM    374  CB  PHE A  51     -10.600   3.123 -18.512  1.00  0.00           C  
ATOM    375  O   PHE A  51      -7.295   3.166 -17.919  1.00  0.00           O  
ATOM    376  CG  PHE A  51     -10.299   4.571 -18.231  1.00  0.00           C  
ATOM    377  CD1 PHE A  51     -10.463   5.095 -16.954  1.00  0.00           C  
ATOM    378  CD2 PHE A  51      -9.853   5.409 -19.245  1.00  0.00           C  
ATOM    379  CE1 PHE A  51     -10.186   6.434 -16.692  1.00  0.00           C  
ATOM    380  CE2 PHE A  51      -9.574   6.748 -18.991  1.00  0.00           C  
ATOM    381  CZ  PHE A  51      -9.741   7.260 -17.714  1.00  0.00           C  
ATOM    382  N   THR A  52      -7.907   2.400 -19.885  1.00  0.00           N  
ATOM    383  CA  THR A  52      -6.761   2.907 -20.632  1.00  0.00           C  
ATOM    384  C   THR A  52      -7.213   3.585 -21.923  1.00  0.00           C  
ATOM    385  CB  THR A  52      -5.767   1.778 -20.963  1.00  0.00           C  
ATOM    386  O   THR A  52      -8.028   3.035 -22.666  1.00  0.00           O  
ATOM    387  CG2 THR A  52      -4.551   2.318 -21.709  1.00  0.00           C  
ATOM    388  OG1 THR A  52      -5.332   1.160 -19.747  1.00  0.00           O  
ATOM    389  N   ILE A  53      -6.703   4.797 -22.082  1.00  0.00           N  
ATOM    390  CA  ILE A  53      -7.010   5.517 -23.313  1.00  0.00           C  
ATOM    391  C   ILE A  53      -5.906   5.277 -24.340  1.00  0.00           C  
ATOM    392  CB  ILE A  53      -7.182   7.031 -23.054  1.00  0.00           C  
ATOM    393  O   ILE A  53      -4.720   5.393 -24.024  1.00  0.00           O  
ATOM    394  CG1 ILE A  53      -8.378   7.283 -22.130  1.00  0.00           C  
ATOM    395  CG2 ILE A  53      -7.340   7.790 -24.375  1.00  0.00           C  
ATOM    396  CD1 ILE A  53      -8.590   8.748 -21.775  1.00  0.00           C  
ATOM    397  N   SER A  54      -6.317   4.867 -25.509  1.00  0.00           N  
ATOM    398  CA  SER A  54      -5.394   4.698 -26.627  1.00  0.00           C  
ATOM    399  C   SER A  54      -5.812   5.547 -27.823  1.00  0.00           C  
ATOM    400  CB  SER A  54      -5.313   3.227 -27.038  1.00  0.00           C  
ATOM    401  O   SER A  54      -6.998   5.626 -28.150  1.00  0.00           O  
ATOM    402  OG  SER A  54      -4.845   2.430 -25.965  1.00  0.00           O  
ATOM    403  N   LEU A  55      -4.826   6.259 -28.357  1.00  0.00           N  
ATOM    404  CA  LEU A  55      -5.050   7.128 -29.507  1.00  0.00           C  
ATOM    405  C   LEU A  55      -4.428   6.534 -30.767  1.00  0.00           C  
ATOM    406  CB  LEU A  55      -4.473   8.522 -29.247  1.00  0.00           C  
ATOM    407  O   LEU A  55      -3.239   6.206 -30.781  1.00  0.00           O  
ATOM    408  CG  LEU A  55      -4.650   9.549 -30.367  1.00  0.00           C  
ATOM    409  CD1 LEU A  55      -6.130   9.844 -30.585  1.00  0.00           C  
ATOM    410  CD2 LEU A  55      -3.886  10.828 -30.045  1.00  0.00           C  
ATOM    411  N   PHE A  56      -5.250   6.278 -31.789  1.00  0.00           N  
ATOM    412  CA  PHE A  56      -4.798   5.739 -33.067  1.00  0.00           C  
ATOM    413  C   PHE A  56      -5.052   6.734 -34.194  1.00  0.00           C  
ATOM    414  CB  PHE A  56      -5.499   4.412 -33.369  1.00  0.00           C  
ATOM    415  O   PHE A  56      -6.141   7.302 -34.293  1.00  0.00           O  
ATOM    416  CG  PHE A  56      -5.288   3.359 -32.315  1.00  0.00           C  
ATOM    417  CD1 PHE A  56      -4.174   2.529 -32.354  1.00  0.00           C  
ATOM    418  CD2 PHE A  56      -6.205   3.200 -31.283  1.00  0.00           C  
ATOM    419  CE1 PHE A  56      -3.977   1.555 -31.379  1.00  0.00           C  
ATOM    420  CE2 PHE A  56      -6.014   2.229 -30.305  1.00  0.00           C  
ATOM    421  CZ  PHE A  56      -4.900   1.405 -30.354  1.00  0.00           C  
ATOM    422  N   TYR A  57      -4.012   6.974 -35.054  1.00  0.00           N  
ATOM    423  CA  TYR A  57      -4.153   7.839 -36.221  1.00  0.00           C  
ATOM    424  C   TYR A  57      -4.100   7.028 -37.510  1.00  0.00           C  
ATOM    425  CB  TYR A  57      -3.058   8.909 -36.232  1.00  0.00           C  
ATOM    426  O   TYR A  57      -3.188   6.222 -37.707  1.00  0.00           O  
ATOM    427  CG  TYR A  57      -3.197   9.932 -35.130  1.00  0.00           C  
ATOM    428  CD1 TYR A  57      -3.957  11.085 -35.315  1.00  0.00           C  
ATOM    429  CD2 TYR A  57      -2.569   9.748 -33.903  1.00  0.00           C  
ATOM    430  CE1 TYR A  57      -4.087  12.031 -34.303  1.00  0.00           C  
ATOM    431  CE2 TYR A  57      -2.691  10.687 -32.885  1.00  0.00           C  
ATOM    432  OH  TYR A  57      -3.576  12.756 -32.088  1.00  0.00           O  
ATOM    433  CZ  TYR A  57      -3.452  11.823 -33.093  1.00  0.00           C  
ATOM    434  N   ASN A  58      -5.124   7.099 -38.319  1.00  0.00           N  
ATOM    435  CA  ASN A  58      -5.143   6.523 -39.660  1.00  0.00           C  
ATOM    436  C   ASN A  58      -5.162   7.606 -40.735  1.00  0.00           C  
ATOM    437  CB  ASN A  58      -6.344   5.589 -39.826  1.00  0.00           C  
ATOM    438  O   ASN A  58      -6.219   8.154 -41.051  1.00  0.00           O  
ATOM    439  CG  ASN A  58      -6.242   4.721 -41.065  1.00  0.00           C  
ATOM    440  ND2 ASN A  58      -7.211   3.832 -41.247  1.00  0.00           N  
ATOM    441  OD1 ASN A  58      -5.300   4.849 -41.851  1.00  0.00           O  
ATOM    442  N   VAL A  59      -3.951   7.988 -41.158  1.00  0.00           N  
ATOM    443  CA  VAL A  59      -3.836   9.079 -42.120  1.00  0.00           C  
ATOM    444  C   VAL A  59      -3.515   8.517 -43.504  1.00  0.00           C  
ATOM    445  CB  VAL A  59      -2.755  10.099 -41.695  1.00  0.00           C  
ATOM    446  O   VAL A  59      -2.573   7.737 -43.660  1.00  0.00           O  
ATOM    447  CG1 VAL A  59      -2.698  11.266 -42.679  1.00  0.00           C  
ATOM    448  CG2 VAL A  59      -3.025  10.602 -40.279  1.00  0.00           C  
ATOM    449  N   THR A  60      -4.382   8.712 -44.479  1.00  0.00           N  
ATOM    450  CA  THR A  60      -4.152   8.285 -45.855  1.00  0.00           C  
ATOM    451  C   THR A  60      -3.691   9.458 -46.715  1.00  0.00           C  
ATOM    452  CB  THR A  60      -5.422   7.664 -46.466  1.00  0.00           C  
ATOM    453  O   THR A  60      -4.081  10.602 -46.474  1.00  0.00           O  
ATOM    454  CG2 THR A  60      -5.760   6.335 -45.799  1.00  0.00           C  
ATOM    455  OG1 THR A  60      -6.520   8.567 -46.291  1.00  0.00           O  
ATOM    456  N   ASN A  61      -2.589   9.266 -47.507  1.00  0.00           N  
ATOM    457  CA  ASN A  61      -2.069  10.200 -48.501  1.00  0.00           C  
ATOM    458  C   ASN A  61      -1.224  11.294 -47.854  1.00  0.00           C  
ATOM    459  CB  ASN A  61      -3.213  10.819 -49.307  1.00  0.00           C  
ATOM    460  O   ASN A  61      -1.258  12.447 -48.287  1.00  0.00           O  
ATOM    461  CG  ASN A  61      -3.871   9.825 -50.245  1.00  0.00           C  
ATOM    462  ND2 ASN A  61      -5.140  10.057 -50.558  1.00  0.00           N  
ATOM    463  OD1 ASN A  61      -3.243   8.858 -50.684  1.00  0.00           O  
ATOM    464  N   SER A  62      -0.472  10.937 -46.772  1.00  0.00           N  
ATOM    465  CA  SER A  62       0.194  11.962 -45.975  1.00  0.00           C  
ATOM    466  C   SER A  62       1.697  11.714 -45.898  1.00  0.00           C  
ATOM    467  CB  SER A  62      -0.395  12.012 -44.565  1.00  0.00           C  
ATOM    468  O   SER A  62       2.134  10.665 -45.422  1.00  0.00           O  
ATOM    469  OG  SER A  62      -0.173  10.789 -43.883  1.00  0.00           O  
ATOM    470  N   TYR A  63       2.465  12.042 -46.883  1.00  0.00           N  
ATOM    471  CA  TYR A  63       3.911  12.025 -46.690  1.00  0.00           C  
ATOM    472  C   TYR A  63       4.342  13.104 -45.703  1.00  0.00           C  
ATOM    473  CB  TYR A  63       4.635  12.219 -48.025  1.00  0.00           C  
ATOM    474  O   TYR A  63       3.923  14.258 -45.814  1.00  0.00           O  
ATOM    475  CG  TYR A  63       4.645  10.985 -48.895  1.00  0.00           C  
ATOM    476  CD1 TYR A  63       5.592   9.982 -48.703  1.00  0.00           C  
ATOM    477  CD2 TYR A  63       3.709  10.821 -49.911  1.00  0.00           C  
ATOM    478  CE1 TYR A  63       5.607   8.844 -49.504  1.00  0.00           C  
ATOM    479  CE2 TYR A  63       3.714   9.688 -50.717  1.00  0.00           C  
ATOM    480  OH  TYR A  63       4.675   7.582 -51.301  1.00  0.00           O  
ATOM    481  CZ  TYR A  63       4.665   8.706 -50.506  1.00  0.00           C  
ATOM    482  N   GLY A  64       4.648  12.587 -44.346  1.00  0.00           N  
ATOM    483  CA  GLY A  64       5.418  13.457 -43.471  1.00  0.00           C  
ATOM    484  C   GLY A  64       4.587  14.078 -42.365  1.00  0.00           C  
ATOM    485  O   GLY A  64       4.921  15.149 -41.856  1.00  0.00           O  
ATOM    486  N   TYR A  65       3.478  13.484 -41.996  1.00  0.00           N  
ATOM    487  CA  TYR A  65       2.698  14.100 -40.928  1.00  0.00           C  
ATOM    488  C   TYR A  65       2.999  13.444 -39.585  1.00  0.00           C  
ATOM    489  CB  TYR A  65       1.200  14.004 -41.232  1.00  0.00           C  
ATOM    490  O   TYR A  65       3.231  12.235 -39.517  1.00  0.00           O  
ATOM    491  CG  TYR A  65       0.730  14.980 -42.283  1.00  0.00           C  
ATOM    492  CD1 TYR A  65       0.100  16.170 -41.925  1.00  0.00           C  
ATOM    493  CD2 TYR A  65       0.913  14.714 -43.636  1.00  0.00           C  
ATOM    494  CE1 TYR A  65      -0.336  17.072 -42.891  1.00  0.00           C  
ATOM    495  CE2 TYR A  65       0.481  15.608 -44.610  1.00  0.00           C  
ATOM    496  OH  TYR A  65      -0.571  17.671 -45.188  1.00  0.00           O  
ATOM    497  CZ  TYR A  65      -0.141  16.783 -44.228  1.00  0.00           C  
ATOM    498  N   VAL A  66       3.224  14.224 -38.545  1.00  0.00           N  
ATOM    499  CA  VAL A  66       3.290  13.810 -37.148  1.00  0.00           C  
ATOM    500  C   VAL A  66       2.043  14.288 -36.407  1.00  0.00           C  
ATOM    501  CB  VAL A  66       4.562  14.350 -36.455  1.00  0.00           C  
ATOM    502  O   VAL A  66       1.595  15.420 -36.600  1.00  0.00           O  
ATOM    503  CG1 VAL A  66       4.617  13.895 -34.998  1.00  0.00           C  
ATOM    504  CG2 VAL A  66       5.812  13.897 -37.207  1.00  0.00           C  
ATOM    505  N   SER A  67       1.364  13.358 -35.892  1.00  0.00           N  
ATOM    506  CA  SER A  67       0.144  13.703 -35.169  1.00  0.00           C  
ATOM    507  C   SER A  67       0.416  13.879 -33.678  1.00  0.00           C  
ATOM    508  CB  SER A  67      -0.925  12.630 -35.377  1.00  0.00           C  
ATOM    509  O   SER A  67       1.141  13.084 -33.077  1.00  0.00           O  
ATOM    510  OG  SER A  67      -1.160  12.416 -36.759  1.00  0.00           O  
ATOM    511  N   LYS A  68       0.067  14.993 -33.245  1.00  0.00           N  
ATOM    512  CA  LYS A  68       0.211  15.314 -31.828  1.00  0.00           C  
ATOM    513  C   LYS A  68      -1.079  15.903 -31.263  1.00  0.00           C  
ATOM    514  CB  LYS A  68       1.370  16.290 -31.614  1.00  0.00           C  
ATOM    515  O   LYS A  68      -1.935  16.371 -32.016  1.00  0.00           O  
ATOM    516  CG  LYS A  68       2.746  15.653 -31.735  1.00  0.00           C  
ATOM    517  CD  LYS A  68       3.845  16.606 -31.286  1.00  0.00           C  
ATOM    518  CE  LYS A  68       5.224  15.970 -31.410  1.00  0.00           C  
ATOM    519  NZ  LYS A  68       6.297  16.870 -30.892  1.00  0.00           N  
ATOM    520  N   SER A  69      -1.277  15.678 -29.958  1.00  0.00           N  
ATOM    521  CA  SER A  69      -2.341  16.383 -29.251  1.00  0.00           C  
ATOM    522  C   SER A  69      -1.897  17.782 -28.836  1.00  0.00           C  
ATOM    523  CB  SER A  69      -2.781  15.593 -28.018  1.00  0.00           C  
ATOM    524  O   SER A  69      -0.786  17.962 -28.334  1.00  0.00           O  
ATOM    525  OG  SER A  69      -1.774  15.613 -27.021  1.00  0.00           O  
ATOM    526  N   GLN A  70      -2.295  18.913 -29.633  1.00  0.00           N  
ATOM    527  CA  GLN A  70      -1.607  20.163 -29.327  1.00  0.00           C  
ATOM    528  C   GLN A  70      -2.598  21.313 -29.171  1.00  0.00           C  
ATOM    529  CB  GLN A  70      -0.585  20.495 -30.416  1.00  0.00           C  
ATOM    530  O   GLN A  70      -3.405  21.569 -30.066  1.00  0.00           O  
ATOM    531  CG  GLN A  70       0.619  21.279 -29.911  1.00  0.00           C  
ATOM    532  CD  GLN A  70       1.702  21.434 -30.963  1.00  0.00           C  
ATOM    533  NE2 GLN A  70       2.903  21.799 -30.527  1.00  0.00           N  
ATOM    534  OE1 GLN A  70       1.461  21.226 -32.155  1.00  0.00           O  
ATOM    535  N   ASP A  71      -3.560  21.325 -28.170  1.00  0.00           N  
ATOM    536  CA  ASP A  71      -4.293  22.392 -27.496  1.00  0.00           C  
ATOM    537  C   ASP A  71      -5.421  21.825 -26.635  1.00  0.00           C  
ATOM    538  CB  ASP A  71      -4.858  23.382 -28.517  1.00  0.00           C  
ATOM    539  O   ASP A  71      -6.233  21.031 -27.112  1.00  0.00           O  
ATOM    540  CG  ASP A  71      -3.910  24.530 -28.817  1.00  0.00           C  
ATOM    541  OD1 ASP A  71      -2.953  24.749 -28.043  1.00  0.00           O  
ATOM    542  OD2 ASP A  71      -4.124  25.224 -29.834  1.00  0.00           O  
ATOM    543  N   SER A  72      -5.304  21.989 -25.279  1.00  0.00           N  
ATOM    544  CA  SER A  72      -6.307  21.424 -24.380  1.00  0.00           C  
ATOM    545  C   SER A  72      -6.705  22.424 -23.299  1.00  0.00           C  
ATOM    546  CB  SER A  72      -5.785  20.141 -23.733  1.00  0.00           C  
ATOM    547  O   SER A  72      -5.880  23.220 -22.848  1.00  0.00           O  
ATOM    548  OG  SER A  72      -6.594  19.769 -22.630  1.00  0.00           O  
ATOM    549  N   ASN A  73      -7.927  22.607 -23.045  1.00  0.00           N  
ATOM    550  CA  ASN A  73      -8.400  23.328 -21.868  1.00  0.00           C  
ATOM    551  C   ASN A  73      -8.710  22.377 -20.715  1.00  0.00           C  
ATOM    552  CB  ASN A  73      -9.634  24.166 -22.211  1.00  0.00           C  
ATOM    553  O   ASN A  73      -9.282  22.787 -19.703  1.00  0.00           O  
ATOM    554  CG  ASN A  73     -10.822  23.317 -22.617  1.00  0.00           C  
ATOM    555  ND2 ASN A  73     -11.932  23.969 -22.945  1.00  0.00           N  
ATOM    556  OD1 ASN A  73     -10.744  22.086 -22.634  1.00  0.00           O  
ATOM    557  N   CYS A  74      -8.321  21.125 -20.932  1.00  0.00           N  
ATOM    558  CA  CYS A  74      -8.511  20.131 -19.882  1.00  0.00           C  
ATOM    559  C   CYS A  74      -7.340  20.139 -18.905  1.00  0.00           C  
ATOM    560  CB  CYS A  74      -8.674  18.737 -20.486  1.00  0.00           C  
ATOM    561  O   CYS A  74      -6.219  20.486 -19.278  1.00  0.00           O  
ATOM    562  SG  CYS A  74     -10.160  18.550 -21.495  1.00  0.00           S  
ATOM    563  N   PRO A  75      -7.606  19.937 -17.577  1.00  0.00           N  
ATOM    564  CA  PRO A  75      -6.537  19.886 -16.578  1.00  0.00           C  
ATOM    565  C   PRO A  75      -5.636  18.663 -16.740  1.00  0.00           C  
ATOM    566  CB  PRO A  75      -7.297  19.833 -15.251  1.00  0.00           C  
ATOM    567  O   PRO A  75      -4.811  18.380 -15.868  1.00  0.00           O  
ATOM    568  CG  PRO A  75      -8.590  19.158 -15.578  1.00  0.00           C  
ATOM    569  CD  PRO A  75      -8.981  19.531 -16.979  1.00  0.00           C  
ATOM    570  N   PHE A  76      -5.793  17.900 -17.835  1.00  0.00           N  
ATOM    571  CA  PHE A  76      -4.980  16.714 -18.074  1.00  0.00           C  
ATOM    572  C   PHE A  76      -4.676  16.556 -19.560  1.00  0.00           C  
ATOM    573  CB  PHE A  76      -5.685  15.461 -17.547  1.00  0.00           C  
ATOM    574  O   PHE A  76      -5.294  17.215 -20.398  1.00  0.00           O  
ATOM    575  CG  PHE A  76      -7.120  15.342 -17.984  1.00  0.00           C  
ATOM    576  CD1 PHE A  76      -8.156  15.626 -17.101  1.00  0.00           C  
ATOM    577  CD2 PHE A  76      -7.434  14.947 -19.278  1.00  0.00           C  
ATOM    578  CE1 PHE A  76      -9.485  15.517 -17.503  1.00  0.00           C  
ATOM    579  CE2 PHE A  76      -8.759  14.836 -19.687  1.00  0.00           C  
ATOM    580  CZ  PHE A  76      -9.785  15.121 -18.798  1.00  0.00           C  
ATOM    581  N   THR A  77      -3.667  15.815 -19.933  1.00  0.00           N  
ATOM    582  CA  THR A  77      -3.383  15.350 -21.286  1.00  0.00           C  
ATOM    583  C   THR A  77      -3.835  13.903 -21.467  1.00  0.00           C  
ATOM    584  CB  THR A  77      -1.883  15.467 -21.614  1.00  0.00           C  
ATOM    585  O   THR A  77      -4.188  13.232 -20.496  1.00  0.00           O  
ATOM    586  CG2 THR A  77      -1.371  16.878 -21.352  1.00  0.00           C  
ATOM    587  OG1 THR A  77      -1.149  14.545 -20.800  1.00  0.00           O  
ATOM    588  N   LEU A  78      -4.044  13.464 -22.706  1.00  0.00           N  
ATOM    589  CA  LEU A  78      -4.446  12.082 -22.944  1.00  0.00           C  
ATOM    590  C   LEU A  78      -3.468  11.111 -22.290  1.00  0.00           C  
ATOM    591  CB  LEU A  78      -4.536  11.800 -24.446  1.00  0.00           C  
ATOM    592  O   LEU A  78      -3.879  10.093 -21.729  1.00  0.00           O  
ATOM    593  CG  LEU A  78      -5.732  12.408 -25.180  1.00  0.00           C  
ATOM    594  CD1 LEU A  78      -5.620  12.151 -26.679  1.00  0.00           C  
ATOM    595  CD2 LEU A  78      -7.039  11.845 -24.632  1.00  0.00           C  
ATOM    596  N   GLN A  79      -2.202  11.512 -22.270  1.00  0.00           N  
ATOM    597  CA  GLN A  79      -1.162  10.677 -21.679  1.00  0.00           C  
ATOM    598  C   GLN A  79      -1.254  10.681 -20.155  1.00  0.00           C  
ATOM    599  CB  GLN A  79       0.224  11.149 -22.122  1.00  0.00           C  
ATOM    600  O   GLN A  79      -1.131   9.633 -19.518  1.00  0.00           O  
ATOM    601  CG  GLN A  79       1.353  10.214 -21.712  1.00  0.00           C  
ATOM    602  CD  GLN A  79       2.681  10.582 -22.347  1.00  0.00           C  
ATOM    603  NE2 GLN A  79       3.751   9.930 -21.904  1.00  0.00           N  
ATOM    604  OE1 GLN A  79       2.744  11.444 -23.228  1.00  0.00           O  
ATOM    605  N   SER A  80      -1.493  11.834 -19.603  1.00  0.00           N  
ATOM    606  CA  SER A  80      -1.527  11.987 -18.152  1.00  0.00           C  
ATOM    607  C   SER A  80      -2.713  11.243 -17.546  1.00  0.00           C  
ATOM    608  CB  SER A  80      -1.594  13.466 -17.770  1.00  0.00           C  
ATOM    609  O   SER A  80      -2.658  10.813 -16.393  1.00  0.00           O  
ATOM    610  OG  SER A  80      -2.833  14.031 -18.161  1.00  0.00           O  
ATOM    611  N   VAL A  81      -3.777  11.086 -18.384  1.00  0.00           N  
ATOM    612  CA  VAL A  81      -4.951  10.363 -17.907  1.00  0.00           C  
ATOM    613  C   VAL A  81      -4.583   8.908 -17.625  1.00  0.00           C  
ATOM    614  CB  VAL A  81      -6.112  10.430 -18.926  1.00  0.00           C  
ATOM    615  O   VAL A  81      -5.075   8.312 -16.665  1.00  0.00           O  
ATOM    616  CG1 VAL A  81      -7.236   9.477 -18.527  1.00  0.00           C  
ATOM    617  CG2 VAL A  81      -6.636  11.860 -19.043  1.00  0.00           C  
ATOM    618  N   ASN A  82      -3.701   8.308 -18.440  1.00  0.00           N  
ATOM    619  CA  ASN A  82      -3.255   6.928 -18.280  1.00  0.00           C  
ATOM    620  C   ASN A  82      -2.244   6.793 -17.144  1.00  0.00           C  
ATOM    621  CB  ASN A  82      -2.658   6.402 -19.587  1.00  0.00           C  
ATOM    622  O   ASN A  82      -1.787   5.690 -16.842  1.00  0.00           O  
ATOM    623  CG  ASN A  82      -3.707   6.172 -20.658  1.00  0.00           C  
ATOM    624  ND2 ASN A  82      -3.264   6.046 -21.903  1.00  0.00           N  
ATOM    625  OD1 ASN A  82      -4.904   6.109 -20.367  1.00  0.00           O  
ATOM    626  N   ASP A  83      -1.841   7.883 -16.435  1.00  0.00           N  
ATOM    627  CA  ASP A  83      -0.854   7.895 -15.359  1.00  0.00           C  
ATOM    628  C   ASP A  83      -1.533   7.964 -13.993  1.00  0.00           C  
ATOM    629  CB  ASP A  83       0.109   9.071 -15.528  1.00  0.00           C  
ATOM    630  O   ASP A  83      -1.217   8.836 -13.181  1.00  0.00           O  
ATOM    631  CG  ASP A  83       1.398   8.899 -14.742  1.00  0.00           C  
ATOM    632  OD1 ASP A  83       1.644   7.797 -14.209  1.00  0.00           O  
ATOM    633  OD2 ASP A  83       2.172   9.877 -14.655  1.00  0.00           O  
ATOM    634  N   TYR A  84      -2.625   7.169 -13.813  1.00  0.00           N  
ATOM    635  CA  TYR A  84      -3.312   6.851 -12.566  1.00  0.00           C  
ATOM    636  C   TYR A  84      -4.157   8.028 -12.093  1.00  0.00           C  
ATOM    637  CB  TYR A  84      -2.303   6.463 -11.480  1.00  0.00           C  
ATOM    638  O   TYR A  84      -4.304   8.250 -10.889  1.00  0.00           O  
ATOM    639  CG  TYR A  84      -1.502   5.227 -11.810  1.00  0.00           C  
ATOM    640  CD1 TYR A  84      -2.063   3.957 -11.696  1.00  0.00           C  
ATOM    641  CD2 TYR A  84      -0.181   5.327 -12.236  1.00  0.00           C  
ATOM    642  CE1 TYR A  84      -1.327   2.815 -11.997  1.00  0.00           C  
ATOM    643  CE2 TYR A  84       0.563   4.193 -12.540  1.00  0.00           C  
ATOM    644  OH  TYR A  84       0.716   1.817 -12.718  1.00  0.00           O  
ATOM    645  CZ  TYR A  84      -0.017   2.943 -12.418  1.00  0.00           C  
ATOM    646  N   LEU A  85      -4.620   8.832 -13.040  1.00  0.00           N  
ATOM    647  CA  LEU A  85      -5.599   9.856 -12.690  1.00  0.00           C  
ATOM    648  C   LEU A  85      -6.960   9.231 -12.401  1.00  0.00           C  
ATOM    649  CB  LEU A  85      -5.725  10.884 -13.817  1.00  0.00           C  
ATOM    650  O   LEU A  85      -7.381   8.302 -13.096  1.00  0.00           O  
ATOM    651  CG  LEU A  85      -4.551  11.848 -13.990  1.00  0.00           C  
ATOM    652  CD1 LEU A  85      -4.804  12.787 -15.164  1.00  0.00           C  
ATOM    653  CD2 LEU A  85      -4.314  12.639 -12.708  1.00  0.00           C  
ATOM    654  N   SER A  86      -7.626   9.700 -11.317  1.00  0.00           N  
ATOM    655  CA  SER A  86      -8.866   9.076 -10.867  1.00  0.00           C  
ATOM    656  C   SER A  86     -10.050  10.025 -11.021  1.00  0.00           C  
ATOM    657  CB  SER A  86      -8.745   8.631  -9.409  1.00  0.00           C  
ATOM    658  O   SER A  86      -9.898  11.241 -10.892  1.00  0.00           O  
ATOM    659  OG  SER A  86      -7.668   7.723  -9.248  1.00  0.00           O  
ATOM    660  N   PHE A  87     -11.152   9.364 -11.369  1.00  0.00           N  
ATOM    661  CA  PHE A  87     -12.385  10.107 -11.603  1.00  0.00           C  
ATOM    662  C   PHE A  87     -13.578   9.382 -10.991  1.00  0.00           C  
ATOM    663  CB  PHE A  87     -12.611  10.316 -13.104  1.00  0.00           C  
ATOM    664  O   PHE A  87     -13.515   8.179 -10.735  1.00  0.00           O  
ATOM    665  CG  PHE A  87     -11.440  10.941 -13.813  1.00  0.00           C  
ATOM    666  CD1 PHE A  87     -11.324  12.322 -13.911  1.00  0.00           C  
ATOM    667  CD2 PHE A  87     -10.453  10.145 -14.382  1.00  0.00           C  
ATOM    668  CE1 PHE A  87     -10.241  12.902 -14.566  1.00  0.00           C  
ATOM    669  CE2 PHE A  87      -9.368  10.718 -15.039  1.00  0.00           C  
ATOM    670  CZ  PHE A  87      -9.263  12.097 -15.131  1.00  0.00           C  
ATOM    671  N   SER A  88     -14.547  10.096 -10.639  1.00  0.00           N  
ATOM    672  CA  SER A  88     -15.827   9.483 -10.300  1.00  0.00           C  
ATOM    673  C   SER A  88     -16.645   9.181 -11.552  1.00  0.00           C  
ATOM    674  CB  SER A  88     -16.626  10.392  -9.366  1.00  0.00           C  
ATOM    675  O   SER A  88     -17.384   8.196 -11.593  1.00  0.00           O  
ATOM    676  OG  SER A  88     -16.022  10.454  -8.085  1.00  0.00           O  
ATOM    677  N   LYS A  89     -16.577  10.082 -12.585  1.00  0.00           N  
ATOM    678  CA  LYS A  89     -17.206   9.958 -13.897  1.00  0.00           C  
ATOM    679  C   LYS A  89     -16.269  10.439 -15.003  1.00  0.00           C  
ATOM    680  CB  LYS A  89     -18.516  10.746 -13.942  1.00  0.00           C  
ATOM    681  O   LYS A  89     -15.603  11.465 -14.856  1.00  0.00           O  
ATOM    682  CG  LYS A  89     -19.377  10.447 -15.160  1.00  0.00           C  
ATOM    683  CD  LYS A  89     -20.695  11.210 -15.115  1.00  0.00           C  
ATOM    684  CE  LYS A  89     -21.532  10.956 -16.360  1.00  0.00           C  
ATOM    685  NZ  LYS A  89     -22.841  11.673 -16.304  1.00  0.00           N  
ATOM    686  N   PHE A  90     -16.174   9.624 -15.982  1.00  0.00           N  
ATOM    687  CA  PHE A  90     -15.284   9.992 -17.077  1.00  0.00           C  
ATOM    688  C   PHE A  90     -15.879   9.585 -18.419  1.00  0.00           C  
ATOM    689  CB  PHE A  90     -13.909   9.343 -16.894  1.00  0.00           C  
ATOM    690  O   PHE A  90     -16.086   8.398 -18.678  1.00  0.00           O  
ATOM    691  CG  PHE A  90     -12.860   9.867 -17.837  1.00  0.00           C  
ATOM    692  CD1 PHE A  90     -12.575   9.200 -19.022  1.00  0.00           C  
ATOM    693  CD2 PHE A  90     -12.157  11.028 -17.537  1.00  0.00           C  
ATOM    694  CE1 PHE A  90     -11.605   9.683 -19.897  1.00  0.00           C  
ATOM    695  CE2 PHE A  90     -11.186  11.516 -18.406  1.00  0.00           C  
ATOM    696  CZ  PHE A  90     -10.910  10.843 -19.586  1.00  0.00           C  
ATOM    697  N   CYS A  91     -16.197  10.607 -19.282  1.00  0.00           N  
ATOM    698  CA  CYS A  91     -16.802  10.370 -20.588  1.00  0.00           C  
ATOM    699  C   CYS A  91     -16.085  11.163 -21.674  1.00  0.00           C  
ATOM    700  CB  CYS A  91     -18.284  10.742 -20.567  1.00  0.00           C  
ATOM    701  O   CYS A  91     -15.591  12.262 -21.421  1.00  0.00           O  
ATOM    702  SG  CYS A  91     -19.245   9.839 -19.331  1.00  0.00           S  
ATOM    703  N   VAL A  92     -15.980  10.611 -22.832  1.00  0.00           N  
ATOM    704  CA  VAL A  92     -15.370  11.268 -23.984  1.00  0.00           C  
ATOM    705  C   VAL A  92     -16.362  11.301 -25.145  1.00  0.00           C  
ATOM    706  CB  VAL A  92     -14.067  10.561 -24.417  1.00  0.00           C  
ATOM    707  O   VAL A  92     -17.083  10.330 -25.381  1.00  0.00           O  
ATOM    708  CG1 VAL A  92     -14.325   9.085 -24.711  1.00  0.00           C  
ATOM    709  CG2 VAL A  92     -13.464  11.255 -25.637  1.00  0.00           C  
ATOM    710  N   SER A  93     -16.441  12.495 -25.816  1.00  0.00           N  
ATOM    711  CA  SER A  93     -17.384  12.650 -26.919  1.00  0.00           C  
ATOM    712  C   SER A  93     -16.746  13.387 -28.093  1.00  0.00           C  
ATOM    713  CB  SER A  93     -18.634  13.399 -26.455  1.00  0.00           C  
ATOM    714  O   SER A  93     -15.817  14.174 -27.906  1.00  0.00           O  
ATOM    715  OG  SER A  93     -19.563  13.532 -27.517  1.00  0.00           O  
ATOM    716  N   THR A  94     -17.207  13.072 -29.316  1.00  0.00           N  
ATOM    717  CA  THR A  94     -16.748  13.775 -30.509  1.00  0.00           C  
ATOM    718  C   THR A  94     -17.624  14.994 -30.789  1.00  0.00           C  
ATOM    719  CB  THR A  94     -16.746  12.848 -31.738  1.00  0.00           C  
ATOM    720  O   THR A  94     -17.343  15.769 -31.705  1.00  0.00           O  
ATOM    721  CG2 THR A  94     -15.823  11.653 -31.524  1.00  0.00           C  
ATOM    722  OG1 THR A  94     -18.077  12.372 -31.972  1.00  0.00           O  
ATOM    723  N   SER A  95     -18.718  15.213 -29.984  1.00  0.00           N  
ATOM    724  CA  SER A  95     -19.614  16.357 -30.122  1.00  0.00           C  
ATOM    725  C   SER A  95     -19.582  17.238 -28.878  1.00  0.00           C  
ATOM    726  CB  SER A  95     -21.045  15.888 -30.388  1.00  0.00           C  
ATOM    727  O   SER A  95     -19.238  16.773 -27.790  1.00  0.00           O  
ATOM    728  OG  SER A  95     -21.495  15.033 -29.352  1.00  0.00           O  
ATOM    729  N   LEU A  96     -19.786  18.453 -29.094  1.00  0.00           N  
ATOM    730  CA  LEU A  96     -19.747  19.445 -28.024  1.00  0.00           C  
ATOM    731  C   LEU A  96     -20.726  19.084 -26.912  1.00  0.00           C  
ATOM    732  CB  LEU A  96     -20.070  20.837 -28.573  1.00  0.00           C  
ATOM    733  O   LEU A  96     -21.892  18.785 -27.180  1.00  0.00           O  
ATOM    734  CG  LEU A  96     -19.912  22.004 -27.596  1.00  0.00           C  
ATOM    735  CD1 LEU A  96     -18.441  22.207 -27.247  1.00  0.00           C  
ATOM    736  CD2 LEU A  96     -20.507  23.279 -28.185  1.00  0.00           C  
ATOM    737  N   LEU A  97     -20.199  18.948 -25.721  1.00  0.00           N  
ATOM    738  CA  LEU A  97     -20.982  18.690 -24.517  1.00  0.00           C  
ATOM    739  C   LEU A  97     -20.904  19.871 -23.554  1.00  0.00           C  
ATOM    740  CB  LEU A  97     -20.493  17.417 -23.822  1.00  0.00           C  
ATOM    741  O   LEU A  97     -19.899  20.586 -23.523  1.00  0.00           O  
ATOM    742  CG  LEU A  97     -20.619  16.118 -24.620  1.00  0.00           C  
ATOM    743  CD1 LEU A  97     -19.833  15.001 -23.942  1.00  0.00           C  
ATOM    744  CD2 LEU A  97     -22.085  15.727 -24.778  1.00  0.00           C  
ATOM    745  N   ALA A  98     -22.034  20.207 -22.903  1.00  0.00           N  
ATOM    746  CA  ALA A  98     -22.053  21.287 -21.920  1.00  0.00           C  
ATOM    747  C   ALA A  98     -21.087  21.003 -20.774  1.00  0.00           C  
ATOM    748  CB  ALA A  98     -23.467  21.491 -21.382  1.00  0.00           C  
ATOM    749  O   ALA A  98     -21.041  19.886 -20.255  1.00  0.00           O  
ATOM    750  N   SER A  99     -20.076  21.823 -20.437  1.00  0.00           N  
ATOM    751  CA  SER A  99     -19.166  21.785 -19.296  1.00  0.00           C  
ATOM    752  C   SER A  99     -18.013  20.816 -19.540  1.00  0.00           C  
ATOM    753  CB  SER A  99     -19.917  21.387 -18.025  1.00  0.00           C  
ATOM    754  O   SER A  99     -17.421  20.298 -18.592  1.00  0.00           O  
ATOM    755  OG  SER A  99     -21.116  22.131 -17.894  1.00  0.00           O  
ATOM    756  N   ALA A 100     -17.884  20.408 -20.836  1.00  0.00           N  
ATOM    757  CA  ALA A 100     -16.784  19.500 -21.151  1.00  0.00           C  
ATOM    758  C   ALA A 100     -15.509  20.274 -21.474  1.00  0.00           C  
ATOM    759  CB  ALA A 100     -17.161  18.592 -22.319  1.00  0.00           C  
ATOM    760  O   ALA A 100     -15.566  21.445 -21.856  1.00  0.00           O  
ATOM    761  N   CYS A 101     -14.427  19.724 -20.951  1.00  0.00           N  
ATOM    762  CA  CYS A 101     -13.170  20.300 -21.418  1.00  0.00           C  
ATOM    763  C   CYS A 101     -12.791  19.745 -22.786  1.00  0.00           C  
ATOM    764  CB  CYS A 101     -12.049  20.024 -20.417  1.00  0.00           C  
ATOM    765  O   CYS A 101     -13.294  18.699 -23.197  1.00  0.00           O  
ATOM    766  SG  CYS A 101     -11.551  18.289 -20.342  1.00  0.00           S  
ATOM    767  N   THR A 102     -11.916  20.426 -23.548  1.00  0.00           N  
ATOM    768  CA  THR A 102     -11.669  20.084 -24.945  1.00  0.00           C  
ATOM    769  C   THR A 102     -10.184  19.829 -25.185  1.00  0.00           C  
ATOM    770  CB  THR A 102     -12.161  21.198 -25.888  1.00  0.00           C  
ATOM    771  O   THR A 102      -9.332  20.535 -24.642  1.00  0.00           O  
ATOM    772  CG2 THR A 102     -13.674  21.359 -25.807  1.00  0.00           C  
ATOM    773  OG1 THR A 102     -11.539  22.435 -25.520  1.00  0.00           O  
ATOM    774  N   ILE A 103      -9.926  18.746 -25.895  1.00  0.00           N  
ATOM    775  CA  ILE A 103      -8.579  18.473 -26.386  1.00  0.00           C  
ATOM    776  C   ILE A 103      -8.591  18.400 -27.911  1.00  0.00           C  
ATOM    777  CB  ILE A 103      -8.016  17.162 -25.791  1.00  0.00           C  
ATOM    778  O   ILE A 103      -9.325  17.601 -28.495  1.00  0.00           O  
ATOM    779  CG1 ILE A 103      -7.908  17.271 -24.266  1.00  0.00           C  
ATOM    780  CG2 ILE A 103      -6.658  16.827 -26.414  1.00  0.00           C  
ATOM    781  CD1 ILE A 103      -7.432  15.995 -23.587  1.00  0.00           C  
ATOM    782  N   ASP A 104      -7.741  19.246 -28.551  1.00  0.00           N  
ATOM    783  CA  ASP A 104      -7.654  19.264 -30.009  1.00  0.00           C  
ATOM    784  C   ASP A 104      -6.564  18.317 -30.506  1.00  0.00           C  
ATOM    785  CB  ASP A 104      -7.388  20.683 -30.513  1.00  0.00           C  
ATOM    786  O   ASP A 104      -5.470  18.271 -29.941  1.00  0.00           O  
ATOM    787  CG  ASP A 104      -8.544  21.633 -30.249  1.00  0.00           C  
ATOM    788  OD1 ASP A 104      -9.698  21.171 -30.131  1.00  0.00           O  
ATOM    789  OD2 ASP A 104      -8.297  22.855 -30.162  1.00  0.00           O  
ATOM    790  N   LEU A 105      -6.928  17.576 -31.554  1.00  0.00           N  
ATOM    791  CA  LEU A 105      -5.951  16.689 -32.177  1.00  0.00           C  
ATOM    792  C   LEU A 105      -5.455  17.269 -33.497  1.00  0.00           C  
ATOM    793  CB  LEU A 105      -6.559  15.303 -32.411  1.00  0.00           C  
ATOM    794  O   LEU A 105      -6.257  17.636 -34.360  1.00  0.00           O  
ATOM    795  CG  LEU A 105      -7.096  14.581 -31.174  1.00  0.00           C  
ATOM    796  CD1 LEU A 105      -7.691  13.233 -31.565  1.00  0.00           C  
ATOM    797  CD2 LEU A 105      -5.993  14.404 -30.137  1.00  0.00           C  
ATOM    798  N   PHE A 106      -4.068  17.397 -33.595  1.00  0.00           N  
ATOM    799  CA  PHE A 106      -3.477  18.047 -34.759  1.00  0.00           C  
ATOM    800  C   PHE A 106      -2.593  17.075 -35.532  1.00  0.00           C  
ATOM    801  CB  PHE A 106      -2.664  19.274 -34.336  1.00  0.00           C  
ATOM    802  O   PHE A 106      -2.097  16.098 -34.969  1.00  0.00           O  
ATOM    803  CG  PHE A 106      -3.506  20.430 -33.867  1.00  0.00           C  
ATOM    804  CD1 PHE A 106      -3.827  21.469 -34.732  1.00  0.00           C  
ATOM    805  CD2 PHE A 106      -3.978  20.476 -32.561  1.00  0.00           C  
ATOM    806  CE1 PHE A 106      -4.607  22.540 -34.301  1.00  0.00           C  
ATOM    807  CE2 PHE A 106      -4.758  21.542 -32.124  1.00  0.00           C  
ATOM    808  CZ  PHE A 106      -5.071  22.575 -32.994  1.00  0.00           C  
ATOM    809  N   GLY A 107      -2.415  17.329 -36.815  1.00  0.00           N  
ATOM    810  CA  GLY A 107      -1.367  16.761 -37.648  1.00  0.00           C  
ATOM    811  C   GLY A 107      -0.401  17.800 -38.183  1.00  0.00           C  
ATOM    812  O   GLY A 107      -0.807  18.906 -38.543  1.00  0.00           O  
ATOM    813  N   TYR A 108       0.888  17.489 -38.092  1.00  0.00           N  
ATOM    814  CA  TYR A 108       1.902  18.437 -38.542  1.00  0.00           C  
ATOM    815  C   TYR A 108       2.631  17.912 -39.773  1.00  0.00           C  
ATOM    816  CB  TYR A 108       2.907  18.721 -37.421  1.00  0.00           C  
ATOM    817  O   TYR A 108       3.317  16.890 -39.707  1.00  0.00           O  
ATOM    818  CG  TYR A 108       2.294  19.377 -36.208  1.00  0.00           C  
ATOM    819  CD1 TYR A 108       2.262  20.765 -36.084  1.00  0.00           C  
ATOM    820  CD2 TYR A 108       1.747  18.612 -35.183  1.00  0.00           C  
ATOM    821  CE1 TYR A 108       1.700  21.374 -34.966  1.00  0.00           C  
ATOM    822  CE2 TYR A 108       1.183  19.210 -34.062  1.00  0.00           C  
ATOM    823  OH  TYR A 108       0.606  21.188 -32.855  1.00  0.00           O  
ATOM    824  CZ  TYR A 108       1.163  20.590 -33.963  1.00  0.00           C  
ATOM    825  N   PRO A 109       2.375  18.528 -40.867  1.00  0.00           N  
ATOM    826  CA  PRO A 109       3.123  18.129 -42.061  1.00  0.00           C  
ATOM    827  C   PRO A 109       4.610  18.461 -41.964  1.00  0.00           C  
ATOM    828  CB  PRO A 109       2.455  18.931 -43.180  1.00  0.00           C  
ATOM    829  O   PRO A 109       5.021  19.220 -41.082  1.00  0.00           O  
ATOM    830  CG  PRO A 109       1.860  20.120 -42.496  1.00  0.00           C  
ATOM    831  CD  PRO A 109       1.575  19.754 -41.068  1.00  0.00           C  
ATOM    832  N   GLU A 110       5.460  17.724 -42.687  1.00  0.00           N  
ATOM    833  CA  GLU A 110       6.900  17.963 -42.709  1.00  0.00           C  
ATOM    834  C   GLU A 110       7.211  19.432 -42.987  1.00  0.00           C  
ATOM    835  CB  GLU A 110       7.578  17.075 -43.756  1.00  0.00           C  
ATOM    836  O   GLU A 110       8.117  20.005 -42.379  1.00  0.00           O  
ATOM    837  CG  GLU A 110       7.969  15.700 -43.235  1.00  0.00           C  
ATOM    838  CD  GLU A 110       8.689  14.849 -44.269  1.00  0.00           C  
ATOM    839  OE1 GLU A 110       8.950  13.655 -43.997  1.00  0.00           O  
ATOM    840  OE2 GLU A 110       8.993  15.380 -45.360  1.00  0.00           O  
ATOM    841  N   PHE A 111       6.429  20.099 -43.762  1.00  0.00           N  
ATOM    842  CA  PHE A 111       6.573  21.507 -44.113  1.00  0.00           C  
ATOM    843  C   PHE A 111       5.238  22.234 -43.994  1.00  0.00           C  
ATOM    844  CB  PHE A 111       7.127  21.655 -45.533  1.00  0.00           C  
ATOM    845  O   PHE A 111       4.231  21.786 -44.544  1.00  0.00           O  
ATOM    846  CG  PHE A 111       8.434  20.943 -45.752  1.00  0.00           C  
ATOM    847  CD1 PHE A 111       9.626  21.494 -45.298  1.00  0.00           C  
ATOM    848  CD2 PHE A 111       8.471  19.721 -46.413  1.00  0.00           C  
ATOM    849  CE1 PHE A 111      10.838  20.837 -45.499  1.00  0.00           C  
ATOM    850  CE2 PHE A 111       9.678  19.059 -46.617  1.00  0.00           C  
ATOM    851  CZ  PHE A 111      10.861  19.618 -46.161  1.00  0.00           C  
ATOM    852  N   GLY A 112       4.996  23.018 -42.917  1.00  0.00           N  
ATOM    853  CA  GLY A 112       3.787  23.809 -42.754  1.00  0.00           C  
ATOM    854  C   GLY A 112       3.293  23.856 -41.321  1.00  0.00           C  
ATOM    855  O   GLY A 112       3.998  23.436 -40.401  1.00  0.00           O  
ATOM    856  N   SER A 113       2.155  24.532 -41.150  1.00  0.00           N  
ATOM    857  CA  SER A 113       1.510  24.704 -39.852  1.00  0.00           C  
ATOM    858  C   SER A 113       0.617  23.514 -39.516  1.00  0.00           C  
ATOM    859  CB  SER A 113       0.687  25.993 -39.829  1.00  0.00           C  
ATOM    860  O   SER A 113       0.252  22.737 -40.399  1.00  0.00           O  
ATOM    861  OG  SER A 113      -0.294  25.981 -40.852  1.00  0.00           O  
ATOM    862  N   GLY A 114       0.511  23.150 -38.345  1.00  0.00           N  
ATOM    863  CA  GLY A 114      -0.337  22.078 -37.850  1.00  0.00           C  
ATOM    864  C   GLY A 114      -1.766  22.169 -38.349  1.00  0.00           C  
ATOM    865  O   GLY A 114      -2.301  23.266 -38.518  1.00  0.00           O  
ATOM    866  N   VAL A 115      -2.235  21.094 -38.842  1.00  0.00           N  
ATOM    867  CA  VAL A 115      -3.617  20.993 -39.297  1.00  0.00           C  
ATOM    868  C   VAL A 115      -4.465  20.308 -38.227  1.00  0.00           C  
ATOM    869  CB  VAL A 115      -3.720  20.224 -40.633  1.00  0.00           C  
ATOM    870  O   VAL A 115      -4.134  19.211 -37.773  1.00  0.00           O  
ATOM    871  CG1 VAL A 115      -5.172  20.151 -41.104  1.00  0.00           C  
ATOM    872  CG2 VAL A 115      -2.843  20.882 -41.696  1.00  0.00           C  
ATOM    873  N   LYS A 116      -5.525  21.035 -37.733  1.00  0.00           N  
ATOM    874  CA  LYS A 116      -6.425  20.445 -36.745  1.00  0.00           C  
ATOM    875  C   LYS A 116      -7.313  19.378 -37.379  1.00  0.00           C  
ATOM    876  CB  LYS A 116      -7.288  21.525 -36.092  1.00  0.00           C  
ATOM    877  O   LYS A 116      -8.067  19.663 -38.310  1.00  0.00           O  
ATOM    878  CG  LYS A 116      -8.213  21.004 -35.003  1.00  0.00           C  
ATOM    879  CD  LYS A 116      -9.063  22.120 -34.409  1.00  0.00           C  
ATOM    880  CE  LYS A 116     -10.054  21.585 -33.384  1.00  0.00           C  
ATOM    881  NZ  LYS A 116     -10.869  22.679 -32.777  1.00  0.00           N  
ATOM    882  N   PHE A 117      -7.193  18.121 -36.851  1.00  0.00           N  
ATOM    883  CA  PHE A 117      -8.007  17.020 -37.352  1.00  0.00           C  
ATOM    884  C   PHE A 117      -9.415  17.078 -36.769  1.00  0.00           C  
ATOM    885  CB  PHE A 117      -7.356  15.674 -37.020  1.00  0.00           C  
ATOM    886  O   PHE A 117     -10.400  17.045 -37.508  1.00  0.00           O  
ATOM    887  CG  PHE A 117      -6.053  15.437 -37.734  1.00  0.00           C  
ATOM    888  CD1 PHE A 117      -5.812  16.008 -38.978  1.00  0.00           C  
ATOM    889  CD2 PHE A 117      -5.068  14.642 -37.161  1.00  0.00           C  
ATOM    890  CE1 PHE A 117      -4.607  15.791 -39.641  1.00  0.00           C  
ATOM    891  CE2 PHE A 117      -3.861  14.421 -37.818  1.00  0.00           C  
ATOM    892  CZ  PHE A 117      -3.632  14.995 -39.059  1.00  0.00           C  
ATOM    893  N   THR A 118      -9.535  17.128 -35.439  1.00  0.00           N  
ATOM    894  CA  THR A 118     -10.795  17.097 -34.705  1.00  0.00           C  
ATOM    895  C   THR A 118     -10.596  17.565 -33.266  1.00  0.00           C  
ATOM    896  CB  THR A 118     -11.409  15.684 -34.708  1.00  0.00           C  
ATOM    897  O   THR A 118      -9.473  17.864 -32.856  1.00  0.00           O  
ATOM    898  CG2 THR A 118     -10.619  14.741 -33.808  1.00  0.00           C  
ATOM    899  OG1 THR A 118     -12.760  15.755 -34.239  1.00  0.00           O  
ATOM    900  N   SER A 119     -11.746  17.825 -32.558  1.00  0.00           N  
ATOM    901  CA  SER A 119     -11.770  18.152 -31.135  1.00  0.00           C  
ATOM    902  C   SER A 119     -12.493  17.074 -30.333  1.00  0.00           C  
ATOM    903  CB  SER A 119     -12.442  19.506 -30.907  1.00  0.00           C  
ATOM    904  O   SER A 119     -13.536  16.572 -30.757  1.00  0.00           O  
ATOM    905  OG  SER A 119     -11.727  20.539 -31.563  1.00  0.00           O  
ATOM    906  N   LEU A 120     -11.838  16.663 -29.235  1.00  0.00           N  
ATOM    907  CA  LEU A 120     -12.468  15.739 -28.297  1.00  0.00           C  
ATOM    908  C   LEU A 120     -13.008  16.484 -27.080  1.00  0.00           C  
ATOM    909  CB  LEU A 120     -11.473  14.665 -27.852  1.00  0.00           C  
ATOM    910  O   LEU A 120     -12.341  17.373 -26.546  1.00  0.00           O  
ATOM    911  CG  LEU A 120     -11.009  13.682 -28.929  1.00  0.00           C  
ATOM    912  CD1 LEU A 120      -9.861  12.826 -28.406  1.00  0.00           C  
ATOM    913  CD2 LEU A 120     -12.170  12.806 -29.388  1.00  0.00           C  
ATOM    914  N   TYR A 121     -14.218  16.099 -26.655  1.00  0.00           N  
ATOM    915  CA  TYR A 121     -14.854  16.730 -25.503  1.00  0.00           C  
ATOM    916  C   TYR A 121     -14.949  15.759 -24.332  1.00  0.00           C  
ATOM    917  CB  TYR A 121     -16.250  17.240 -25.873  1.00  0.00           C  
ATOM    918  O   TYR A 121     -15.473  14.652 -24.477  1.00  0.00           O  
ATOM    919  CG  TYR A 121     -16.256  18.209 -27.030  1.00  0.00           C  
ATOM    920  CD1 TYR A 121     -16.151  19.582 -26.816  1.00  0.00           C  
ATOM    921  CD2 TYR A 121     -16.368  17.754 -28.340  1.00  0.00           C  
ATOM    922  CE1 TYR A 121     -16.157  20.479 -27.880  1.00  0.00           C  
ATOM    923  CE2 TYR A 121     -16.375  18.642 -29.411  1.00  0.00           C  
ATOM    924  OH  TYR A 121     -16.276  20.883 -30.228  1.00  0.00           O  
ATOM    925  CZ  TYR A 121     -16.269  20.000 -29.171  1.00  0.00           C  
ATOM    926  N   PHE A 122     -14.362  16.186 -23.225  1.00  0.00           N  
ATOM    927  CA  PHE A 122     -14.286  15.342 -22.038  1.00  0.00           C  
ATOM    928  C   PHE A 122     -15.186  15.881 -20.932  1.00  0.00           C  
ATOM    929  CB  PHE A 122     -12.842  15.244 -21.538  1.00  0.00           C  
ATOM    930  O   PHE A 122     -15.076  17.047 -20.549  1.00  0.00           O  
ATOM    931  CG  PHE A 122     -11.913  14.550 -22.498  1.00  0.00           C  
ATOM    932  CD1 PHE A 122     -11.612  13.202 -22.345  1.00  0.00           C  
ATOM    933  CD2 PHE A 122     -11.341  15.247 -23.555  1.00  0.00           C  
ATOM    934  CE1 PHE A 122     -10.753  12.558 -23.232  1.00  0.00           C  
ATOM    935  CE2 PHE A 122     -10.482  14.610 -24.445  1.00  0.00           C  
ATOM    936  CZ  PHE A 122     -10.188  13.265 -24.282  1.00  0.00           C  
ATOM    937  N   GLN A 123     -16.080  15.047 -20.420  1.00  0.00           N  
ATOM    938  CA  GLN A 123     -16.884  15.296 -19.228  1.00  0.00           C  
ATOM    939  C   GLN A 123     -16.438  14.409 -18.068  1.00  0.00           C  
ATOM    940  CB  GLN A 123     -18.367  15.067 -19.523  1.00  0.00           C  
ATOM    941  O   GLN A 123     -16.397  13.184 -18.197  1.00  0.00           O  
ATOM    942  CG  GLN A 123     -19.299  15.602 -18.444  1.00  0.00           C  
ATOM    943  CD  GLN A 123     -20.762  15.516 -18.835  1.00  0.00           C  
ATOM    944  NE2 GLN A 123     -21.646  15.852 -17.902  1.00  0.00           N  
ATOM    945  OE1 GLN A 123     -21.094  15.152 -19.967  1.00  0.00           O  
ATOM    946  N   PHE A 124     -16.088  15.089 -16.973  1.00  0.00           N  
ATOM    947  CA  PHE A 124     -15.575  14.296 -15.862  1.00  0.00           C  
ATOM    948  C   PHE A 124     -15.890  14.966 -14.529  1.00  0.00           C  
ATOM    949  CB  PHE A 124     -14.064  14.087 -16.000  1.00  0.00           C  
ATOM    950  O   PHE A 124     -16.178  16.163 -14.483  1.00  0.00           O  
ATOM    951  CG  PHE A 124     -13.264  15.358 -15.900  1.00  0.00           C  
ATOM    952  CD1 PHE A 124     -12.997  16.119 -17.033  1.00  0.00           C  
ATOM    953  CD2 PHE A 124     -12.778  15.792 -14.673  1.00  0.00           C  
ATOM    954  CE1 PHE A 124     -12.257  17.295 -16.943  1.00  0.00           C  
ATOM    955  CE2 PHE A 124     -12.038  16.967 -14.576  1.00  0.00           C  
ATOM    956  CZ  PHE A 124     -11.777  17.717 -15.712  1.00  0.00           C  
ATOM    957  N   THR A 125     -15.932  14.113 -13.440  1.00  0.00           N  
ATOM    958  CA  THR A 125     -15.987  14.553 -12.051  1.00  0.00           C  
ATOM    959  C   THR A 125     -14.813  13.986 -11.257  1.00  0.00           C  
ATOM    960  CB  THR A 125     -17.310  14.134 -11.384  1.00  0.00           C  
ATOM    961  O   THR A 125     -14.444  12.823 -11.430  1.00  0.00           O  
ATOM    962  CG2 THR A 125     -18.499  14.829 -12.039  1.00  0.00           C  
ATOM    963  OG1 THR A 125     -17.473  12.716 -11.507  1.00  0.00           O  
ATOM    964  N   LYS A 126     -14.178  14.833 -10.616  1.00  0.00           N  
ATOM    965  CA  LYS A 126     -13.082  14.371  -9.769  1.00  0.00           C  
ATOM    966  C   LYS A 126     -13.573  13.359  -8.737  1.00  0.00           C  
ATOM    967  CB  LYS A 126     -12.412  15.553  -9.066  1.00  0.00           C  
ATOM    968  O   LYS A 126     -14.647  13.528  -8.157  1.00  0.00           O  
ATOM    969  CG  LYS A 126     -11.529  16.395  -9.975  1.00  0.00           C  
ATOM    970  CD  LYS A 126     -10.779  17.464  -9.192  1.00  0.00           C  
ATOM    971  CE  LYS A 126      -9.967  18.366 -10.112  1.00  0.00           C  
ATOM    972  NZ  LYS A 126      -9.261  19.441  -9.353  1.00  0.00           N  
ATOM    973  N   GLY A 127     -12.862  12.210  -8.634  1.00  0.00           N  
ATOM    974  CA  GLY A 127     -13.228  11.165  -7.693  1.00  0.00           C  
ATOM    975  C   GLY A 127     -12.298   9.968  -7.739  1.00  0.00           C  
ATOM    976  O   GLY A 127     -11.226  10.031  -8.343  1.00  0.00           O  
ATOM    977  N   GLU A 128     -12.586   8.880  -7.053  1.00  0.00           N  
ATOM    978  CA  GLU A 128     -11.666   7.758  -6.893  1.00  0.00           C  
ATOM    979  C   GLU A 128     -12.301   6.452  -7.363  1.00  0.00           C  
ATOM    980  CB  GLU A 128     -11.221   7.632  -5.434  1.00  0.00           C  
ATOM    981  O   GLU A 128     -11.829   5.368  -7.018  1.00  0.00           O  
ATOM    982  CG  GLU A 128     -10.399   8.812  -4.937  1.00  0.00           C  
ATOM    983  CD  GLU A 128      -9.779   8.579  -3.568  1.00  0.00           C  
ATOM    984  OE1 GLU A 128      -8.912   9.379  -3.151  1.00  0.00           O  
ATOM    985  OE2 GLU A 128     -10.162   7.586  -2.911  1.00  0.00           O  
ATOM    986  N   LEU A 129     -13.317   6.589  -8.152  1.00  0.00           N  
ATOM    987  CA  LEU A 129     -14.048   5.384  -8.531  1.00  0.00           C  
ATOM    988  C   LEU A 129     -13.417   4.729  -9.755  1.00  0.00           C  
ATOM    989  CB  LEU A 129     -15.516   5.713  -8.812  1.00  0.00           C  
ATOM    990  O   LEU A 129     -13.350   3.500  -9.842  1.00  0.00           O  
ATOM    991  CG  LEU A 129     -16.390   6.011  -7.592  1.00  0.00           C  
ATOM    992  CD1 LEU A 129     -17.677   6.708  -8.020  1.00  0.00           C  
ATOM    993  CD2 LEU A 129     -16.699   4.728  -6.829  1.00  0.00           C  
ATOM    994  N   ILE A 130     -12.929   5.544 -10.740  1.00  0.00           N  
ATOM    995  CA  ILE A 130     -12.345   5.083 -11.995  1.00  0.00           C  
ATOM    996  C   ILE A 130     -10.924   5.625 -12.133  1.00  0.00           C  
ATOM    997  CB  ILE A 130     -13.202   5.511 -13.207  1.00  0.00           C  
ATOM    998  O   ILE A 130     -10.674   6.804 -11.871  1.00  0.00           O  
ATOM    999  CG1 ILE A 130     -14.687   5.250 -12.931  1.00  0.00           C  
ATOM   1000  CG2 ILE A 130     -12.745   4.784 -14.475  1.00  0.00           C  
ATOM   1001  CD1 ILE A 130     -15.629   5.919 -13.922  1.00  0.00           C  
ATOM   1002  N   THR A 131     -10.031   4.745 -12.502  1.00  0.00           N  
ATOM   1003  CA  THR A 131      -8.635   5.160 -12.574  1.00  0.00           C  
ATOM   1004  C   THR A 131      -8.035   4.810 -13.933  1.00  0.00           C  
ATOM   1005  CB  THR A 131      -7.800   4.506 -11.457  1.00  0.00           C  
ATOM   1006  O   THR A 131      -8.212   3.695 -14.426  1.00  0.00           O  
ATOM   1007  CG2 THR A 131      -6.357   4.999 -11.489  1.00  0.00           C  
ATOM   1008  OG1 THR A 131      -8.375   4.830 -10.186  1.00  0.00           O  
ATOM   1009  N   GLY A 132      -7.428   5.820 -14.580  1.00  0.00           N  
ATOM   1010  CA  GLY A 132      -6.645   5.554 -15.776  1.00  0.00           C  
ATOM   1011  C   GLY A 132      -5.324   4.869 -15.484  1.00  0.00           C  
ATOM   1012  O   GLY A 132      -4.599   5.269 -14.571  1.00  0.00           O  
ATOM   1013  N   THR A 133      -5.057   3.800 -16.179  1.00  0.00           N  
ATOM   1014  CA  THR A 133      -3.837   3.031 -15.963  1.00  0.00           C  
ATOM   1015  C   THR A 133      -3.085   2.829 -17.276  1.00  0.00           C  
ATOM   1016  CB  THR A 133      -4.145   1.661 -15.329  1.00  0.00           C  
ATOM   1017  O   THR A 133      -3.680   2.892 -18.353  1.00  0.00           O  
ATOM   1018  CG2 THR A 133      -4.864   1.822 -13.995  1.00  0.00           C  
ATOM   1019  OG1 THR A 133      -4.975   0.906 -16.219  1.00  0.00           O  
ATOM   1020  N   PRO A 134      -1.797   2.774 -17.196  1.00  0.00           N  
ATOM   1021  CA  PRO A 134      -1.052   2.453 -18.415  1.00  0.00           C  
ATOM   1022  C   PRO A 134      -1.400   1.075 -18.974  1.00  0.00           C  
ATOM   1023  CB  PRO A 134       0.409   2.503 -17.959  1.00  0.00           C  
ATOM   1024  O   PRO A 134      -1.954   0.237 -18.259  1.00  0.00           O  
ATOM   1025  CG  PRO A 134       0.369   3.171 -16.622  1.00  0.00           C  
ATOM   1026  CD  PRO A 134      -1.031   3.083 -16.087  1.00  0.00           C  
ATOM   1027  N   LYS A 135      -1.398   0.923 -20.350  1.00  0.00           N  
ATOM   1028  CA  LYS A 135      -1.611  -0.362 -21.011  1.00  0.00           C  
ATOM   1029  C   LYS A 135      -0.883  -1.485 -20.279  1.00  0.00           C  
ATOM   1030  CB  LYS A 135      -1.149  -0.299 -22.468  1.00  0.00           C  
ATOM   1031  O   LYS A 135       0.255  -1.310 -19.838  1.00  0.00           O  
ATOM   1032  CG  LYS A 135      -1.712  -1.409 -23.344  1.00  0.00           C  
ATOM   1033  CD  LYS A 135      -1.310  -1.228 -24.802  1.00  0.00           C  
ATOM   1034  CE  LYS A 135      -1.802  -2.382 -25.666  1.00  0.00           C  
ATOM   1035  NZ  LYS A 135      -1.446  -2.189 -27.103  1.00  0.00           N  
ATOM   1036  N   PRO A 136      -1.694  -2.566 -19.752  1.00  0.00           N  
ATOM   1037  CA  PRO A 136      -0.960  -3.691 -19.169  1.00  0.00           C  
ATOM   1038  C   PRO A 136       0.106  -4.251 -20.110  1.00  0.00           C  
ATOM   1039  CB  PRO A 136      -2.055  -4.728 -18.907  1.00  0.00           C  
ATOM   1040  O   PRO A 136      -0.089  -4.269 -21.328  1.00  0.00           O  
ATOM   1041  CG  PRO A 136      -3.327  -4.048 -19.299  1.00  0.00           C  
ATOM   1042  CD  PRO A 136      -2.986  -2.752 -19.976  1.00  0.00           C  
ATOM   1043  N   LEU A 137       1.419  -4.021 -19.941  1.00  0.00           N  
ATOM   1044  CA  LEU A 137       2.499  -4.703 -20.647  1.00  0.00           C  
ATOM   1045  C   LEU A 137       2.086  -6.119 -21.036  1.00  0.00           C  
ATOM   1046  CB  LEU A 137       3.761  -4.748 -19.781  1.00  0.00           C  
ATOM   1047  O   LEU A 137       1.501  -6.843 -20.227  1.00  0.00           O  
ATOM   1048  CG  LEU A 137       4.522  -3.430 -19.622  1.00  0.00           C  
ATOM   1049  CD1 LEU A 137       5.426  -3.485 -18.396  1.00  0.00           C  
ATOM   1050  CD2 LEU A 137       5.332  -3.126 -20.877  1.00  0.00           C  
ATOM   1051  N   GLU A 138       1.295  -6.357 -22.126  1.00  0.00           N  
ATOM   1052  CA  GLU A 138       1.161  -7.713 -22.652  1.00  0.00           C  
ATOM   1053  C   GLU A 138       2.268  -8.622 -22.123  1.00  0.00           C  
ATOM   1054  CB  GLU A 138       1.178  -7.700 -24.182  1.00  0.00           C  
ATOM   1055  O   GLU A 138       3.447  -8.271 -22.183  1.00  0.00           O  
ATOM   1056  CG  GLU A 138      -0.206  -7.639 -24.812  1.00  0.00           C  
ATOM   1057  CD  GLU A 138      -0.174  -7.646 -26.333  1.00  0.00           C  
ATOM   1058  OE1 GLU A 138      -1.256  -7.652 -26.962  1.00  0.00           O  
ATOM   1059  OE2 GLU A 138       0.941  -7.648 -26.898  1.00  0.00           O  
ATOM   1060  N   GLY A 139       2.134  -9.223 -20.927  1.00  0.00           N  
ATOM   1061  CA  GLY A 139       2.788 -10.413 -20.409  1.00  0.00           C  
ATOM   1062  C   GLY A 139       3.395 -11.281 -21.494  1.00  0.00           C  
ATOM   1063  O   GLY A 139       2.811 -11.441 -22.568  1.00  0.00           O  
ATOM   1064  N   VAL A 140       4.564 -11.140 -21.871  1.00  0.00           N  
ATOM   1065  CA  VAL A 140       5.414 -12.184 -22.433  1.00  0.00           C  
ATOM   1066  C   VAL A 140       4.735 -13.544 -22.277  1.00  0.00           C  
ATOM   1067  CB  VAL A 140       6.806 -12.204 -21.764  1.00  0.00           C  
ATOM   1068  O   VAL A 140       4.282 -13.896 -21.187  1.00  0.00           O  
ATOM   1069  CG1 VAL A 140       7.509 -13.537 -22.017  1.00  0.00           C  
ATOM   1070  CG2 VAL A 140       7.659 -11.042 -22.271  1.00  0.00           C  
ATOM   1071  N   GLY A 141       3.688 -13.954 -23.066  1.00  0.00           N  
ATOM   1072  CA  GLY A 141       3.335 -15.281 -23.544  1.00  0.00           C  
ATOM   1073  C   GLY A 141       4.098 -16.389 -22.845  1.00  0.00           C  
ATOM   1074  O   GLY A 141       5.327 -16.348 -22.762  1.00  0.00           O  
ATOM   1075  N   GLY A 142       3.641 -16.753 -21.571  1.00  0.00           N  
ATOM   1076  CA  GLY A 142       3.864 -18.047 -20.947  1.00  0.00           C  
ATOM   1077  C   GLY A 142       3.711 -19.208 -21.911  1.00  0.00           C  
ATOM   1078  O   GLY A 142       2.762 -19.250 -22.696  1.00  0.00           O  
ATOM   1079  N   SER A 143       4.638 -19.644 -22.660  1.00  0.00           N  
ATOM   1080  CA  SER A 143       5.033 -20.981 -23.093  1.00  0.00           C  
ATOM   1081  C   SER A 143       4.364 -22.057 -22.244  1.00  0.00           C  
ATOM   1082  CB  SER A 143       6.553 -21.139 -23.026  1.00  0.00           C  
ATOM   1083  O   SER A 143       4.344 -21.962 -21.016  1.00  0.00           O  
ATOM   1084  OG  SER A 143       6.972 -22.282 -23.752  1.00  0.00           O  
ATOM   1085  N   GLY A 144       3.125 -22.569 -22.640  1.00  0.00           N  
ATOM   1086  CA  GLY A 144       2.611 -23.896 -22.938  1.00  0.00           C  
ATOM   1087  C   GLY A 144       2.887 -24.903 -21.838  1.00  0.00           C  
ATOM   1088  O   GLY A 144       4.040 -25.113 -21.456  1.00  0.00           O  
ATOM   1089  N   GLY A 145       1.964 -24.990 -20.866  1.00  0.00           N  
ATOM   1090  CA  GLY A 145       1.828 -26.238 -20.132  1.00  0.00           C  
ATOM   1091  C   GLY A 145       0.471 -26.891 -20.312  1.00  0.00           C  
ATOM   1092  O   GLY A 145      -0.558 -26.214 -20.284  1.00  0.00           O  
ATOM   1093  N   SER A 146       0.287 -27.932 -21.223  1.00  0.00           N  
ATOM   1094  CA  SER A 146      -0.234 -29.270 -21.487  1.00  0.00           C  
ATOM   1095  C   SER A 146      -1.178 -29.723 -20.378  1.00  0.00           C  
ATOM   1096  CB  SER A 146       0.912 -30.272 -21.633  1.00  0.00           C  
ATOM   1097  O   SER A 146      -0.911 -29.497 -19.197  1.00  0.00           O  
ATOM   1098  OG  SER A 146       1.785 -29.888 -22.681  1.00  0.00           O  
ATOM   1099  N   GLY A 147      -2.438 -29.780 -20.590  1.00  0.00           N  
ATOM   1100  CA  GLY A 147      -3.165 -31.010 -20.320  1.00  0.00           C  
ATOM   1101  C   GLY A 147      -4.582 -30.771 -19.834  1.00  0.00           C  
ATOM   1102  O   GLY A 147      -4.819 -29.892 -19.004  1.00  0.00           O  
ATOM   1103  N   GLY A 148      -5.561 -31.066 -20.660  1.00  0.00           N  
ATOM   1104  CA  GLY A 148      -6.487 -32.187 -20.650  1.00  0.00           C  
ATOM   1105  C   GLY A 148      -7.935 -31.766 -20.805  1.00  0.00           C  
ATOM   1106  O   GLY A 148      -8.368 -30.779 -20.206  1.00  0.00           O  
ATOM   1107  N   SER A 149      -8.643 -32.179 -21.960  1.00  0.00           N  
ATOM   1108  CA  SER A 149      -9.600 -32.997 -22.698  1.00  0.00           C  
ATOM   1109  C   SER A 149     -11.023 -32.769 -22.198  1.00  0.00           C  
ATOM   1110  CB  SER A 149      -9.241 -34.479 -22.581  1.00  0.00           C  
ATOM   1111  O   SER A 149     -11.262 -32.721 -20.990  1.00  0.00           O  
ATOM   1112  OG  SER A 149      -8.092 -34.781 -23.352  1.00  0.00           O  
ATOM   1113  N   GLY A 150     -11.908 -32.273 -22.933  1.00  0.00           N  
ATOM   1114  CA  GLY A 150     -13.190 -32.850 -23.304  1.00  0.00           C  
ATOM   1115  C   GLY A 150     -14.133 -31.848 -23.942  1.00  0.00           C  
ATOM   1116  O   GLY A 150     -14.238 -30.708 -23.484  1.00  0.00           O  
ATOM   1117  N   GLY A 151     -14.356 -31.965 -25.267  1.00  0.00           N  
ATOM   1118  CA  GLY A 151     -15.407 -32.460 -26.141  1.00  0.00           C  
ATOM   1119  C   GLY A 151     -16.120 -31.358 -26.901  1.00  0.00           C  
ATOM   1120  O   GLY A 151     -16.439 -30.312 -26.334  1.00  0.00           O  
ATOM   1121  N   SER A 152     -16.027 -31.306 -28.341  1.00  0.00           N  
ATOM   1122  CA  SER A 152     -16.232 -31.329 -29.786  1.00  0.00           C  
ATOM   1123  C   SER A 152     -17.445 -30.495 -30.185  1.00  0.00           C  
ATOM   1124  CB  SER A 152     -16.406 -32.766 -30.280  1.00  0.00           C  
ATOM   1125  O   SER A 152     -18.511 -30.610 -29.578  1.00  0.00           O  
ATOM   1126  OG  SER A 152     -17.017 -33.570 -29.285  1.00  0.00           O  
ATOM   1127  N   ASN A 153     -17.462 -29.388 -30.765  1.00  0.00           N  
ATOM   1128  CA  ASN A 153     -18.257 -28.814 -31.846  1.00  0.00           C  
ATOM   1129  C   ASN A 153     -17.373 -28.189 -32.921  1.00  0.00           C  
ATOM   1130  CB  ASN A 153     -19.240 -27.777 -31.298  1.00  0.00           C  
ATOM   1131  O   ASN A 153     -16.374 -27.540 -32.609  1.00  0.00           O  
ATOM   1132  CG  ASN A 153     -20.366 -28.405 -30.499  1.00  0.00           C  
ATOM   1133  ND2 ASN A 153     -20.995 -27.613 -29.638  1.00  0.00           N  
ATOM   1134  OD1 ASN A 153     -20.666 -29.591 -30.653  1.00  0.00           O  
ATOM   1135  N   GLY A 154     -17.339 -28.756 -34.164  1.00  0.00           N  
ATOM   1136  CA  GLY A 154     -17.344 -28.772 -35.618  1.00  0.00           C  
ATOM   1137  C   GLY A 154     -16.392 -27.762 -36.229  1.00  0.00           C  
ATOM   1138  O   GLY A 154     -16.249 -26.649 -35.720  1.00  0.00           O  
ATOM   1139  N   LEU A 155     -15.443 -28.174 -36.917  1.00  0.00           N  
ATOM   1140  CA  LEU A 155     -14.283 -27.640 -37.623  1.00  0.00           C  
ATOM   1141  C   LEU A 155     -14.714 -26.667 -38.717  1.00  0.00           C  
ATOM   1142  CB  LEU A 155     -13.456 -28.776 -38.231  1.00  0.00           C  
ATOM   1143  O   LEU A 155     -15.630 -26.961 -39.489  1.00  0.00           O  
ATOM   1144  CG  LEU A 155     -12.698 -29.666 -37.244  1.00  0.00           C  
ATOM   1145  CD1 LEU A 155     -12.326 -30.989 -37.902  1.00  0.00           C  
ATOM   1146  CD2 LEU A 155     -11.454 -28.951 -36.726  1.00  0.00           C  
ATOM   1147  N   PRO A 156     -14.360 -25.289 -38.641  1.00  0.00           N  
ATOM   1148  CA  PRO A 156     -14.347 -24.393 -39.799  1.00  0.00           C  
ATOM   1149  C   PRO A 156     -13.250 -24.741 -40.803  1.00  0.00           C  
ATOM   1150  CB  PRO A 156     -14.101 -23.017 -39.177  1.00  0.00           C  
ATOM   1151  O   PRO A 156     -12.194 -25.250 -40.416  1.00  0.00           O  
ATOM   1152  CG  PRO A 156     -14.246 -23.231 -37.704  1.00  0.00           C  
ATOM   1153  CD  PRO A 156     -14.136 -24.702 -37.424  1.00  0.00           C  
ATOM   1154  N   GLY A 157     -13.636 -24.981 -42.137  1.00  0.00           N  
ATOM   1155  CA  GLY A 157     -12.971 -25.217 -43.409  1.00  0.00           C  
ATOM   1156  C   GLY A 157     -11.600 -24.574 -43.494  1.00  0.00           C  
ATOM   1157  O   GLY A 157     -11.285 -23.668 -42.720  1.00  0.00           O  
ATOM   1158  N   PRO A 158     -10.685 -25.225 -44.186  1.00  0.00           N  
ATOM   1159  CA  PRO A 158      -9.278 -24.845 -44.329  1.00  0.00           C  
ATOM   1160  C   PRO A 158      -9.101 -23.437 -44.892  1.00  0.00           C  
ATOM   1161  CB  PRO A 158      -8.726 -25.894 -45.297  1.00  0.00           C  
ATOM   1162  O   PRO A 158      -9.962 -22.952 -45.631  1.00  0.00           O  
ATOM   1163  CG  PRO A 158      -9.931 -26.450 -45.985  1.00  0.00           C  
ATOM   1164  CD  PRO A 158     -11.145 -26.111 -45.170  1.00  0.00           C  
ATOM   1165  N   ILE A 159      -8.481 -22.491 -44.215  1.00  0.00           N  
ATOM   1166  CA  ILE A 159      -7.916 -21.217 -44.645  1.00  0.00           C  
ATOM   1167  C   ILE A 159      -6.990 -21.440 -45.839  1.00  0.00           C  
ATOM   1168  CB  ILE A 159      -7.151 -20.521 -43.497  1.00  0.00           C  
ATOM   1169  O   ILE A 159      -6.190 -22.378 -45.846  1.00  0.00           O  
ATOM   1170  CG1 ILE A 159      -8.123 -20.087 -42.394  1.00  0.00           C  
ATOM   1171  CG2 ILE A 159      -6.353 -19.326 -44.025  1.00  0.00           C  
ATOM   1172  CD1 ILE A 159      -7.443 -19.670 -41.098  1.00  0.00           C  
ATOM   1173  N   GLY A 160      -7.313 -20.889 -47.090  1.00  0.00           N  
ATOM   1174  CA  GLY A 160      -6.539 -20.790 -48.316  1.00  0.00           C  
ATOM   1175  C   GLY A 160      -5.105 -20.356 -48.083  1.00  0.00           C  
ATOM   1176  O   GLY A 160      -4.788 -19.772 -47.044  1.00  0.00           O  
ATOM   1177  N   PRO A 161      -4.120 -20.946 -48.819  1.00  0.00           N  
ATOM   1178  CA  PRO A 161      -2.690 -20.637 -48.748  1.00  0.00           C  
ATOM   1179  C   PRO A 161      -2.409 -19.136 -48.782  1.00  0.00           C  
ATOM   1180  CB  PRO A 161      -2.118 -21.327 -49.989  1.00  0.00           C  
ATOM   1181  O   PRO A 161      -3.196 -18.369 -49.344  1.00  0.00           O  
ATOM   1182  CG  PRO A 161      -3.302 -21.581 -50.865  1.00  0.00           C  
ATOM   1183  CD  PRO A 161      -4.545 -21.474 -50.030  1.00  0.00           C  
ATOM   1184  N   PRO A 162      -1.628 -18.638 -47.767  1.00  0.00           N  
ATOM   1185  CA  PRO A 162      -1.139 -17.258 -47.807  1.00  0.00           C  
ATOM   1186  C   PRO A 162      -0.506 -16.896 -49.149  1.00  0.00           C  
ATOM   1187  CB  PRO A 162      -0.099 -17.220 -46.685  1.00  0.00           C  
ATOM   1188  O   PRO A 162       0.087 -17.754 -49.808  1.00  0.00           O  
ATOM   1189  CG  PRO A 162      -0.375 -18.440 -45.866  1.00  0.00           C  
ATOM   1190  CD  PRO A 162      -1.095 -19.438 -46.726  1.00  0.00           C  
ATOM   1191  N   GLY A 163      -0.943 -15.862 -49.892  1.00  0.00           N  
ATOM   1192  CA  GLY A 163      -0.380 -15.269 -51.095  1.00  0.00           C  
ATOM   1193  C   GLY A 163       1.108 -14.999 -50.986  1.00  0.00           C  
ATOM   1194  O   GLY A 163       1.663 -14.985 -49.886  1.00  0.00           O  
ATOM   1195  N   PRO A 164       1.914 -15.146 -51.999  1.00  0.00           N  
ATOM   1196  CA  PRO A 164       3.355 -14.899 -52.081  1.00  0.00           C  
ATOM   1197  C   PRO A 164       3.757 -13.548 -51.492  1.00  0.00           C  
ATOM   1198  CB  PRO A 164       3.637 -14.945 -53.584  1.00  0.00           C  
ATOM   1199  O   PRO A 164       2.953 -12.612 -51.480  1.00  0.00           O  
ATOM   1200  CG  PRO A 164       2.299 -14.768 -54.229  1.00  0.00           C  
ATOM   1201  CD  PRO A 164       1.239 -14.914 -53.176  1.00  0.00           C  
ATOM   1202  N   ARG A 165       4.631 -13.641 -50.515  1.00  0.00           N  
ATOM   1203  CA  ARG A 165       5.360 -12.529 -49.913  1.00  0.00           C  
ATOM   1204  C   ARG A 165       5.943 -11.613 -50.985  1.00  0.00           C  
ATOM   1205  CB  ARG A 165       6.477 -13.048 -49.004  1.00  0.00           C  
ATOM   1206  O   ARG A 165       6.528 -12.084 -51.961  1.00  0.00           O  
ATOM   1207  CG  ARG A 165       7.088 -11.981 -48.110  1.00  0.00           C  
ATOM   1208  CD  ARG A 165       8.029 -12.583 -47.076  1.00  0.00           C  
ATOM   1209  NE  ARG A 165       8.565 -11.564 -46.177  1.00  0.00           N  
ATOM   1210  NH1 ARG A 165       9.214 -13.057 -44.538  1.00  0.00           N  
ATOM   1211  NH2 ARG A 165       9.572 -10.811 -44.255  1.00  0.00           N  
ATOM   1212  CZ  ARG A 165       9.115 -11.813 -44.992  1.00  0.00           C  
ATOM   1213  N   GLY A 166       5.400 -10.418 -51.126  1.00  0.00           N  
ATOM   1214  CA  GLY A 166       5.975  -9.363 -51.946  1.00  0.00           C  
ATOM   1215  C   GLY A 166       7.437  -9.100 -51.640  1.00  0.00           C  
ATOM   1216  O   GLY A 166       7.936  -9.492 -50.584  1.00  0.00           O  
ATOM   1217  N   ARG A 167       8.329  -8.984 -52.512  1.00  0.00           N  
ATOM   1218  CA  ARG A 167       9.738  -8.609 -52.583  1.00  0.00           C  
ATOM   1219  C   ARG A 167      10.062  -7.508 -51.579  1.00  0.00           C  
ATOM   1220  CB  ARG A 167      10.103  -8.153 -53.997  1.00  0.00           C  
ATOM   1221  O   ARG A 167       9.302  -6.549 -51.434  1.00  0.00           O  
ATOM   1222  CG  ARG A 167      10.774  -9.228 -54.838  1.00  0.00           C  
ATOM   1223  CD  ARG A 167      11.145  -8.713 -56.221  1.00  0.00           C  
ATOM   1224  NE  ARG A 167      12.066  -9.618 -56.904  1.00  0.00           N  
ATOM   1225  NH1 ARG A 167      12.399  -8.236 -58.725  1.00  0.00           N  
ATOM   1226  NH2 ARG A 167      13.461 -10.264 -58.609  1.00  0.00           N  
ATOM   1227  CZ  ARG A 167      12.640  -9.371 -58.078  1.00  0.00           C  
ATOM   1228  N   THR A 168      10.788  -7.907 -50.537  1.00  0.00           N  
ATOM   1229  CA  THR A 168      11.458  -7.055 -49.560  1.00  0.00           C  
ATOM   1230  C   THR A 168      12.168  -5.894 -50.252  1.00  0.00           C  
ATOM   1231  CB  THR A 168      12.472  -7.856 -48.723  1.00  0.00           C  
ATOM   1232  O   THR A 168      12.920  -6.100 -51.206  1.00  0.00           O  
ATOM   1233  CG2 THR A 168      12.963  -7.044 -47.530  1.00  0.00           C  
ATOM   1234  OG1 THR A 168      11.850  -9.055 -48.247  1.00  0.00           O  
ATOM   1235  N   GLY A 169      11.517  -4.724 -50.271  1.00  0.00           N  
ATOM   1236  CA  GLY A 169      12.129  -3.474 -50.695  1.00  0.00           C  
ATOM   1237  C   GLY A 169      13.434  -3.177 -49.981  1.00  0.00           C  
ATOM   1238  O   GLY A 169      13.677  -3.682 -48.883  1.00  0.00           O  
ATOM   1239  N   ASP A 170      14.559  -2.986 -50.688  1.00  0.00           N  
ATOM   1240  CA  ASP A 170      15.891  -2.502 -50.337  1.00  0.00           C  
ATOM   1241  C   ASP A 170      15.821  -1.456 -49.226  1.00  0.00           C  
ATOM   1242  CB  ASP A 170      16.590  -1.916 -51.566  1.00  0.00           C  
ATOM   1243  O   ASP A 170      14.902  -0.636 -49.196  1.00  0.00           O  
ATOM   1244  CG  ASP A 170      17.014  -2.976 -52.568  1.00  0.00           C  
ATOM   1245  OD1 ASP A 170      17.334  -4.111 -52.156  1.00  0.00           O  
ATOM   1246  OD2 ASP A 170      17.030  -2.672 -53.780  1.00  0.00           O  
ATOM   1247  N   ALA A 171      16.365  -1.787 -48.041  1.00  0.00           N  
ATOM   1248  CA  ALA A 171      16.655  -0.898 -46.919  1.00  0.00           C  
ATOM   1249  C   ALA A 171      17.183   0.449 -47.408  1.00  0.00           C  
ATOM   1250  CB  ALA A 171      17.661  -1.546 -45.971  1.00  0.00           C  
ATOM   1251  O   ALA A 171      18.040   0.502 -48.293  1.00  0.00           O  
ATOM   1252  N   GLY A 172      16.393   1.529 -47.276  1.00  0.00           N  
ATOM   1253  CA  GLY A 172      16.789   2.901 -47.547  1.00  0.00           C  
ATOM   1254  C   GLY A 172      18.003   3.340 -46.750  1.00  0.00           C  
ATOM   1255  O   GLY A 172      18.441   2.636 -45.838  1.00  0.00           O  
ATOM   1256  N   PRO A 173      18.859   4.204 -47.249  1.00  0.00           N  
ATOM   1257  CA  PRO A 173      20.070   4.712 -46.600  1.00  0.00           C  
ATOM   1258  C   PRO A 173      19.797   5.289 -45.212  1.00  0.00           C  
ATOM   1259  CB  PRO A 173      20.554   5.802 -47.559  1.00  0.00           C  
ATOM   1260  O   PRO A 173      18.658   5.646 -44.901  1.00  0.00           O  
ATOM   1261  CG  PRO A 173      19.348   6.166 -48.364  1.00  0.00           C  
ATOM   1262  CD  PRO A 173      18.367   5.031 -48.293  1.00  0.00           C  
ATOM   1263  N   VAL A 174      20.575   4.904 -44.188  1.00  0.00           N  
ATOM   1264  CA  VAL A 174      20.624   5.461 -42.840  1.00  0.00           C  
ATOM   1265  C   VAL A 174      20.622   6.987 -42.911  1.00  0.00           C  
ATOM   1266  CB  VAL A 174      21.865   4.964 -42.065  1.00  0.00           C  
ATOM   1267  O   VAL A 174      21.307   7.576 -43.750  1.00  0.00           O  
ATOM   1268  CG1 VAL A 174      22.042   5.750 -40.768  1.00  0.00           C  
ATOM   1269  CG2 VAL A 174      21.750   3.469 -41.776  1.00  0.00           C  
ATOM   1270  N   GLY A 175      19.556   7.665 -42.353  1.00  0.00           N  
ATOM   1271  CA  GLY A 175      19.505   9.117 -42.289  1.00  0.00           C  
ATOM   1272  C   GLY A 175      20.644   9.718 -41.488  1.00  0.00           C  
ATOM   1273  O   GLY A 175      21.389   8.998 -40.821  1.00  0.00           O  
ATOM   1274  N   PRO A 176      21.165  10.950 -41.751  1.00  0.00           N  
ATOM   1275  CA  PRO A 176      22.224  11.656 -41.028  1.00  0.00           C  
ATOM   1276  C   PRO A 176      21.922  11.810 -39.539  1.00  0.00           C  
ATOM   1277  CB  PRO A 176      22.272  13.021 -41.719  1.00  0.00           C  
ATOM   1278  O   PRO A 176      20.758  11.750 -39.133  1.00  0.00           O  
ATOM   1279  CG  PRO A 176      20.954  13.145 -42.412  1.00  0.00           C  
ATOM   1280  CD  PRO A 176      20.375  11.771 -42.587  1.00  0.00           C  
ATOM   1281  N   PRO A 177      22.955  11.631 -38.645  1.00  0.00           N  
ATOM   1282  CA  PRO A 177      22.839  11.913 -37.213  1.00  0.00           C  
ATOM   1283  C   PRO A 177      22.189  13.266 -36.929  1.00  0.00           C  
ATOM   1284  CB  PRO A 177      24.291  11.894 -36.731  1.00  0.00           C  
ATOM   1285  O   PRO A 177      22.372  14.216 -37.695  1.00  0.00           O  
ATOM   1286  CG  PRO A 177      25.038  11.156 -37.796  1.00  0.00           C  
ATOM   1287  CD  PRO A 177      24.320  11.348 -39.101  1.00  0.00           C  
ATOM   1288  N   GLY A 178      21.115  13.290 -36.096  1.00  0.00           N  
ATOM   1289  CA  GLY A 178      20.430  14.522 -35.738  1.00  0.00           C  
ATOM   1290  C   GLY A 178      21.339  15.540 -35.076  1.00  0.00           C  
ATOM   1291  O   GLY A 178      22.495  15.241 -34.772  1.00  0.00           O  
ATOM   1292  N   PRO A 179      21.098  16.862 -35.107  1.00  0.00           N  
ATOM   1293  CA  PRO A 179      21.858  17.929 -34.452  1.00  0.00           C  
ATOM   1294  C   PRO A 179      21.968  17.733 -32.941  1.00  0.00           C  
ATOM   1295  CB  PRO A 179      21.053  19.189 -34.782  1.00  0.00           C  
ATOM   1296  O   PRO A 179      21.146  17.033 -32.345  1.00  0.00           O  
ATOM   1297  CG  PRO A 179      19.692  18.689 -35.144  1.00  0.00           C  
ATOM   1298  CD  PRO A 179      19.807  17.251 -35.561  1.00  0.00           C  
ATOM   1299  N   PRO A 180      23.150  18.016 -32.366  1.00  0.00           N  
ATOM   1300  CA  PRO A 180      23.342  18.032 -30.914  1.00  0.00           C  
ATOM   1301  C   PRO A 180      22.247  18.805 -30.182  1.00  0.00           C  
ATOM   1302  CB  PRO A 180      24.700  18.718 -30.746  1.00  0.00           C  
ATOM   1303  O   PRO A 180      21.712  19.781 -30.717  1.00  0.00           O  
ATOM   1304  CG  PRO A 180      25.356  18.601 -32.084  1.00  0.00           C  
ATOM   1305  CD  PRO A 180      24.286  18.530 -33.135  1.00  0.00           C  
ATOM   1306  N   GLY A 181      21.636  18.192 -29.195  1.00  0.00           N  
ATOM   1307  CA  GLY A 181      20.599  18.830 -28.401  1.00  0.00           C  
ATOM   1308  C   GLY A 181      21.054  20.125 -27.755  1.00  0.00           C  
ATOM   1309  O   GLY A 181      22.244  20.445 -27.765  1.00  0.00           O  
ATOM   1310  N   PRO A 182      20.178  21.112 -27.471  1.00  0.00           N  
ATOM   1311  CA  PRO A 182      20.485  22.361 -26.771  1.00  0.00           C  
ATOM   1312  C   PRO A 182      21.116  22.130 -25.400  1.00  0.00           C  
ATOM   1313  CB  PRO A 182      19.116  23.034 -26.636  1.00  0.00           C  
ATOM   1314  O   PRO A 182      20.951  21.057 -24.814  1.00  0.00           O  
ATOM   1315  CG  PRO A 182      18.127  21.931 -26.833  1.00  0.00           C  
ATOM   1316  CD  PRO A 182      18.812  20.796 -27.539  1.00  0.00           C  
ATOM   1317  N   PRO A 183      22.142  22.925 -25.040  1.00  0.00           N  
ATOM   1318  CA  PRO A 183      22.724  22.930 -23.696  1.00  0.00           C  
ATOM   1319  C   PRO A 183      21.665  22.943 -22.595  1.00  0.00           C  
ATOM   1320  CB  PRO A 183      23.549  24.219 -23.674  1.00  0.00           C  
ATOM   1321  O   PRO A 183      20.592  23.526 -22.771  1.00  0.00           O  
ATOM   1322  CG  PRO A 183      23.740  24.575 -25.114  1.00  0.00           C  
ATOM   1323  CD  PRO A 183      22.591  24.013 -25.900  1.00  0.00           C  
ATOM   1324  N   GLY A 184      21.713  21.982 -21.715  1.00  0.00           N  
ATOM   1325  CA  GLY A 184      20.817  21.913 -20.571  1.00  0.00           C  
ATOM   1326  C   GLY A 184      20.772  23.200 -19.770  1.00  0.00           C  
ATOM   1327  O   GLY A 184      21.601  24.090 -19.968  1.00  0.00           O  
ATOM   1328  N   PRO A 185      19.636  23.547 -19.104  1.00  0.00           N  
ATOM   1329  CA  PRO A 185      19.519  24.709 -18.221  1.00  0.00           C  
ATOM   1330  C   PRO A 185      20.579  24.725 -17.122  1.00  0.00           C  
ATOM   1331  CB  PRO A 185      18.117  24.560 -17.626  1.00  0.00           C  
ATOM   1332  O   PRO A 185      21.118  23.674 -16.765  1.00  0.00           O  
ATOM   1333  CG  PRO A 185      17.738  23.138 -17.891  1.00  0.00           C  
ATOM   1334  CD  PRO A 185      18.642  22.596 -18.960  1.00  0.00           C  
ATOM   1335  N   PRO A 186      21.197  25.900 -16.804  1.00  0.00           N  
ATOM   1336  CA  PRO A 186      22.098  26.141 -15.674  1.00  0.00           C  
ATOM   1337  C   PRO A 186      21.543  25.611 -14.354  1.00  0.00           C  
ATOM   1338  CB  PRO A 186      22.221  27.667 -15.642  1.00  0.00           C  
ATOM   1339  O   PRO A 186      20.332  25.658 -14.125  1.00  0.00           O  
ATOM   1340  CG  PRO A 186      21.745  28.117 -16.985  1.00  0.00           C  
ATOM   1341  CD  PRO A 186      20.817  27.073 -17.537  1.00  0.00           C  
ATOM   1342  N   GLY A 187      22.230  24.650 -13.765  1.00  0.00           N  
ATOM   1343  CA  GLY A 187      21.925  24.093 -12.457  1.00  0.00           C  
ATOM   1344  C   GLY A 187      21.662  25.153 -11.404  1.00  0.00           C  
ATOM   1345  O   GLY A 187      21.969  26.329 -11.609  1.00  0.00           O  
ATOM   1346  N   PRO A 188      20.702  24.901 -10.427  1.00  0.00           N  
ATOM   1347  CA  PRO A 188      20.396  25.781  -9.297  1.00  0.00           C  
ATOM   1348  C   PRO A 188      21.633  26.136  -8.474  1.00  0.00           C  
ATOM   1349  CB  PRO A 188      19.406  24.960  -8.468  1.00  0.00           C  
ATOM   1350  O   PRO A 188      22.629  25.408  -8.505  1.00  0.00           O  
ATOM   1351  CG  PRO A 188      19.539  23.564  -8.986  1.00  0.00           C  
ATOM   1352  CD  PRO A 188      20.346  23.600 -10.252  1.00  0.00           C  
ATOM   1353  N   PRO A 189      21.796  27.468  -7.991  1.00  0.00           N  
ATOM   1354  CA  PRO A 189      22.837  27.943  -7.077  1.00  0.00           C  
ATOM   1355  C   PRO A 189      22.931  27.104  -5.804  1.00  0.00           C  
ATOM   1356  CB  PRO A 189      22.398  29.374  -6.756  1.00  0.00           C  
ATOM   1357  O   PRO A 189      21.907  26.689  -5.256  1.00  0.00           O  
ATOM   1358  CG  PRO A 189      21.088  29.539  -7.458  1.00  0.00           C  
ATOM   1359  CD  PRO A 189      20.705  28.221  -8.067  1.00  0.00           C  
ATOM   1360  N   SER A 190      23.919  26.197  -5.701  1.00  0.00           N  
ATOM   1361  CA  SER A 190      24.382  25.479  -4.518  1.00  0.00           C  
ATOM   1362  C   SER A 190      24.431  26.395  -3.299  1.00  0.00           C  
ATOM   1363  CB  SER A 190      25.763  24.871  -4.765  1.00  0.00           C  
ATOM   1364  O   SER A 190      25.031  27.470  -3.349  1.00  0.00           O  
ATOM   1365  OG  SER A 190      25.656  23.500  -5.108  1.00  0.00           O  
ATOM   1366  N   ALA A 191      23.376  26.583  -2.490  1.00  0.00           N  
ATOM   1367  CA  ALA A 191      23.169  26.793  -1.059  1.00  0.00           C  
ATOM   1368  C   ALA A 191      23.980  25.797  -0.235  1.00  0.00           C  
ATOM   1369  CB  ALA A 191      21.686  26.681  -0.713  1.00  0.00           C  
ATOM   1370  O   ALA A 191      24.001  24.602  -0.539  1.00  0.00           O  
ATOM   1371  N   GLY A 192      25.226  26.130   0.118  1.00  0.00           N  
ATOM   1372  CA  GLY A 192      25.903  26.228   1.401  1.00  0.00           C  
ATOM   1373  C   GLY A 192      25.853  24.941   2.202  1.00  0.00           C  
ATOM   1374  O   GLY A 192      24.771  24.453   2.537  1.00  0.00           O  
ATOM   1375  N   PHE A 193      26.617  23.913   1.820  1.00  0.00           N  
ATOM   1376  CA  PHE A 193      26.826  22.889   2.837  1.00  0.00           C  
ATOM   1377  C   PHE A 193      28.266  22.909   3.338  1.00  0.00           C  
ATOM   1378  CB  PHE A 193      26.481  21.503   2.286  1.00  0.00           C  
ATOM   1379  O   PHE A 193      29.203  23.005   2.543  1.00  0.00           O  
ATOM   1380  CG  PHE A 193      27.074  21.223   0.931  1.00  0.00           C  
ATOM   1381  CD1 PHE A 193      26.399  21.590  -0.227  1.00  0.00           C  
ATOM   1382  CD2 PHE A 193      28.307  20.594   0.816  1.00  0.00           C  
ATOM   1383  CE1 PHE A 193      26.946  21.332  -1.482  1.00  0.00           C  
ATOM   1384  CE2 PHE A 193      28.859  20.333  -0.434  1.00  0.00           C  
ATOM   1385  CZ  PHE A 193      28.177  20.702  -1.583  1.00  0.00           C  
ATOM   1386  N   ASP A 194      28.508  23.647   4.493  1.00  0.00           N  
ATOM   1387  CA  ASP A 194      29.205  23.613   5.775  1.00  0.00           C  
ATOM   1388  C   ASP A 194      29.687  22.200   6.100  1.00  0.00           C  
ATOM   1389  CB  ASP A 194      28.298  24.129   6.893  1.00  0.00           C  
ATOM   1390  O   ASP A 194      28.878  21.287   6.271  1.00  0.00           O  
ATOM   1391  CG  ASP A 194      29.027  25.022   7.883  1.00  0.00           C  
ATOM   1392  OD1 ASP A 194      30.272  25.101   7.830  1.00  0.00           O  
ATOM   1393  OD2 ASP A 194      28.348  25.649   8.725  1.00  0.00           O  
ATOM   1394  N   PHE A 195      30.836  21.854   5.600  1.00  0.00           N  
ATOM   1395  CA  PHE A 195      31.624  20.734   6.101  1.00  0.00           C  
ATOM   1396  C   PHE A 195      32.556  21.185   7.220  1.00  0.00           C  
ATOM   1397  CB  PHE A 195      32.435  20.095   4.969  1.00  0.00           C  
ATOM   1398  O   PHE A 195      33.512  21.923   6.978  1.00  0.00           O  
ATOM   1399  CG  PHE A 195      31.747  18.928   4.313  1.00  0.00           C  
ATOM   1400  CD1 PHE A 195      31.788  17.665   4.892  1.00  0.00           C  
ATOM   1401  CD2 PHE A 195      31.059  19.094   3.118  1.00  0.00           C  
ATOM   1402  CE1 PHE A 195      31.152  16.583   4.287  1.00  0.00           C  
ATOM   1403  CE2 PHE A 195      30.422  18.018   2.508  1.00  0.00           C  
ATOM   1404  CZ  PHE A 195      30.470  16.762   3.093  1.00  0.00           C  
ATOM   1405  N   SER A 196      32.014  21.543   8.427  1.00  0.00           N  
ATOM   1406  CA  SER A 196      32.832  21.696   9.626  1.00  0.00           C  
ATOM   1407  C   SER A 196      32.607  20.544  10.600  1.00  0.00           C  
ATOM   1408  CB  SER A 196      32.526  23.025  10.318  1.00  0.00           C  
ATOM   1409  O   SER A 196      31.510  20.383  11.136  1.00  0.00           O  
ATOM   1410  OG  SER A 196      32.323  24.054   9.364  1.00  0.00           O  
ATOM   1411  N   PHE A 197      32.981  19.312  10.304  1.00  0.00           N  
ATOM   1412  CA  PHE A 197      33.066  18.400  11.440  1.00  0.00           C  
ATOM   1413  C   PHE A 197      34.147  17.350  11.211  1.00  0.00           C  
ATOM   1414  CB  PHE A 197      31.717  17.719  11.686  1.00  0.00           C  
ATOM   1415  O   PHE A 197      34.088  16.593  10.241  1.00  0.00           O  
ATOM   1416  CG  PHE A 197      31.015  18.195  12.930  1.00  0.00           C  
ATOM   1417  CD1 PHE A 197      31.167  17.516  14.133  1.00  0.00           C  
ATOM   1418  CD2 PHE A 197      30.203  19.321  12.895  1.00  0.00           C  
ATOM   1419  CE1 PHE A 197      30.519  17.954  15.285  1.00  0.00           C  
ATOM   1420  CE2 PHE A 197      29.552  19.765  14.043  1.00  0.00           C  
ATOM   1421  CZ  PHE A 197      29.710  19.080  15.238  1.00  0.00           C  
ATOM   1422  N   LEU A 198      35.462  17.758  11.249  1.00  0.00           N  
ATOM   1423  CA  LEU A 198      36.451  16.817  11.764  1.00  0.00           C  
ATOM   1424  C   LEU A 198      37.712  17.547  12.215  1.00  0.00           C  
ATOM   1425  CB  LEU A 198      36.803  15.774  10.701  1.00  0.00           C  
ATOM   1426  O   LEU A 198      38.174  18.471  11.540  1.00  0.00           O  
ATOM   1427  CG  LEU A 198      35.754  14.693  10.437  1.00  0.00           C  
ATOM   1428  CD1 LEU A 198      36.045  13.981   9.121  1.00  0.00           C  
ATOM   1429  CD2 LEU A 198      35.710  13.697  11.591  1.00  0.00           C  
ATOM   1430  N   PRO A 199      38.224  17.295  13.500  1.00  0.00           N  
ATOM   1431  CA  PRO A 199      39.250  17.856  14.382  1.00  0.00           C  
ATOM   1432  C   PRO A 199      40.661  17.699  13.820  1.00  0.00           C  
ATOM   1433  CB  PRO A 199      39.083  17.052  15.673  1.00  0.00           C  
ATOM   1434  O   PRO A 199      41.001  16.641  13.283  1.00  0.00           O  
ATOM   1435  CG  PRO A 199      38.358  15.812  15.260  1.00  0.00           C  
ATOM   1436  CD  PRO A 199      38.136  15.861  13.776  1.00  0.00           C  
ATOM   1437  N   GLN A 200      41.162  18.783  13.136  1.00  0.00           N  
ATOM   1438  CA  GLN A 200      42.544  19.055  12.756  1.00  0.00           C  
ATOM   1439  C   GLN A 200      43.437  19.187  13.987  1.00  0.00           C  
ATOM   1440  CB  GLN A 200      42.629  20.325  11.909  1.00  0.00           C  
ATOM   1441  O   GLN A 200      43.084  19.876  14.945  1.00  0.00           O  
ATOM   1442  CG  GLN A 200      42.868  20.062  10.428  1.00  0.00           C  
ATOM   1443  CD  GLN A 200      42.864  21.332   9.598  1.00  0.00           C  
ATOM   1444  NE2 GLN A 200      42.294  21.255   8.400  1.00  0.00           N  
ATOM   1445  OE1 GLN A 200      43.369  22.372  10.029  1.00  0.00           O  
ATOM   1446  N   PRO A 201      44.465  18.286  14.182  1.00  0.00           N  
ATOM   1447  CA  PRO A 201      45.505  18.546  15.180  1.00  0.00           C  
ATOM   1448  C   PRO A 201      46.383  19.743  14.819  1.00  0.00           C  
ATOM   1449  CB  PRO A 201      46.322  17.252  15.184  1.00  0.00           C  
ATOM   1450  O   PRO A 201      46.388  20.184  13.667  1.00  0.00           O  
ATOM   1451  CG  PRO A 201      46.045  16.621  13.857  1.00  0.00           C  
ATOM   1452  CD  PRO A 201      45.081  17.494  13.107  1.00  0.00           C  
ATOM   1453  N   PRO A 202      46.890  20.580  15.860  1.00  0.00           N  
ATOM   1454  CA  PRO A 202      47.490  21.915  15.825  1.00  0.00           C  
ATOM   1455  C   PRO A 202      48.866  21.927  15.163  1.00  0.00           C  
ATOM   1456  CB  PRO A 202      47.593  22.294  17.305  1.00  0.00           C  
ATOM   1457  O   PRO A 202      49.690  21.047  15.426  1.00  0.00           O  
ATOM   1458  CG  PRO A 202      47.483  20.997  18.040  1.00  0.00           C  
ATOM   1459  CD  PRO A 202      47.370  19.887  17.035  1.00  0.00           C  
ATOM   1460  N   GLN A 203      49.000  22.408  13.886  1.00  0.00           N  
ATOM   1461  CA  GLN A 203      50.292  22.613  13.241  1.00  0.00           C  
ATOM   1462  C   GLN A 203      50.760  24.058  13.392  1.00  0.00           C  
ATOM   1463  CB  GLN A 203      50.219  22.238  11.760  1.00  0.00           C  
ATOM   1464  O   GLN A 203      50.042  24.990  13.025  1.00  0.00           O  
ATOM   1465  CG  GLN A 203      50.732  20.837  11.454  1.00  0.00           C  
ATOM   1466  CD  GLN A 203      50.736  20.524   9.969  1.00  0.00           C  
ATOM   1467  NE2 GLN A 203      51.479  19.492   9.583  1.00  0.00           N  
ATOM   1468  OE1 GLN A 203      50.075  21.202   9.177  1.00  0.00           O  
ATOM   1469  N   GLU A 204      51.571  24.401  14.409  1.00  0.00           N  
ATOM   1470  CA  GLU A 204      52.743  25.195  14.765  1.00  0.00           C  
ATOM   1471  C   GLU A 204      53.659  25.398  13.561  1.00  0.00           C  
ATOM   1472  CB  GLU A 204      53.516  24.531  15.907  1.00  0.00           C  
ATOM   1473  O   GLU A 204      54.015  24.437  12.877  1.00  0.00           O  
ATOM   1474  CG  GLU A 204      53.339  25.219  17.253  1.00  0.00           C  
ATOM   1475  CD  GLU A 204      54.183  24.605  18.358  1.00  0.00           C  
ATOM   1476  OE1 GLU A 204      54.239  25.179  19.469  1.00  0.00           O  
ATOM   1477  OE2 GLU A 204      54.794  23.543  18.110  1.00  0.00           O  
ATOM   1478  N   LYS A 205      53.684  26.560  12.935  1.00  0.00           N  
ATOM   1479  CA  LYS A 205      54.529  27.698  12.583  1.00  0.00           C  
ATOM   1480  C   LYS A 205      55.942  27.245  12.228  1.00  0.00           C  
ATOM   1481  CB  LYS A 205      54.575  28.707  13.732  1.00  0.00           C  
ATOM   1482  O   LYS A 205      56.541  26.442  12.947  1.00  0.00           O  
ATOM   1483  CG  LYS A 205      53.456  29.738  13.696  1.00  0.00           C  
ATOM   1484  CD  LYS A 205      53.760  30.925  14.600  1.00  0.00           C  
ATOM   1485  CE  LYS A 205      52.603  31.914  14.634  1.00  0.00           C  
ATOM   1486  NZ  LYS A 205      52.747  32.898  15.748  1.00  0.00           N  
ATOM   1487  N   ALA A 206      56.368  27.307  10.974  1.00  0.00           N  
ATOM   1488  CA  ALA A 206      57.469  28.130  10.480  1.00  0.00           C  
ATOM   1489  C   ALA A 206      58.377  27.331   9.549  1.00  0.00           C  
ATOM   1490  CB  ALA A 206      58.275  28.696  11.646  1.00  0.00           C  
ATOM   1491  O   ALA A 206      58.651  26.155   9.798  1.00  0.00           O  
ATOM   1492  N   HIS A 207      58.549  27.721   8.263  1.00  0.00           N  
ATOM   1493  CA  HIS A 207      59.669  28.322   7.547  1.00  0.00           C  
ATOM   1494  C   HIS A 207      60.334  27.312   6.617  1.00  0.00           C  
ATOM   1495  CB  HIS A 207      60.696  28.883   8.533  1.00  0.00           C  
ATOM   1496  O   HIS A 207      60.597  26.175   7.016  1.00  0.00           O  
ATOM   1497  CG  HIS A 207      61.751  29.723   7.886  1.00  0.00           C  
ATOM   1498  CD2 HIS A 207      63.086  29.532   7.759  1.00  0.00           C  
ATOM   1499  ND1 HIS A 207      61.473  30.927   7.276  1.00  0.00           N  
ATOM   1500  CE1 HIS A 207      62.593  31.441   6.799  1.00  0.00           C  
ATOM   1501  NE2 HIS A 207      63.587  30.614   7.079  1.00  0.00           N  
ATOM   1502  N   ASP A 208      60.222  27.499   5.296  1.00  0.00           N  
ATOM   1503  CA  ASP A 208      61.112  27.631   4.147  1.00  0.00           C  
ATOM   1504  C   ASP A 208      61.633  26.268   3.696  1.00  0.00           C  
ATOM   1505  CB  ASP A 208      62.284  28.557   4.480  1.00  0.00           C  
ATOM   1506  O   ASP A 208      62.128  25.486   4.509  1.00  0.00           O  
ATOM   1507  CG  ASP A 208      62.607  29.531   3.359  1.00  0.00           C  
ATOM   1508  OD1 ASP A 208      61.903  29.528   2.328  1.00  0.00           O  
ATOM   1509  OD2 ASP A 208      63.577  30.304   3.509  1.00  0.00           O  
ATOM   1510  N   GLY A 209      61.019  25.682   2.661  1.00  0.00           N  
ATOM   1511  CA  GLY A 209      61.970  24.887   1.901  1.00  0.00           C  
ATOM   1512  C   GLY A 209      61.310  23.991   0.871  1.00  0.00           C  
ATOM   1513  O   GLY A 209      60.271  23.387   1.141  1.00  0.00           O  
ATOM   1514  N   GLY A 210      61.120  24.460  -0.347  1.00  0.00           N  
ATOM   1515  CA  GLY A 210      61.540  23.894  -1.619  1.00  0.00           C  
ATOM   1516  C   GLY A 210      60.964  22.516  -1.878  1.00  0.00           C  
ATOM   1517  O   GLY A 210      61.139  21.602  -1.070  1.00  0.00           O  
ATOM   1518  N   ARG A 211      59.663  22.290  -2.272  1.00  0.00           N  
ATOM   1519  CA  ARG A 211      59.354  20.896  -2.577  1.00  0.00           C  
ATOM   1520  C   ARG A 211      58.889  20.741  -4.021  1.00  0.00           C  
ATOM   1521  CB  ARG A 211      58.285  20.361  -1.622  1.00  0.00           C  
ATOM   1522  O   ARG A 211      57.987  21.452  -4.468  1.00  0.00           O  
ATOM   1523  CG  ARG A 211      58.848  19.717  -0.365  1.00  0.00           C  
ATOM   1524  CD  ARG A 211      57.763  19.032   0.453  1.00  0.00           C  
ATOM   1525  NE  ARG A 211      58.276  18.547   1.732  1.00  0.00           N  
ATOM   1526  NH1 ARG A 211      56.594  16.997   2.054  1.00  0.00           N  
ATOM   1527  NH2 ARG A 211      58.261  17.227   3.611  1.00  0.00           N  
ATOM   1528  CZ  ARG A 211      57.709  17.592   2.462  1.00  0.00           C  
ATOM   1529  N   TYR A 212      59.834  20.566  -5.002  1.00  0.00           N  
ATOM   1530  CA  TYR A 212      60.033  19.726  -6.178  1.00  0.00           C  
ATOM   1531  C   TYR A 212      58.937  18.671  -6.286  1.00  0.00           C  
ATOM   1532  CB  TYR A 212      61.406  19.049  -6.129  1.00  0.00           C  
ATOM   1533  O   TYR A 212      58.633  17.982  -5.310  1.00  0.00           O  
ATOM   1534  CG  TYR A 212      62.556  19.991  -6.384  1.00  0.00           C  
ATOM   1535  CD1 TYR A 212      62.941  20.316  -7.684  1.00  0.00           C  
ATOM   1536  CD2 TYR A 212      63.262  20.558  -5.328  1.00  0.00           C  
ATOM   1537  CE1 TYR A 212      64.002  21.183  -7.925  1.00  0.00           C  
ATOM   1538  CE2 TYR A 212      64.325  21.426  -5.557  1.00  0.00           C  
ATOM   1539  OH  TYR A 212      65.738  22.590  -7.089  1.00  0.00           O  
ATOM   1540  CZ  TYR A 212      64.686  21.732  -6.857  1.00  0.00           C  
ATOM   1541  N   TYR A 213      57.804  18.912  -7.007  1.00  0.00           N  
ATOM   1542  CA  TYR A 213      56.798  18.087  -7.667  1.00  0.00           C  
ATOM   1543  C   TYR A 213      57.413  16.800  -8.203  1.00  0.00           C  
ATOM   1544  CB  TYR A 213      56.132  18.862  -8.809  1.00  0.00           C  
ATOM   1545  O   TYR A 213      58.307  16.838  -9.051  1.00  0.00           O  
ATOM   1546  CG  TYR A 213      55.167  19.923  -8.340  1.00  0.00           C  
ATOM   1547  CD1 TYR A 213      53.867  19.592  -7.961  1.00  0.00           C  
ATOM   1548  CD2 TYR A 213      55.550  21.259  -8.276  1.00  0.00           C  
ATOM   1549  CE1 TYR A 213      52.973  20.567  -7.530  1.00  0.00           C  
ATOM   1550  CE2 TYR A 213      54.665  22.241  -7.847  1.00  0.00           C  
ATOM   1551  OH  TYR A 213      52.499  22.855  -7.051  1.00  0.00           O  
ATOM   1552  CZ  TYR A 213      53.380  21.886  -7.476  1.00  0.00           C  
ATOM   1553  N   ARG A 214      57.789  15.806  -7.314  1.00  0.00           N  
ATOM   1554  CA  ARG A 214      58.081  14.472  -7.828  1.00  0.00           C  
ATOM   1555  C   ARG A 214      56.813  13.629  -7.917  1.00  0.00           C  
ATOM   1556  CB  ARG A 214      59.116  13.770  -6.946  1.00  0.00           C  
ATOM   1557  O   ARG A 214      56.042  13.556  -6.958  1.00  0.00           O  
ATOM   1558  CG  ARG A 214      60.544  13.895  -7.453  1.00  0.00           C  
ATOM   1559  CD  ARG A 214      61.490  12.961  -6.712  1.00  0.00           C  
ATOM   1560  NE  ARG A 214      62.814  12.934  -7.329  1.00  0.00           N  
ATOM   1561  NH1 ARG A 214      63.868  14.049  -5.603  1.00  0.00           N  
ATOM   1562  NH2 ARG A 214      65.066  13.370  -7.436  1.00  0.00           N  
ATOM   1563  CZ  ARG A 214      63.913  13.451  -6.788  1.00  0.00           C  
ATOM   1564  N   ALA A 215      56.154  13.448  -9.079  1.00  0.00           N  
ATOM   1565  CA  ALA A 215      55.174  12.595  -9.747  1.00  0.00           C  
ATOM   1566  C   ALA A 215      55.323  11.141  -9.307  1.00  0.00           C  
ATOM   1567  CB  ALA A 215      55.316  12.706 -11.263  1.00  0.00           C  
ATOM   1568  O   ALA A 215      54.439  10.318  -9.554  1.00  0.00           O  
ATOM   1569  N   ASP A 216      56.110  10.754  -8.079  1.00  0.00           N  
ATOM   1570  CA  ASP A 216      56.269   9.340  -7.752  1.00  0.00           C  
ATOM   1571  C   ASP A 216      56.119   9.102  -6.251  1.00  0.00           C  
ATOM   1572  CB  ASP A 216      57.628   8.827  -8.233  1.00  0.00           C  
ATOM   1573  O   ASP A 216      56.903   8.362  -5.654  1.00  0.00           O  
ATOM   1574  CG  ASP A 216      57.742   8.783  -9.747  1.00  0.00           C  
ATOM   1575  OD1 ASP A 216      56.701   8.785 -10.438  1.00  0.00           O  
ATOM   1576  OD2 ASP A 216      58.885   8.743 -10.253  1.00  0.00           O  
ATOM   1577  N   ASP A 217      55.214   9.845  -5.517  1.00  0.00           N  
ATOM   1578  CA  ASP A 217      55.024   9.484  -4.115  1.00  0.00           C  
ATOM   1579  C   ASP A 217      54.089   8.284  -3.979  1.00  0.00           C  
ATOM   1580  CB  ASP A 217      54.473  10.672  -3.324  1.00  0.00           C  
ATOM   1581  O   ASP A 217      52.930   8.344  -4.392  1.00  0.00           O  
ATOM   1582  CG  ASP A 217      55.299  10.997  -2.091  1.00  0.00           C  
ATOM   1583  OD1 ASP A 217      55.990  10.099  -1.565  1.00  0.00           O  
ATOM   1584  OD2 ASP A 217      55.255  12.162  -1.641  1.00  0.00           O  
ATOM   1585  N   ALA A 218      54.538   7.046  -3.957  1.00  0.00           N  
ATOM   1586  CA  ALA A 218      53.887   5.755  -3.752  1.00  0.00           C  
ATOM   1587  C   ALA A 218      52.855   5.834  -2.629  1.00  0.00           C  
ATOM   1588  CB  ALA A 218      54.924   4.679  -3.442  1.00  0.00           C  
ATOM   1589  O   ALA A 218      51.836   5.141  -2.665  1.00  0.00           O  
ATOM   1590  N   ASN A 219      52.970   6.842  -1.761  1.00  0.00           N  
ATOM   1591  CA  ASN A 219      52.050   6.991  -0.638  1.00  0.00           C  
ATOM   1592  C   ASN A 219      50.823   7.813  -1.024  1.00  0.00           C  
ATOM   1593  CB  ASN A 219      52.761   7.628   0.558  1.00  0.00           C  
ATOM   1594  O   ASN A 219      49.727   7.576  -0.515  1.00  0.00           O  
ATOM   1595  CG  ASN A 219      53.324   6.599   1.518  1.00  0.00           C  
ATOM   1596  ND2 ASN A 219      54.125   7.056   2.474  1.00  0.00           N  
ATOM   1597  OD1 ASN A 219      53.042   5.404   1.402  1.00  0.00           O  
ATOM   1598  N   VAL A 220      50.881   8.762  -2.075  1.00  0.00           N  
ATOM   1599  CA  VAL A 220      49.804   9.574  -2.633  1.00  0.00           C  
ATOM   1600  C   VAL A 220      48.972   8.735  -3.601  1.00  0.00           C  
ATOM   1601  CB  VAL A 220      50.353  10.828  -3.349  1.00  0.00           C  
ATOM   1602  O   VAL A 220      47.746   8.853  -3.638  1.00  0.00           O  
ATOM   1603  CG1 VAL A 220      49.217  11.622  -3.993  1.00  0.00           C  
ATOM   1604  CG2 VAL A 220      51.133  11.703  -2.371  1.00  0.00           C  
ATOM   1605  N   VAL A 221      49.538   7.746  -4.301  1.00  0.00           N  
ATOM   1606  CA  VAL A 221      48.882   6.837  -5.235  1.00  0.00           C  
ATOM   1607  C   VAL A 221      48.120   5.762  -4.461  1.00  0.00           C  
ATOM   1608  CB  VAL A 221      49.898   6.182  -6.197  1.00  0.00           C  
ATOM   1609  O   VAL A 221      47.017   5.374  -4.850  1.00  0.00           O  
ATOM   1610  CG1 VAL A 221      49.194   5.220  -7.153  1.00  0.00           C  
ATOM   1611  CG2 VAL A 221      50.660   7.252  -6.977  1.00  0.00           C  
ATOM   1612  N   ARG A 222      48.553   5.278  -3.238  1.00  0.00           N  
ATOM   1613  CA  ARG A 222      47.852   4.302  -2.409  1.00  0.00           C  
ATOM   1614  C   ARG A 222      46.614   4.918  -1.765  1.00  0.00           C  
ATOM   1615  CB  ARG A 222      48.783   3.746  -1.329  1.00  0.00           C  
ATOM   1616  O   ARG A 222      45.578   4.261  -1.647  1.00  0.00           O  
ATOM   1617  CG  ARG A 222      49.680   2.617  -1.810  1.00  0.00           C  
ATOM   1618  CD  ARG A 222      50.382   1.921  -0.652  1.00  0.00           C  
ATOM   1619  NE  ARG A 222      50.374   0.469  -0.811  1.00  0.00           N  
ATOM   1620  NH1 ARG A 222      52.655   0.222  -0.542  1.00  0.00           N  
ATOM   1621  NH2 ARG A 222      51.334  -1.614  -0.912  1.00  0.00           N  
ATOM   1622  CZ  ARG A 222      51.454  -0.304  -0.755  1.00  0.00           C  
ATOM   1623  N   ASP A 223      46.673   6.264  -1.543  1.00  0.00           N  
ATOM   1624  CA  ASP A 223      45.559   7.019  -0.979  1.00  0.00           C  
ATOM   1625  C   ASP A 223      44.470   7.255  -2.024  1.00  0.00           C  
ATOM   1626  CB  ASP A 223      46.046   8.356  -0.417  1.00  0.00           C  
ATOM   1627  O   ASP A 223      43.279   7.179  -1.715  1.00  0.00           O  
ATOM   1628  CG  ASP A 223      45.139   8.909   0.668  1.00  0.00           C  
ATOM   1629  OD1 ASP A 223      44.298   8.156   1.202  1.00  0.00           O  
ATOM   1630  OD2 ASP A 223      45.266  10.111   0.989  1.00  0.00           O  
ATOM   1631  N   ARG A 224      44.849   7.394  -3.272  1.00  0.00           N  
ATOM   1632  CA  ARG A 224      43.901   7.584  -4.365  1.00  0.00           C  
ATOM   1633  C   ARG A 224      43.206   6.273  -4.720  1.00  0.00           C  
ATOM   1634  CB  ARG A 224      44.607   8.153  -5.597  1.00  0.00           C  
ATOM   1635  O   ARG A 224      42.009   6.259  -5.012  1.00  0.00           O  
ATOM   1636  CG  ARG A 224      44.637   9.672  -5.643  1.00  0.00           C  
ATOM   1637  CD  ARG A 224      44.819  10.190  -7.063  1.00  0.00           C  
ATOM   1638  NE  ARG A 224      44.843  11.650  -7.105  1.00  0.00           N  
ATOM   1639  NH1 ARG A 224      45.461  11.781  -9.328  1.00  0.00           N  
ATOM   1640  NH2 ARG A 224      45.138  13.695  -8.108  1.00  0.00           N  
ATOM   1641  CZ  ARG A 224      45.147  12.372  -8.180  1.00  0.00           C  
ATOM   1642  N   ASP A 225      44.010   5.139  -4.664  1.00  0.00           N  
ATOM   1643  CA  ASP A 225      43.412   3.837  -4.943  1.00  0.00           C  
ATOM   1644  C   ASP A 225      42.402   3.454  -3.863  1.00  0.00           C  
ATOM   1645  CB  ASP A 225      44.495   2.762  -5.054  1.00  0.00           C  
ATOM   1646  O   ASP A 225      41.352   2.882  -4.163  1.00  0.00           O  
ATOM   1647  CG  ASP A 225      45.292   2.855  -6.344  1.00  0.00           C  
ATOM   1648  OD1 ASP A 225      44.854   3.554  -7.283  1.00  0.00           O  
ATOM   1649  OD2 ASP A 225      46.366   2.221  -6.422  1.00  0.00           O  
ATOM   1650  N   LEU A 226      42.669   3.769  -2.607  1.00  0.00           N  
ATOM   1651  CA  LEU A 226      41.737   3.513  -1.514  1.00  0.00           C  
ATOM   1652  C   LEU A 226      40.486   4.375  -1.653  1.00  0.00           C  
ATOM   1653  CB  LEU A 226      42.408   3.780  -0.164  1.00  0.00           C  
ATOM   1654  O   LEU A 226      39.374   3.907  -1.396  1.00  0.00           O  
ATOM   1655  CG  LEU A 226      41.726   3.174   1.064  1.00  0.00           C  
ATOM   1656  CD1 LEU A 226      42.366   1.836   1.418  1.00  0.00           C  
ATOM   1657  CD2 LEU A 226      41.796   4.136   2.245  1.00  0.00           C  
ATOM   1658  N   GLU A 227      40.667   5.574  -2.108  1.00  0.00           N  
ATOM   1659  CA  GLU A 227      39.535   6.470  -2.327  1.00  0.00           C  
ATOM   1660  C   GLU A 227      38.649   5.972  -3.465  1.00  0.00           C  
ATOM   1661  CB  GLU A 227      40.024   7.890  -2.624  1.00  0.00           C  
ATOM   1662  O   GLU A 227      37.421   5.989  -3.356  1.00  0.00           O  
ATOM   1663  CG  GLU A 227      38.910   8.925  -2.680  1.00  0.00           C  
ATOM   1664  CD  GLU A 227      39.410  10.331  -2.972  1.00  0.00           C  
ATOM   1665  OE1 GLU A 227      38.576  11.243  -3.172  1.00  0.00           O  
ATOM   1666  OE2 GLU A 227      40.646  10.522  -3.001  1.00  0.00           O  
ATOM   1667  N   VAL A 228      39.303   5.576  -4.556  1.00  0.00           N  
ATOM   1668  CA  VAL A 228      38.554   5.068  -5.701  1.00  0.00           C  
ATOM   1669  C   VAL A 228      37.820   3.786  -5.311  1.00  0.00           C  
ATOM   1670  CB  VAL A 228      39.478   4.806  -6.911  1.00  0.00           C  
ATOM   1671  O   VAL A 228      36.649   3.607  -5.652  1.00  0.00           O  
ATOM   1672  CG1 VAL A 228      38.712   4.108  -8.034  1.00  0.00           C  
ATOM   1673  CG2 VAL A 228      40.088   6.114  -7.409  1.00  0.00           C  
ATOM   1674  N   ASP A 229      38.531   2.901  -4.581  1.00  0.00           N  
ATOM   1675  CA  ASP A 229      37.914   1.647  -4.160  1.00  0.00           C  
ATOM   1676  C   ASP A 229      36.718   1.903  -3.245  1.00  0.00           C  
ATOM   1677  CB  ASP A 229      38.937   0.756  -3.452  1.00  0.00           C  
ATOM   1678  O   ASP A 229      35.699   1.218  -3.340  1.00  0.00           O  
ATOM   1679  CG  ASP A 229      39.925   0.112  -4.409  1.00  0.00           C  
ATOM   1680  OD1 ASP A 229      39.678   0.115  -5.634  1.00  0.00           O  
ATOM   1681  OD2 ASP A 229      40.958  -0.406  -3.933  1.00  0.00           O  
ATOM   1682  N   THR A 230      36.892   2.863  -2.389  1.00  0.00           N  
ATOM   1683  CA  THR A 230      35.797   3.233  -1.498  1.00  0.00           C  
ATOM   1684  C   THR A 230      34.611   3.771  -2.294  1.00  0.00           C  
ATOM   1685  CB  THR A 230      36.247   4.284  -0.467  1.00  0.00           C  
ATOM   1686  O   THR A 230      33.459   3.461  -1.986  1.00  0.00           O  
ATOM   1687  CG2 THR A 230      37.264   3.700   0.507  1.00  0.00           C  
ATOM   1688  OG1 THR A 230      36.840   5.393  -1.152  1.00  0.00           O  
ATOM   1689  N   THR A 231      34.825   4.520  -3.296  1.00  0.00           N  
ATOM   1690  CA  THR A 231      33.766   5.084  -4.127  1.00  0.00           C  
ATOM   1691  C   THR A 231      33.080   3.993  -4.943  1.00  0.00           C  
ATOM   1692  CB  THR A 231      34.317   6.168  -5.072  1.00  0.00           C  
ATOM   1693  O   THR A 231      31.856   3.992  -5.083  1.00  0.00           O  
ATOM   1694  CG2 THR A 231      33.190   6.851  -5.840  1.00  0.00           C  
ATOM   1695  OG1 THR A 231      35.022   7.150  -4.305  1.00  0.00           O  
ATOM   1696  N   LEU A 232      33.824   3.100  -5.479  1.00  0.00           N  
ATOM   1697  CA  LEU A 232      33.264   2.013  -6.275  1.00  0.00           C  
ATOM   1698  C   LEU A 232      32.361   1.126  -5.424  1.00  0.00           C  
ATOM   1699  CB  LEU A 232      34.382   1.173  -6.899  1.00  0.00           C  
ATOM   1700  O   LEU A 232      31.291   0.710  -5.874  1.00  0.00           O  
ATOM   1701  CG  LEU A 232      35.099   1.786  -8.103  1.00  0.00           C  
ATOM   1702  CD1 LEU A 232      36.265   0.902  -8.532  1.00  0.00           C  
ATOM   1703  CD2 LEU A 232      34.124   1.992  -9.258  1.00  0.00           C  
ATOM   1704  N   LYS A 233      32.841   0.860  -4.197  1.00  0.00           N  
ATOM   1705  CA  LYS A 233      32.032   0.071  -3.273  1.00  0.00           C  
ATOM   1706  C   LYS A 233      30.731   0.792  -2.928  1.00  0.00           C  
ATOM   1707  CB  LYS A 233      32.817  -0.232  -1.996  1.00  0.00           C  
ATOM   1708  O   LYS A 233      29.670   0.169  -2.860  1.00  0.00           O  
ATOM   1709  CG  LYS A 233      33.868  -1.320  -2.159  1.00  0.00           C  
ATOM   1710  CD  LYS A 233      34.572  -1.620  -0.842  1.00  0.00           C  
ATOM   1711  CE  LYS A 233      35.671  -2.659  -1.018  1.00  0.00           C  
ATOM   1712  NZ  LYS A 233      36.460  -2.849   0.235  1.00  0.00           N  
ATOM   1713  N   SER A 234      30.834   2.074  -2.742  1.00  0.00           N  
ATOM   1714  CA  SER A 234      29.662   2.891  -2.446  1.00  0.00           C  
ATOM   1715  C   SER A 234      28.675   2.884  -3.609  1.00  0.00           C  
ATOM   1716  CB  SER A 234      30.076   4.328  -2.126  1.00  0.00           C  
ATOM   1717  O   SER A 234      27.469   2.740  -3.405  1.00  0.00           O  
ATOM   1718  OG  SER A 234      28.936   5.152  -1.947  1.00  0.00           O  
ATOM   1719  N   LEU A 235      29.128   3.016  -4.825  1.00  0.00           N  
ATOM   1720  CA  LEU A 235      28.270   3.027  -6.006  1.00  0.00           C  
ATOM   1721  C   LEU A 235      27.624   1.662  -6.220  1.00  0.00           C  
ATOM   1722  CB  LEU A 235      29.072   3.426  -7.247  1.00  0.00           C  
ATOM   1723  O   LEU A 235      26.444   1.578  -6.569  1.00  0.00           O  
ATOM   1724  CG  LEU A 235      29.424   4.909  -7.379  1.00  0.00           C  
ATOM   1725  CD1 LEU A 235      30.423   5.117  -8.513  1.00  0.00           C  
ATOM   1726  CD2 LEU A 235      28.166   5.739  -7.609  1.00  0.00           C  
ATOM   1727  N   SER A 236      28.476   0.657  -6.036  1.00  0.00           N  
ATOM   1728  CA  SER A 236      27.958  -0.703  -6.152  1.00  0.00           C  
ATOM   1729  C   SER A 236      26.821  -0.947  -5.164  1.00  0.00           C  
ATOM   1730  CB  SER A 236      29.073  -1.723  -5.921  1.00  0.00           C  
ATOM   1731  O   SER A 236      25.805  -1.548  -5.516  1.00  0.00           O  
ATOM   1732  OG  SER A 236      28.595  -3.043  -6.117  1.00  0.00           O  
ATOM   1733  N   GLN A 237      26.986  -0.420  -3.952  1.00  0.00           N  
ATOM   1734  CA  GLN A 237      25.961  -0.562  -2.922  1.00  0.00           C  
ATOM   1735  C   GLN A 237      24.710   0.237  -3.277  1.00  0.00           C  
ATOM   1736  CB  GLN A 237      26.500  -0.115  -1.562  1.00  0.00           C  
ATOM   1737  O   GLN A 237      23.589  -0.236  -3.080  1.00  0.00           O  
ATOM   1738  CG  GLN A 237      25.559  -0.407  -0.401  1.00  0.00           C  
ATOM   1739  CD  GLN A 237      25.252  -1.886  -0.252  1.00  0.00           C  
ATOM   1740  NE2 GLN A 237      23.977  -2.211  -0.066  1.00  0.00           N  
ATOM   1741  OE1 GLN A 237      26.153  -2.728  -0.304  1.00  0.00           O  
ATOM   1742  N   GLN A 238      24.877   1.364  -3.876  1.00  0.00           N  
ATOM   1743  CA  GLN A 238      23.740   2.189  -4.270  1.00  0.00           C  
ATOM   1744  C   GLN A 238      22.913   1.506  -5.356  1.00  0.00           C  
ATOM   1745  CB  GLN A 238      24.214   3.560  -4.755  1.00  0.00           C  
ATOM   1746  O   GLN A 238      21.682   1.547  -5.325  1.00  0.00           O  
ATOM   1747  CG  GLN A 238      24.669   4.486  -3.636  1.00  0.00           C  
ATOM   1748  CD  GLN A 238      25.087   5.855  -4.139  1.00  0.00           C  
ATOM   1749  NE2 GLN A 238      25.944   6.529  -3.378  1.00  0.00           N  
ATOM   1750  OE1 GLN A 238      24.645   6.302  -5.201  1.00  0.00           O  
ATOM   1751  N   ILE A 239      23.609   0.875  -6.275  1.00  0.00           N  
ATOM   1752  CA  ILE A 239      22.936   0.178  -7.366  1.00  0.00           C  
ATOM   1753  C   ILE A 239      22.186  -1.034  -6.820  1.00  0.00           C  
ATOM   1754  CB  ILE A 239      23.937  -0.258  -8.459  1.00  0.00           C  
ATOM   1755  O   ILE A 239      21.051  -1.302  -7.221  1.00  0.00           O  
ATOM   1756  CG1 ILE A 239      24.495   0.966  -9.193  1.00  0.00           C  
ATOM   1757  CG2 ILE A 239      23.275  -1.231  -9.440  1.00  0.00           C  
ATOM   1758  CD1 ILE A 239      25.614   0.644 -10.173  1.00  0.00           C  
ATOM   1759  N   GLU A 240      22.857  -1.689  -5.871  1.00  0.00           N  
ATOM   1760  CA  GLU A 240      22.216  -2.844  -5.248  1.00  0.00           C  
ATOM   1761  C   GLU A 240      20.953  -2.434  -4.495  1.00  0.00           C  
ATOM   1762  CB  GLU A 240      23.187  -3.552  -4.300  1.00  0.00           C  
ATOM   1763  O   GLU A 240      19.939  -3.132  -4.548  1.00  0.00           O  
ATOM   1764  CG  GLU A 240      22.656  -4.865  -3.744  1.00  0.00           C  
ATOM   1765  CD  GLU A 240      22.372  -5.902  -4.820  1.00  0.00           C  
ATOM   1766  OE1 GLU A 240      21.518  -6.789  -4.597  1.00  0.00           O  
ATOM   1767  OE2 GLU A 240      23.009  -5.826  -5.894  1.00  0.00           O  
ATOM   1768  N   ASN A 241      20.924  -1.328  -3.835  1.00  0.00           N  
ATOM   1769  CA  ASN A 241      19.771  -0.822  -3.097  1.00  0.00           C  
ATOM   1770  C   ASN A 241      18.632  -0.431  -4.035  1.00  0.00           C  
ATOM   1771  CB  ASN A 241      20.172   0.368  -2.223  1.00  0.00           C  
ATOM   1772  O   ASN A 241      17.462  -0.482  -3.653  1.00  0.00           O  
ATOM   1773  CG  ASN A 241      21.014  -0.041  -1.030  1.00  0.00           C  
ATOM   1774  ND2 ASN A 241      21.698   0.926  -0.429  1.00  0.00           N  
ATOM   1775  OD1 ASN A 241      21.049  -1.214  -0.653  1.00  0.00           O  
ATOM   1776  N   ILE A 242      18.963  -0.129  -5.214  1.00  0.00           N  
ATOM   1777  CA  ILE A 242      17.955   0.207  -6.214  1.00  0.00           C  
ATOM   1778  C   ILE A 242      17.335  -1.073  -6.771  1.00  0.00           C  
ATOM   1779  CB  ILE A 242      18.555   1.054  -7.358  1.00  0.00           C  
ATOM   1780  O   ILE A 242      16.118  -1.152  -6.952  1.00  0.00           O  
ATOM   1781  CG1 ILE A 242      18.922   2.453  -6.852  1.00  0.00           C  
ATOM   1782  CG2 ILE A 242      17.581   1.137  -8.538  1.00  0.00           C  
ATOM   1783  CD1 ILE A 242      19.696   3.293  -7.857  1.00  0.00           C  
ATOM   1784  N   ARG A 243      18.218  -2.044  -6.961  1.00  0.00           N  
ATOM   1785  CA  ARG A 243      17.763  -3.303  -7.543  1.00  0.00           C  
ATOM   1786  C   ARG A 243      17.002  -4.137  -6.516  1.00  0.00           C  
ATOM   1787  CB  ARG A 243      18.948  -4.101  -8.091  1.00  0.00           C  
ATOM   1788  O   ARG A 243      15.976  -4.739  -6.837  1.00  0.00           O  
ATOM   1789  CG  ARG A 243      19.487  -3.573  -9.411  1.00  0.00           C  
ATOM   1790  CD  ARG A 243      20.662  -4.402  -9.912  1.00  0.00           C  
ATOM   1791  NE  ARG A 243      20.222  -5.674 -10.478  1.00  0.00           N  
ATOM   1792  NH1 ARG A 243      22.353  -6.495 -10.822  1.00  0.00           N  
ATOM   1793  NH2 ARG A 243      20.528  -7.757 -11.395  1.00  0.00           N  
ATOM   1794  CZ  ARG A 243      21.035  -6.639 -10.897  1.00  0.00           C  
ATOM   1795  N   SER A 244      17.484  -4.085  -5.293  1.00  0.00           N  
ATOM   1796  CA  SER A 244      16.883  -4.874  -4.223  1.00  0.00           C  
ATOM   1797  C   SER A 244      16.764  -4.062  -2.937  1.00  0.00           C  
ATOM   1798  CB  SER A 244      17.703  -6.138  -3.963  1.00  0.00           C  
ATOM   1799  O   SER A 244      17.608  -4.173  -2.047  1.00  0.00           O  
ATOM   1800  OG  SER A 244      17.756  -6.951  -5.122  1.00  0.00           O  
ATOM   1801  N   PRO A 245      15.752  -3.277  -2.900  1.00  0.00           N  
ATOM   1802  CA  PRO A 245      15.604  -2.416  -1.725  1.00  0.00           C  
ATOM   1803  C   PRO A 245      15.458  -3.208  -0.427  1.00  0.00           C  
ATOM   1804  CB  PRO A 245      14.330  -1.623  -2.027  1.00  0.00           C  
ATOM   1805  O   PRO A 245      14.900  -4.309  -0.431  1.00  0.00           O  
ATOM   1806  CG  PRO A 245      13.619  -2.424  -3.069  1.00  0.00           C  
ATOM   1807  CD  PRO A 245      14.619  -3.312  -3.753  1.00  0.00           C  
ATOM   1808  N   GLU A 246      15.938  -2.666   0.584  1.00  0.00           N  
ATOM   1809  CA  GLU A 246      16.053  -3.372   1.856  1.00  0.00           C  
ATOM   1810  C   GLU A 246      14.815  -3.155   2.722  1.00  0.00           C  
ATOM   1811  CB  GLU A 246      17.307  -2.922   2.610  1.00  0.00           C  
ATOM   1812  O   GLU A 246      14.605  -3.869   3.705  1.00  0.00           O  
ATOM   1813  CG  GLU A 246      17.308  -1.446   2.976  1.00  0.00           C  
ATOM   1814  CD  GLU A 246      18.566  -1.010   3.711  1.00  0.00           C  
ATOM   1815  OE1 GLU A 246      18.745   0.208   3.938  1.00  0.00           O  
ATOM   1816  OE2 GLU A 246      19.379  -1.893   4.060  1.00  0.00           O  
ATOM   1817  N   GLY A 247      13.946  -2.170   2.319  1.00  0.00           N  
ATOM   1818  CA  GLY A 247      12.728  -1.931   3.076  1.00  0.00           C  
ATOM   1819  C   GLY A 247      12.926  -0.980   4.240  1.00  0.00           C  
ATOM   1820  O   GLY A 247      12.214  -1.061   5.243  1.00  0.00           O  
ATOM   1821  N   SER A 248      13.949  -0.130   4.196  1.00  0.00           N  
ATOM   1822  CA  SER A 248      14.176   0.972   5.125  1.00  0.00           C  
ATOM   1823  C   SER A 248      13.498   2.251   4.642  1.00  0.00           C  
ATOM   1824  CB  SER A 248      15.674   1.218   5.310  1.00  0.00           C  
ATOM   1825  O   SER A 248      13.007   2.310   3.514  1.00  0.00           O  
ATOM   1826  OG  SER A 248      16.245   1.752   4.128  1.00  0.00           O  
ATOM   1827  N   ARG A 249      13.425   3.212   5.577  1.00  0.00           N  
ATOM   1828  CA  ARG A 249      12.808   4.476   5.190  1.00  0.00           C  
ATOM   1829  C   ARG A 249      13.555   5.116   4.024  1.00  0.00           C  
ATOM   1830  CB  ARG A 249      12.765   5.440   6.377  1.00  0.00           C  
ATOM   1831  O   ARG A 249      12.938   5.696   3.128  1.00  0.00           O  
ATOM   1832  CG  ARG A 249      11.964   6.706   6.115  1.00  0.00           C  
ATOM   1833  CD  ARG A 249      11.797   7.540   7.378  1.00  0.00           C  
ATOM   1834  NE  ARG A 249      10.935   8.696   7.150  1.00  0.00           N  
ATOM   1835  NH1 ARG A 249      11.125   9.521   9.299  1.00  0.00           N  
ATOM   1836  NH2 ARG A 249       9.841  10.623   7.753  1.00  0.00           N  
ATOM   1837  CZ  ARG A 249      10.636   9.611   8.068  1.00  0.00           C  
ATOM   1838  N   LYS A 250      14.866   4.978   3.949  1.00  0.00           N  
ATOM   1839  CA  LYS A 250      15.702   5.582   2.916  1.00  0.00           C  
ATOM   1840  C   LYS A 250      15.614   4.797   1.609  1.00  0.00           C  
ATOM   1841  CB  LYS A 250      17.157   5.663   3.381  1.00  0.00           C  
ATOM   1842  O   LYS A 250      15.715   5.374   0.525  1.00  0.00           O  
ATOM   1843  CG  LYS A 250      17.405   6.709   4.458  1.00  0.00           C  
ATOM   1844  CD  LYS A 250      18.886   6.828   4.792  1.00  0.00           C  
ATOM   1845  CE  LYS A 250      19.131   7.843   5.900  1.00  0.00           C  
ATOM   1846  NZ  LYS A 250      20.584   7.973   6.221  1.00  0.00           N  
ATOM   1847  N   ASN A 251      15.392   3.508   1.745  1.00  0.00           N  
ATOM   1848  CA  ASN A 251      15.280   2.634   0.581  1.00  0.00           C  
ATOM   1849  C   ASN A 251      14.100   1.674   0.713  1.00  0.00           C  
ATOM   1850  CB  ASN A 251      16.579   1.852   0.369  1.00  0.00           C  
ATOM   1851  O   ASN A 251      14.288   0.487   0.982  1.00  0.00           O  
ATOM   1852  CG  ASN A 251      17.748   2.750   0.010  1.00  0.00           C  
ATOM   1853  ND2 ASN A 251      18.695   2.886   0.931  1.00  0.00           N  
ATOM   1854  OD1 ASN A 251      17.798   3.314  -1.085  1.00  0.00           O  
ATOM   1855  N   PRO A 252      12.873   2.281   0.591  1.00  0.00           N  
ATOM   1856  CA  PRO A 252      11.670   1.467   0.781  1.00  0.00           C  
ATOM   1857  C   PRO A 252      11.461   0.453  -0.342  1.00  0.00           C  
ATOM   1858  CB  PRO A 252      10.543   2.502   0.799  1.00  0.00           C  
ATOM   1859  O   PRO A 252      11.826   0.715  -1.491  1.00  0.00           O  
ATOM   1860  CG  PRO A 252      11.046   3.630  -0.044  1.00  0.00           C  
ATOM   1861  CD  PRO A 252      12.530   3.744   0.150  1.00  0.00           C  
ATOM   1862  N   ALA A 253      10.992  -0.652   0.008  1.00  0.00           N  
ATOM   1863  CA  ALA A 253      10.612  -1.641  -0.998  1.00  0.00           C  
ATOM   1864  C   ALA A 253       9.246  -1.318  -1.597  1.00  0.00           C  
ATOM   1865  CB  ALA A 253      10.605  -3.042  -0.390  1.00  0.00           C  
ATOM   1866  O   ALA A 253       8.569  -0.390  -1.150  1.00  0.00           O  
ATOM   1867  N   ARG A 254       8.900  -1.971  -2.703  1.00  0.00           N  
ATOM   1868  CA  ARG A 254       7.610  -1.764  -3.354  1.00  0.00           C  
ATOM   1869  C   ARG A 254       6.477  -2.365  -2.529  1.00  0.00           C  
ATOM   1870  CB  ARG A 254       7.613  -2.370  -4.759  1.00  0.00           C  
ATOM   1871  O   ARG A 254       5.456  -1.714  -2.301  1.00  0.00           O  
ATOM   1872  CG  ARG A 254       6.413  -1.974  -5.604  1.00  0.00           C  
ATOM   1873  CD  ARG A 254       6.536  -2.481  -7.034  1.00  0.00           C  
ATOM   1874  NE  ARG A 254       5.356  -2.149  -7.828  1.00  0.00           N  
ATOM   1875  NH1 ARG A 254       6.235  -2.902  -9.827  1.00  0.00           N  
ATOM   1876  NH2 ARG A 254       4.122  -2.017  -9.760  1.00  0.00           N  
ATOM   1877  CZ  ARG A 254       5.241  -2.357  -9.136  1.00  0.00           C  
ATOM   1878  N   THR A 255       6.532  -3.597  -2.177  1.00  0.00           N  
ATOM   1879  CA  THR A 255       5.587  -4.296  -1.311  1.00  0.00           C  
ATOM   1880  C   THR A 255       6.303  -5.346  -0.465  1.00  0.00           C  
ATOM   1881  CB  THR A 255       4.470  -4.968  -2.131  1.00  0.00           C  
ATOM   1882  O   THR A 255       7.470  -5.656  -0.710  1.00  0.00           O  
ATOM   1883  CG2 THR A 255       3.779  -3.963  -3.045  1.00  0.00           C  
ATOM   1884  OG1 THR A 255       5.035  -6.014  -2.930  1.00  0.00           O  
ATOM   1885  N   CYS A 256       5.620  -5.821   0.585  1.00  0.00           N  
ATOM   1886  CA  CYS A 256       6.167  -6.882   1.424  1.00  0.00           C  
ATOM   1887  C   CYS A 256       6.374  -8.160   0.620  1.00  0.00           C  
ATOM   1888  CB  CYS A 256       5.243  -7.159   2.609  1.00  0.00           C  
ATOM   1889  O   CYS A 256       7.317  -8.912   0.874  1.00  0.00           O  
ATOM   1890  SG  CYS A 256       5.094  -5.771   3.756  1.00  0.00           S  
ATOM   1891  N   ARG A 257       5.545  -8.278  -0.320  1.00  0.00           N  
ATOM   1892  CA  ARG A 257       5.666  -9.435  -1.201  1.00  0.00           C  
ATOM   1893  C   ARG A 257       6.983  -9.402  -1.970  1.00  0.00           C  
ATOM   1894  CB  ARG A 257       4.490  -9.494  -2.178  1.00  0.00           C  
ATOM   1895  O   ARG A 257       7.667 -10.421  -2.085  1.00  0.00           O  
ATOM   1896  CG  ARG A 257       4.515 -10.702  -3.101  1.00  0.00           C  
ATOM   1897  CD  ARG A 257       3.321 -10.716  -4.044  1.00  0.00           C  
ATOM   1898  NE  ARG A 257       3.367 -11.857  -4.955  1.00  0.00           N  
ATOM   1899  NH1 ARG A 257       1.413 -11.315  -6.062  1.00  0.00           N  
ATOM   1900  NH2 ARG A 257       2.599 -13.181  -6.667  1.00  0.00           N  
ATOM   1901  CZ  ARG A 257       2.459 -12.115  -5.892  1.00  0.00           C  
ATOM   1902  N   ASP A 258       7.345  -8.246  -2.471  1.00  0.00           N  
ATOM   1903  CA  ASP A 258       8.601  -8.058  -3.191  1.00  0.00           C  
ATOM   1904  C   ASP A 258       9.799  -8.258  -2.265  1.00  0.00           C  
ATOM   1905  CB  ASP A 258       8.653  -6.667  -3.825  1.00  0.00           C  
ATOM   1906  O   ASP A 258      10.792  -8.876  -2.652  1.00  0.00           O  
ATOM   1907  CG  ASP A 258       7.630  -6.482  -4.933  1.00  0.00           C  
ATOM   1908  OD1 ASP A 258       7.606  -7.292  -5.883  1.00  0.00           O  
ATOM   1909  OD2 ASP A 258       6.843  -5.514  -4.855  1.00  0.00           O  
ATOM   1910  N   LEU A 259       9.676  -7.738  -1.129  1.00  0.00           N  
ATOM   1911  CA  LEU A 259      10.723  -7.904  -0.126  1.00  0.00           C  
ATOM   1912  C   LEU A 259      10.946  -9.380   0.188  1.00  0.00           C  
ATOM   1913  CB  LEU A 259      10.364  -7.146   1.154  1.00  0.00           C  
ATOM   1914  O   LEU A 259      12.089  -9.833   0.281  1.00  0.00           O  
ATOM   1915  CG  LEU A 259      10.679  -5.649   1.168  1.00  0.00           C  
ATOM   1916  CD1 LEU A 259      10.137  -5.005   2.439  1.00  0.00           C  
ATOM   1917  CD2 LEU A 259      12.181  -5.418   1.043  1.00  0.00           C  
ATOM   1918  N   LYS A 260       9.913 -10.128   0.345  1.00  0.00           N  
ATOM   1919  CA  LYS A 260       9.977 -11.561   0.616  1.00  0.00           C  
ATOM   1920  C   LYS A 260      10.618 -12.313  -0.547  1.00  0.00           C  
ATOM   1921  CB  LYS A 260       8.580 -12.118   0.893  1.00  0.00           C  
ATOM   1922  O   LYS A 260      11.446 -13.201  -0.338  1.00  0.00           O  
ATOM   1923  CG  LYS A 260       8.552 -13.615   1.164  1.00  0.00           C  
ATOM   1924  CD  LYS A 260       7.135 -14.112   1.417  1.00  0.00           C  
ATOM   1925  CE  LYS A 260       7.087 -15.629   1.539  1.00  0.00           C  
ATOM   1926  NZ  LYS A 260       5.688 -16.128   1.701  1.00  0.00           N  
ATOM   1927  N   MET A 261      10.299 -11.942  -1.755  1.00  0.00           N  
ATOM   1928  CA  MET A 261      10.795 -12.614  -2.953  1.00  0.00           C  
ATOM   1929  C   MET A 261      12.281 -12.336  -3.156  1.00  0.00           C  
ATOM   1930  CB  MET A 261      10.007 -12.169  -4.185  1.00  0.00           C  
ATOM   1931  O   MET A 261      13.033 -13.223  -3.563  1.00  0.00           O  
ATOM   1932  CG  MET A 261       8.600 -12.741  -4.253  1.00  0.00           C  
ATOM   1933  SD  MET A 261       7.785 -12.418  -5.865  1.00  0.00           S  
ATOM   1934  CE  MET A 261       7.543 -10.623  -5.746  1.00  0.00           C  
ATOM   1935  N   CYS A 262      12.675 -11.190  -2.773  1.00  0.00           N  
ATOM   1936  CA  CYS A 262      14.059 -10.787  -2.994  1.00  0.00           C  
ATOM   1937  C   CYS A 262      14.946 -11.219  -1.832  1.00  0.00           C  
ATOM   1938  CB  CYS A 262      14.153  -9.273  -3.183  1.00  0.00           C  
ATOM   1939  O   CYS A 262      16.121 -11.532  -2.026  1.00  0.00           O  
ATOM   1940  SG  CYS A 262      13.583  -8.705  -4.801  1.00  0.00           S  
ATOM   1941  N   HIS A 263      14.422 -11.232  -0.645  1.00  0.00           N  
ATOM   1942  CA  HIS A 263      15.142 -11.572   0.576  1.00  0.00           C  
ATOM   1943  C   HIS A 263      14.403 -12.643   1.372  1.00  0.00           C  
ATOM   1944  CB  HIS A 263      15.351 -10.327   1.440  1.00  0.00           C  
ATOM   1945  O   HIS A 263      13.679 -12.329   2.320  1.00  0.00           O  
ATOM   1946  CG  HIS A 263      16.046  -9.211   0.727  1.00  0.00           C  
ATOM   1947  CD2 HIS A 263      15.567  -8.065   0.190  1.00  0.00           C  
ATOM   1948  ND1 HIS A 263      17.405  -9.207   0.499  1.00  0.00           N  
ATOM   1949  CE1 HIS A 263      17.733  -8.103  -0.149  1.00  0.00           C  
ATOM   1950  NE2 HIS A 263      16.636  -7.392  -0.349  1.00  0.00           N  
ATOM   1951  N   SER A 264      14.621 -13.920   1.042  1.00  0.00           N  
ATOM   1952  CA  SER A 264      13.851 -15.019   1.614  1.00  0.00           C  
ATOM   1953  C   SER A 264      14.225 -15.254   3.074  1.00  0.00           C  
ATOM   1954  CB  SER A 264      14.069 -16.302   0.810  1.00  0.00           C  
ATOM   1955  O   SER A 264      13.435 -15.809   3.840  1.00  0.00           O  
ATOM   1956  OG  SER A 264      15.449 -16.612   0.722  1.00  0.00           O  
ATOM   1957  N   ASP A 265      15.353 -14.690   3.541  1.00  0.00           N  
ATOM   1958  CA  ASP A 265      15.863 -14.943   4.886  1.00  0.00           C  
ATOM   1959  C   ASP A 265      15.414 -13.854   5.858  1.00  0.00           C  
ATOM   1960  CB  ASP A 265      17.390 -15.038   4.871  1.00  0.00           C  
ATOM   1961  O   ASP A 265      15.652 -13.954   7.063  1.00  0.00           O  
ATOM   1962  CG  ASP A 265      18.051 -13.856   4.185  1.00  0.00           C  
ATOM   1963  OD1 ASP A 265      17.466 -13.297   3.233  1.00  0.00           O  
ATOM   1964  OD2 ASP A 265      19.170 -13.482   4.599  1.00  0.00           O  
ATOM   1965  N   TRP A 266      14.697 -12.873   5.352  1.00  0.00           N  
ATOM   1966  CA  TRP A 266      14.277 -11.774   6.216  1.00  0.00           C  
ATOM   1967  C   TRP A 266      13.064 -12.171   7.051  1.00  0.00           C  
ATOM   1968  CB  TRP A 266      13.954 -10.529   5.384  1.00  0.00           C  
ATOM   1969  O   TRP A 266      12.244 -12.983   6.619  1.00  0.00           O  
ATOM   1970  CG  TRP A 266      15.165  -9.787   4.903  1.00  0.00           C  
ATOM   1971  CD1 TRP A 266      16.426 -10.288   4.736  1.00  0.00           C  
ATOM   1972  CD2 TRP A 266      15.229  -8.406   4.532  1.00  0.00           C  
ATOM   1973  CE2 TRP A 266      16.562  -8.139   4.149  1.00  0.00           C  
ATOM   1974  CE3 TRP A 266      14.289  -7.370   4.486  1.00  0.00           C  
ATOM   1975  NE1 TRP A 266      17.272  -9.302   4.282  1.00  0.00           N  
ATOM   1976  CH2 TRP A 266      16.035  -5.877   3.688  1.00  0.00           C  
ATOM   1977  CZ2 TRP A 266      16.977  -6.874   3.724  1.00  0.00           C  
ATOM   1978  CZ3 TRP A 266      14.703  -6.112   4.063  1.00  0.00           C  
ATOM   1979  N   LYS A 267      13.017 -11.532   8.281  1.00  0.00           N  
ATOM   1980  CA  LYS A 267      11.992 -11.899   9.254  1.00  0.00           C  
ATOM   1981  C   LYS A 267      10.814 -10.930   9.203  1.00  0.00           C  
ATOM   1982  CB  LYS A 267      12.579 -11.935  10.666  1.00  0.00           C  
ATOM   1983  O   LYS A 267      10.949  -9.805   8.717  1.00  0.00           O  
ATOM   1984  CG  LYS A 267      13.768 -12.873  10.818  1.00  0.00           C  
ATOM   1985  CD  LYS A 267      13.354 -14.331  10.658  1.00  0.00           C  
ATOM   1986  CE  LYS A 267      14.527 -15.275  10.884  1.00  0.00           C  
ATOM   1987  NZ  LYS A 267      14.152 -16.697  10.628  1.00  0.00           N  
ATOM   1988  N   SER A 268       9.659 -11.460   9.609  1.00  0.00           N  
ATOM   1989  CA  SER A 268       8.485 -10.602   9.737  1.00  0.00           C  
ATOM   1990  C   SER A 268       8.762  -9.419  10.658  1.00  0.00           C  
ATOM   1991  CB  SER A 268       7.292 -11.401  10.265  1.00  0.00           C  
ATOM   1992  O   SER A 268       9.482  -9.553  11.649  1.00  0.00           O  
ATOM   1993  OG  SER A 268       6.922 -12.417   9.349  1.00  0.00           O  
ATOM   1994  N   GLY A 269       8.287  -8.354  10.297  1.00  0.00           N  
ATOM   1995  CA  GLY A 269       8.489  -7.159  11.100  1.00  0.00           C  
ATOM   1996  C   GLY A 269       8.072  -5.886  10.389  1.00  0.00           C  
ATOM   1997  O   GLY A 269       7.294  -5.928   9.434  1.00  0.00           O  
ATOM   1998  N   GLU A 270       8.533  -4.755  10.917  1.00  0.00           N  
ATOM   1999  CA  GLU A 270       8.196  -3.441  10.376  1.00  0.00           C  
ATOM   2000  C   GLU A 270       9.158  -3.040   9.261  1.00  0.00           C  
ATOM   2001  CB  GLU A 270       8.205  -2.385  11.484  1.00  0.00           C  
ATOM   2002  O   GLU A 270      10.375  -3.157   9.414  1.00  0.00           O  
ATOM   2003  CG  GLU A 270       7.136  -2.598  12.546  1.00  0.00           C  
ATOM   2004  CD  GLU A 270       7.011  -1.433  13.515  1.00  0.00           C  
ATOM   2005  OE1 GLU A 270       5.916  -1.234  14.088  1.00  0.00           O  
ATOM   2006  OE2 GLU A 270       8.017  -0.713  13.702  1.00  0.00           O  
ATOM   2007  N   TYR A 271       8.512  -2.650   8.192  1.00  0.00           N  
ATOM   2008  CA  TYR A 271       9.275  -2.211   7.028  1.00  0.00           C  
ATOM   2009  C   TYR A 271       8.650  -0.969   6.404  1.00  0.00           C  
ATOM   2010  CB  TYR A 271       9.359  -3.332   5.987  1.00  0.00           C  
ATOM   2011  O   TYR A 271       7.513  -0.613   6.720  1.00  0.00           O  
ATOM   2012  CG  TYR A 271      10.147  -4.533   6.451  1.00  0.00           C  
ATOM   2013  CD1 TYR A 271      11.503  -4.657   6.156  1.00  0.00           C  
ATOM   2014  CD2 TYR A 271       9.537  -5.545   7.184  1.00  0.00           C  
ATOM   2015  CE1 TYR A 271      12.233  -5.764   6.580  1.00  0.00           C  
ATOM   2016  CE2 TYR A 271      10.257  -6.655   7.613  1.00  0.00           C  
ATOM   2017  OH  TYR A 271      12.319  -7.853   7.729  1.00  0.00           O  
ATOM   2018  CZ  TYR A 271      11.602  -6.756   7.307  1.00  0.00           C  
ATOM   2019  N   TRP A 272       9.455  -0.280   5.502  1.00  0.00           N  
ATOM   2020  CA  TRP A 272       8.926   0.830   4.716  1.00  0.00           C  
ATOM   2021  C   TRP A 272       8.720   0.419   3.262  1.00  0.00           C  
ATOM   2022  CB  TRP A 272       9.865   2.037   4.790  1.00  0.00           C  
ATOM   2023  O   TRP A 272       9.596  -0.202   2.656  1.00  0.00           O  
ATOM   2024  CG  TRP A 272       9.886   2.712   6.129  1.00  0.00           C  
ATOM   2025  CD1 TRP A 272      10.619   2.347   7.224  1.00  0.00           C  
ATOM   2026  CD2 TRP A 272       9.135   3.867   6.515  1.00  0.00           C  
ATOM   2027  CE2 TRP A 272       9.463   4.147   7.860  1.00  0.00           C  
ATOM   2028  CE3 TRP A 272       8.217   4.693   5.855  1.00  0.00           C  
ATOM   2029  NE1 TRP A 272      10.370   3.206   8.269  1.00  0.00           N  
ATOM   2030  CH2 TRP A 272       8.008   6.014   7.886  1.00  0.00           C  
ATOM   2031  CZ2 TRP A 272       8.904   5.222   8.557  1.00  0.00           C  
ATOM   2032  CZ3 TRP A 272       7.661   5.761   6.549  1.00  0.00           C  
ATOM   2033  N   ILE A 273       7.532   0.759   2.751  1.00  0.00           N  
ATOM   2034  CA  ILE A 273       7.236   0.379   1.374  1.00  0.00           C  
ATOM   2035  C   ILE A 273       6.747   1.599   0.596  1.00  0.00           C  
ATOM   2036  CB  ILE A 273       6.186  -0.752   1.314  1.00  0.00           C  
ATOM   2037  O   ILE A 273       6.200   2.537   1.180  1.00  0.00           O  
ATOM   2038  CG1 ILE A 273       4.867  -0.291   1.944  1.00  0.00           C  
ATOM   2039  CG2 ILE A 273       6.711  -2.015   2.004  1.00  0.00           C  
ATOM   2040  CD1 ILE A 273       3.700  -1.238   1.704  1.00  0.00           C  
ATOM   2041  N   ASP A 274       6.968   1.571  -0.689  1.00  0.00           N  
ATOM   2042  CA  ASP A 274       6.535   2.623  -1.605  1.00  0.00           C  
ATOM   2043  C   ASP A 274       5.907   2.031  -2.864  1.00  0.00           C  
ATOM   2044  CB  ASP A 274       7.712   3.527  -1.979  1.00  0.00           C  
ATOM   2045  O   ASP A 274       6.550   1.965  -3.913  1.00  0.00           O  
ATOM   2046  CG  ASP A 274       7.292   4.745  -2.782  1.00  0.00           C  
ATOM   2047  OD1 ASP A 274       6.097   5.110  -2.757  1.00  0.00           O  
ATOM   2048  OD2 ASP A 274       8.163   5.344  -3.448  1.00  0.00           O  
ATOM   2049  N   PRO A 275       4.642   1.655  -2.768  1.00  0.00           N  
ATOM   2050  CA  PRO A 275       3.966   0.984  -3.881  1.00  0.00           C  
ATOM   2051  C   PRO A 275       3.830   1.876  -5.113  1.00  0.00           C  
ATOM   2052  CB  PRO A 275       2.591   0.640  -3.301  1.00  0.00           C  
ATOM   2053  O   PRO A 275       3.863   1.382  -6.243  1.00  0.00           O  
ATOM   2054  CG  PRO A 275       2.796   0.615  -1.821  1.00  0.00           C  
ATOM   2055  CD  PRO A 275       3.860   1.614  -1.470  1.00  0.00           C  
ATOM   2056  N   ASN A 276       3.605   3.177  -4.890  1.00  0.00           N  
ATOM   2057  CA  ASN A 276       3.446   4.091  -6.017  1.00  0.00           C  
ATOM   2058  C   ASN A 276       4.794   4.488  -6.612  1.00  0.00           C  
ATOM   2059  CB  ASN A 276       2.666   5.337  -5.592  1.00  0.00           C  
ATOM   2060  O   ASN A 276       4.852   5.266  -7.566  1.00  0.00           O  
ATOM   2061  CG  ASN A 276       3.430   6.196  -4.604  1.00  0.00           C  
ATOM   2062  ND2 ASN A 276       2.942   7.409  -4.371  1.00  0.00           N  
ATOM   2063  OD1 ASN A 276       4.451   5.773  -4.055  1.00  0.00           O  
ATOM   2064  N   GLN A 277       5.819   3.997  -5.993  1.00  0.00           N  
ATOM   2065  CA  GLN A 277       7.169   4.322  -6.440  1.00  0.00           C  
ATOM   2066  C   GLN A 277       7.376   5.833  -6.515  1.00  0.00           C  
ATOM   2067  CB  GLN A 277       7.452   3.686  -7.802  1.00  0.00           C  
ATOM   2068  O   GLN A 277       7.043   6.556  -5.575  1.00  0.00           O  
ATOM   2069  CG  GLN A 277       7.348   2.167  -7.805  1.00  0.00           C  
ATOM   2070  CD  GLN A 277       7.849   1.547  -9.096  1.00  0.00           C  
ATOM   2071  NE2 GLN A 277       7.093   0.592  -9.627  1.00  0.00           N  
ATOM   2072  OE1 GLN A 277       8.906   1.922  -9.611  1.00  0.00           O  
ATOM   2073  N   GLY A 278       8.256   6.330  -7.397  1.00  0.00           N  
ATOM   2074  CA  GLY A 278       8.558   7.751  -7.466  1.00  0.00           C  
ATOM   2075  C   GLY A 278       9.351   8.251  -6.275  1.00  0.00           C  
ATOM   2076  O   GLY A 278      10.342   7.634  -5.878  1.00  0.00           O  
ATOM   2077  N   CYS A 279       8.853   9.440  -5.798  1.00  0.00           N  
ATOM   2078  CA  CYS A 279       9.524  10.009  -4.634  1.00  0.00           C  
ATOM   2079  C   CYS A 279       9.300   9.144  -3.398  1.00  0.00           C  
ATOM   2080  CB  CYS A 279       9.027  11.430  -4.370  1.00  0.00           C  
ATOM   2081  O   CYS A 279       8.165   8.778  -3.090  1.00  0.00           O  
ATOM   2082  SG  CYS A 279       9.870  12.253  -3.001  1.00  0.00           S  
ATOM   2083  N   ASN A 280      10.376   8.798  -2.611  1.00  0.00           N  
ATOM   2084  CA  ASN A 280      10.284   7.869  -1.489  1.00  0.00           C  
ATOM   2085  C   ASN A 280       9.869   8.581  -0.204  1.00  0.00           C  
ATOM   2086  CB  ASN A 280      11.614   7.140  -1.286  1.00  0.00           C  
ATOM   2087  O   ASN A 280       9.707   7.945   0.838  1.00  0.00           O  
ATOM   2088  CG  ASN A 280      12.744   8.079  -0.914  1.00  0.00           C  
ATOM   2089  ND2 ASN A 280      13.963   7.552  -0.873  1.00  0.00           N  
ATOM   2090  OD1 ASN A 280      12.524   9.266  -0.664  1.00  0.00           O  
ATOM   2091  N   LEU A 281       9.616   9.880  -0.211  1.00  0.00           N  
ATOM   2092  CA  LEU A 281       9.260  10.666   0.965  1.00  0.00           C  
ATOM   2093  C   LEU A 281       7.844  10.340   1.429  1.00  0.00           C  
ATOM   2094  CB  LEU A 281       9.380  12.163   0.666  1.00  0.00           C  
ATOM   2095  O   LEU A 281       7.497  10.576   2.588  1.00  0.00           O  
ATOM   2096  CG  LEU A 281      10.792  12.692   0.408  1.00  0.00           C  
ATOM   2097  CD1 LEU A 281      10.747  14.177   0.067  1.00  0.00           C  
ATOM   2098  CD2 LEU A 281      11.686  12.443   1.619  1.00  0.00           C  
ATOM   2099  N   ASP A 282       7.080   9.766   0.467  1.00  0.00           N  
ATOM   2100  CA  ASP A 282       5.702   9.436   0.819  1.00  0.00           C  
ATOM   2101  C   ASP A 282       5.562   7.954   1.159  1.00  0.00           C  
ATOM   2102  CB  ASP A 282       4.754   9.805  -0.324  1.00  0.00           C  
ATOM   2103  O   ASP A 282       4.477   7.384   1.038  1.00  0.00           O  
ATOM   2104  CG  ASP A 282       5.067   9.070  -1.616  1.00  0.00           C  
ATOM   2105  OD1 ASP A 282       6.208   8.588  -1.782  1.00  0.00           O  
ATOM   2106  OD2 ASP A 282       4.166   8.975  -2.476  1.00  0.00           O  
ATOM   2107  N   ALA A 283       6.613   7.322   1.443  1.00  0.00           N  
ATOM   2108  CA  ALA A 283       6.610   5.910   1.815  1.00  0.00           C  
ATOM   2109  C   ALA A 283       5.856   5.689   3.124  1.00  0.00           C  
ATOM   2110  CB  ALA A 283       8.039   5.387   1.933  1.00  0.00           C  
ATOM   2111  O   ALA A 283       5.798   6.582   3.972  1.00  0.00           O  
ATOM   2112  N   ILE A 284       5.278   4.478   3.192  1.00  0.00           N  
ATOM   2113  CA  ILE A 284       4.473   4.218   4.381  1.00  0.00           C  
ATOM   2114  C   ILE A 284       5.081   3.062   5.173  1.00  0.00           C  
ATOM   2115  CB  ILE A 284       3.006   3.903   4.012  1.00  0.00           C  
ATOM   2116  O   ILE A 284       5.654   2.138   4.593  1.00  0.00           O  
ATOM   2117  CG1 ILE A 284       2.942   2.717   3.043  1.00  0.00           C  
ATOM   2118  CG2 ILE A 284       2.323   5.137   3.415  1.00  0.00           C  
ATOM   2119  CD1 ILE A 284       1.529   2.233   2.749  1.00  0.00           C  
ATOM   2120  N   LYS A 285       4.987   3.198   6.459  1.00  0.00           N  
ATOM   2121  CA  LYS A 285       5.448   2.144   7.359  1.00  0.00           C  
ATOM   2122  C   LYS A 285       4.402   1.041   7.494  1.00  0.00           C  
ATOM   2123  CB  LYS A 285       5.782   2.721   8.735  1.00  0.00           C  
ATOM   2124  O   LYS A 285       3.237   1.315   7.786  1.00  0.00           O  
ATOM   2125  CG  LYS A 285       6.532   1.760   9.644  1.00  0.00           C  
ATOM   2126  CD  LYS A 285       6.917   2.420  10.962  1.00  0.00           C  
ATOM   2127  CE  LYS A 285       7.748   1.489  11.834  1.00  0.00           C  
ATOM   2128  NZ  LYS A 285       8.196   2.159  13.091  1.00  0.00           N  
ATOM   2129  N   VAL A 286       4.838  -0.235   7.329  1.00  0.00           N  
ATOM   2130  CA  VAL A 286       3.896  -1.349   7.329  1.00  0.00           C  
ATOM   2131  C   VAL A 286       4.498  -2.536   8.079  1.00  0.00           C  
ATOM   2132  CB  VAL A 286       3.511  -1.766   5.892  1.00  0.00           C  
ATOM   2133  O   VAL A 286       5.687  -2.532   8.406  1.00  0.00           O  
ATOM   2134  CG1 VAL A 286       2.844  -0.608   5.154  1.00  0.00           C  
ATOM   2135  CG2 VAL A 286       4.742  -2.252   5.130  1.00  0.00           C  
ATOM   2136  N   PHE A 287       3.671  -3.477   8.417  1.00  0.00           N  
ATOM   2137  CA  PHE A 287       4.129  -4.764   8.929  1.00  0.00           C  
ATOM   2138  C   PHE A 287       4.139  -5.813   7.823  1.00  0.00           C  
ATOM   2139  CB  PHE A 287       3.241  -5.231  10.087  1.00  0.00           C  
ATOM   2140  O   PHE A 287       3.128  -6.025   7.152  1.00  0.00           O  
ATOM   2141  CG  PHE A 287       3.670  -6.540  10.691  1.00  0.00           C  
ATOM   2142  CD1 PHE A 287       3.154  -7.741  10.220  1.00  0.00           C  
ATOM   2143  CD2 PHE A 287       4.591  -6.570  11.731  1.00  0.00           C  
ATOM   2144  CE1 PHE A 287       3.549  -8.955  10.778  1.00  0.00           C  
ATOM   2145  CE2 PHE A 287       4.991  -7.778  12.293  1.00  0.00           C  
ATOM   2146  CZ  PHE A 287       4.469  -8.971  11.816  1.00  0.00           C  
ATOM   2147  N   CYS A 288       5.315  -6.400   7.650  1.00  0.00           N  
ATOM   2148  CA  CYS A 288       5.450  -7.450   6.646  1.00  0.00           C  
ATOM   2149  C   CYS A 288       5.446  -8.829   7.295  1.00  0.00           C  
ATOM   2150  CB  CYS A 288       6.733  -7.259   5.839  1.00  0.00           C  
ATOM   2151  O   CYS A 288       6.280  -9.117   8.155  1.00  0.00           O  
ATOM   2152  SG  CYS A 288       6.736  -5.770   4.817  1.00  0.00           S  
ATOM   2153  N   ASN A 289       4.400  -9.560   6.883  1.00  0.00           N  
ATOM   2154  CA  ASN A 289       4.436 -10.978   7.228  1.00  0.00           C  
ATOM   2155  C   ASN A 289       5.220 -11.786   6.198  1.00  0.00           C  
ATOM   2156  CB  ASN A 289       3.017 -11.532   7.369  1.00  0.00           C  
ATOM   2157  O   ASN A 289       4.729 -12.041   5.098  1.00  0.00           O  
ATOM   2158  CG  ASN A 289       2.990 -12.924   7.969  1.00  0.00           C  
ATOM   2159  ND2 ASN A 289       1.910 -13.246   8.672  1.00  0.00           N  
ATOM   2160  OD1 ASN A 289       3.932 -13.702   7.804  1.00  0.00           O  
ATOM   2161  N   MET A 290       6.476 -12.124   6.594  1.00  0.00           N  
ATOM   2162  CA  MET A 290       7.403 -12.700   5.624  1.00  0.00           C  
ATOM   2163  C   MET A 290       7.096 -14.175   5.386  1.00  0.00           C  
ATOM   2164  CB  MET A 290       8.848 -12.536   6.098  1.00  0.00           C  
ATOM   2165  O   MET A 290       7.628 -14.782   4.456  1.00  0.00           O  
ATOM   2166  CG  MET A 290       9.305 -11.090   6.184  1.00  0.00           C  
ATOM   2167  SD  MET A 290       9.272 -10.244   4.555  1.00  0.00           S  
ATOM   2168  CE  MET A 290      10.053  -8.667   4.997  1.00  0.00           C  
ATOM   2169  N   GLU A 291       6.172 -14.725   6.150  1.00  0.00           N  
ATOM   2170  CA  GLU A 291       5.715 -16.096   5.938  1.00  0.00           C  
ATOM   2171  C   GLU A 291       4.678 -16.166   4.820  1.00  0.00           C  
ATOM   2172  CB  GLU A 291       5.136 -16.676   7.230  1.00  0.00           C  
ATOM   2173  O   GLU A 291       4.764 -17.022   3.939  1.00  0.00           O  
ATOM   2174  CG  GLU A 291       6.167 -16.881   8.330  1.00  0.00           C  
ATOM   2175  CD  GLU A 291       5.571 -17.421   9.620  1.00  0.00           C  
ATOM   2176  OE1 GLU A 291       6.306 -17.538  10.626  1.00  0.00           O  
ATOM   2177  OE2 GLU A 291       4.359 -17.730   9.624  1.00  0.00           O  
ATOM   2178  N   THR A 292       3.755 -15.164   4.844  1.00  0.00           N  
ATOM   2179  CA  THR A 292       2.638 -15.170   3.905  1.00  0.00           C  
ATOM   2180  C   THR A 292       2.876 -14.169   2.777  1.00  0.00           C  
ATOM   2181  CB  THR A 292       1.311 -14.844   4.613  1.00  0.00           C  
ATOM   2182  O   THR A 292       2.310 -14.304   1.691  1.00  0.00           O  
ATOM   2183  CG2 THR A 292       1.018 -15.848   5.723  1.00  0.00           C  
ATOM   2184  OG1 THR A 292       1.388 -13.531   5.181  1.00  0.00           O  
ATOM   2185  N   GLY A 293       3.688 -13.132   3.016  1.00  0.00           N  
ATOM   2186  CA  GLY A 293       3.919 -12.060   2.062  1.00  0.00           C  
ATOM   2187  C   GLY A 293       2.905 -10.938   2.167  1.00  0.00           C  
ATOM   2188  O   GLY A 293       2.798 -10.103   1.267  1.00  0.00           O  
ATOM   2189  N   GLU A 294       2.181 -10.897   3.239  1.00  0.00           N  
ATOM   2190  CA  GLU A 294       1.130  -9.905   3.447  1.00  0.00           C  
ATOM   2191  C   GLU A 294       1.717  -8.557   3.856  1.00  0.00           C  
ATOM   2192  CB  GLU A 294       0.136 -10.389   4.505  1.00  0.00           C  
ATOM   2193  O   GLU A 294       2.686  -8.501   4.615  1.00  0.00           O  
ATOM   2194  CG  GLU A 294      -0.715 -11.569   4.057  1.00  0.00           C  
ATOM   2195  CD  GLU A 294      -1.633 -12.096   5.148  1.00  0.00           C  
ATOM   2196  OE1 GLU A 294      -2.835 -12.316   4.876  1.00  0.00           O  
ATOM   2197  OE2 GLU A 294      -1.146 -12.290   6.284  1.00  0.00           O  
ATOM   2198  N   THR A 295       1.128  -7.548   3.282  1.00  0.00           N  
ATOM   2199  CA  THR A 295       1.408  -6.173   3.683  1.00  0.00           C  
ATOM   2200  C   THR A 295       0.293  -5.632   4.574  1.00  0.00           C  
ATOM   2201  CB  THR A 295       1.579  -5.258   2.456  1.00  0.00           C  
ATOM   2202  O   THR A 295      -0.850  -5.497   4.134  1.00  0.00           O  
ATOM   2203  CG2 THR A 295       1.898  -3.828   2.878  1.00  0.00           C  
ATOM   2204  OG1 THR A 295       2.648  -5.754   1.642  1.00  0.00           O  
ATOM   2205  N   CYS A 296       0.663  -5.358   5.842  1.00  0.00           N  
ATOM   2206  CA  CYS A 296      -0.347  -4.930   6.804  1.00  0.00           C  
ATOM   2207  C   CYS A 296      -0.182  -3.454   7.148  1.00  0.00           C  
ATOM   2208  CB  CYS A 296      -0.265  -5.772   8.077  1.00  0.00           C  
ATOM   2209  O   CYS A 296       0.861  -3.044   7.659  1.00  0.00           O  
ATOM   2210  SG  CYS A 296      -0.529  -7.538   7.800  1.00  0.00           S  
ATOM   2211  N   VAL A 297      -1.223  -2.716   6.833  1.00  0.00           N  
ATOM   2212  CA  VAL A 297      -1.241  -1.283   7.107  1.00  0.00           C  
ATOM   2213  C   VAL A 297      -2.139  -0.998   8.309  1.00  0.00           C  
ATOM   2214  CB  VAL A 297      -1.722  -0.477   5.880  1.00  0.00           C  
ATOM   2215  O   VAL A 297      -3.331  -1.309   8.289  1.00  0.00           O  
ATOM   2216  CG1 VAL A 297      -1.617   1.024   6.144  1.00  0.00           C  
ATOM   2217  CG2 VAL A 297      -0.917  -0.861   4.640  1.00  0.00           C  
ATOM   2218  N   TYR A 298      -1.572  -0.322   9.317  1.00  0.00           N  
ATOM   2219  CA  TYR A 298      -2.300  -0.079  10.558  1.00  0.00           C  
ATOM   2220  C   TYR A 298      -3.134   1.193  10.460  1.00  0.00           C  
ATOM   2221  CB  TYR A 298      -1.331   0.021  11.739  1.00  0.00           C  
ATOM   2222  O   TYR A 298      -2.753   2.141   9.772  1.00  0.00           O  
ATOM   2223  CG  TYR A 298      -0.777  -1.310  12.185  1.00  0.00           C  
ATOM   2224  CD1 TYR A 298      -1.512  -2.149  13.020  1.00  0.00           C  
ATOM   2225  CD2 TYR A 298       0.483  -1.732  11.773  1.00  0.00           C  
ATOM   2226  CE1 TYR A 298      -1.005  -3.376  13.434  1.00  0.00           C  
ATOM   2227  CE2 TYR A 298       1.000  -2.957  12.182  1.00  0.00           C  
ATOM   2228  OH  TYR A 298       0.757  -4.985  13.418  1.00  0.00           O  
ATOM   2229  CZ  TYR A 298       0.250  -3.771  13.010  1.00  0.00           C  
ATOM   2230  N   PRO A 299      -4.259   1.142  11.149  1.00  0.00           N  
ATOM   2231  CA  PRO A 299      -5.004   2.399  11.254  1.00  0.00           C  
ATOM   2232  C   PRO A 299      -4.284   3.442  12.106  1.00  0.00           C  
ATOM   2233  CB  PRO A 299      -6.321   1.974  11.907  1.00  0.00           C  
ATOM   2234  O   PRO A 299      -3.505   3.088  12.995  1.00  0.00           O  
ATOM   2235  CG  PRO A 299      -5.976   0.759  12.707  1.00  0.00           C  
ATOM   2236  CD  PRO A 299      -4.894   0.006  11.988  1.00  0.00           C  
ATOM   2237  N   THR A 300      -4.535   4.630  11.799  1.00  0.00           N  
ATOM   2238  CA  THR A 300      -3.905   5.716  12.543  1.00  0.00           C  
ATOM   2239  C   THR A 300      -4.310   5.671  14.014  1.00  0.00           C  
ATOM   2240  CB  THR A 300      -4.274   7.087  11.948  1.00  0.00           C  
ATOM   2241  O   THR A 300      -3.471   5.848  14.899  1.00  0.00           O  
ATOM   2242  CG2 THR A 300      -3.564   8.216  12.686  1.00  0.00           C  
ATOM   2243  OG1 THR A 300      -3.894   7.121  10.567  1.00  0.00           O  
ATOM   2244  N   GLN A 301      -5.570   5.355  14.201  1.00  0.00           N  
ATOM   2245  CA  GLN A 301      -6.117   5.155  15.540  1.00  0.00           C  
ATOM   2246  C   GLN A 301      -6.760   3.777  15.670  1.00  0.00           C  
ATOM   2247  CB  GLN A 301      -7.138   6.245  15.872  1.00  0.00           C  
ATOM   2248  O   GLN A 301      -7.907   3.581  15.265  1.00  0.00           O  
ATOM   2249  CG  GLN A 301      -7.534   6.289  17.341  1.00  0.00           C  
ATOM   2250  CD  GLN A 301      -8.461   7.446  17.665  1.00  0.00           C  
ATOM   2251  NE2 GLN A 301      -8.483   7.851  18.931  1.00  0.00           N  
ATOM   2252  OE1 GLN A 301      -9.149   7.972  16.785  1.00  0.00           O  
ATOM   2253  N   PRO A 302      -6.005   2.844  16.293  1.00  0.00           N  
ATOM   2254  CA  PRO A 302      -6.466   1.455  16.329  1.00  0.00           C  
ATOM   2255  C   PRO A 302      -7.602   1.236  17.326  1.00  0.00           C  
ATOM   2256  CB  PRO A 302      -5.215   0.678  16.747  1.00  0.00           C  
ATOM   2257  O   PRO A 302      -8.397   0.306  17.168  1.00  0.00           O  
ATOM   2258  CG  PRO A 302      -4.080   1.615  16.487  1.00  0.00           C  
ATOM   2259  CD  PRO A 302      -4.604   3.022  16.522  1.00  0.00           C  
ATOM   2260  N   SER A 303      -7.704   2.158  18.344  1.00  0.00           N  
ATOM   2261  CA  SER A 303      -8.690   1.913  19.391  1.00  0.00           C  
ATOM   2262  C   SER A 303      -9.615   3.112  19.571  1.00  0.00           C  
ATOM   2263  CB  SER A 303      -7.997   1.591  20.716  1.00  0.00           C  
ATOM   2264  O   SER A 303      -9.159   4.256  19.593  1.00  0.00           O  
ATOM   2265  OG  SER A 303      -8.950   1.356  21.738  1.00  0.00           O  
ATOM   2266  N   VAL A 304     -10.865   2.845  19.613  1.00  0.00           N  
ATOM   2267  CA  VAL A 304     -11.908   3.821  19.914  1.00  0.00           C  
ATOM   2268  C   VAL A 304     -12.379   3.645  21.356  1.00  0.00           C  
ATOM   2269  CB  VAL A 304     -13.103   3.692  18.944  1.00  0.00           C  
ATOM   2270  O   VAL A 304     -12.658   2.526  21.793  1.00  0.00           O  
ATOM   2271  CG1 VAL A 304     -14.200   4.693  19.302  1.00  0.00           C  
ATOM   2272  CG2 VAL A 304     -12.643   3.893  17.501  1.00  0.00           C  
ATOM   2273  N   ALA A 305     -12.386   4.728  22.150  1.00  0.00           N  
ATOM   2274  CA  ALA A 305     -12.743   4.698  23.566  1.00  0.00           C  
ATOM   2275  C   ALA A 305     -14.127   4.089  23.770  1.00  0.00           C  
ATOM   2276  CB  ALA A 305     -12.692   6.105  24.157  1.00  0.00           C  
ATOM   2277  O   ALA A 305     -15.042   4.334  22.982  1.00  0.00           O  
ATOM   2278  N   GLN A 306     -14.217   3.180  24.736  1.00  0.00           N  
ATOM   2279  CA  GLN A 306     -15.478   2.542  25.101  1.00  0.00           C  
ATOM   2280  C   GLN A 306     -16.323   3.458  25.983  1.00  0.00           C  
ATOM   2281  CB  GLN A 306     -15.222   1.215  25.816  1.00  0.00           C  
ATOM   2282  O   GLN A 306     -16.100   3.542  27.192  1.00  0.00           O  
ATOM   2283  CG  GLN A 306     -14.356   0.246  25.023  1.00  0.00           C  
ATOM   2284  CD  GLN A 306     -13.945  -0.971  25.831  1.00  0.00           C  
ATOM   2285  NE2 GLN A 306     -12.725  -1.448  25.604  1.00  0.00           N  
ATOM   2286  OE1 GLN A 306     -14.716  -1.477  26.652  1.00  0.00           O  
ATOM   2287  N   LYS A 307     -17.263   4.147  25.381  1.00  0.00           N  
ATOM   2288  CA  LYS A 307     -18.185   5.041  26.077  1.00  0.00           C  
ATOM   2289  C   LYS A 307     -19.520   5.132  25.343  1.00  0.00           C  
ATOM   2290  CB  LYS A 307     -17.572   6.435  26.224  1.00  0.00           C  
ATOM   2291  O   LYS A 307     -19.722   4.468  24.326  1.00  0.00           O  
ATOM   2292  CG  LYS A 307     -17.340   7.152  24.903  1.00  0.00           C  
ATOM   2293  CD  LYS A 307     -16.715   8.525  25.114  1.00  0.00           C  
ATOM   2294  CE  LYS A 307     -16.496   9.250  23.793  1.00  0.00           C  
ATOM   2295  NZ  LYS A 307     -15.937  10.620  23.999  1.00  0.00           N  
ATOM   2296  N   ASN A 308     -20.382   5.825  25.951  1.00  0.00           N  
ATOM   2297  CA  ASN A 308     -21.647   6.052  25.260  1.00  0.00           C  
ATOM   2298  C   ASN A 308     -21.501   7.088  24.148  1.00  0.00           C  
ATOM   2299  CB  ASN A 308     -22.730   6.485  26.250  1.00  0.00           C  
ATOM   2300  O   ASN A 308     -21.240   8.261  24.418  1.00  0.00           O  
ATOM   2301  CG  ASN A 308     -24.100   6.590  25.608  1.00  0.00           C  
ATOM   2302  ND2 ASN A 308     -25.137   6.248  26.364  1.00  0.00           N  
ATOM   2303  OD1 ASN A 308     -24.225   6.974  24.443  1.00  0.00           O  
ATOM   2304  N   TRP A 309     -21.708   6.644  22.873  1.00  0.00           N  
ATOM   2305  CA  TRP A 309     -21.411   7.483  21.717  1.00  0.00           C  
ATOM   2306  C   TRP A 309     -22.684   8.117  21.162  1.00  0.00           C  
ATOM   2307  CB  TRP A 309     -20.715   6.667  20.624  1.00  0.00           C  
ATOM   2308  O   TRP A 309     -22.628   9.146  20.486  1.00  0.00           O  
ATOM   2309  CG  TRP A 309     -19.277   6.358  20.919  1.00  0.00           C  
ATOM   2310  CD1 TRP A 309     -18.777   5.210  21.469  1.00  0.00           C  
ATOM   2311  CD2 TRP A 309     -18.154   7.212  20.682  1.00  0.00           C  
ATOM   2312  CE2 TRP A 309     -17.003   6.517  21.112  1.00  0.00           C  
ATOM   2313  CE3 TRP A 309     -18.009   8.498  20.146  1.00  0.00           C  
ATOM   2314  NE1 TRP A 309     -17.409   5.299  21.588  1.00  0.00           N  
ATOM   2315  CH2 TRP A 309     -15.608   8.327  20.495  1.00  0.00           C  
ATOM   2316  CZ2 TRP A 309     -15.721   7.066  21.023  1.00  0.00           C  
ATOM   2317  CZ3 TRP A 309     -16.734   9.044  20.058  1.00  0.00           C  
ATOM   2318  N   TYR A 310     -23.787   7.598  21.492  1.00  0.00           N  
ATOM   2319  CA  TYR A 310     -24.993   8.066  20.818  1.00  0.00           C  
ATOM   2320  C   TYR A 310     -26.216   7.901  21.713  1.00  0.00           C  
ATOM   2321  CB  TYR A 310     -25.202   7.308  19.503  1.00  0.00           C  
ATOM   2322  O   TYR A 310     -26.404   6.852  22.331  1.00  0.00           O  
ATOM   2323  CG  TYR A 310     -26.453   7.714  18.762  1.00  0.00           C  
ATOM   2324  CD1 TYR A 310     -27.554   6.863  18.696  1.00  0.00           C  
ATOM   2325  CD2 TYR A 310     -26.535   8.948  18.125  1.00  0.00           C  
ATOM   2326  CE1 TYR A 310     -28.708   7.232  18.012  1.00  0.00           C  
ATOM   2327  CE2 TYR A 310     -27.684   9.327  17.438  1.00  0.00           C  
ATOM   2328  OH  TYR A 310     -29.903   8.834  16.710  1.00  0.00           O  
ATOM   2329  CZ  TYR A 310     -28.764   8.464  17.388  1.00  0.00           C  
ATOM   2330  N   ILE A 311     -26.971   9.028  21.873  1.00  0.00           N  
ATOM   2331  CA  ILE A 311     -28.264   9.025  22.549  1.00  0.00           C  
ATOM   2332  C   ILE A 311     -29.360   9.441  21.570  1.00  0.00           C  
ATOM   2333  CB  ILE A 311     -28.261   9.960  23.779  1.00  0.00           C  
ATOM   2334  O   ILE A 311     -29.348  10.561  21.055  1.00  0.00           O  
ATOM   2335  CG1 ILE A 311     -27.153   9.553  24.757  1.00  0.00           C  
ATOM   2336  CG2 ILE A 311     -29.629   9.950  24.468  1.00  0.00           C  
ATOM   2337  CD1 ILE A 311     -26.958  10.525  25.912  1.00  0.00           C  
ATOM   2338  N   SER A 312     -30.272   8.492  21.241  1.00  0.00           N  
ATOM   2339  CA  SER A 312     -31.338   8.732  20.273  1.00  0.00           C  
ATOM   2340  C   SER A 312     -32.462   9.563  20.883  1.00  0.00           C  
ATOM   2341  CB  SER A 312     -31.897   7.407  19.752  1.00  0.00           C  
ATOM   2342  O   SER A 312     -32.735   9.463  22.080  1.00  0.00           O  
ATOM   2343  OG  SER A 312     -32.984   7.632  18.871  1.00  0.00           O  
ATOM   2344  N   LYS A 313     -33.123  10.466  20.162  1.00  0.00           N  
ATOM   2345  CA  LYS A 313     -34.277  11.247  20.597  1.00  0.00           C  
ATOM   2346  C   LYS A 313     -35.501  10.356  20.795  1.00  0.00           C  
ATOM   2347  CB  LYS A 313     -34.591  12.351  19.586  1.00  0.00           C  
ATOM   2348  O   LYS A 313     -36.351  10.640  21.641  1.00  0.00           O  
ATOM   2349  CG  LYS A 313     -33.537  13.447  19.518  1.00  0.00           C  
ATOM   2350  CD  LYS A 313     -33.938  14.549  18.547  1.00  0.00           C  
ATOM   2351  CE  LYS A 313     -32.861  15.621  18.441  1.00  0.00           C  
ATOM   2352  NZ  LYS A 313     -33.234  16.685  17.462  1.00  0.00           N  
ATOM   2353  N   ASN A 314     -35.465   9.209  20.086  1.00  0.00           N  
ATOM   2354  CA  ASN A 314     -36.519   8.203  20.168  1.00  0.00           C  
ATOM   2355  C   ASN A 314     -35.950   6.817  20.461  1.00  0.00           C  
ATOM   2356  CB  ASN A 314     -37.338   8.177  18.875  1.00  0.00           C  
ATOM   2357  O   ASN A 314     -35.563   6.094  19.543  1.00  0.00           O  
ATOM   2358  CG  ASN A 314     -38.658   7.448  19.035  1.00  0.00           C  
ATOM   2359  ND2 ASN A 314     -39.502   7.520  18.012  1.00  0.00           N  
ATOM   2360  OD1 ASN A 314     -38.916   6.827  20.068  1.00  0.00           O  
ATOM   2361  N   PRO A 315     -35.974   6.346  21.719  1.00  0.00           N  
ATOM   2362  CA  PRO A 315     -35.366   5.077  22.125  1.00  0.00           C  
ATOM   2363  C   PRO A 315     -36.073   3.864  21.523  1.00  0.00           C  
ATOM   2364  CB  PRO A 315     -35.508   5.090  23.649  1.00  0.00           C  
ATOM   2365  O   PRO A 315     -35.461   2.804  21.365  1.00  0.00           O  
ATOM   2366  CG  PRO A 315     -35.670   6.532  24.006  1.00  0.00           C  
ATOM   2367  CD  PRO A 315     -36.328   7.237  22.855  1.00  0.00           C  
ATOM   2368  N   LYS A 316     -37.296   4.025  21.064  1.00  0.00           N  
ATOM   2369  CA  LYS A 316     -38.061   2.897  20.539  1.00  0.00           C  
ATOM   2370  C   LYS A 316     -37.703   2.620  19.082  1.00  0.00           C  
ATOM   2371  CB  LYS A 316     -39.562   3.160  20.669  1.00  0.00           C  
ATOM   2372  O   LYS A 316     -37.851   1.494  18.604  1.00  0.00           O  
ATOM   2373  CG  LYS A 316     -40.073   3.142  22.102  1.00  0.00           C  
ATOM   2374  CD  LYS A 316     -41.592   3.226  22.156  1.00  0.00           C  
ATOM   2375  CE  LYS A 316     -42.102   3.254  23.591  1.00  0.00           C  
ATOM   2376  NZ  LYS A 316     -43.592   3.336  23.648  1.00  0.00           N  
ATOM   2377  N   ASP A 317     -37.128   3.599  18.412  1.00  0.00           N  
ATOM   2378  CA  ASP A 317     -36.782   3.462  17.000  1.00  0.00           C  
ATOM   2379  C   ASP A 317     -35.298   3.142  16.828  1.00  0.00           C  
ATOM   2380  CB  ASP A 317     -37.137   4.737  16.233  1.00  0.00           C  
ATOM   2381  O   ASP A 317     -34.452   4.033  16.913  1.00  0.00           O  
ATOM   2382  CG  ASP A 317     -37.037   4.570  14.727  1.00  0.00           C  
ATOM   2383  OD1 ASP A 317     -36.885   3.426  14.249  1.00  0.00           O  
ATOM   2384  OD2 ASP A 317     -37.108   5.593  14.013  1.00  0.00           O  
ATOM   2385  N   LYS A 318     -34.988   1.887  16.721  1.00  0.00           N  
ATOM   2386  CA  LYS A 318     -33.606   1.459  16.523  1.00  0.00           C  
ATOM   2387  C   LYS A 318     -33.247   1.428  15.040  1.00  0.00           C  
ATOM   2388  CB  LYS A 318     -33.376   0.081  17.147  1.00  0.00           C  
ATOM   2389  O   LYS A 318     -33.930   0.779  14.245  1.00  0.00           O  
ATOM   2390  CG  LYS A 318     -33.615   0.034  18.648  1.00  0.00           C  
ATOM   2391  CD  LYS A 318     -33.126  -1.277  19.252  1.00  0.00           C  
ATOM   2392  CE  LYS A 318     -33.382  -1.333  20.752  1.00  0.00           C  
ATOM   2393  NZ  LYS A 318     -32.871  -2.600  21.354  1.00  0.00           N  
ATOM   2394  N   ARG A 319     -32.322   2.240  14.630  1.00  0.00           N  
ATOM   2395  CA  ARG A 319     -31.847   2.301  13.251  1.00  0.00           C  
ATOM   2396  C   ARG A 319     -30.322   2.314  13.197  1.00  0.00           C  
ATOM   2397  CB  ARG A 319     -32.406   3.536  12.543  1.00  0.00           C  
ATOM   2398  O   ARG A 319     -29.662   2.498  14.221  1.00  0.00           O  
ATOM   2399  CG  ARG A 319     -31.944   4.854  13.144  1.00  0.00           C  
ATOM   2400  CD  ARG A 319     -32.576   6.047  12.442  1.00  0.00           C  
ATOM   2401  NE  ARG A 319     -32.085   7.313  12.981  1.00  0.00           N  
ATOM   2402  NH1 ARG A 319     -34.004   8.502  12.495  1.00  0.00           N  
ATOM   2403  NH2 ARG A 319     -32.232   9.543  13.510  1.00  0.00           N  
ATOM   2404  CZ  ARG A 319     -32.775   8.449  12.994  1.00  0.00           C  
ATOM   2405  N   HIS A 320     -29.871   2.089  11.946  1.00  0.00           N  
ATOM   2406  CA  HIS A 320     -28.427   2.159  11.752  1.00  0.00           C  
ATOM   2407  C   HIS A 320     -27.935   3.602  11.798  1.00  0.00           C  
ATOM   2408  CB  HIS A 320     -28.033   1.512  10.423  1.00  0.00           C  
ATOM   2409  O   HIS A 320     -28.489   4.473  11.123  1.00  0.00           O  
ATOM   2410  CG  HIS A 320     -28.209   0.026  10.404  1.00  0.00           C  
ATOM   2411  CD2 HIS A 320     -29.055  -0.760   9.697  1.00  0.00           C  
ATOM   2412  ND1 HIS A 320     -27.456  -0.822  11.187  1.00  0.00           N  
ATOM   2413  CE1 HIS A 320     -27.833  -2.069  10.961  1.00  0.00           C  
ATOM   2414  NE2 HIS A 320     -28.801  -2.059  10.061  1.00  0.00           N  
ATOM   2415  N   VAL A 321     -26.975   3.834  12.648  1.00  0.00           N  
ATOM   2416  CA  VAL A 321     -26.375   5.159  12.773  1.00  0.00           C  
ATOM   2417  C   VAL A 321     -24.868   5.068  12.542  1.00  0.00           C  
ATOM   2418  CB  VAL A 321     -26.666   5.785  14.156  1.00  0.00           C  
ATOM   2419  O   VAL A 321     -24.172   4.321  13.232  1.00  0.00           O  
ATOM   2420  CG1 VAL A 321     -26.087   7.196  14.242  1.00  0.00           C  
ATOM   2421  CG2 VAL A 321     -28.168   5.802  14.429  1.00  0.00           C  
ATOM   2422  N   TRP A 322     -24.374   5.862  11.560  1.00  0.00           N  
ATOM   2423  CA  TRP A 322     -22.959   5.832  11.203  1.00  0.00           C  
ATOM   2424  C   TRP A 322     -22.120   6.575  12.238  1.00  0.00           C  
ATOM   2425  CB  TRP A 322     -22.740   6.443   9.817  1.00  0.00           C  
ATOM   2426  O   TRP A 322     -22.386   7.739  12.541  1.00  0.00           O  
ATOM   2427  CG  TRP A 322     -23.270   5.605   8.692  1.00  0.00           C  
ATOM   2428  CD1 TRP A 322     -24.325   5.898   7.873  1.00  0.00           C  
ATOM   2429  CD2 TRP A 322     -22.771   4.333   8.265  1.00  0.00           C  
ATOM   2430  CE2 TRP A 322     -23.573   3.913   7.181  1.00  0.00           C  
ATOM   2431  CE3 TRP A 322     -21.724   3.509   8.694  1.00  0.00           C  
ATOM   2432  NE1 TRP A 322     -24.513   4.884   6.961  1.00  0.00           N  
ATOM   2433  CH2 TRP A 322     -22.325   1.914   6.959  1.00  0.00           C  
ATOM   2434  CZ2 TRP A 322     -23.358   2.702   6.518  1.00  0.00           C  
ATOM   2435  CZ3 TRP A 322     -21.511   2.304   8.034  1.00  0.00           C  
ATOM   2436  N   PHE A 323     -21.105   5.940  12.755  1.00  0.00           N  
ATOM   2437  CA  PHE A 323     -20.199   6.458  13.774  1.00  0.00           C  
ATOM   2438  C   PHE A 323     -19.488   7.713  13.279  1.00  0.00           C  
ATOM   2439  CB  PHE A 323     -19.170   5.395  14.171  1.00  0.00           C  
ATOM   2440  O   PHE A 323     -19.495   8.743  13.954  1.00  0.00           O  
ATOM   2441  CG  PHE A 323     -18.031   5.930  14.995  1.00  0.00           C  
ATOM   2442  CD1 PHE A 323     -16.751   6.019  14.462  1.00  0.00           C  
ATOM   2443  CD2 PHE A 323     -18.241   6.343  16.305  1.00  0.00           C  
ATOM   2444  CE1 PHE A 323     -15.695   6.514  15.223  1.00  0.00           C  
ATOM   2445  CE2 PHE A 323     -17.190   6.839  17.071  1.00  0.00           C  
ATOM   2446  CZ  PHE A 323     -15.917   6.923  16.529  1.00  0.00           C  
ATOM   2447  N   GLY A 324     -18.890   7.702  12.190  1.00  0.00           N  
ATOM   2448  CA  GLY A 324     -18.073   8.791  11.680  1.00  0.00           C  
ATOM   2449  C   GLY A 324     -18.888   9.907  11.054  1.00  0.00           C  
ATOM   2450  O   GLY A 324     -18.463  11.064  11.045  1.00  0.00           O  
ATOM   2451  N   GLU A 325     -20.164   9.700  10.722  1.00  0.00           N  
ATOM   2452  CA  GLU A 325     -20.967  10.657   9.966  1.00  0.00           C  
ATOM   2453  C   GLU A 325     -22.015  11.321  10.855  1.00  0.00           C  
ATOM   2454  CB  GLU A 325     -21.644   9.971   8.777  1.00  0.00           C  
ATOM   2455  O   GLU A 325     -22.279  12.517  10.725  1.00  0.00           O  
ATOM   2456  CG  GLU A 325     -20.674   9.510   7.699  1.00  0.00           C  
ATOM   2457  CD  GLU A 325     -21.359   8.825   6.527  1.00  0.00           C  
ATOM   2458  OE1 GLU A 325     -20.670   8.147   5.733  1.00  0.00           O  
ATOM   2459  OE2 GLU A 325     -22.595   8.970   6.402  1.00  0.00           O  
ATOM   2460  N   SER A 326     -22.553  10.557  11.835  1.00  0.00           N  
ATOM   2461  CA  SER A 326     -23.763  11.052  12.484  1.00  0.00           C  
ATOM   2462  C   SER A 326     -23.565  11.190  13.990  1.00  0.00           C  
ATOM   2463  CB  SER A 326     -24.943  10.122  12.200  1.00  0.00           C  
ATOM   2464  O   SER A 326     -24.262  11.967  14.644  1.00  0.00           O  
ATOM   2465  OG  SER A 326     -25.175  10.015  10.805  1.00  0.00           O  
ATOM   2466  N   MET A 327     -22.599  10.505  14.585  1.00  0.00           N  
ATOM   2467  CA  MET A 327     -22.392  10.544  16.030  1.00  0.00           C  
ATOM   2468  C   MET A 327     -21.446  11.678  16.413  1.00  0.00           C  
ATOM   2469  CB  MET A 327     -21.838   9.209  16.530  1.00  0.00           C  
ATOM   2470  O   MET A 327     -20.508  11.986  15.676  1.00  0.00           O  
ATOM   2471  CG  MET A 327     -22.801   8.045  16.364  1.00  0.00           C  
ATOM   2472  SD  MET A 327     -22.090   6.455  16.944  1.00  0.00           S  
ATOM   2473  CE  MET A 327     -23.461   5.331  16.555  1.00  0.00           C  
ATOM   2474  N   THR A 328     -21.768  12.379  17.510  1.00  0.00           N  
ATOM   2475  CA  THR A 328     -20.924  13.462  18.002  1.00  0.00           C  
ATOM   2476  C   THR A 328     -19.523  12.950  18.330  1.00  0.00           C  
ATOM   2477  CB  THR A 328     -21.536  14.124  19.250  1.00  0.00           C  
ATOM   2478  O   THR A 328     -19.372  11.953  19.038  1.00  0.00           O  
ATOM   2479  CG2 THR A 328     -20.762  15.377  19.644  1.00  0.00           C  
ATOM   2480  OG1 THR A 328     -22.895  14.483  18.974  1.00  0.00           O  
ATOM   2481  N   ASP A 329     -18.533  13.415  17.763  1.00  0.00           N  
ATOM   2482  CA  ASP A 329     -17.127  13.091  17.986  1.00  0.00           C  
ATOM   2483  C   ASP A 329     -16.720  11.845  17.203  1.00  0.00           C  
ATOM   2484  CB  ASP A 329     -16.853  12.887  19.478  1.00  0.00           C  
ATOM   2485  O   ASP A 329     -15.706  11.215  17.511  1.00  0.00           O  
ATOM   2486  CG  ASP A 329     -17.015  14.161  20.289  1.00  0.00           C  
ATOM   2487  OD1 ASP A 329     -16.758  15.261  19.756  1.00  0.00           O  
ATOM   2488  OD2 ASP A 329     -17.401  14.062  21.474  1.00  0.00           O  
ATOM   2489  N   GLY A 330     -17.624  11.429  16.354  1.00  0.00           N  
ATOM   2490  CA  GLY A 330     -17.308  10.319  15.469  1.00  0.00           C  
ATOM   2491  C   GLY A 330     -16.342  10.695  14.362  1.00  0.00           C  
ATOM   2492  O   GLY A 330     -16.176  11.876  14.050  1.00  0.00           O  
ATOM   2493  N   PHE A 331     -15.550   9.785  13.916  1.00  0.00           N  
ATOM   2494  CA  PHE A 331     -14.597  10.013  12.835  1.00  0.00           C  
ATOM   2495  C   PHE A 331     -14.500   8.789  11.932  1.00  0.00           C  
ATOM   2496  CB  PHE A 331     -13.216  10.359  13.400  1.00  0.00           C  
ATOM   2497  O   PHE A 331     -14.875   7.685  12.331  1.00  0.00           O  
ATOM   2498  CG  PHE A 331     -12.679   9.335  14.363  1.00  0.00           C  
ATOM   2499  CD1 PHE A 331     -12.942   9.435  15.724  1.00  0.00           C  
ATOM   2500  CD2 PHE A 331     -11.911   8.271  13.907  1.00  0.00           C  
ATOM   2501  CE1 PHE A 331     -12.447   8.489  16.617  1.00  0.00           C  
ATOM   2502  CE2 PHE A 331     -11.412   7.322  14.794  1.00  0.00           C  
ATOM   2503  CZ  PHE A 331     -11.680   7.432  16.150  1.00  0.00           C  
ATOM   2504  N   GLN A 332     -14.068   9.007  10.686  1.00  0.00           N  
ATOM   2505  CA  GLN A 332     -13.768   7.906   9.777  1.00  0.00           C  
ATOM   2506  C   GLN A 332     -12.367   7.355  10.024  1.00  0.00           C  
ATOM   2507  CB  GLN A 332     -13.906   8.356   8.322  1.00  0.00           C  
ATOM   2508  O   GLN A 332     -11.456   8.101  10.389  1.00  0.00           O  
ATOM   2509  CG  GLN A 332     -15.338   8.667   7.908  1.00  0.00           C  
ATOM   2510  CD  GLN A 332     -15.469   8.968   6.426  1.00  0.00           C  
ATOM   2511  NE2 GLN A 332     -16.704   9.028   5.941  1.00  0.00           N  
ATOM   2512  OE1 GLN A 332     -14.468   9.144   5.725  1.00  0.00           O  
ATOM   2513  N   PHE A 333     -12.216   6.090   9.878  1.00  0.00           N  
ATOM   2514  CA  PHE A 333     -10.926   5.468  10.154  1.00  0.00           C  
ATOM   2515  C   PHE A 333      -9.915   5.812   9.066  1.00  0.00           C  
ATOM   2516  CB  PHE A 333     -11.075   3.948  10.269  1.00  0.00           C  
ATOM   2517  O   PHE A 333     -10.209   5.686   7.876  1.00  0.00           O  
ATOM   2518  CG  PHE A 333     -12.055   3.513  11.325  1.00  0.00           C  
ATOM   2519  CD1 PHE A 333     -11.919   3.944  12.639  1.00  0.00           C  
ATOM   2520  CD2 PHE A 333     -13.113   2.671  11.004  1.00  0.00           C  
ATOM   2521  CE1 PHE A 333     -12.825   3.543  13.619  1.00  0.00           C  
ATOM   2522  CE2 PHE A 333     -14.021   2.266  11.977  1.00  0.00           C  
ATOM   2523  CZ  PHE A 333     -13.876   2.702  13.285  1.00  0.00           C  
ATOM   2524  N   GLU A 334      -8.834   6.359   9.503  1.00  0.00           N  
ATOM   2525  CA  GLU A 334      -7.708   6.642   8.618  1.00  0.00           C  
ATOM   2526  C   GLU A 334      -6.586   5.626   8.809  1.00  0.00           C  
ATOM   2527  CB  GLU A 334      -7.180   8.059   8.856  1.00  0.00           C  
ATOM   2528  O   GLU A 334      -6.457   5.029   9.880  1.00  0.00           O  
ATOM   2529  CG  GLU A 334      -8.177   9.154   8.505  1.00  0.00           C  
ATOM   2530  CD  GLU A 334      -7.631  10.556   8.726  1.00  0.00           C  
ATOM   2531  OE1 GLU A 334      -8.377  11.538   8.510  1.00  0.00           O  
ATOM   2532  OE2 GLU A 334      -6.449  10.673   9.115  1.00  0.00           O  
ATOM   2533  N   TYR A 335      -5.866   5.418   7.703  1.00  0.00           N  
ATOM   2534  CA  TYR A 335      -4.783   4.440   7.733  1.00  0.00           C  
ATOM   2535  C   TYR A 335      -3.435   5.111   7.496  1.00  0.00           C  
ATOM   2536  CB  TYR A 335      -5.015   3.349   6.683  1.00  0.00           C  
ATOM   2537  O   TYR A 335      -3.374   6.227   6.975  1.00  0.00           O  
ATOM   2538  CG  TYR A 335      -6.210   2.474   6.971  1.00  0.00           C  
ATOM   2539  CD1 TYR A 335      -6.057   1.235   7.590  1.00  0.00           C  
ATOM   2540  CD2 TYR A 335      -7.493   2.883   6.624  1.00  0.00           C  
ATOM   2541  CE1 TYR A 335      -7.156   0.423   7.856  1.00  0.00           C  
ATOM   2542  CE2 TYR A 335      -8.599   2.080   6.885  1.00  0.00           C  
ATOM   2543  OH  TYR A 335      -9.512   0.055   7.761  1.00  0.00           O  
ATOM   2544  CZ  TYR A 335      -8.421   0.854   7.500  1.00  0.00           C  
ATOM   2545  N   GLY A 336      -2.470   4.496   8.079  1.00  0.00           N  
ATOM   2546  CA  GLY A 336      -1.118   5.015   7.959  1.00  0.00           C  
ATOM   2547  C   GLY A 336      -0.520   5.436   9.287  1.00  0.00           C  
ATOM   2548  O   GLY A 336      -1.205   5.433  10.312  1.00  0.00           O  
ATOM   2549  N   GLY A 337       0.780   5.344   9.435  1.00  0.00           N  
ATOM   2550  CA  GLY A 337       1.490   5.679  10.659  1.00  0.00           C  
ATOM   2551  C   GLY A 337       1.410   7.151  11.011  1.00  0.00           C  
ATOM   2552  O   GLY A 337       0.836   7.944  10.262  1.00  0.00           O  
ATOM   2553  N   GLN A 338       1.802   7.493  12.220  1.00  0.00           N  
ATOM   2554  CA  GLN A 338       1.853   8.862  12.722  1.00  0.00           C  
ATOM   2555  C   GLN A 338       2.705   9.749  11.819  1.00  0.00           C  
ATOM   2556  CB  GLN A 338       2.398   8.890  14.151  1.00  0.00           C  
ATOM   2557  O   GLN A 338       3.823   9.381  11.454  1.00  0.00           O  
ATOM   2558  CG  GLN A 338       1.376   8.494  15.208  1.00  0.00           C  
ATOM   2559  CD  GLN A 338       1.850   8.781  16.620  1.00  0.00           C  
ATOM   2560  NE2 GLN A 338       1.112   8.281  17.606  1.00  0.00           N  
ATOM   2561  OE1 GLN A 338       2.871   9.445  16.823  1.00  0.00           O  
ATOM   2562  N   GLY A 339       2.127  10.739  11.156  1.00  0.00           N  
ATOM   2563  CA  GLY A 339       2.871  11.702  10.361  1.00  0.00           C  
ATOM   2564  C   GLY A 339       2.628  11.559   8.870  1.00  0.00           C  
ATOM   2565  O   GLY A 339       3.071  12.395   8.080  1.00  0.00           O  
ATOM   2566  N   SER A 340       1.929  10.512   8.531  1.00  0.00           N  
ATOM   2567  CA  SER A 340       1.656  10.313   7.112  1.00  0.00           C  
ATOM   2568  C   SER A 340       0.464  11.149   6.656  1.00  0.00           C  
ATOM   2569  CB  SER A 340       1.395   8.835   6.818  1.00  0.00           C  
ATOM   2570  O   SER A 340      -0.487  11.348   7.414  1.00  0.00           O  
ATOM   2571  OG  SER A 340       2.512   8.045   7.184  1.00  0.00           O  
ATOM   2572  N   ASP A 341       0.615  11.760   5.525  1.00  0.00           N  
ATOM   2573  CA  ASP A 341      -0.475  12.501   4.897  1.00  0.00           C  
ATOM   2574  C   ASP A 341      -1.548  11.553   4.365  1.00  0.00           C  
ATOM   2575  CB  ASP A 341       0.057  13.382   3.765  1.00  0.00           C  
ATOM   2576  O   ASP A 341      -1.258  10.672   3.554  1.00  0.00           O  
ATOM   2577  CG  ASP A 341      -0.999  14.308   3.188  1.00  0.00           C  
ATOM   2578  OD1 ASP A 341      -2.202  14.103   3.457  1.00  0.00           O  
ATOM   2579  OD2 ASP A 341      -0.625  15.249   2.456  1.00  0.00           O  
ATOM   2580  N   PRO A 342      -2.794  11.691   4.848  1.00  0.00           N  
ATOM   2581  CA  PRO A 342      -3.884  10.798   4.449  1.00  0.00           C  
ATOM   2582  C   PRO A 342      -4.044  10.703   2.933  1.00  0.00           C  
ATOM   2583  CB  PRO A 342      -5.118  11.440   5.089  1.00  0.00           C  
ATOM   2584  O   PRO A 342      -4.381   9.638   2.410  1.00  0.00           O  
ATOM   2585  CG  PRO A 342      -4.586  12.215   6.251  1.00  0.00           C  
ATOM   2586  CD  PRO A 342      -3.214  12.716   5.903  1.00  0.00           C  
ATOM   2587  N   ALA A 343      -3.782  11.766   2.251  1.00  0.00           N  
ATOM   2588  CA  ALA A 343      -3.891  11.768   0.794  1.00  0.00           C  
ATOM   2589  C   ALA A 343      -2.829  10.871   0.163  1.00  0.00           C  
ATOM   2590  CB  ALA A 343      -3.771  13.191   0.253  1.00  0.00           C  
ATOM   2591  O   ALA A 343      -3.113  10.137  -0.786  1.00  0.00           O  
ATOM   2592  N   ASP A 344      -1.657  10.965   0.721  1.00  0.00           N  
ATOM   2593  CA  ASP A 344      -0.559  10.139   0.227  1.00  0.00           C  
ATOM   2594  C   ASP A 344      -0.815   8.660   0.509  1.00  0.00           C  
ATOM   2595  CB  ASP A 344       0.765  10.573   0.859  1.00  0.00           C  
ATOM   2596  O   ASP A 344      -0.563   7.807  -0.344  1.00  0.00           O  
ATOM   2597  CG  ASP A 344       1.226  11.942   0.389  1.00  0.00           C  
ATOM   2598  OD1 ASP A 344       0.774  12.403  -0.681  1.00  0.00           O  
ATOM   2599  OD2 ASP A 344       2.050  12.563   1.094  1.00  0.00           O  
ATOM   2600  N   VAL A 345      -1.368   8.405   1.665  1.00  0.00           N  
ATOM   2601  CA  VAL A 345      -1.646   7.030   2.066  1.00  0.00           C  
ATOM   2602  C   VAL A 345      -2.716   6.432   1.155  1.00  0.00           C  
ATOM   2603  CB  VAL A 345      -2.097   6.950   3.542  1.00  0.00           C  
ATOM   2604  O   VAL A 345      -2.624   5.268   0.760  1.00  0.00           O  
ATOM   2605  CG1 VAL A 345      -2.531   5.529   3.897  1.00  0.00           C  
ATOM   2606  CG2 VAL A 345      -0.976   7.417   4.468  1.00  0.00           C  
ATOM   2607  N   ALA A 346      -3.711   7.263   0.836  1.00  0.00           N  
ATOM   2608  CA  ALA A 346      -4.785   6.819  -0.049  1.00  0.00           C  
ATOM   2609  C   ALA A 346      -4.234   6.376  -1.402  1.00  0.00           C  
ATOM   2610  CB  ALA A 346      -5.814   7.931  -0.235  1.00  0.00           C  
ATOM   2611  O   ALA A 346      -4.660   5.356  -1.948  1.00  0.00           O  
ATOM   2612  N   ILE A 347      -3.293   7.146  -1.914  1.00  0.00           N  
ATOM   2613  CA  ILE A 347      -2.672   6.807  -3.189  1.00  0.00           C  
ATOM   2614  C   ILE A 347      -1.883   5.506  -3.050  1.00  0.00           C  
ATOM   2615  CB  ILE A 347      -1.750   7.941  -3.689  1.00  0.00           C  
ATOM   2616  O   ILE A 347      -1.960   4.631  -3.915  1.00  0.00           O  
ATOM   2617  CG1 ILE A 347      -2.568   9.202  -3.989  1.00  0.00           C  
ATOM   2618  CG2 ILE A 347      -0.961   7.493  -4.923  1.00  0.00           C  
ATOM   2619  CD1 ILE A 347      -1.726  10.450  -4.208  1.00  0.00           C  
ATOM   2620  N   GLN A 348      -1.159   5.389  -1.969  1.00  0.00           N  
ATOM   2621  CA  GLN A 348      -0.376   4.186  -1.710  1.00  0.00           C  
ATOM   2622  C   GLN A 348      -1.273   2.955  -1.610  1.00  0.00           C  
ATOM   2623  CB  GLN A 348       0.443   4.343  -0.427  1.00  0.00           C  
ATOM   2624  O   GLN A 348      -0.952   1.900  -2.160  1.00  0.00           O  
ATOM   2625  CG  GLN A 348       1.475   5.460  -0.489  1.00  0.00           C  
ATOM   2626  CD  GLN A 348       2.572   5.190  -1.502  1.00  0.00           C  
ATOM   2627  NE2 GLN A 348       3.623   6.003  -1.469  1.00  0.00           N  
ATOM   2628  OE1 GLN A 348       2.477   4.258  -2.306  1.00  0.00           O  
ATOM   2629  N   LEU A 349      -2.407   3.079  -0.978  1.00  0.00           N  
ATOM   2630  CA  LEU A 349      -3.350   1.977  -0.821  1.00  0.00           C  
ATOM   2631  C   LEU A 349      -3.942   1.572  -2.167  1.00  0.00           C  
ATOM   2632  CB  LEU A 349      -4.472   2.366   0.146  1.00  0.00           C  
ATOM   2633  O   LEU A 349      -4.202   0.390  -2.404  1.00  0.00           O  
ATOM   2634  CG  LEU A 349      -4.090   2.462   1.624  1.00  0.00           C  
ATOM   2635  CD1 LEU A 349      -5.290   2.905   2.453  1.00  0.00           C  
ATOM   2636  CD2 LEU A 349      -3.551   1.127   2.126  1.00  0.00           C  
ATOM   2637  N   THR A 350      -4.152   2.563  -3.033  1.00  0.00           N  
ATOM   2638  CA  THR A 350      -4.652   2.277  -4.374  1.00  0.00           C  
ATOM   2639  C   THR A 350      -3.700   1.345  -5.119  1.00  0.00           C  
ATOM   2640  CB  THR A 350      -4.847   3.572  -5.185  1.00  0.00           C  
ATOM   2641  O   THR A 350      -4.132   0.359  -5.718  1.00  0.00           O  
ATOM   2642  CG2 THR A 350      -5.346   3.269  -6.593  1.00  0.00           C  
ATOM   2643  OG1 THR A 350      -5.804   4.406  -4.520  1.00  0.00           O  
ATOM   2644  N   PHE A 351      -2.407   1.629  -5.040  1.00  0.00           N  
ATOM   2645  CA  PHE A 351      -1.410   0.811  -5.720  1.00  0.00           C  
ATOM   2646  C   PHE A 351      -1.290  -0.558  -5.059  1.00  0.00           C  
ATOM   2647  CB  PHE A 351      -0.048   1.513  -5.723  1.00  0.00           C  
ATOM   2648  O   PHE A 351      -1.100  -1.567  -5.740  1.00  0.00           O  
ATOM   2649  CG  PHE A 351       0.102   2.541  -6.812  1.00  0.00           C  
ATOM   2650  CD1 PHE A 351       0.715   2.214  -8.016  1.00  0.00           C  
ATOM   2651  CD2 PHE A 351      -0.371   3.835  -6.632  1.00  0.00           C  
ATOM   2652  CE1 PHE A 351       0.855   3.163  -9.025  1.00  0.00           C  
ATOM   2653  CE2 PHE A 351      -0.235   4.788  -7.636  1.00  0.00           C  
ATOM   2654  CZ  PHE A 351       0.380   4.452  -8.833  1.00  0.00           C  
ATOM   2655  N   LEU A 352      -1.440  -0.558  -3.771  1.00  0.00           N  
ATOM   2656  CA  LEU A 352      -1.404  -1.833  -3.063  1.00  0.00           C  
ATOM   2657  C   LEU A 352      -2.548  -2.737  -3.512  1.00  0.00           C  
ATOM   2658  CB  LEU A 352      -1.478  -1.609  -1.550  1.00  0.00           C  
ATOM   2659  O   LEU A 352      -2.361  -3.943  -3.684  1.00  0.00           O  
ATOM   2660  CG  LEU A 352      -0.161  -1.276  -0.848  1.00  0.00           C  
ATOM   2661  CD1 LEU A 352      -0.407  -0.979   0.627  1.00  0.00           C  
ATOM   2662  CD2 LEU A 352       0.836  -2.419  -1.011  1.00  0.00           C  
ATOM   2663  N   ARG A 353      -3.663  -2.159  -3.669  1.00  0.00           N  
ATOM   2664  CA  ARG A 353      -4.822  -2.918  -4.126  1.00  0.00           C  
ATOM   2665  C   ARG A 353      -4.586  -3.495  -5.518  1.00  0.00           C  
ATOM   2666  CB  ARG A 353      -6.075  -2.039  -4.129  1.00  0.00           C  
ATOM   2667  O   ARG A 353      -4.971  -4.631  -5.799  1.00  0.00           O  
ATOM   2668  CG  ARG A 353      -6.605  -1.717  -2.741  1.00  0.00           C  
ATOM   2669  CD  ARG A 353      -7.766  -0.734  -2.794  1.00  0.00           C  
ATOM   2670  NE  ARG A 353      -8.062  -0.178  -1.476  1.00  0.00           N  
ATOM   2671  NH1 ARG A 353      -9.297   1.602  -2.278  1.00  0.00           N  
ATOM   2672  NH2 ARG A 353      -8.991   1.338  -0.022  1.00  0.00           N  
ATOM   2673  CZ  ARG A 353      -8.782   0.919  -1.262  1.00  0.00           C  
ATOM   2674  N   LEU A 354      -3.876  -2.710  -6.367  1.00  0.00           N  
ATOM   2675  CA  LEU A 354      -3.588  -3.128  -7.735  1.00  0.00           C  
ATOM   2676  C   LEU A 354      -2.586  -4.279  -7.752  1.00  0.00           C  
ATOM   2677  CB  LEU A 354      -3.046  -1.953  -8.551  1.00  0.00           C  
ATOM   2678  O   LEU A 354      -2.633  -5.134  -8.639  1.00  0.00           O  
ATOM   2679  CG  LEU A 354      -4.044  -0.843  -8.888  1.00  0.00           C  
ATOM   2680  CD1 LEU A 354      -3.322   0.350  -9.503  1.00  0.00           C  
ATOM   2681  CD2 LEU A 354      -5.125  -1.364  -9.830  1.00  0.00           C  
ATOM   2682  N   MET A 355      -1.758  -4.338  -6.753  1.00  0.00           N  
ATOM   2683  CA  MET A 355      -0.657  -5.297  -6.753  1.00  0.00           C  
ATOM   2684  C   MET A 355      -1.004  -6.524  -5.917  1.00  0.00           C  
ATOM   2685  CB  MET A 355       0.623  -4.648  -6.223  1.00  0.00           C  
ATOM   2686  O   MET A 355      -0.218  -7.469  -5.838  1.00  0.00           O  
ATOM   2687  CG  MET A 355       1.160  -3.537  -7.111  1.00  0.00           C  
ATOM   2688  SD  MET A 355       2.729  -2.826  -6.477  1.00  0.00           S  
ATOM   2689  CE  MET A 355       2.120  -1.981  -4.992  1.00  0.00           C  
ATOM   2690  N   SER A 356      -2.184  -6.480  -5.309  1.00  0.00           N  
ATOM   2691  CA  SER A 356      -2.590  -7.579  -4.439  1.00  0.00           C  
ATOM   2692  C   SER A 356      -3.744  -8.369  -5.047  1.00  0.00           C  
ATOM   2693  CB  SER A 356      -2.992  -7.052  -3.061  1.00  0.00           C  
ATOM   2694  O   SER A 356      -4.496  -7.844  -5.870  1.00  0.00           O  
ATOM   2695  OG  SER A 356      -1.928  -6.325  -2.470  1.00  0.00           O  
ATOM   2696  N   THR A 357      -3.818  -9.591  -4.661  1.00  0.00           N  
ATOM   2697  CA  THR A 357      -4.891 -10.458  -5.136  1.00  0.00           C  
ATOM   2698  C   THR A 357      -6.029 -10.516  -4.121  1.00  0.00           C  
ATOM   2699  CB  THR A 357      -4.375 -11.882  -5.415  1.00  0.00           C  
ATOM   2700  O   THR A 357      -7.187 -10.719  -4.491  1.00  0.00           O  
ATOM   2701  CG2 THR A 357      -3.407 -11.895  -6.592  1.00  0.00           C  
ATOM   2702  OG1 THR A 357      -3.702 -12.377  -4.251  1.00  0.00           O  
ATOM   2703  N   GLU A 358      -5.711 -10.350  -2.856  1.00  0.00           N  
ATOM   2704  CA  GLU A 358      -6.679 -10.436  -1.766  1.00  0.00           C  
ATOM   2705  C   GLU A 358      -6.334  -9.463  -0.643  1.00  0.00           C  
ATOM   2706  CB  GLU A 358      -6.749 -11.865  -1.221  1.00  0.00           C  
ATOM   2707  O   GLU A 358      -5.186  -9.033  -0.518  1.00  0.00           O  
ATOM   2708  CG  GLU A 358      -5.430 -12.374  -0.657  1.00  0.00           C  
ATOM   2709  CD  GLU A 358      -5.499 -13.815  -0.176  1.00  0.00           C  
ATOM   2710  OE1 GLU A 358      -4.541 -14.281   0.481  1.00  0.00           O  
ATOM   2711  OE2 GLU A 358      -6.517 -14.482  -0.461  1.00  0.00           O  
ATOM   2712  N   ALA A 359      -7.464  -9.025   0.069  1.00  0.00           N  
ATOM   2713  CA  ALA A 359      -7.279  -8.187   1.251  1.00  0.00           C  
ATOM   2714  C   ALA A 359      -8.181  -8.645   2.395  1.00  0.00           C  
ATOM   2715  CB  ALA A 359      -7.554  -6.724   0.914  1.00  0.00           C  
ATOM   2716  O   ALA A 359      -9.239  -9.232   2.161  1.00  0.00           O  
ATOM   2717  N   SER A 360      -7.582  -8.522   3.563  1.00  0.00           N  
ATOM   2718  CA  SER A 360      -8.368  -8.888   4.737  1.00  0.00           C  
ATOM   2719  C   SER A 360      -8.193  -7.868   5.858  1.00  0.00           C  
ATOM   2720  CB  SER A 360      -7.973 -10.279   5.235  1.00  0.00           C  
ATOM   2721  O   SER A 360      -7.160  -7.202   5.942  1.00  0.00           O  
ATOM   2722  OG  SER A 360      -6.628 -10.290   5.681  1.00  0.00           O  
ATOM   2723  N   GLN A 361      -9.333  -7.665   6.566  1.00  0.00           N  
ATOM   2724  CA  GLN A 361      -9.298  -6.758   7.708  1.00  0.00           C  
ATOM   2725  C   GLN A 361     -10.177  -7.271   8.846  1.00  0.00           C  
ATOM   2726  CB  GLN A 361      -9.744  -5.355   7.293  1.00  0.00           C  
ATOM   2727  O   GLN A 361     -11.286  -7.754   8.611  1.00  0.00           O  
ATOM   2728  CG  GLN A 361      -9.539  -4.300   8.372  1.00  0.00           C  
ATOM   2729  CD  GLN A 361      -9.894  -2.902   7.902  1.00  0.00           C  
ATOM   2730  NE2 GLN A 361      -9.408  -1.894   8.619  1.00  0.00           N  
ATOM   2731  OE1 GLN A 361     -10.597  -2.729   6.902  1.00  0.00           O  
ATOM   2732  N   ASN A 362      -9.618  -7.125  10.104  1.00  0.00           N  
ATOM   2733  CA  ASN A 362     -10.361  -7.527  11.294  1.00  0.00           C  
ATOM   2734  C   ASN A 362     -10.782  -6.318  12.126  1.00  0.00           C  
ATOM   2735  CB  ASN A 362      -9.534  -8.494  12.143  1.00  0.00           C  
ATOM   2736  O   ASN A 362      -9.995  -5.392  12.326  1.00  0.00           O  
ATOM   2737  CG  ASN A 362      -9.325  -9.834  11.466  1.00  0.00           C  
ATOM   2738  ND2 ASN A 362      -8.363 -10.604  11.960  1.00  0.00           N  
ATOM   2739  OD1 ASN A 362     -10.023 -10.174  10.507  1.00  0.00           O  
ATOM   2740  N   ILE A 363     -12.053  -6.417  12.565  1.00  0.00           N  
ATOM   2741  CA  ILE A 363     -12.562  -5.351  13.422  1.00  0.00           C  
ATOM   2742  C   ILE A 363     -13.228  -5.955  14.656  1.00  0.00           C  
ATOM   2743  CB  ILE A 363     -13.557  -4.444  12.665  1.00  0.00           C  
ATOM   2744  O   ILE A 363     -14.017  -6.896  14.545  1.00  0.00           O  
ATOM   2745  CG1 ILE A 363     -12.886  -3.825  11.434  1.00  0.00           C  
ATOM   2746  CG2 ILE A 363     -14.111  -3.358  13.592  1.00  0.00           C  
ATOM   2747  CD1 ILE A 363     -13.846  -3.087  10.510  1.00  0.00           C  
ATOM   2748  N   THR A 364     -12.880  -5.364  15.798  1.00  0.00           N  
ATOM   2749  CA  THR A 364     -13.497  -5.808  17.043  1.00  0.00           C  
ATOM   2750  C   THR A 364     -14.465  -4.754  17.573  1.00  0.00           C  
ATOM   2751  CB  THR A 364     -12.435  -6.118  18.114  1.00  0.00           C  
ATOM   2752  O   THR A 364     -14.099  -3.587  17.723  1.00  0.00           O  
ATOM   2753  CG2 THR A 364     -13.075  -6.687  19.375  1.00  0.00           C  
ATOM   2754  OG1 THR A 364     -11.503  -7.074  17.592  1.00  0.00           O  
ATOM   2755  N   TYR A 365     -15.726  -5.172  17.845  1.00  0.00           N  
ATOM   2756  CA  TYR A 365     -16.764  -4.307  18.397  1.00  0.00           C  
ATOM   2757  C   TYR A 365     -16.996  -4.607  19.873  1.00  0.00           C  
ATOM   2758  CB  TYR A 365     -18.072  -4.473  17.618  1.00  0.00           C  
ATOM   2759  O   TYR A 365     -17.522  -5.666  20.222  1.00  0.00           O  
ATOM   2760  CG  TYR A 365     -19.193  -3.595  18.120  1.00  0.00           C  
ATOM   2761  CD1 TYR A 365     -20.205  -4.115  18.924  1.00  0.00           C  
ATOM   2762  CD2 TYR A 365     -19.242  -2.244  17.791  1.00  0.00           C  
ATOM   2763  CE1 TYR A 365     -21.241  -3.310  19.388  1.00  0.00           C  
ATOM   2764  CE2 TYR A 365     -20.273  -1.430  18.249  1.00  0.00           C  
ATOM   2765  OH  TYR A 365     -22.288  -1.170  19.502  1.00  0.00           O  
ATOM   2766  CZ  TYR A 365     -21.266  -1.971  19.046  1.00  0.00           C  
ATOM   2767  N   HIS A 366     -16.545  -3.702  20.717  1.00  0.00           N  
ATOM   2768  CA  HIS A 366     -16.770  -3.820  22.153  1.00  0.00           C  
ATOM   2769  C   HIS A 366     -18.152  -3.301  22.539  1.00  0.00           C  
ATOM   2770  CB  HIS A 366     -15.690  -3.063  22.928  1.00  0.00           C  
ATOM   2771  O   HIS A 366     -18.548  -2.210  22.122  1.00  0.00           O  
ATOM   2772  CG  HIS A 366     -14.313  -3.616  22.734  1.00  0.00           C  
ATOM   2773  CD2 HIS A 366     -13.297  -3.210  21.936  1.00  0.00           C  
ATOM   2774  ND1 HIS A 366     -13.855  -4.727  23.408  1.00  0.00           N  
ATOM   2775  CE1 HIS A 366     -12.613  -4.980  23.034  1.00  0.00           C  
ATOM   2776  NE2 HIS A 366     -12.251  -4.074  22.141  1.00  0.00           N  
ATOM   2777  N   CYS A 367     -18.866  -4.099  23.235  1.00  0.00           N  
ATOM   2778  CA  CYS A 367     -20.262  -3.724  23.428  1.00  0.00           C  
ATOM   2779  C   CYS A 367     -20.663  -3.849  24.894  1.00  0.00           C  
ATOM   2780  CB  CYS A 367     -21.175  -4.593  22.564  1.00  0.00           C  
ATOM   2781  O   CYS A 367     -20.095  -4.657  25.629  1.00  0.00           O  
ATOM   2782  SG  CYS A 367     -21.026  -6.362  22.898  1.00  0.00           S  
ATOM   2783  N   LYS A 368     -21.434  -2.907  25.450  1.00  0.00           N  
ATOM   2784  CA  LYS A 368     -22.204  -2.951  26.690  1.00  0.00           C  
ATOM   2785  C   LYS A 368     -23.688  -2.710  26.424  1.00  0.00           C  
ATOM   2786  CB  LYS A 368     -21.677  -1.917  27.686  1.00  0.00           C  
ATOM   2787  O   LYS A 368     -24.077  -1.626  25.985  1.00  0.00           O  
ATOM   2788  CG  LYS A 368     -22.288  -2.029  29.075  1.00  0.00           C  
ATOM   2789  CD  LYS A 368     -21.670  -1.025  30.040  1.00  0.00           C  
ATOM   2790  CE  LYS A 368     -22.268  -1.148  31.435  1.00  0.00           C  
ATOM   2791  NZ  LYS A 368     -21.633  -0.197  32.396  1.00  0.00           N  
ATOM   2792  N   ASN A 369     -24.509  -3.777  26.620  1.00  0.00           N  
ATOM   2793  CA  ASN A 369     -25.940  -3.751  26.334  1.00  0.00           C  
ATOM   2794  C   ASN A 369     -26.214  -3.371  24.882  1.00  0.00           C  
ATOM   2795  CB  ASN A 369     -26.659  -2.787  27.280  1.00  0.00           C  
ATOM   2796  O   ASN A 369     -27.110  -2.573  24.603  1.00  0.00           O  
ATOM   2797  CG  ASN A 369     -26.576  -3.221  28.731  1.00  0.00           C  
ATOM   2798  ND2 ASN A 369     -26.440  -2.255  29.631  1.00  0.00           N  
ATOM   2799  OD1 ASN A 369     -26.633  -4.414  29.038  1.00  0.00           O  
ATOM   2800  N   SER A 370     -25.426  -3.778  23.969  1.00  0.00           N  
ATOM   2801  CA  SER A 370     -25.517  -3.510  22.537  1.00  0.00           C  
ATOM   2802  C   SER A 370     -25.270  -4.775  21.721  1.00  0.00           C  
ATOM   2803  CB  SER A 370     -24.517  -2.428  22.129  1.00  0.00           C  
ATOM   2804  O   SER A 370     -24.216  -5.402  21.841  1.00  0.00           O  
ATOM   2805  OG  SER A 370     -24.604  -2.161  20.740  1.00  0.00           O  
ATOM   2806  N   VAL A 371     -26.229  -5.138  20.857  1.00  0.00           N  
ATOM   2807  CA  VAL A 371     -26.106  -6.305  19.990  1.00  0.00           C  
ATOM   2808  C   VAL A 371     -25.274  -5.950  18.760  1.00  0.00           C  
ATOM   2809  CB  VAL A 371     -27.490  -6.842  19.561  1.00  0.00           C  
ATOM   2810  O   VAL A 371     -25.559  -4.968  18.073  1.00  0.00           O  
ATOM   2811  CG1 VAL A 371     -27.338  -8.049  18.637  1.00  0.00           C  
ATOM   2812  CG2 VAL A 371     -28.325  -7.205  20.787  1.00  0.00           C  
ATOM   2813  N   ALA A 372     -24.301  -6.743  18.435  1.00  0.00           N  
ATOM   2814  CA  ALA A 372     -23.401  -6.449  17.323  1.00  0.00           C  
ATOM   2815  C   ALA A 372     -23.744  -7.297  16.101  1.00  0.00           C  
ATOM   2816  CB  ALA A 372     -21.950  -6.682  17.738  1.00  0.00           C  
ATOM   2817  O   ALA A 372     -23.656  -6.824  14.966  1.00  0.00           O  
ATOM   2818  N   TYR A 373     -24.107  -8.520  16.256  1.00  0.00           N  
ATOM   2819  CA  TYR A 373     -24.354  -9.449  15.159  1.00  0.00           C  
ATOM   2820  C   TYR A 373     -25.614 -10.269  15.411  1.00  0.00           C  
ATOM   2821  CB  TYR A 373     -23.155 -10.382  14.965  1.00  0.00           C  
ATOM   2822  O   TYR A 373     -26.676  -9.970  14.862  1.00  0.00           O  
ATOM   2823  CG  TYR A 373     -23.274 -11.280  13.758  1.00  0.00           C  
ATOM   2824  CD1 TYR A 373     -23.387 -12.662  13.901  1.00  0.00           C  
ATOM   2825  CD2 TYR A 373     -23.273 -10.750  12.471  1.00  0.00           C  
ATOM   2826  CE1 TYR A 373     -23.495 -13.494  12.791  1.00  0.00           C  
ATOM   2827  CE2 TYR A 373     -23.381 -11.573  11.355  1.00  0.00           C  
ATOM   2828  OH  TYR A 373     -23.598 -13.760  10.423  1.00  0.00           O  
ATOM   2829  CZ  TYR A 373     -23.492 -12.941  11.525  1.00  0.00           C  
ATOM   2830  N   MET A 374     -25.555 -11.438  16.271  1.00  0.00           N  
ATOM   2831  CA  MET A 374     -26.708 -12.299  16.520  1.00  0.00           C  
ATOM   2832  C   MET A 374     -27.440 -11.875  17.789  1.00  0.00           C  
ATOM   2833  CB  MET A 374     -26.274 -13.762  16.630  1.00  0.00           C  
ATOM   2834  O   MET A 374     -26.820 -11.703  18.840  1.00  0.00           O  
ATOM   2835  CG  MET A 374     -27.420 -14.722  16.903  1.00  0.00           C  
ATOM   2836  SD  MET A 374     -28.435 -15.048  15.409  1.00  0.00           S  
ATOM   2837  CE  MET A 374     -27.223 -15.926  14.384  1.00  0.00           C  
ATOM   2838  N   ASP A 375     -28.753 -11.665  17.609  1.00  0.00           N  
ATOM   2839  CA  ASP A 375     -29.619 -11.385  18.750  1.00  0.00           C  
ATOM   2840  C   ASP A 375     -30.076 -12.678  19.423  1.00  0.00           C  
ATOM   2841  CB  ASP A 375     -30.833 -10.562  18.314  1.00  0.00           C  
ATOM   2842  O   ASP A 375     -30.780 -13.485  18.814  1.00  0.00           O  
ATOM   2843  CG  ASP A 375     -31.680 -10.090  19.483  1.00  0.00           C  
ATOM   2844  OD1 ASP A 375     -31.511 -10.608  20.607  1.00  0.00           O  
ATOM   2845  OD2 ASP A 375     -32.526  -9.193  19.277  1.00  0.00           O  
ATOM   2846  N   GLN A 376     -29.688 -12.897  20.689  1.00  0.00           N  
ATOM   2847  CA  GLN A 376     -29.966 -14.140  21.400  1.00  0.00           C  
ATOM   2848  C   GLN A 376     -31.467 -14.342  21.589  1.00  0.00           C  
ATOM   2849  CB  GLN A 376     -29.260 -14.153  22.756  1.00  0.00           C  
ATOM   2850  O   GLN A 376     -31.965 -15.465  21.491  1.00  0.00           O  
ATOM   2851  CG  GLN A 376     -29.322 -15.497  23.470  1.00  0.00           C  
ATOM   2852  CD  GLN A 376     -28.563 -15.500  24.783  1.00  0.00           C  
ATOM   2853  NE2 GLN A 376     -28.259 -16.691  25.289  1.00  0.00           N  
ATOM   2854  OE1 GLN A 376     -28.251 -14.443  25.338  1.00  0.00           O  
ATOM   2855  N   GLN A 377     -32.300 -13.344  21.687  1.00  0.00           N  
ATOM   2856  CA  GLN A 377     -33.733 -13.419  21.952  1.00  0.00           C  
ATOM   2857  C   GLN A 377     -34.503 -13.833  20.701  1.00  0.00           C  
ATOM   2858  CB  GLN A 377     -34.254 -12.077  22.469  1.00  0.00           C  
ATOM   2859  O   GLN A 377     -35.372 -14.705  20.761  1.00  0.00           O  
ATOM   2860  CG  GLN A 377     -33.750 -11.716  23.859  1.00  0.00           C  
ATOM   2861  CD  GLN A 377     -34.264 -10.371  24.339  1.00  0.00           C  
ATOM   2862  NE2 GLN A 377     -33.679  -9.865  25.420  1.00  0.00           N  
ATOM   2863  OE1 GLN A 377     -35.177  -9.793  23.744  1.00  0.00           O  
ATOM   2864  N   THR A 378     -34.129 -13.266  19.599  1.00  0.00           N  
ATOM   2865  CA  THR A 378     -34.869 -13.504  18.364  1.00  0.00           C  
ATOM   2866  C   THR A 378     -34.182 -14.575  17.520  1.00  0.00           C  
ATOM   2867  CB  THR A 378     -35.013 -12.211  17.540  1.00  0.00           C  
ATOM   2868  O   THR A 378     -34.827 -15.238  16.706  1.00  0.00           O  
ATOM   2869  CG2 THR A 378     -35.743 -11.133  18.333  1.00  0.00           C  
ATOM   2870  OG1 THR A 378     -33.711 -11.730  17.187  1.00  0.00           O  
ATOM   2871  N   GLY A 379     -32.876 -14.738  17.684  1.00  0.00           N  
ATOM   2872  CA  GLY A 379     -32.080 -15.686  16.920  1.00  0.00           C  
ATOM   2873  C   GLY A 379     -31.802 -15.224  15.503  1.00  0.00           C  
ATOM   2874  O   GLY A 379     -31.392 -16.019  14.654  1.00  0.00           O  
ATOM   2875  N   ASN A 380     -32.141 -14.021  15.143  1.00  0.00           N  
ATOM   2876  CA  ASN A 380     -31.912 -13.516  13.794  1.00  0.00           C  
ATOM   2877  C   ASN A 380     -30.806 -12.464  13.769  1.00  0.00           C  
ATOM   2878  CB  ASN A 380     -33.204 -12.941  13.209  1.00  0.00           C  
ATOM   2879  O   ASN A 380     -30.226 -12.143  14.808  1.00  0.00           O  
ATOM   2880  CG  ASN A 380     -33.712 -11.741  13.983  1.00  0.00           C  
ATOM   2881  ND2 ASN A 380     -35.030 -11.632  14.108  1.00  0.00           N  
ATOM   2882  OD1 ASN A 380     -32.928 -10.920  14.464  1.00  0.00           O  
ATOM   2883  N   LEU A 381     -30.348 -11.935  12.562  1.00  0.00           N  
ATOM   2884  CA  LEU A 381     -29.235 -11.012  12.366  1.00  0.00           C  
ATOM   2885  C   LEU A 381     -29.739  -9.629  11.967  1.00  0.00           C  
ATOM   2886  CB  LEU A 381     -28.277 -11.547  11.298  1.00  0.00           C  
ATOM   2887  O   LEU A 381     -29.014  -8.858  11.335  1.00  0.00           O  
ATOM   2888  CG  LEU A 381     -27.693 -12.939  11.547  1.00  0.00           C  
ATOM   2889  CD1 LEU A 381     -26.837 -13.373  10.362  1.00  0.00           C  
ATOM   2890  CD2 LEU A 381     -26.879 -12.955  12.836  1.00  0.00           C  
ATOM   2891  N   LYS A 382     -30.932  -9.372  12.278  1.00  0.00           N  
ATOM   2892  CA  LYS A 382     -31.549  -8.125  11.835  1.00  0.00           C  
ATOM   2893  C   LYS A 382     -30.936  -6.924  12.551  1.00  0.00           C  
ATOM   2894  CB  LYS A 382     -33.060  -8.160  12.070  1.00  0.00           C  
ATOM   2895  O   LYS A 382     -30.996  -5.800  12.050  1.00  0.00           O  
ATOM   2896  CG  LYS A 382     -33.805  -9.132  11.167  1.00  0.00           C  
ATOM   2897  CD  LYS A 382     -35.313  -9.007  11.334  1.00  0.00           C  
ATOM   2898  CE  LYS A 382     -36.060  -9.958  10.409  1.00  0.00           C  
ATOM   2899  NZ  LYS A 382     -37.540  -9.853  10.583  1.00  0.00           N  
ATOM   2900  N   LYS A 383     -30.255  -7.181  13.716  1.00  0.00           N  
ATOM   2901  CA  LYS A 383     -29.676  -6.097  14.505  1.00  0.00           C  
ATOM   2902  C   LYS A 383     -28.164  -6.019  14.306  1.00  0.00           C  
ATOM   2903  CB  LYS A 383     -30.000  -6.280  15.988  1.00  0.00           C  
ATOM   2904  O   LYS A 383     -27.462  -5.383  15.093  1.00  0.00           O  
ATOM   2905  CG  LYS A 383     -31.478  -6.133  16.322  1.00  0.00           C  
ATOM   2906  CD  LYS A 383     -31.730  -6.264  17.818  1.00  0.00           C  
ATOM   2907  CE  LYS A 383     -33.211  -6.148  18.149  1.00  0.00           C  
ATOM   2908  NZ  LYS A 383     -33.468  -6.327  19.609  1.00  0.00           N  
ATOM   2909  N   ALA A 384     -27.698  -6.713  13.254  1.00  0.00           N  
ATOM   2910  CA  ALA A 384     -26.263  -6.766  12.988  1.00  0.00           C  
ATOM   2911  C   ALA A 384     -25.738  -5.406  12.535  1.00  0.00           C  
ATOM   2912  CB  ALA A 384     -25.956  -7.829  11.936  1.00  0.00           C  
ATOM   2913  O   ALA A 384     -26.440  -4.662  11.847  1.00  0.00           O  
ATOM   2914  N   LEU A 385     -24.564  -5.059  12.923  1.00  0.00           N  
ATOM   2915  CA  LEU A 385     -23.955  -3.786  12.553  1.00  0.00           C  
ATOM   2916  C   LEU A 385     -23.529  -3.792  11.088  1.00  0.00           C  
ATOM   2917  CB  LEU A 385     -22.747  -3.490  13.446  1.00  0.00           C  
ATOM   2918  O   LEU A 385     -23.428  -4.856  10.472  1.00  0.00           O  
ATOM   2919  CG  LEU A 385     -21.629  -4.535  13.444  1.00  0.00           C  
ATOM   2920  CD1 LEU A 385     -20.709  -4.323  12.247  1.00  0.00           C  
ATOM   2921  CD2 LEU A 385     -20.841  -4.478  14.748  1.00  0.00           C  
ATOM   2922  N   LEU A 386     -23.338  -2.623  10.568  1.00  0.00           N  
ATOM   2923  CA  LEU A 386     -22.913  -2.412   9.188  1.00  0.00           C  
ATOM   2924  C   LEU A 386     -21.502  -1.835   9.137  1.00  0.00           C  
ATOM   2925  CB  LEU A 386     -23.885  -1.478   8.464  1.00  0.00           C  
ATOM   2926  O   LEU A 386     -21.096  -1.096  10.037  1.00  0.00           O  
ATOM   2927  CG  LEU A 386     -25.323  -1.979   8.314  1.00  0.00           C  
ATOM   2928  CD1 LEU A 386     -26.203  -0.891   7.709  1.00  0.00           C  
ATOM   2929  CD2 LEU A 386     -25.362  -3.242   7.460  1.00  0.00           C  
ATOM   2930  N   LEU A 387     -20.768  -2.275   8.084  1.00  0.00           N  
ATOM   2931  CA  LEU A 387     -19.446  -1.717   7.823  1.00  0.00           C  
ATOM   2932  C   LEU A 387     -19.413  -1.002   6.476  1.00  0.00           C  
ATOM   2933  CB  LEU A 387     -18.383  -2.819   7.854  1.00  0.00           C  
ATOM   2934  O   LEU A 387     -20.046  -1.449   5.516  1.00  0.00           O  
ATOM   2935  CG  LEU A 387     -18.304  -3.649   9.137  1.00  0.00           C  
ATOM   2936  CD1 LEU A 387     -17.319  -4.799   8.964  1.00  0.00           C  
ATOM   2937  CD2 LEU A 387     -17.907  -2.770  10.319  1.00  0.00           C  
ATOM   2938  N   GLN A 388     -18.723   0.083   6.526  1.00  0.00           N  
ATOM   2939  CA  GLN A 388     -18.574   0.836   5.285  1.00  0.00           C  
ATOM   2940  C   GLN A 388     -17.185   0.638   4.685  1.00  0.00           C  
ATOM   2941  CB  GLN A 388     -18.836   2.324   5.524  1.00  0.00           C  
ATOM   2942  O   GLN A 388     -16.176   0.901   5.343  1.00  0.00           O  
ATOM   2943  CG  GLN A 388     -18.800   3.166   4.257  1.00  0.00           C  
ATOM   2944  CD  GLN A 388     -20.052   3.011   3.413  1.00  0.00           C  
ATOM   2945  NE2 GLN A 388     -19.931   3.285   2.118  1.00  0.00           N  
ATOM   2946  OE1 GLN A 388     -21.117   2.649   3.921  1.00  0.00           O  
ATOM   2947  N   GLY A 389     -17.143   0.161   3.424  1.00  0.00           N  
ATOM   2948  CA  GLY A 389     -15.883  -0.031   2.723  1.00  0.00           C  
ATOM   2949  C   GLY A 389     -15.335   1.249   2.121  1.00  0.00           C  
ATOM   2950  O   GLY A 389     -15.991   2.292   2.163  1.00  0.00           O  
ATOM   2951  N   SER A 390     -14.171   1.273   1.582  1.00  0.00           N  
ATOM   2952  CA  SER A 390     -13.510   2.421   0.969  1.00  0.00           C  
ATOM   2953  C   SER A 390     -14.164   2.790  -0.359  1.00  0.00           C  
ATOM   2954  CB  SER A 390     -12.024   2.132   0.752  1.00  0.00           C  
ATOM   2955  O   SER A 390     -14.047   3.927  -0.820  1.00  0.00           O  
ATOM   2956  OG  SER A 390     -11.366   1.923   1.990  1.00  0.00           O  
ATOM   2957  N   ASN A 391     -14.846   1.877  -0.943  1.00  0.00           N  
ATOM   2958  CA  ASN A 391     -15.510   2.088  -2.225  1.00  0.00           C  
ATOM   2959  C   ASN A 391     -16.978   2.463  -2.041  1.00  0.00           C  
ATOM   2960  CB  ASN A 391     -15.386   0.844  -3.106  1.00  0.00           C  
ATOM   2961  O   ASN A 391     -17.790   2.268  -2.947  1.00  0.00           O  
ATOM   2962  CG  ASN A 391     -15.941  -0.401  -2.441  1.00  0.00           C  
ATOM   2963  ND2 ASN A 391     -15.931  -1.514  -3.165  1.00  0.00           N  
ATOM   2964  OD1 ASN A 391     -16.376  -0.361  -1.288  1.00  0.00           O  
ATOM   2965  N   GLU A 392     -17.395   2.824  -0.872  1.00  0.00           N  
ATOM   2966  CA  GLU A 392     -18.747   3.254  -0.528  1.00  0.00           C  
ATOM   2967  C   GLU A 392     -19.722   2.080  -0.552  1.00  0.00           C  
ATOM   2968  CB  GLU A 392     -19.222   4.352  -1.483  1.00  0.00           C  
ATOM   2969  O   GLU A 392     -20.931   2.274  -0.687  1.00  0.00           O  
ATOM   2970  CG  GLU A 392     -18.384   5.621  -1.426  1.00  0.00           C  
ATOM   2971  CD  GLU A 392     -18.972   6.766  -2.236  1.00  0.00           C  
ATOM   2972  OE1 GLU A 392     -18.452   7.901  -2.148  1.00  0.00           O  
ATOM   2973  OE2 GLU A 392     -19.961   6.525  -2.962  1.00  0.00           O  
ATOM   2974  N   ILE A 393     -19.111   0.908  -0.554  1.00  0.00           N  
ATOM   2975  CA  ILE A 393     -19.917  -0.307  -0.519  1.00  0.00           C  
ATOM   2976  C   ILE A 393     -20.129  -0.745   0.929  1.00  0.00           C  
ATOM   2977  CB  ILE A 393     -19.260  -1.445  -1.333  1.00  0.00           C  
ATOM   2978  O   ILE A 393     -19.179  -0.796   1.713  1.00  0.00           O  
ATOM   2979  CG1 ILE A 393     -19.146  -1.049  -2.809  1.00  0.00           C  
ATOM   2980  CG2 ILE A 393     -20.050  -2.748  -1.174  1.00  0.00           C  
ATOM   2981  CD1 ILE A 393     -18.462  -2.094  -3.679  1.00  0.00           C  
ATOM   2982  N   GLU A 394     -21.406  -1.112   1.194  1.00  0.00           N  
ATOM   2983  CA  GLU A 394     -21.770  -1.566   2.533  1.00  0.00           C  
ATOM   2984  C   GLU A 394     -21.532  -3.065   2.691  1.00  0.00           C  
ATOM   2985  CB  GLU A 394     -23.232  -1.230   2.835  1.00  0.00           C  
ATOM   2986  O   GLU A 394     -21.850  -3.847   1.793  1.00  0.00           O  
ATOM   2987  CG  GLU A 394     -23.518   0.262   2.916  1.00  0.00           C  
ATOM   2988  CD  GLU A 394     -24.970   0.580   3.235  1.00  0.00           C  
ATOM   2989  OE1 GLU A 394     -25.321   1.777   3.336  1.00  0.00           O  
ATOM   2990  OE2 GLU A 394     -25.762  -0.376   3.387  1.00  0.00           O  
ATOM   2991  N   ILE A 395     -20.894  -3.365   3.778  1.00  0.00           N  
ATOM   2992  CA  ILE A 395     -20.681  -4.767   4.121  1.00  0.00           C  
ATOM   2993  C   ILE A 395     -21.655  -5.183   5.221  1.00  0.00           C  
ATOM   2994  CB  ILE A 395     -19.225  -5.025   4.568  1.00  0.00           C  
ATOM   2995  O   ILE A 395     -21.660  -4.599   6.307  1.00  0.00           O  
ATOM   2996  CG1 ILE A 395     -18.244  -4.583   3.477  1.00  0.00           C  
ATOM   2997  CG2 ILE A 395     -19.022  -6.502   4.921  1.00  0.00           C  
ATOM   2998  CD1 ILE A 395     -16.794  -4.519   3.935  1.00  0.00           C  
ATOM   2999  N   ARG A 396     -22.532  -6.225   4.918  1.00  0.00           N  
ATOM   3000  CA  ARG A 396     -23.652  -6.577   5.785  1.00  0.00           C  
ATOM   3001  C   ARG A 396     -23.554  -8.028   6.244  1.00  0.00           C  
ATOM   3002  CB  ARG A 396     -24.983  -6.343   5.067  1.00  0.00           C  
ATOM   3003  O   ARG A 396     -22.822  -8.823   5.653  1.00  0.00           O  
ATOM   3004  CG  ARG A 396     -25.190  -4.909   4.605  1.00  0.00           C  
ATOM   3005  CD  ARG A 396     -26.472  -4.756   3.798  1.00  0.00           C  
ATOM   3006  NE  ARG A 396     -26.662  -3.381   3.344  1.00  0.00           N  
ATOM   3007  NH1 ARG A 396     -27.980  -2.755   5.136  1.00  0.00           N  
ATOM   3008  NH2 ARG A 396     -27.483  -1.241   3.488  1.00  0.00           N  
ATOM   3009  CZ  ARG A 396     -27.375  -2.463   3.990  1.00  0.00           C  
ATOM   3010  N   ALA A 397     -24.248  -8.361   7.266  1.00  0.00           N  
ATOM   3011  CA  ALA A 397     -24.325  -9.725   7.782  1.00  0.00           C  
ATOM   3012  C   ALA A 397     -25.121 -10.624   6.839  1.00  0.00           C  
ATOM   3013  CB  ALA A 397     -24.952  -9.733   9.174  1.00  0.00           C  
ATOM   3014  O   ALA A 397     -24.753 -11.779   6.615  1.00  0.00           O  
ATOM   3015  N   GLU A 398     -26.233 -10.023   6.333  1.00  0.00           N  
ATOM   3016  CA  GLU A 398     -27.089 -10.744   5.394  1.00  0.00           C  
ATOM   3017  C   GLU A 398     -27.140 -10.039   4.041  1.00  0.00           C  
ATOM   3018  CB  GLU A 398     -28.502 -10.895   5.962  1.00  0.00           C  
ATOM   3019  O   GLU A 398     -26.937  -8.827   3.959  1.00  0.00           O  
ATOM   3020  CG  GLU A 398     -28.569 -11.733   7.231  1.00  0.00           C  
ATOM   3021  CD  GLU A 398     -29.976 -11.859   7.793  1.00  0.00           C  
ATOM   3022  OE1 GLU A 398     -30.553 -12.968   7.738  1.00  0.00           O  
ATOM   3023  OE2 GLU A 398     -30.505 -10.841   8.291  1.00  0.00           O  
ATOM   3024  N   GLY A 399     -27.141 -10.743   2.902  1.00  0.00           N  
ATOM   3025  CA  GLY A 399     -27.200 -10.197   1.555  1.00  0.00           C  
ATOM   3026  C   GLY A 399     -26.104 -10.725   0.649  1.00  0.00           C  
ATOM   3027  O   GLY A 399     -25.554 -11.801   0.893  1.00  0.00           O  
ATOM   3028  N   ASN A 400     -25.972 -10.177  -0.499  1.00  0.00           N  
ATOM   3029  CA  ASN A 400     -25.040 -10.635  -1.524  1.00  0.00           C  
ATOM   3030  C   ASN A 400     -23.653 -10.898  -0.944  1.00  0.00           C  
ATOM   3031  CB  ASN A 400     -24.954  -9.618  -2.665  1.00  0.00           C  
ATOM   3032  O   ASN A 400     -23.150 -10.106  -0.145  1.00  0.00           O  
ATOM   3033  CG  ASN A 400     -24.415 -10.223  -3.947  1.00  0.00           C  
ATOM   3034  ND2 ASN A 400     -24.513  -9.476  -5.041  1.00  0.00           N  
ATOM   3035  OD1 ASN A 400     -23.916 -11.350  -3.954  1.00  0.00           O  
ATOM   3036  N   SER A 401     -23.230 -12.224  -0.961  1.00  0.00           N  
ATOM   3037  CA  SER A 401     -22.017 -12.889  -0.494  1.00  0.00           C  
ATOM   3038  C   SER A 401     -20.773 -12.287  -1.140  1.00  0.00           C  
ATOM   3039  CB  SER A 401     -22.080 -14.388  -0.790  1.00  0.00           C  
ATOM   3040  O   SER A 401     -19.652 -12.710  -0.853  1.00  0.00           O  
ATOM   3041  OG  SER A 401     -22.281 -14.621  -2.173  1.00  0.00           O  
ATOM   3042  N   ARG A 402     -21.021 -11.229  -1.998  1.00  0.00           N  
ATOM   3043  CA  ARG A 402     -19.781 -10.781  -2.624  1.00  0.00           C  
ATOM   3044  C   ARG A 402     -18.927  -9.987  -1.641  1.00  0.00           C  
ATOM   3045  CB  ARG A 402     -20.079  -9.935  -3.863  1.00  0.00           C  
ATOM   3046  O   ARG A 402     -17.698  -9.996  -1.730  1.00  0.00           O  
ATOM   3047  CG  ARG A 402     -20.226 -10.744  -5.142  1.00  0.00           C  
ATOM   3048  CD  ARG A 402     -20.081  -9.872  -6.381  1.00  0.00           C  
ATOM   3049  NE  ARG A 402     -21.360  -9.689  -7.063  1.00  0.00           N  
ATOM   3050  NH1 ARG A 402     -20.438  -8.834  -9.001  1.00  0.00           N  
ATOM   3051  NH2 ARG A 402     -22.710  -9.074  -8.816  1.00  0.00           N  
ATOM   3052  CZ  ARG A 402     -21.499  -9.199  -8.291  1.00  0.00           C  
ATOM   3053  N   PHE A 403     -19.478  -9.792  -0.387  1.00  0.00           N  
ATOM   3054  CA  PHE A 403     -18.787  -9.100   0.695  1.00  0.00           C  
ATOM   3055  C   PHE A 403     -19.139  -9.716   2.044  1.00  0.00           C  
ATOM   3056  CB  PHE A 403     -19.138  -7.609   0.692  1.00  0.00           C  
ATOM   3057  O   PHE A 403     -19.496  -9.003   2.984  1.00  0.00           O  
ATOM   3058  CG  PHE A 403     -18.788  -6.906  -0.592  1.00  0.00           C  
ATOM   3059  CD1 PHE A 403     -17.464  -6.634  -0.914  1.00  0.00           C  
ATOM   3060  CD2 PHE A 403     -19.785  -6.517  -1.478  1.00  0.00           C  
ATOM   3061  CE1 PHE A 403     -17.137  -5.984  -2.101  1.00  0.00           C  
ATOM   3062  CE2 PHE A 403     -19.466  -5.867  -2.667  1.00  0.00           C  
ATOM   3063  CZ  PHE A 403     -18.142  -5.599  -2.977  1.00  0.00           C  
ATOM   3064  N   GLY A 404     -19.160 -11.059   2.187  1.00  0.00           N  
ATOM   3065  CA  GLY A 404     -19.636 -11.702   3.401  1.00  0.00           C  
ATOM   3066  C   GLY A 404     -18.644 -11.623   4.546  1.00  0.00           C  
ATOM   3067  O   GLY A 404     -17.436 -11.523   4.323  1.00  0.00           O  
ATOM   3068  N   SER A 405     -19.035 -11.008   5.697  1.00  0.00           N  
ATOM   3069  CA  SER A 405     -18.345 -10.934   6.981  1.00  0.00           C  
ATOM   3070  C   SER A 405     -18.483 -12.240   7.758  1.00  0.00           C  
ATOM   3071  CB  SER A 405     -18.888  -9.774   7.816  1.00  0.00           C  
ATOM   3072  O   SER A 405     -19.533 -12.883   7.719  1.00  0.00           O  
ATOM   3073  OG  SER A 405     -20.154 -10.099   8.365  1.00  0.00           O  
ATOM   3074  N   HIS A 406     -17.394 -13.102   8.026  1.00  0.00           N  
ATOM   3075  CA  HIS A 406     -17.371 -14.238   8.942  1.00  0.00           C  
ATOM   3076  C   HIS A 406     -16.969 -13.803  10.348  1.00  0.00           C  
ATOM   3077  CB  HIS A 406     -16.413 -15.316   8.433  1.00  0.00           C  
ATOM   3078  O   HIS A 406     -16.033 -13.019  10.516  1.00  0.00           O  
ATOM   3079  CG  HIS A 406     -16.968 -16.128   7.305  1.00  0.00           C  
ATOM   3080  CD2 HIS A 406     -16.578 -16.237   6.013  1.00  0.00           C  
ATOM   3081  ND1 HIS A 406     -18.064 -16.951   7.449  1.00  0.00           N  
ATOM   3082  CE1 HIS A 406     -18.324 -17.534   6.292  1.00  0.00           C  
ATOM   3083  NE2 HIS A 406     -17.437 -17.118   5.404  1.00  0.00           N  
ATOM   3084  N   HIS A 407     -17.879 -14.043  11.378  1.00  0.00           N  
ATOM   3085  CA  HIS A 407     -17.679 -13.602  12.754  1.00  0.00           C  
ATOM   3086  C   HIS A 407     -17.311 -14.772  13.661  1.00  0.00           C  
ATOM   3087  CB  HIS A 407     -18.935 -12.905  13.281  1.00  0.00           C  
ATOM   3088  O   HIS A 407     -17.865 -15.866  13.525  1.00  0.00           O  
ATOM   3089  CG  HIS A 407     -19.076 -11.490  12.815  1.00  0.00           C  
ATOM   3090  CD2 HIS A 407     -20.050 -10.885  12.095  1.00  0.00           C  
ATOM   3091  ND1 HIS A 407     -18.134 -10.521  13.083  1.00  0.00           N  
ATOM   3092  CE1 HIS A 407     -18.524  -9.377  12.548  1.00  0.00           C  
ATOM   3093  NE2 HIS A 407     -19.683  -9.571  11.942  1.00  0.00           N  
ATOM   3094  N   HIS A 408     -16.148 -14.551  14.434  1.00  0.00           N  
ATOM   3095  CA  HIS A 408     -15.741 -15.477  15.485  1.00  0.00           C  
ATOM   3096  C   HIS A 408     -16.043 -14.908  16.868  1.00  0.00           C  
ATOM   3097  CB  HIS A 408     -14.251 -15.802  15.365  1.00  0.00           C  
ATOM   3098  O   HIS A 408     -15.780 -13.732  17.131  1.00  0.00           O  
ATOM   3099  CG  HIS A 408     -13.960 -16.957  14.460  1.00  0.00           C  
ATOM   3100  CD2 HIS A 408     -13.008 -17.124  13.511  1.00  0.00           C  
ATOM   3101  ND1 HIS A 408     -14.702 -18.118  14.472  1.00  0.00           N  
ATOM   3102  CE1 HIS A 408     -14.216 -18.952  13.569  1.00  0.00           C  
ATOM   3103  NE2 HIS A 408     -13.188 -18.374  12.972  1.00  0.00           N  
ATOM   3104  N   HIS A 409     -16.901 -15.571  17.756  1.00  0.00           N  
ATOM   3105  CA  HIS A 409     -17.246 -15.270  19.141  1.00  0.00           C  
ATOM   3106  C   HIS A 409     -16.159 -15.752  20.096  1.00  0.00           C  
ATOM   3107  CB  HIS A 409     -18.588 -15.906  19.509  1.00  0.00           C  
ATOM   3108  O   HIS A 409     -15.706 -16.895  20.002  1.00  0.00           O  
ATOM   3109  CG  HIS A 409     -19.761 -15.005  19.285  1.00  0.00           C  
ATOM   3110  CD2 HIS A 409     -21.062 -15.285  19.034  1.00  0.00           C  
ATOM   3111  ND1 HIS A 409     -19.658 -13.631  19.304  1.00  0.00           N  
ATOM   3112  CE1 HIS A 409     -20.848 -13.103  19.075  1.00  0.00           C  
ATOM   3113  NE2 HIS A 409     -21.717 -14.085  18.907  1.00  0.00           N  
ATOM   3114  N   HIS A 410     -15.394 -14.773  20.675  1.00  0.00           N  
ATOM   3115  CA  HIS A 410     -14.582 -15.215  21.803  1.00  0.00           C  
ATOM   3116  C   HIS A 410     -15.282 -14.938  23.129  1.00  0.00           C  
ATOM   3117  CB  HIS A 410     -13.214 -14.531  21.779  1.00  0.00           C  
ATOM   3118  O   HIS A 410     -15.847 -13.859  23.323  1.00  0.00           O  
ATOM   3119  CG  HIS A 410     -12.201 -15.245  20.940  1.00  0.00           C  
ATOM   3120  CD2 HIS A 410     -11.600 -14.892  19.780  1.00  0.00           C  
ATOM   3121  ND1 HIS A 410     -11.699 -16.484  21.274  1.00  0.00           N  
ATOM   3122  CE1 HIS A 410     -10.830 -16.862  20.353  1.00  0.00           C  
ATOM   3123  NE2 HIS A 410     -10.751 -15.914  19.435  1.00  0.00           N  
ATOM   3124  N   HIS A 411     -15.934 -15.870  23.841  1.00  0.00           N  
ATOM   3125  CA  HIS A 411     -16.424 -15.804  25.214  1.00  0.00           C  
ATOM   3126  C   HIS A 411     -15.403 -15.138  26.131  1.00  0.00           C  
ATOM   3127  CB  HIS A 411     -16.760 -17.203  25.731  1.00  0.00           C  
ATOM   3128  O   HIS A 411     -14.197 -15.345  25.978  1.00  0.00           O  
ATOM   3129  CG  HIS A 411     -18.028 -17.763  25.168  1.00  0.00           C  
ATOM   3130  CD2 HIS A 411     -18.244 -18.794  24.317  1.00  0.00           C  
ATOM   3131  ND1 HIS A 411     -19.269 -17.245  25.471  1.00  0.00           N  
ATOM   3132  CE1 HIS A 411     -20.195 -17.936  24.830  1.00  0.00           C  
ATOM   3133  NE2 HIS A 411     -19.600 -18.881  24.123  1.00  0.00           N  
TER    3134      HIS A   1
ENDMDL
END
