# Supplementary material for: Spike 1 trimer, a nanoparticle vaccine against porcine epidemic diarrhea virus induces protective immunity challenge in piglets
Source: Front Microbiol. 2024 Apr 8;15:1386136. doi: 10.3389/fmicb.2024.1386136 (PMC11033347; doi:10.3389/fmicb.2024.1386136)
Supplement: Supplementary file 8 [file Data_Sheet_6.ZIP › structure/production of S1-Trimer by SWISS-MODEL.pdb]

TITLE     SWISS-MODEL SERVER (https://swissmodel.expasy.org)
TITLE    2 s1
EXPDTA    THEORETICAL MODEL (SWISS-MODEL SERVER)
AUTHOR    SWISS-MODEL SERVER (SEE REFERENCE IN JRNL Records)
REVDAT   1   29-OCT-22 1MOD    1       06:12
JRNL        AUTH   A.WATERHOUSE,M.BERTONI,S.BIENERT,G.STUDER,G.TAURIELLO,
JRNL        AUTH 2 R.GUMIENNY,F.T.HEER,T.A.P.DE BEER,C.REMPFER,L.BORDOLI,
JRNL        AUTH 3 R.LEPORE,T.SCHWEDE
JRNL        TITL   SWISS-MODEL: HOMOLOGY MODELLING OF PROTEIN STRUCTURES AND
JRNL        TITL 2 COMPLEXES
JRNL        REF    NUCLEIC.ACIDS.RES..           V.  46 W296  2018
JRNL        PMID   29788355
JRNL        DOI    10.1093/nar/gky427
REMARK   1
REMARK   1 REFERENCE 1
REMARK   1  AUTH   S.BIENERT,A.WATERHOUSE,T.A.P.DE BEER,G.TAURIELLO,G.STUDER,
REMARK   1  AUTH 2 L.BORDOLI,T.SCHWEDE
REMARK   1  TITL   THE SWISS-MODEL REPOSITORY - NEW FEATURES AND FUNCTIONALITY
REMARK   1  REF    NUCLEIC.ACIDS.RES..           V.  45       2017
REMARK   1  REFN                   ISSN 0305-1048
REMARK   1  PMID   27899672
REMARK   1  DOI    10.1093/nar/gkw1132
REMARK   1
REMARK   1 REFERENCE 2
REMARK   1  AUTH   N.GUEX,M.C.PEITSCH,T.SCHWEDE
REMARK   1  TITL   AUTOMATED COMPARATIVE PROTEIN STRUCTURE MODELING WITH
REMARK   1  TITL 2 SWISS-MODEL AND SWISS-PDBVIEWER: A HISTORICAL PERSPECTIVE
REMARK   1  REF    ELECTROPHORESIS               V.  30       2009
REMARK   1  REFN                   ISSN 0173-0835
REMARK   1  PMID   19517507
REMARK   1  DOI    10.1002/elps.200900140
REMARK   1
REMARK   1 REFERENCE 3
REMARK   1  AUTH   G.STUDER,G.TAURIELLO,S.BIENERT,M.BIASINI,N.JOHNER,T.SCHWEDE
REMARK   1  TITL   PROMOD3 - A VERSATILE HOMOLOGY MODELLING TOOLBOX
REMARK   1  REF    PLOS COMP. BIOL.              V.  17       2021
REMARK   1  REFN                   ISSN 
REMARK   1  PMID   33507980
REMARK   1  DOI    https://doi.org/10.1371/journal.pcbi.1008667
REMARK   1
REMARK   1 REFERENCE 4
REMARK   1  AUTH   G.STUDER,C.REMPFER,A.WATERHOUSE,R.GUMIENNY,J.HAAS,T.SCHWEDE
REMARK   1  TITL   QMEANDISCO - DISTANCE CONSTRAINTS APPLIED ON MODEL QUALITY 
REMARK   1  TITL 2 ESTIMATION
REMARK   1  REF    BIOINFORMATICS                V.  36       2020
REMARK   1  REFN                   ISSN 
REMARK   1  PMID   31697312
REMARK   1  DOI    https://doi.org/10.1093/bioinformatics/btz828
REMARK   1
REMARK   1 REFERENCE 5
REMARK   1  AUTH   P.BENKERT,M.BIASINI,T.SCHWEDE
REMARK   1  TITL   TOWARD THE ESTIMATION OF THE ABSOLUTE QUALITY OF INDIVIDUAL
REMARK   1  TITL 2 PROTEIN STRUCTURE MODELS
REMARK   1  REF    BIOINFORMATICS                V.  27       2011
REMARK   1  REFN                   ISSN 1367-4803
REMARK   1  PMID   21134891
REMARK   1  DOI    10.1093/bioinformatics/btq662
REMARK   1
REMARK   1 REFERENCE 6
REMARK   1  AUTH   M.BERTONI,F.KIEFER,M.BIASINI,L.BORDOLI,T.SCHWEDE
REMARK   1  TITL   MODELING PROTEIN QUATERNARY STRUCTURE OF HOMO- AND
REMARK   1  TITL 2 HETERO-OLIGOMERS BEYOND BINARY INTERACTIONS BY HOMOLOGY
REMARK   1  REF    SCI.REP.                      V.   7       2017
REMARK   1  REFN                   ISSN
REMARK   1  PMID   28874689
REMARK   1  DOI    10.1038/s41598-017-09654-8
REMARK   1
REMARK   1 DISCLAIMER
REMARK   1 The SWISS-MODEL SERVER produces theoretical models for proteins.
REMARK   1 The results of any theoretical modelling procedure is
REMARK   1 NON-EXPERIMENTAL and MUST be considered with care. These models may
REMARK   1 contain significant errors. This is especially true for automated
REMARK   1 modeling since there is no human intervention during model
REMARK   1 building. Please read the header section and the logfile carefully
REMARK   1 to know what templates and alignments were used during the model
REMARK   1 building process. All information by the SWISS-MODEL SERVER is
REMARK   1 provided "AS-IS", without any warranty, expressed or implied.
REMARK   2
REMARK   2 COPYRIGHT NOTICE
REMARK   2 This SWISS-MODEL protein model is copyright. It is produced by the
REMARK   2 SWISS-MODEL server, developed by the Computational Structural
REMARK   2 Biology Group at the SIB Swiss Institute of Bioinformatics at the
REMARK   2 Biozentrum, University of Basel (https://swissmodel.expasy.org). This
REMARK   2 model is licensed under the CC BY-SA 4.0 Creative Commons
REMARK   2 Attribution-ShareAlike 4.0 International License
REMARK   2 (https://creativecommons.org/licenses/by-sa/4.0/legalcode), i.e. you
REMARK   2 can copy and redistribute the model in any medium or format,
REMARK   2 transform and build upon the model for any purpose, even
REMARK   2 commercially, under the following terms:
REMARK   2 Attribution - You must give appropriate credit, provide a link to
REMARK   2 the license, and indicate if changes were made. You may do so in any
REMARK   2 reasonable manner, but not in any way that suggests the licensor
REMARK   2 endorses you or your use. When you publish, patent or distribute
REMARK   2 results that were fully or partially based on the model, please cite
REMARK   2 the corresponding papers mentioned under JRNL.
REMARK   2 ShareAlike - If you remix, transform, or build upon the material,
REMARK   2 you must distribute your contributions under the same license as the
REMARK   2 original.
REMARK   2 No additional restrictions - you may not apply legal terms or
REMARK   2 technological measures that legally restrict others from doing
REMARK   2 anything the license permits.
REMARK   2 Find a human-readable summary of (and not a substitute for) the
REMARK   2 CC BY-SA 4.0 license at this link:
REMARK   2 https://creativecommons.org/licenses/by-sa/4.0/
REMARK   3 
REMARK   3 MODEL INFORMATION
REMARK   3  ENGIN   PROMOD3
REMARK   3  VERSN   3.2.1
REMARK   3  OSTAT   homo-trimer
REMARK   3  OSRSN   PREDICTION
REMARK   3  QSPRD   0.667
REMARK   3  GMQE    0.55
REMARK   3  QMNV    4.3.0
REMARK   3  QMNDG   0.70
REMARK   3  MODT    FALSE
REMARK   3 
REMARK   3 TEMPLATE 1
REMARK   3  PDBID   7w6m
REMARK   3  CHAIN   A
REMARK   3  MMCIF   A
REMARK   3  PDBV    2022-10-14
REMARK   3  SMTLE   7w6m.1.A
REMARK   3  SMTLV   2022-10-19
REMARK   3  MTHD    ELECTRON MICROSCOPY 0.00 A
REMARK   3  FOUND   HHblits
REMARK   3  GMQE    0.50
REMARK   3  SIM     0.61
REMARK   3  SID     97.48
REMARK   3  OSTAT   homo-trimer
REMARK   3  LIGND   NAG-NAG
REMARK   3  LIGND 2 NAG-NAG
REMARK   3  LIGND 3 NAG-NAG
REMARK   3  LIGND 4 NAG
REMARK   3  LIGND 5 NAG
REMARK   3  LIGND 6 NAG
REMARK   3  LIGND 7 NAG
REMARK   3  LIGND 8 NAG
REMARK   3  LIGND 9 NAG
REMARK   3  LIGND 10 NAG
REMARK   3  LIGND 11 NAG
REMARK   3  LIGND 12 NAG
REMARK   3  LIGND 13 NAG
REMARK   3  LIGND 14 NAG
REMARK   3  LIGND 15 NAG
REMARK   3  LIGND 16 NAG
REMARK   3  LIGND 17 NAG
REMARK   3  LIGND 18 NAG
REMARK   3  LIGND 19 NAG
REMARK   3  LIGND 20 NAG
REMARK   3  LIGND 21 NAG
REMARK   3  ALN A TRG MKSLTYFWLFLPVLSTLSLPQDVTRCSANTNFRRFFSKFNVQAPAVVVLGGYLPIGEN
REMARK   3  ALN A TRG QGVNSTWYCAGQHPTASGVHGIFLSHIRGGHGFEIGISQEPFDPSGYQLYLHKATNGN
REMARK   3  ALN A TRG TNATARLRICQFPSIKTLGPTANNDVTTGRNCLFNKAIPAHMSEHSVVGITWDNDRVT
REMARK   3  ALN A TRG VFSDKIYYFYFKNDWSRVATKCYNSGGCAMQYVYEPTYYMLNVTSAGEDGISYQPCTA
REMARK   3  ALN A TRG NCIGYAANVFATEPNGHIPEGFSFNNWFLLSNDSTLVHGKVVSNQPLLVNCLLAIPKI
REMARK   3  ALN A TRG YGLGQFFSFNQTIDGVCNGAAVQRAPEALRFNINDTSVILAEGSIVLHTALGTNFSFV
REMARK   3  ALN A TRG CSNSSDPHLATFAIPLGAIQVPYYCFLKVDTYNSTVYKFLAVLPPTVREIVITKYGDV
REMARK   3  ALN A TRG YVNGFGYLHLGLLDAVTVNFTGHGTDDDVSGFWTIASTNFVDALIEVQGTAIQRILYC
REMARK   3  ALN A TRG DDPVSQLKCSQVSFDLDDGFYPISSTNLLSHEQPTSFVTLPSFNDHSFVNITVSAAFG
REMARK   3  ALN A TRG GHSGANLIASDTTINGFSSFCVDTRQFTISLFYNVTNSYGYVSKSQDSNCPFTLQSVN
REMARK   3  ALN A TRG DYLSFSKFCVSTSLLASACTIDLFGYPEFGSGVKFTSLYFQFTKGELITGTPKPLEGV
REMARK   3  ALN A TRG TDVSFMTLDVCTKYTIYGFKGEGIITLTNSSFLAGFYYTSDSGQLLAFKNVTSGAVYS
REMARK   3  ALN A TRG VTPCSFSEQAAYVDDDIVGVISSLSSSTFNSTRELPGFFYHSNDGSNCTEPVLVYSNI
REMARK   3  ALN A TRG GVCKSGSIGYVPSQSGQVKIAPTVTGNISIPTNFSGSVQKRSFIEDLLFNKVVTNGGS
REMARK   3  ALN A TRG GGSGGSGGSNGLPGPIGPPGPRGRTGDAGPVGPPGPPGPPGPPGPPSAGFDFSFLPQP
REMARK   3  ALN A TRG PQEKAHDGGRYYRADDANVVRDRDLEVDTTLKSLSQQIENIRSPEGSRKNPARTCRDL
REMARK   3  ALN A TRG KMCHSDWKSGEYWIDPNQGCNLDAIKVFCNMETGETCVYPTQPSVAQKNWYISKNPKD
REMARK   3  ALN A TRG KRHVWFGESMTDGFQFEYGGQGSDPADVAIQLTFLRLMSTEASQNITYHCKNSVAYMD
REMARK   3  ALN A TRG QQTGNLKKALLLQGSNEIEIRAEGNSRFGSHHHHHH
REMARK   3  ALN A TPL MKSLTYFWLFLPVLSTLSLPQDVTRCSAKTNFRRFFSKFNVQAPAVVVLGGYLPIGEN
REMARK   3  ALN A TPL QGVNSTWYCAGQHPTASGVHGIFVSHIRGGHGFEIGISQEPFDPSGYQLYLHKATNGN
REMARK   3  ALN A TPL TNATARLRICQFPSIKTLGPTANNDVTIGRNCLFNKAIPAHMSEHSVVGITWDNDRVT
REMARK   3  ALN A TPL VFSDKIYYFYFKNDWSRVATKCYNSGGCAMQYVYEPTYYMLNVTSAGEDGISYQPCTA
REMARK   3  ALN A TPL NCIGYAANVFATEPNGHIPEGFSFNNWFLLSNDSTLVHGKVVSNQPLLVNCLLAIPKI
REMARK   3  ALN A TPL YGLGQFFSFNQTIDGVCNGAAVQRAPEALRFNINDTSVILAEGSIVLHTALGTNFSFV
REMARK   3  ALN A TPL CSNSSNPHLATFAIPLGATQVPYYCFFKVDTYNSTVYKFLAVLPPTVREIVITKYGDV
REMARK   3  ALN A TPL YVNGFGYLHLGLLDAVTINFTGHGTDDDVSGFWTIASTNFVDALIEVQGTAIQRILYC
REMARK   3  ALN A TPL DDPVSQLKCSQVAFDLDDGFYPFSSRNLLSHEQPISFVTLPSFNAHSFVNITVSASFG
REMARK   3  ALN A TPL GHSGANLIASDTTINGFSSFCVDTRQFTISLSYNVTNSYGYVSNSQDSNCPFTLQSVN
REMARK   3  ALN A TPL DYLSFSKFCVSTSLLASACTIDLFGYPEFGSGVKFTSLYFQFTKGELITGTPKPLEGV
REMARK   3  ALN A TPL TDVSFMTLDVCTKYTIYGFKGEGIITLTNSSFLAGVYYTSDSGQLLAFKNVTSGAVYS
REMARK   3  ALN A TPL VTPCSFSEQAAYVDDDIVGVISSLSSSTFNSTRELPGFFYHSNDGSNCTEPVLVYSNI
REMARK   3  ALN A TPL GVCKSGSIGYVPSQSGQVKIAPTVTGNISIPTNFSMSIRT------------------
REMARK   3  ALN A TPL ----------------------------------------------------------
REMARK   3  ALN A TPL ----------------------------------------------------------
REMARK   3  ALN A TPL ----------------------------------------------------------
REMARK   3  ALN A TPL ----------------------------------------------------------
REMARK   3  ALN A TPL ------------------------------------
REMARK   3  ALN A OFF 0
ATOM      1  N   ASN A  31     224.376 159.128 149.671  1.00  0.56           N  
ATOM      2  CA  ASN A  31     223.607 160.349 150.054  1.00  0.56           C  
ATOM      3  C   ASN A  31     222.445 160.569 149.094  1.00  0.56           C  
ATOM      4  O   ASN A  31     221.444 159.863 149.159  1.00  0.56           O  
ATOM      5  CB  ASN A  31     224.641 161.513 150.129  1.00  0.56           C  
ATOM      6  CG  ASN A  31     223.982 162.621 150.938  1.00  0.56           C  
ATOM      7  OD1 ASN A  31     223.270 162.304 151.866  1.00  0.56           O  
ATOM      8  ND2 ASN A  31     224.191 163.902 150.567  1.00  0.56           N  
ATOM      9  N   PHE A  32     222.609 161.471 148.100  1.00  0.62           N  
ATOM     10  CA  PHE A  32     221.628 161.831 147.091  1.00  0.62           C  
ATOM     11  C   PHE A  32     221.159 160.653 146.249  1.00  0.62           C  
ATOM     12  O   PHE A  32     219.993 160.538 145.923  1.00  0.62           O  
ATOM     13  CB  PHE A  32     222.200 162.934 146.161  1.00  0.62           C  
ATOM     14  CG  PHE A  32     222.504 164.172 146.964  1.00  0.62           C  
ATOM     15  CD1 PHE A  32     221.447 164.927 147.500  1.00  0.62           C  
ATOM     16  CD2 PHE A  32     223.823 164.620 147.158  1.00  0.62           C  
ATOM     17  CE1 PHE A  32     221.698 166.113 148.200  1.00  0.62           C  
ATOM     18  CE2 PHE A  32     224.077 165.810 147.858  1.00  0.62           C  
ATOM     19  CZ  PHE A  32     223.012 166.557 148.378  1.00  0.62           C  
ATOM     20  N   ARG A  33     222.070 159.695 145.940  1.00  0.61           N  
ATOM     21  CA  ARG A  33     221.737 158.474 145.221  1.00  0.61           C  
ATOM     22  C   ARG A  33     220.664 157.632 145.910  1.00  0.61           C  
ATOM     23  O   ARG A  33     219.727 157.187 145.275  1.00  0.61           O  
ATOM     24  CB  ARG A  33     222.999 157.581 145.039  1.00  0.61           C  
ATOM     25  CG  ARG A  33     224.048 158.127 144.043  1.00  0.61           C  
ATOM     26  CD  ARG A  33     223.851 157.612 142.602  1.00  0.61           C  
ATOM     27  NE  ARG A  33     222.811 158.489 141.949  1.00  0.61           N  
ATOM     28  CZ  ARG A  33     223.108 159.562 141.199  1.00  0.61           C  
ATOM     29  NH1 ARG A  33     224.360 159.982 141.072  1.00  0.61           N  
ATOM     30  NH2 ARG A  33     222.148 160.187 140.518  1.00  0.61           N  
ATOM     31  N   ARG A  34     220.773 157.449 147.253  1.00  0.63           N  
ATOM     32  CA  ARG A  34     219.790 156.766 148.080  1.00  0.63           C  
ATOM     33  C   ARG A  34     218.483 157.526 148.193  1.00  0.63           C  
ATOM     34  O   ARG A  34     217.413 156.954 148.267  1.00  0.63           O  
ATOM     35  CB  ARG A  34     220.287 156.536 149.533  1.00  0.63           C  
ATOM     36  CG  ARG A  34     221.592 155.720 149.671  1.00  0.63           C  
ATOM     37  CD  ARG A  34     221.412 154.194 149.821  1.00  0.63           C  
ATOM     38  NE  ARG A  34     220.935 153.605 148.528  1.00  0.63           N  
ATOM     39  CZ  ARG A  34     221.680 153.382 147.432  1.00  0.63           C  
ATOM     40  NH1 ARG A  34     222.970 153.661 147.333  1.00  0.63           N  
ATOM     41  NH2 ARG A  34     221.107 152.834 146.378  1.00  0.63           N  
ATOM     42  N   PHE A  35     218.551 158.872 148.265  1.00  0.69           N  
ATOM     43  CA  PHE A  35     217.383 159.724 148.233  1.00  0.69           C  
ATOM     44  C   PHE A  35     216.599 159.633 146.922  1.00  0.69           C  
ATOM     45  O   PHE A  35     215.385 159.463 146.959  1.00  0.69           O  
ATOM     46  CB  PHE A  35     217.821 161.169 148.638  1.00  0.69           C  
ATOM     47  CG  PHE A  35     216.720 162.188 148.490  1.00  0.69           C  
ATOM     48  CD1 PHE A  35     215.624 162.256 149.368  1.00  0.69           C  
ATOM     49  CD2 PHE A  35     216.746 163.042 147.378  1.00  0.69           C  
ATOM     50  CE1 PHE A  35     214.546 163.106 149.099  1.00  0.69           C  
ATOM     51  CE2 PHE A  35     215.695 163.927 147.131  1.00  0.69           C  
ATOM     52  CZ  PHE A  35     214.588 163.953 147.990  1.00  0.69           C  
ATOM     53  N   PHE A  36     217.286 159.669 145.764  1.00  0.68           N  
ATOM     54  CA  PHE A  36     216.704 159.464 144.452  1.00  0.68           C  
ATOM     55  C   PHE A  36     216.202 158.053 144.208  1.00  0.68           C  
ATOM     56  O   PHE A  36     215.204 157.861 143.535  1.00  0.68           O  
ATOM     57  CB  PHE A  36     217.687 159.903 143.334  1.00  0.68           C  
ATOM     58  CG  PHE A  36     217.943 161.399 143.381  1.00  0.68           C  
ATOM     59  CD1 PHE A  36     216.922 162.342 143.638  1.00  0.68           C  
ATOM     60  CD2 PHE A  36     219.235 161.883 143.114  1.00  0.68           C  
ATOM     61  CE1 PHE A  36     217.181 163.717 143.611  1.00  0.68           C  
ATOM     62  CE2 PHE A  36     219.501 163.260 143.099  1.00  0.68           C  
ATOM     63  CZ  PHE A  36     218.472 164.178 143.336  1.00  0.68           C  
ATOM     64  N   SER A  37     216.866 157.026 144.780  1.00  0.71           N  
ATOM     65  CA  SER A  37     216.480 155.634 144.586  1.00  0.71           C  
ATOM     66  C   SER A  37     215.338 155.161 145.464  1.00  0.71           C  
ATOM     67  O   SER A  37     214.853 154.049 145.298  1.00  0.71           O  
ATOM     68  CB  SER A  37     217.653 154.636 144.788  1.00  0.71           C  
ATOM     69  OG  SER A  37     218.138 154.525 146.128  1.00  0.71           O  
ATOM     70  N   LYS A  38     214.864 156.002 146.414  1.00  0.68           N  
ATOM     71  CA  LYS A  38     213.658 155.746 147.186  1.00  0.68           C  
ATOM     72  C   LYS A  38     212.411 155.628 146.317  1.00  0.68           C  
ATOM     73  O   LYS A  38     211.533 154.810 146.555  1.00  0.68           O  
ATOM     74  CB  LYS A  38     213.388 156.862 148.230  1.00  0.68           C  
ATOM     75  CG  LYS A  38     214.262 156.748 149.488  1.00  0.68           C  
ATOM     76  CD  LYS A  38     213.643 157.510 150.678  1.00  0.68           C  
ATOM     77  CE  LYS A  38     213.885 159.015 150.658  1.00  0.68           C  
ATOM     78  NZ  LYS A  38     215.286 159.192 151.058  1.00  0.68           N  
ATOM     79  N   PHE A  39     212.319 156.475 145.271  1.00  0.57           N  
ATOM     80  CA  PHE A  39     211.254 156.408 144.296  1.00  0.57           C  
ATOM     81  C   PHE A  39     211.772 155.732 143.032  1.00  0.57           C  
ATOM     82  O   PHE A  39     212.858 155.997 142.530  1.00  0.57           O  
ATOM     83  CB  PHE A  39     210.584 157.794 144.023  1.00  0.57           C  
ATOM     84  CG  PHE A  39     211.579 158.858 143.617  1.00  0.57           C  
ATOM     85  CD1 PHE A  39     212.309 159.569 144.586  1.00  0.57           C  
ATOM     86  CD2 PHE A  39     211.814 159.134 142.260  1.00  0.57           C  
ATOM     87  CE1 PHE A  39     213.249 160.536 144.209  1.00  0.57           C  
ATOM     88  CE2 PHE A  39     212.759 160.093 141.876  1.00  0.57           C  
ATOM     89  CZ  PHE A  39     213.477 160.795 142.851  1.00  0.57           C  
ATOM     90  N   ASN A  40     210.982 154.790 142.486  1.00  0.65           N  
ATOM     91  CA  ASN A  40     211.377 154.055 141.302  1.00  0.65           C  
ATOM     92  C   ASN A  40     211.017 154.815 140.041  1.00  0.65           C  
ATOM     93  O   ASN A  40     209.943 155.405 139.928  1.00  0.65           O  
ATOM     94  CB  ASN A  40     210.676 152.673 141.239  1.00  0.65           C  
ATOM     95  CG  ASN A  40     211.287 151.766 142.301  1.00  0.65           C  
ATOM     96  OD1 ASN A  40     212.491 151.683 142.445  1.00  0.65           O  
ATOM     97  ND2 ASN A  40     210.430 151.012 143.035  1.00  0.65           N  
ATOM     98  N   VAL A  41     211.901 154.777 139.034  1.00  0.67           N  
ATOM     99  CA  VAL A  41     211.677 155.392 137.747  1.00  0.67           C  
ATOM    100  C   VAL A  41     212.206 154.407 136.731  1.00  0.67           C  
ATOM    101  O   VAL A  41     213.147 153.658 136.990  1.00  0.67           O  
ATOM    102  CB  VAL A  41     212.329 156.780 137.631  1.00  0.67           C  
ATOM    103  CG1 VAL A  41     213.853 156.729 137.906  1.00  0.67           C  
ATOM    104  CG2 VAL A  41     212.015 157.445 136.267  1.00  0.67           C  
ATOM    105  N   GLN A  42     211.545 154.305 135.563  1.00  0.67           N  
ATOM    106  CA  GLN A  42     211.980 153.471 134.462  1.00  0.67           C  
ATOM    107  C   GLN A  42     213.288 153.935 133.846  1.00  0.67           C  
ATOM    108  O   GLN A  42     213.571 155.128 133.810  1.00  0.67           O  
ATOM    109  CB  GLN A  42     210.905 153.434 133.353  1.00  0.67           C  
ATOM    110  CG  GLN A  42     209.487 153.101 133.868  1.00  0.67           C  
ATOM    111  CD  GLN A  42     209.424 151.691 134.458  1.00  0.67           C  
ATOM    112  OE1 GLN A  42     209.441 150.700 133.746  1.00  0.67           O  
ATOM    113  NE2 GLN A  42     209.376 151.583 135.811  1.00  0.67           N  
ATOM    114  N   ALA A  43     214.112 152.999 133.329  1.00  0.67           N  
ATOM    115  CA  ALA A  43     215.375 153.334 132.691  1.00  0.67           C  
ATOM    116  C   ALA A  43     215.321 154.223 131.451  1.00  0.67           C  
ATOM    117  O   ALA A  43     216.153 155.119 131.344  1.00  0.67           O  
ATOM    118  CB  ALA A  43     216.216 152.079 132.377  1.00  0.67           C  
ATOM    119  N   PRO A  44     214.412 154.077 130.494  1.00  0.71           N  
ATOM    120  CA  PRO A  44     214.425 154.962 129.332  1.00  0.71           C  
ATOM    121  C   PRO A  44     213.630 156.241 129.615  1.00  0.71           C  
ATOM    122  O   PRO A  44     212.810 156.627 128.788  1.00  0.71           O  
ATOM    123  CB  PRO A  44     213.783 154.107 128.204  1.00  0.71           C  
ATOM    124  CG  PRO A  44     213.758 152.664 128.730  1.00  0.71           C  
ATOM    125  CD  PRO A  44     213.684 152.834 130.239  1.00  0.71           C  
ATOM    126  N   ALA A  45     213.849 156.939 130.748  1.00  0.75           N  
ATOM    127  CA  ALA A  45     213.049 158.080 131.130  1.00  0.75           C  
ATOM    128  C   ALA A  45     213.924 159.126 131.780  1.00  0.75           C  
ATOM    129  O   ALA A  45     214.854 158.831 132.535  1.00  0.75           O  
ATOM    130  CB  ALA A  45     211.925 157.683 132.119  1.00  0.75           C  
ATOM    131  N   VAL A  46     213.641 160.402 131.487  1.00  0.75           N  
ATOM    132  CA  VAL A  46     214.329 161.532 132.067  1.00  0.75           C  
ATOM    133  C   VAL A  46     213.225 162.358 132.672  1.00  0.75           C  
ATOM    134  O   VAL A  46     212.171 162.525 132.061  1.00  0.75           O  
ATOM    135  CB  VAL A  46     215.144 162.322 131.038  1.00  0.75           C  
ATOM    136  CG1 VAL A  46     215.787 163.562 131.695  1.00  0.75           C  
ATOM    137  CG2 VAL A  46     216.245 161.396 130.470  1.00  0.75           C  
ATOM    138  N   VAL A  47     213.390 162.854 133.908  1.00  0.75           N  
ATOM    139  CA  VAL A  47     212.349 163.604 134.588  1.00  0.75           C  
ATOM    140  C   VAL A  47     212.995 164.736 135.360  1.00  0.75           C  
ATOM    141  O   VAL A  47     214.066 164.588 135.946  1.00  0.75           O  
ATOM    142  CB  VAL A  47     211.453 162.718 135.468  1.00  0.75           C  
ATOM    143  CG1 VAL A  47     212.276 161.944 136.527  1.00  0.75           C  
ATOM    144  CG2 VAL A  47     210.294 163.536 136.095  1.00  0.75           C  
ATOM    145  N   VAL A  48     212.392 165.941 135.362  1.00  0.76           N  
ATOM    146  CA  VAL A  48     212.865 167.056 136.169  1.00  0.76           C  
ATOM    147  C   VAL A  48     212.010 167.118 137.412  1.00  0.76           C  
ATOM    148  O   VAL A  48     210.784 167.162 137.345  1.00  0.76           O  
ATOM    149  CB  VAL A  48     212.849 168.394 135.427  1.00  0.76           C  
ATOM    150  CG1 VAL A  48     213.195 169.585 136.356  1.00  0.76           C  
ATOM    151  CG2 VAL A  48     213.886 168.311 134.286  1.00  0.76           C  
ATOM    152  N   LEU A  49     212.654 167.107 138.592  1.00  0.71           N  
ATOM    153  CA  LEU A  49     211.986 167.160 139.872  1.00  0.71           C  
ATOM    154  C   LEU A  49     212.145 168.547 140.425  1.00  0.71           C  
ATOM    155  O   LEU A  49     213.235 169.121 140.401  1.00  0.71           O  
ATOM    156  CB  LEU A  49     212.569 166.162 140.906  1.00  0.71           C  
ATOM    157  CG  LEU A  49     211.966 164.748 140.793  1.00  0.71           C  
ATOM    158  CD1 LEU A  49     212.446 163.971 139.556  1.00  0.71           C  
ATOM    159  CD2 LEU A  49     212.270 163.953 142.071  1.00  0.71           C  
ATOM    160  N   GLY A  50     211.037 169.117 140.939  1.00  0.77           N  
ATOM    161  CA  GLY A  50     211.049 170.410 141.584  1.00  0.77           C  
ATOM    162  C   GLY A  50     210.469 170.381 142.951  1.00  0.77           C  
ATOM    163  O   GLY A  50     209.339 169.948 143.149  1.00  0.77           O  
ATOM    164  N   GLY A  51     211.218 170.866 143.951  1.00  0.84           N  
ATOM    165  CA  GLY A  51     210.689 170.897 145.299  1.00  0.84           C  
ATOM    166  C   GLY A  51     211.738 171.288 146.281  1.00  0.84           C  
ATOM    167  O   GLY A  51     212.868 171.598 145.903  1.00  0.84           O  
ATOM    168  N   TYR A  52     211.403 171.281 147.581  1.00  0.77           N  
ATOM    169  CA  TYR A  52     212.271 171.667 148.684  1.00  0.77           C  
ATOM    170  C   TYR A  52     213.246 170.556 149.034  1.00  0.77           C  
ATOM    171  O   TYR A  52     213.216 169.990 150.129  1.00  0.77           O  
ATOM    172  CB  TYR A  52     211.441 172.018 149.949  1.00  0.77           C  
ATOM    173  CG  TYR A  52     210.428 173.061 149.609  1.00  0.77           C  
ATOM    174  CD1 TYR A  52     210.825 174.399 149.592  1.00  0.77           C  
ATOM    175  CD2 TYR A  52     209.089 172.737 149.328  1.00  0.77           C  
ATOM    176  CE1 TYR A  52     209.900 175.411 149.304  1.00  0.77           C  
ATOM    177  CE2 TYR A  52     208.171 173.748 149.013  1.00  0.77           C  
ATOM    178  CZ  TYR A  52     208.585 175.083 148.978  1.00  0.77           C  
ATOM    179  OH  TYR A  52     207.665 176.092 148.646  1.00  0.77           O  
ATOM    180  N   LEU A  53     214.108 170.176 148.079  1.00  0.75           N  
ATOM    181  CA  LEU A  53     215.073 169.109 148.216  1.00  0.75           C  
ATOM    182  C   LEU A  53     216.208 169.421 149.182  1.00  0.75           C  
ATOM    183  O   LEU A  53     216.644 170.573 149.224  1.00  0.75           O  
ATOM    184  CB  LEU A  53     215.629 168.718 146.829  1.00  0.75           C  
ATOM    185  CG  LEU A  53     214.522 168.241 145.863  1.00  0.75           C  
ATOM    186  CD1 LEU A  53     215.133 167.970 144.493  1.00  0.75           C  
ATOM    187  CD2 LEU A  53     213.829 166.972 146.366  1.00  0.75           C  
ATOM    188  N   PRO A  54     216.733 168.470 149.971  1.00  0.74           N  
ATOM    189  CA  PRO A  54     217.917 168.686 150.795  1.00  0.74           C  
ATOM    190  C   PRO A  54     219.106 169.251 150.040  1.00  0.74           C  
ATOM    191  O   PRO A  54     219.446 168.741 148.971  1.00  0.74           O  
ATOM    192  CB  PRO A  54     218.252 167.320 151.431  1.00  0.74           C  
ATOM    193  CG  PRO A  54     216.997 166.473 151.203  1.00  0.74           C  
ATOM    194  CD  PRO A  54     216.381 167.053 149.927  1.00  0.74           C  
ATOM    195  N   ILE A  55     219.743 170.301 150.577  1.00  0.63           N  
ATOM    196  CA  ILE A  55     220.902 170.919 149.969  1.00  0.63           C  
ATOM    197  C   ILE A  55     222.076 170.926 150.927  1.00  0.63           C  
ATOM    198  O   ILE A  55     223.195 170.596 150.557  1.00  0.63           O  
ATOM    199  CB  ILE A  55     220.577 172.342 149.484  1.00  0.63           C  
ATOM    200  CG1 ILE A  55     221.857 173.067 148.986  1.00  0.63           C  
ATOM    201  CG2 ILE A  55     219.781 173.167 150.539  1.00  0.63           C  
ATOM    202  CD1 ILE A  55     221.583 174.330 148.161  1.00  0.63           C  
ATOM    203  N   GLY A  56     221.856 171.270 152.210  1.00  0.62           N  
ATOM    204  CA  GLY A  56     222.947 171.413 153.145  1.00  0.62           C  
ATOM    205  C   GLY A  56     222.428 171.191 154.509  1.00  0.62           C  
ATOM    206  O   GLY A  56     221.254 171.454 154.760  1.00  0.62           O  
ATOM    207  N   GLU A  57     223.308 170.756 155.429  1.00  0.57           N  
ATOM    208  CA  GLU A  57     222.979 170.441 156.799  1.00  0.57           C  
ATOM    209  C   GLU A  57     222.371 171.610 157.576  1.00  0.57           C  
ATOM    210  O   GLU A  57     221.313 171.512 158.163  1.00  0.57           O  
ATOM    211  CB  GLU A  57     224.250 169.909 157.501  1.00  0.57           C  
ATOM    212  CG  GLU A  57     224.726 168.528 156.969  1.00  0.57           C  
ATOM    213  CD  GLU A  57     226.095 168.103 157.504  1.00  0.57           C  
ATOM    214  OE1 GLU A  57     226.781 168.936 158.151  1.00  0.57           O  
ATOM    215  OE2 GLU A  57     226.467 166.933 157.236  1.00  0.57           O  
ATOM    216  N   ASN A  58     223.016 172.793 157.474  1.00  0.59           N  
ATOM    217  CA  ASN A  58     222.623 173.995 158.186  1.00  0.59           C  
ATOM    218  C   ASN A  58     222.228 175.081 157.202  1.00  0.59           C  
ATOM    219  O   ASN A  58     222.282 176.263 157.522  1.00  0.59           O  
ATOM    220  CB  ASN A  58     223.797 174.521 159.067  1.00  0.59           C  
ATOM    221  CG  ASN A  58     223.835 173.753 160.384  1.00  0.59           C  
ATOM    222  OD1 ASN A  58     223.352 172.659 160.547  1.00  0.59           O  
ATOM    223  ND2 ASN A  58     224.444 174.395 161.417  1.00  0.59           N  
ATOM    224  N   GLN A  59     221.836 174.730 155.954  1.00  0.60           N  
ATOM    225  CA  GLN A  59     221.364 175.731 155.008  1.00  0.60           C  
ATOM    226  C   GLN A  59     220.023 176.323 155.436  1.00  0.60           C  
ATOM    227  O   GLN A  59     218.975 175.705 155.288  1.00  0.60           O  
ATOM    228  CB  GLN A  59     221.227 175.153 153.574  1.00  0.60           C  
ATOM    229  CG  GLN A  59     220.894 176.212 152.486  1.00  0.60           C  
ATOM    230  CD  GLN A  59     222.074 177.166 152.286  1.00  0.60           C  
ATOM    231  OE1 GLN A  59     223.158 176.743 151.917  1.00  0.60           O  
ATOM    232  NE2 GLN A  59     221.874 178.485 152.536  1.00  0.60           N  
ATOM    233  N   GLY A  60     220.037 177.548 155.992  1.00  0.63           N  
ATOM    234  CA  GLY A  60     218.886 178.140 156.639  1.00  0.63           C  
ATOM    235  C   GLY A  60     218.655 179.537 156.181  1.00  0.63           C  
ATOM    236  O   GLY A  60     219.495 180.136 155.513  1.00  0.63           O  
ATOM    237  N   VAL A  61     217.486 180.096 156.543  1.00  0.61           N  
ATOM    238  CA  VAL A  61     217.106 181.465 156.265  1.00  0.61           C  
ATOM    239  C   VAL A  61     218.004 182.490 156.946  1.00  0.61           C  
ATOM    240  O   VAL A  61     218.534 182.267 158.029  1.00  0.61           O  
ATOM    241  CB  VAL A  61     215.644 181.763 156.623  1.00  0.61           C  
ATOM    242  CG1 VAL A  61     214.707 180.855 155.803  1.00  0.61           C  
ATOM    243  CG2 VAL A  61     215.377 181.587 158.137  1.00  0.61           C  
ATOM    244  N   ASN A  62     218.171 183.674 156.319  1.00  0.46           N  
ATOM    245  CA  ASN A  62     218.980 184.749 156.871  1.00  0.46           C  
ATOM    246  C   ASN A  62     218.098 185.773 157.601  1.00  0.46           C  
ATOM    247  O   ASN A  62     218.556 186.826 158.020  1.00  0.46           O  
ATOM    248  CB  ASN A  62     219.743 185.500 155.746  1.00  0.46           C  
ATOM    249  CG  ASN A  62     220.579 184.510 154.939  1.00  0.46           C  
ATOM    250  OD1 ASN A  62     221.554 183.956 155.407  1.00  0.46           O  
ATOM    251  ND2 ASN A  62     220.191 184.288 153.654  1.00  0.46           N  
ATOM    252  N   SER A  63     216.785 185.483 157.739  1.00  0.53           N  
ATOM    253  CA  SER A  63     215.780 186.359 158.328  1.00  0.53           C  
ATOM    254  C   SER A  63     214.941 185.554 159.314  1.00  0.53           C  
ATOM    255  O   SER A  63     215.193 184.385 159.554  1.00  0.53           O  
ATOM    256  CB  SER A  63     214.869 187.057 157.264  1.00  0.53           C  
ATOM    257  OG  SER A  63     214.218 186.108 156.415  1.00  0.53           O  
ATOM    258  N   THR A  64     213.944 186.190 159.965  1.00  0.53           N  
ATOM    259  CA  THR A  64     213.100 185.573 160.991  1.00  0.53           C  
ATOM    260  C   THR A  64     211.677 185.384 160.477  1.00  0.53           C  
ATOM    261  O   THR A  64     210.778 184.953 161.182  1.00  0.53           O  
ATOM    262  CB  THR A  64     213.101 186.453 162.251  1.00  0.53           C  
ATOM    263  OG1 THR A  64     212.492 185.830 163.370  1.00  0.53           O  
ATOM    264  CG2 THR A  64     212.409 187.813 162.019  1.00  0.53           C  
ATOM    265  N   TRP A  65     211.399 185.723 159.193  1.00  0.48           N  
ATOM    266  CA  TRP A  65     210.060 185.520 158.663  1.00  0.48           C  
ATOM    267  C   TRP A  65     209.667 184.036 158.545  1.00  0.48           C  
ATOM    268  O   TRP A  65     210.486 183.199 158.162  1.00  0.48           O  
ATOM    269  CB  TRP A  65     209.840 186.268 157.320  1.00  0.48           C  
ATOM    270  CG  TRP A  65     208.376 186.441 156.947  1.00  0.48           C  
ATOM    271  CD1 TRP A  65     207.295 186.695 157.752  1.00  0.48           C  
ATOM    272  CD2 TRP A  65     207.861 186.361 155.604  1.00  0.48           C  
ATOM    273  NE1 TRP A  65     206.135 186.762 157.006  1.00  0.48           N  
ATOM    274  CE2 TRP A  65     206.480 186.568 155.676  1.00  0.48           C  
ATOM    275  CE3 TRP A  65     208.506 186.134 154.387  1.00  0.48           C  
ATOM    276  CZ2 TRP A  65     205.696 186.587 154.521  1.00  0.48           C  
ATOM    277  CZ3 TRP A  65     207.726 186.173 153.221  1.00  0.48           C  
ATOM    278  CH2 TRP A  65     206.351 186.422 153.285  1.00  0.48           C  
ATOM    279  N   TYR A  66     208.404 183.688 158.895  1.00  0.53           N  
ATOM    280  CA  TYR A  66     207.894 182.328 158.835  1.00  0.53           C  
ATOM    281  C   TYR A  66     206.583 182.193 158.076  1.00  0.53           C  
ATOM    282  O   TYR A  66     206.163 181.090 157.768  1.00  0.53           O  
ATOM    283  CB  TYR A  66     207.670 181.772 160.275  1.00  0.53           C  
ATOM    284  CG  TYR A  66     208.956 181.472 161.010  1.00  0.53           C  
ATOM    285  CD1 TYR A  66     210.131 181.035 160.366  1.00  0.53           C  
ATOM    286  CD2 TYR A  66     208.962 181.561 162.412  1.00  0.53           C  
ATOM    287  CE1 TYR A  66     211.275 180.698 161.100  1.00  0.53           C  
ATOM    288  CE2 TYR A  66     210.108 181.232 163.150  1.00  0.53           C  
ATOM    289  CZ  TYR A  66     211.258 180.784 162.490  1.00  0.53           C  
ATOM    290  OH  TYR A  66     212.397 180.390 163.217  1.00  0.53           O  
ATOM    291  N   CYS A  67     205.904 183.304 157.709  1.00  0.60           N  
ATOM    292  CA  CYS A  67     204.678 183.220 156.920  1.00  0.60           C  
ATOM    293  C   CYS A  67     205.026 183.325 155.440  1.00  0.60           C  
ATOM    294  O   CYS A  67     206.185 183.465 155.066  1.00  0.60           O  
ATOM    295  CB  CYS A  67     203.628 184.295 157.358  1.00  0.60           C  
ATOM    296  SG  CYS A  67     201.881 183.983 156.917  1.00  0.60           S  
ATOM    297  N   ALA A  68     204.028 183.244 154.549  1.00  0.64           N  
ATOM    298  CA  ALA A  68     204.206 183.307 153.119  1.00  0.64           C  
ATOM    299  C   ALA A  68     203.380 184.456 152.573  1.00  0.64           C  
ATOM    300  O   ALA A  68     202.370 184.859 153.146  1.00  0.64           O  
ATOM    301  CB  ALA A  68     203.771 181.971 152.482  1.00  0.64           C  
ATOM    302  N   GLY A  69     203.829 185.056 151.458  1.00  0.54           N  
ATOM    303  CA  GLY A  69     203.161 186.182 150.837  1.00  0.54           C  
ATOM    304  C   GLY A  69     203.581 186.261 149.405  1.00  0.54           C  
ATOM    305  O   GLY A  69     203.707 185.247 148.730  1.00  0.54           O  
ATOM    306  N   GLN A  70     203.830 187.481 148.893  1.00  0.48           N  
ATOM    307  CA  GLN A  70     204.314 187.666 147.540  1.00  0.48           C  
ATOM    308  C   GLN A  70     205.782 187.278 147.425  1.00  0.48           C  
ATOM    309  O   GLN A  70     206.588 187.689 148.254  1.00  0.48           O  
ATOM    310  CB  GLN A  70     204.102 189.135 147.072  1.00  0.48           C  
ATOM    311  CG  GLN A  70     204.293 189.347 145.549  1.00  0.48           C  
ATOM    312  CD  GLN A  70     203.535 188.298 144.732  1.00  0.48           C  
ATOM    313  OE1 GLN A  70     204.111 187.381 144.166  1.00  0.48           O  
ATOM    314  NE2 GLN A  70     202.183 188.395 144.726  1.00  0.48           N  
ATOM    315  N   HIS A  71     206.137 186.440 146.422  1.00  0.51           N  
ATOM    316  CA  HIS A  71     207.473 185.872 146.247  1.00  0.51           C  
ATOM    317  C   HIS A  71     208.055 185.157 147.478  1.00  0.51           C  
ATOM    318  O   HIS A  71     209.091 185.584 147.990  1.00  0.51           O  
ATOM    319  CB  HIS A  71     208.473 186.911 145.674  1.00  0.51           C  
ATOM    320  CG  HIS A  71     207.902 187.668 144.509  1.00  0.51           C  
ATOM    321  ND1 HIS A  71     207.839 189.051 144.585  1.00  0.51           N  
ATOM    322  CD2 HIS A  71     207.369 187.246 143.339  1.00  0.51           C  
ATOM    323  CE1 HIS A  71     207.270 189.431 143.471  1.00  0.51           C  
ATOM    324  NE2 HIS A  71     206.958 188.382 142.663  1.00  0.51           N  
ATOM    325  N   PRO A  72     207.452 184.097 148.026  1.00  0.54           N  
ATOM    326  CA  PRO A  72     207.762 183.669 149.373  1.00  0.54           C  
ATOM    327  C   PRO A  72     208.861 182.633 149.378  1.00  0.54           C  
ATOM    328  O   PRO A  72     208.706 181.559 148.808  1.00  0.54           O  
ATOM    329  CB  PRO A  72     206.467 183.014 149.865  1.00  0.54           C  
ATOM    330  CG  PRO A  72     205.729 182.527 148.610  1.00  0.54           C  
ATOM    331  CD  PRO A  72     206.316 183.365 147.464  1.00  0.54           C  
ATOM    332  N   THR A  73     209.966 182.952 150.064  1.00  0.52           N  
ATOM    333  CA  THR A  73     211.119 182.081 150.177  1.00  0.52           C  
ATOM    334  C   THR A  73     211.261 181.700 151.635  1.00  0.52           C  
ATOM    335  O   THR A  73     211.190 180.548 152.028  1.00  0.52           O  
ATOM    336  CB  THR A  73     212.399 182.772 149.711  1.00  0.52           C  
ATOM    337  OG1 THR A  73     212.250 183.287 148.403  1.00  0.52           O  
ATOM    338  CG2 THR A  73     213.555 181.775 149.678  1.00  0.52           C  
ATOM    339  N   ALA A  74     211.434 182.696 152.538  1.00  0.59           N  
ATOM    340  CA  ALA A  74     211.567 182.427 153.956  1.00  0.59           C  
ATOM    341  C   ALA A  74     210.211 182.210 154.619  1.00  0.59           C  
ATOM    342  O   ALA A  74     209.733 183.049 155.372  1.00  0.59           O  
ATOM    343  CB  ALA A  74     212.338 183.562 154.667  1.00  0.59           C  
ATOM    344  N   SER A  75     209.563 181.068 154.339  1.00  0.62           N  
ATOM    345  CA  SER A  75     208.219 180.756 154.804  1.00  0.62           C  
ATOM    346  C   SER A  75     208.265 179.635 155.803  1.00  0.62           C  
ATOM    347  O   SER A  75     207.461 178.710 155.775  1.00  0.62           O  
ATOM    348  CB  SER A  75     207.310 180.258 153.671  1.00  0.62           C  
ATOM    349  OG  SER A  75     207.289 181.204 152.609  1.00  0.62           O  
ATOM    350  N   GLY A  76     209.274 179.674 156.690  1.00  0.72           N  
ATOM    351  CA  GLY A  76     209.515 178.623 157.662  1.00  0.72           C  
ATOM    352  C   GLY A  76     210.130 177.390 157.074  1.00  0.72           C  
ATOM    353  O   GLY A  76     210.735 177.400 156.003  1.00  0.72           O  
ATOM    354  N   VAL A  77     210.033 176.266 157.792  1.00  0.74           N  
ATOM    355  CA  VAL A  77     210.561 175.002 157.322  1.00  0.74           C  
ATOM    356  C   VAL A  77     209.536 174.337 156.412  1.00  0.74           C  
ATOM    357  O   VAL A  77     208.627 173.661 156.892  1.00  0.74           O  
ATOM    358  CB  VAL A  77     210.834 174.076 158.499  1.00  0.74           C  
ATOM    359  CG1 VAL A  77     211.277 172.669 158.031  1.00  0.74           C  
ATOM    360  CG2 VAL A  77     211.871 174.712 159.455  1.00  0.74           C  
ATOM    361  N   HIS A  78     209.664 174.510 155.079  1.00  0.76           N  
ATOM    362  CA  HIS A  78     208.861 173.851 154.048  1.00  0.76           C  
ATOM    363  C   HIS A  78     209.077 172.351 153.987  1.00  0.76           C  
ATOM    364  O   HIS A  78     208.171 171.559 153.762  1.00  0.76           O  
ATOM    365  CB  HIS A  78     209.148 174.427 152.647  1.00  0.76           C  
ATOM    366  CG  HIS A  78     208.313 175.607 152.312  1.00  0.76           C  
ATOM    367  ND1 HIS A  78     206.991 175.348 152.003  1.00  0.76           N  
ATOM    368  CD2 HIS A  78     208.583 176.916 152.144  1.00  0.76           C  
ATOM    369  CE1 HIS A  78     206.488 176.495 151.657  1.00  0.76           C  
ATOM    370  NE2 HIS A  78     207.406 177.498 151.714  1.00  0.76           N  
ATOM    371  N   GLY A  79     210.336 171.918 154.181  1.00  0.84           N  
ATOM    372  CA  GLY A  79     210.634 170.508 154.310  1.00  0.84           C  
ATOM    373  C   GLY A  79     211.648 170.262 155.352  1.00  0.84           C  
ATOM    374  O   GLY A  79     212.638 170.986 155.421  1.00  0.84           O  
ATOM    375  N   ILE A  80     211.446 169.216 156.168  1.00  0.78           N  
ATOM    376  CA  ILE A  80     212.357 168.839 157.234  1.00  0.78           C  
ATOM    377  C   ILE A  80     212.830 167.425 157.038  1.00  0.78           C  
ATOM    378  O   ILE A  80     212.066 166.546 156.636  1.00  0.78           O  
ATOM    379  CB  ILE A  80     211.770 169.012 158.650  1.00  0.78           C  
ATOM    380  CG1 ILE A  80     212.803 168.857 159.790  1.00  0.78           C  
ATOM    381  CG2 ILE A  80     210.562 168.088 158.912  1.00  0.78           C  
ATOM    382  CD1 ILE A  80     213.940 169.874 159.719  1.00  0.78           C  
ATOM    383  N   PHE A  81     214.128 167.186 157.292  1.00  0.76           N  
ATOM    384  CA  PHE A  81     214.768 165.904 157.154  1.00  0.76           C  
ATOM    385  C   PHE A  81     215.545 165.599 158.411  1.00  0.76           C  
ATOM    386  O   PHE A  81     216.163 166.490 158.998  1.00  0.76           O  
ATOM    387  CB  PHE A  81     215.760 165.887 155.966  1.00  0.76           C  
ATOM    388  CG  PHE A  81     215.049 166.319 154.717  1.00  0.76           C  
ATOM    389  CD1 PHE A  81     214.911 167.668 154.328  1.00  0.76           C  
ATOM    390  CD2 PHE A  81     214.544 165.317 153.891  1.00  0.76           C  
ATOM    391  CE1 PHE A  81     214.174 167.997 153.184  1.00  0.76           C  
ATOM    392  CE2 PHE A  81     213.970 165.642 152.663  1.00  0.76           C  
ATOM    393  CZ  PHE A  81     213.702 166.980 152.347  1.00  0.76           C  
ATOM    394  N   LEU A  82     215.530 164.330 158.851  1.00  0.71           N  
ATOM    395  CA  LEU A  82     216.269 163.860 160.005  1.00  0.71           C  
ATOM    396  C   LEU A  82     217.257 162.795 159.571  1.00  0.71           C  
ATOM    397  O   LEU A  82     216.896 161.863 158.848  1.00  0.71           O  
ATOM    398  CB  LEU A  82     215.314 163.213 161.044  1.00  0.71           C  
ATOM    399  CG  LEU A  82     214.220 164.149 161.596  1.00  0.71           C  
ATOM    400  CD1 LEU A  82     213.216 163.350 162.447  1.00  0.71           C  
ATOM    401  CD2 LEU A  82     214.828 165.305 162.408  1.00  0.71           C  
ATOM    402  N   SER A  83     218.529 162.915 160.001  1.00  0.63           N  
ATOM    403  CA  SER A  83     219.609 162.023 159.600  1.00  0.63           C  
ATOM    404  C   SER A  83     220.353 161.417 160.780  1.00  0.63           C  
ATOM    405  O   SER A  83     220.856 160.305 160.700  1.00  0.63           O  
ATOM    406  CB  SER A  83     220.651 162.810 158.754  1.00  0.63           C  
ATOM    407  OG  SER A  83     221.111 163.979 159.435  1.00  0.63           O  
ATOM    408  N   HIS A  84     220.405 162.102 161.937  1.00  0.62           N  
ATOM    409  CA  HIS A  84     221.222 161.650 163.047  1.00  0.62           C  
ATOM    410  C   HIS A  84     220.560 162.008 164.350  1.00  0.62           C  
ATOM    411  O   HIS A  84     219.652 162.835 164.405  1.00  0.62           O  
ATOM    412  CB  HIS A  84     222.641 162.285 163.020  1.00  0.62           C  
ATOM    413  CG  HIS A  84     223.594 161.559 162.133  1.00  0.62           C  
ATOM    414  ND1 HIS A  84     223.735 161.949 160.815  1.00  0.62           N  
ATOM    415  CD2 HIS A  84     224.379 160.490 162.393  1.00  0.62           C  
ATOM    416  CE1 HIS A  84     224.595 161.104 160.301  1.00  0.62           C  
ATOM    417  NE2 HIS A  84     225.031 160.190 161.212  1.00  0.62           N  
ATOM    418  N   ILE A  85     220.995 161.376 165.456  1.00  0.59           N  
ATOM    419  CA  ILE A  85     220.473 161.665 166.774  1.00  0.59           C  
ATOM    420  C   ILE A  85     221.624 161.753 167.740  1.00  0.59           C  
ATOM    421  O   ILE A  85     222.703 161.230 167.464  1.00  0.59           O  
ATOM    422  CB  ILE A  85     219.480 160.584 167.234  1.00  0.59           C  
ATOM    423  CG1 ILE A  85     218.639 160.988 168.465  1.00  0.59           C  
ATOM    424  CG2 ILE A  85     220.160 159.199 167.446  1.00  0.59           C  
ATOM    425  CD1 ILE A  85     218.008 162.380 168.429  1.00  0.59           C  
ATOM    426  N   ARG A  86     221.442 162.430 168.894  1.00  0.56           N  
ATOM    427  CA  ARG A  86     222.416 162.406 169.961  1.00  0.56           C  
ATOM    428  C   ARG A  86     221.957 161.601 171.170  1.00  0.56           C  
ATOM    429  O   ARG A  86     222.767 161.020 171.868  1.00  0.56           O  
ATOM    430  CB  ARG A  86     222.666 163.834 170.466  1.00  0.56           C  
ATOM    431  CG  ARG A  86     223.045 164.825 169.359  1.00  0.56           C  
ATOM    432  CD  ARG A  86     223.522 166.151 169.951  1.00  0.56           C  
ATOM    433  NE  ARG A  86     224.338 166.834 168.885  1.00  0.56           N  
ATOM    434  CZ  ARG A  86     225.670 166.729 168.757  1.00  0.56           C  
ATOM    435  NH1 ARG A  86     226.388 165.976 169.581  1.00  0.56           N  
ATOM    436  NH2 ARG A  86     226.313 167.393 167.796  1.00  0.56           N  
ATOM    437  N   GLY A  87     220.627 161.548 171.455  1.00  0.59           N  
ATOM    438  CA  GLY A  87     220.128 160.760 172.587  1.00  0.59           C  
ATOM    439  C   GLY A  87     219.833 159.314 172.292  1.00  0.59           C  
ATOM    440  O   GLY A  87     220.084 158.443 173.103  1.00  0.59           O  
ATOM    441  N   GLY A  88     219.250 159.030 171.111  1.00  0.62           N  
ATOM    442  CA  GLY A  88     218.966 157.676 170.648  1.00  0.62           C  
ATOM    443  C   GLY A  88     217.711 157.037 171.180  1.00  0.62           C  
ATOM    444  O   GLY A  88     217.371 155.944 170.777  1.00  0.62           O  
ATOM    445  N   HIS A  89     216.942 157.733 172.051  1.00  0.54           N  
ATOM    446  CA  HIS A  89     215.675 157.217 172.570  1.00  0.54           C  
ATOM    447  C   HIS A  89     214.619 156.999 171.484  1.00  0.54           C  
ATOM    448  O   HIS A  89     213.883 156.024 171.480  1.00  0.54           O  
ATOM    449  CB  HIS A  89     215.097 158.097 173.721  1.00  0.54           C  
ATOM    450  CG  HIS A  89     214.701 159.493 173.345  1.00  0.54           C  
ATOM    451  ND1 HIS A  89     213.435 159.729 172.842  1.00  0.54           N  
ATOM    452  CD2 HIS A  89     215.414 160.643 173.372  1.00  0.54           C  
ATOM    453  CE1 HIS A  89     213.402 161.010 172.571  1.00  0.54           C  
ATOM    454  NE2 HIS A  89     214.576 161.618 172.871  1.00  0.54           N  
ATOM    455  N   GLY A  90     214.544 157.926 170.507  1.00  0.71           N  
ATOM    456  CA  GLY A  90     213.568 157.823 169.451  1.00  0.71           C  
ATOM    457  C   GLY A  90     213.497 159.104 168.698  1.00  0.71           C  
ATOM    458  O   GLY A  90     214.164 160.089 169.023  1.00  0.71           O  
ATOM    459  N   PHE A  91     212.675 159.112 167.646  1.00  0.67           N  
ATOM    460  CA  PHE A  91     212.484 160.261 166.801  1.00  0.67           C  
ATOM    461  C   PHE A  91     211.023 160.599 166.784  1.00  0.67           C  
ATOM    462  O   PHE A  91     210.170 159.726 166.639  1.00  0.67           O  
ATOM    463  CB  PHE A  91     212.931 159.964 165.351  1.00  0.67           C  
ATOM    464  CG  PHE A  91     214.431 160.075 165.166  1.00  0.67           C  
ATOM    465  CD1 PHE A  91     215.193 161.170 165.623  1.00  0.67           C  
ATOM    466  CD2 PHE A  91     215.074 159.102 164.395  1.00  0.67           C  
ATOM    467  CE1 PHE A  91     216.538 161.312 165.250  1.00  0.67           C  
ATOM    468  CE2 PHE A  91     216.418 159.228 164.024  1.00  0.67           C  
ATOM    469  CZ  PHE A  91     217.147 160.340 164.451  1.00  0.67           C  
ATOM    470  N   GLU A  92     210.713 161.895 166.925  1.00  0.68           N  
ATOM    471  CA  GLU A  92     209.364 162.381 166.938  1.00  0.68           C  
ATOM    472  C   GLU A  92     209.342 163.696 166.206  1.00  0.68           C  
ATOM    473  O   GLU A  92     210.300 164.476 166.307  1.00  0.68           O  
ATOM    474  CB  GLU A  92     208.895 162.609 168.390  1.00  0.68           C  
ATOM    475  CG  GLU A  92     207.358 162.497 168.592  1.00  0.68           C  
ATOM    476  CD  GLU A  92     206.483 163.713 168.308  1.00  0.68           C  
ATOM    477  OE1 GLU A  92     206.979 164.861 168.391  1.00  0.68           O  
ATOM    478  OE2 GLU A  92     205.258 163.450 168.145  1.00  0.68           O  
ATOM    479  N   ILE A  93     208.272 163.959 165.448  1.00  0.74           N  
ATOM    480  CA  ILE A  93     208.080 165.195 164.720  1.00  0.74           C  
ATOM    481  C   ILE A  93     206.640 165.609 164.855  1.00  0.74           C  
ATOM    482  O   ILE A  93     205.735 164.766 164.842  1.00  0.74           O  
ATOM    483  CB  ILE A  93     208.441 165.074 163.220  1.00  0.74           C  
ATOM    484  CG1 ILE A  93     208.599 166.420 162.478  1.00  0.74           C  
ATOM    485  CG2 ILE A  93     207.443 164.164 162.475  1.00  0.74           C  
ATOM    486  CD1 ILE A  93     209.809 167.198 162.993  1.00  0.74           C  
ATOM    487  N   GLY A  94     206.390 166.923 164.975  1.00  0.76           N  
ATOM    488  CA  GLY A  94     205.062 167.493 164.945  1.00  0.76           C  
ATOM    489  C   GLY A  94     205.032 168.785 164.181  1.00  0.76           C  
ATOM    490  O   GLY A  94     206.057 169.453 163.998  1.00  0.76           O  
ATOM    491  N   ILE A  95     203.843 169.191 163.711  1.00  0.75           N  
ATOM    492  CA  ILE A  95     203.651 170.407 162.930  1.00  0.75           C  
ATOM    493  C   ILE A  95     202.675 171.368 163.586  1.00  0.75           C  
ATOM    494  O   ILE A  95     201.759 170.999 164.339  1.00  0.75           O  
ATOM    495  CB  ILE A  95     203.209 170.089 161.491  1.00  0.75           C  
ATOM    496  CG1 ILE A  95     203.476 171.199 160.449  1.00  0.75           C  
ATOM    497  CG2 ILE A  95     201.720 169.688 161.486  1.00  0.75           C  
ATOM    498  CD1 ILE A  95     204.953 171.492 160.182  1.00  0.75           C  
ATOM    499  N   SER A  96     202.845 172.662 163.320  1.00  0.62           N  
ATOM    500  CA  SER A  96     202.034 173.717 163.866  1.00  0.62           C  
ATOM    501  C   SER A  96     202.110 174.904 162.941  1.00  0.62           C  
ATOM    502  O   SER A  96     202.732 174.872 161.874  1.00  0.62           O  
ATOM    503  CB  SER A  96     202.442 174.106 165.322  1.00  0.62           C  
ATOM    504  OG  SER A  96     203.844 174.356 165.428  1.00  0.62           O  
ATOM    505  N   GLN A  97     201.400 175.984 163.264  1.00  0.57           N  
ATOM    506  CA  GLN A  97     201.427 177.174 162.470  1.00  0.57           C  
ATOM    507  C   GLN A  97     201.242 178.350 163.382  1.00  0.57           C  
ATOM    508  O   GLN A  97     200.478 178.259 164.354  1.00  0.57           O  
ATOM    509  CB  GLN A  97     200.280 177.155 161.432  1.00  0.57           C  
ATOM    510  CG  GLN A  97     198.891 176.721 161.972  1.00  0.57           C  
ATOM    511  CD  GLN A  97     197.825 177.073 160.933  1.00  0.57           C  
ATOM    512  OE1 GLN A  97     197.980 178.005 160.178  1.00  0.57           O  
ATOM    513  NE2 GLN A  97     196.687 176.337 160.944  1.00  0.57           N  
ATOM    514  N   GLU A  98     201.925 179.467 163.088  1.00  0.52           N  
ATOM    515  CA  GLU A  98     201.738 180.787 163.669  1.00  0.52           C  
ATOM    516  C   GLU A  98     200.331 181.374 163.493  1.00  0.52           C  
ATOM    517  O   GLU A  98     199.866 181.943 164.479  1.00  0.52           O  
ATOM    518  CB  GLU A  98     202.784 181.833 163.171  1.00  0.52           C  
ATOM    519  CG  GLU A  98     204.158 181.764 163.893  1.00  0.52           C  
ATOM    520  CD  GLU A  98     205.070 180.644 163.410  1.00  0.52           C  
ATOM    521  OE1 GLU A  98     204.784 180.079 162.319  1.00  0.52           O  
ATOM    522  OE2 GLU A  98     206.054 180.329 164.134  1.00  0.52           O  
ATOM    523  N   PRO A  99     199.575 181.298 162.372  1.00  0.69           N  
ATOM    524  CA  PRO A  99     198.169 181.704 162.323  1.00  0.69           C  
ATOM    525  C   PRO A  99     197.287 180.990 163.330  1.00  0.69           C  
ATOM    526  O   PRO A  99     196.343 181.582 163.817  1.00  0.69           O  
ATOM    527  CB  PRO A  99     197.721 181.428 160.874  1.00  0.69           C  
ATOM    528  CG  PRO A  99     199.008 181.566 160.049  1.00  0.69           C  
ATOM    529  CD  PRO A  99     200.107 181.108 161.019  1.00  0.69           C  
ATOM    530  N   PHE A 100     197.630 179.718 163.653  1.00  0.55           N  
ATOM    531  CA  PHE A 100     196.987 178.957 164.699  1.00  0.55           C  
ATOM    532  C   PHE A 100     195.508 178.658 164.447  1.00  0.55           C  
ATOM    533  O   PHE A 100     194.653 178.899 165.297  1.00  0.55           O  
ATOM    534  CB  PHE A 100     197.310 179.599 166.079  1.00  0.55           C  
ATOM    535  CG  PHE A 100     196.997 178.669 167.208  1.00  0.55           C  
ATOM    536  CD1 PHE A 100     197.775 177.526 167.449  1.00  0.55           C  
ATOM    537  CD2 PHE A 100     195.871 178.914 168.001  1.00  0.55           C  
ATOM    538  CE1 PHE A 100     197.422 176.637 168.470  1.00  0.55           C  
ATOM    539  CE2 PHE A 100     195.504 178.024 169.009  1.00  0.55           C  
ATOM    540  CZ  PHE A 100     196.278 176.878 169.238  1.00  0.55           C  
ATOM    541  N   ASP A 101     195.170 178.080 163.272  1.00  0.56           N  
ATOM    542  CA  ASP A 101     193.812 177.708 162.939  1.00  0.56           C  
ATOM    543  C   ASP A 101     193.546 176.284 163.434  1.00  0.56           C  
ATOM    544  O   ASP A 101     194.119 175.339 162.881  1.00  0.56           O  
ATOM    545  CB  ASP A 101     193.550 177.749 161.410  1.00  0.56           C  
ATOM    546  CG  ASP A 101     193.566 179.177 160.904  1.00  0.56           C  
ATOM    547  OD1 ASP A 101     193.078 180.065 161.642  1.00  0.56           O  
ATOM    548  OD2 ASP A 101     193.996 179.360 159.740  1.00  0.56           O  
ATOM    549  N   PRO A 102     192.698 176.037 164.434  1.00  0.65           N  
ATOM    550  CA  PRO A 102     192.554 174.720 165.038  1.00  0.65           C  
ATOM    551  C   PRO A 102     191.569 173.899 164.211  1.00  0.65           C  
ATOM    552  O   PRO A 102     191.343 172.734 164.500  1.00  0.65           O  
ATOM    553  CB  PRO A 102     192.049 175.041 166.460  1.00  0.65           C  
ATOM    554  CG  PRO A 102     191.251 176.342 166.302  1.00  0.65           C  
ATOM    555  CD  PRO A 102     192.033 177.077 165.218  1.00  0.65           C  
ATOM    556  N   SER A 103     190.928 174.478 163.170  1.00  0.63           N  
ATOM    557  CA  SER A 103     189.950 173.782 162.334  1.00  0.63           C  
ATOM    558  C   SER A 103     190.553 172.728 161.428  1.00  0.63           C  
ATOM    559  O   SER A 103     189.910 171.752 161.053  1.00  0.63           O  
ATOM    560  CB  SER A 103     189.155 174.740 161.416  1.00  0.63           C  
ATOM    561  OG  SER A 103     188.429 175.665 162.223  1.00  0.63           O  
ATOM    562  N   GLY A 104     191.830 172.910 161.038  1.00  0.65           N  
ATOM    563  CA  GLY A 104     192.537 171.945 160.213  1.00  0.65           C  
ATOM    564  C   GLY A 104     193.059 170.750 160.978  1.00  0.65           C  
ATOM    565  O   GLY A 104     192.859 170.590 162.176  1.00  0.65           O  
ATOM    566  N   TYR A 105     193.755 169.840 160.281  1.00  0.65           N  
ATOM    567  CA  TYR A 105     194.491 168.723 160.850  1.00  0.65           C  
ATOM    568  C   TYR A 105     195.865 169.134 161.358  1.00  0.65           C  
ATOM    569  O   TYR A 105     196.329 170.250 161.121  1.00  0.65           O  
ATOM    570  CB  TYR A 105     194.692 167.617 159.777  1.00  0.65           C  
ATOM    571  CG  TYR A 105     193.427 166.847 159.557  1.00  0.65           C  
ATOM    572  CD1 TYR A 105     192.389 167.322 158.745  1.00  0.65           C  
ATOM    573  CD2 TYR A 105     193.269 165.619 160.203  1.00  0.65           C  
ATOM    574  CE1 TYR A 105     191.201 166.584 158.600  1.00  0.65           C  
ATOM    575  CE2 TYR A 105     192.094 164.879 160.058  1.00  0.65           C  
ATOM    576  CZ  TYR A 105     191.042 165.375 159.282  1.00  0.65           C  
ATOM    577  OH  TYR A 105     189.778 164.749 159.307  1.00  0.65           O  
ATOM    578  N   GLN A 106     196.563 168.217 162.052  1.00  0.66           N  
ATOM    579  CA  GLN A 106     197.940 168.360 162.434  1.00  0.66           C  
ATOM    580  C   GLN A 106     198.612 167.039 162.179  1.00  0.66           C  
ATOM    581  O   GLN A 106     197.984 165.985 162.140  1.00  0.66           O  
ATOM    582  CB  GLN A 106     198.052 168.758 163.917  1.00  0.66           C  
ATOM    583  CG  GLN A 106     197.974 170.287 164.078  1.00  0.66           C  
ATOM    584  CD  GLN A 106     197.920 170.590 165.568  1.00  0.66           C  
ATOM    585  OE1 GLN A 106     197.120 170.008 166.266  1.00  0.66           O  
ATOM    586  NE2 GLN A 106     198.802 171.491 166.065  1.00  0.66           N  
ATOM    587  N   LEU A 107     199.923 167.080 161.954  1.00  0.71           N  
ATOM    588  CA  LEU A 107     200.753 165.949 161.651  1.00  0.71           C  
ATOM    589  C   LEU A 107     201.628 165.711 162.851  1.00  0.71           C  
ATOM    590  O   LEU A 107     202.238 166.645 163.370  1.00  0.71           O  
ATOM    591  CB  LEU A 107     201.654 166.245 160.423  1.00  0.71           C  
ATOM    592  CG  LEU A 107     202.689 165.152 160.076  1.00  0.71           C  
ATOM    593  CD1 LEU A 107     202.043 163.792 159.771  1.00  0.71           C  
ATOM    594  CD2 LEU A 107     203.529 165.595 158.874  1.00  0.71           C  
ATOM    595  N   TYR A 108     201.689 164.449 163.305  1.00  0.73           N  
ATOM    596  CA  TYR A 108     202.576 163.996 164.346  1.00  0.73           C  
ATOM    597  C   TYR A 108     203.074 162.615 163.951  1.00  0.73           C  
ATOM    598  O   TYR A 108     202.310 161.774 163.467  1.00  0.73           O  
ATOM    599  CB  TYR A 108     201.859 163.918 165.722  1.00  0.73           C  
ATOM    600  CG  TYR A 108     201.771 165.286 166.337  1.00  0.73           C  
ATOM    601  CD1 TYR A 108     202.848 165.764 167.101  1.00  0.73           C  
ATOM    602  CD2 TYR A 108     200.645 166.110 166.161  1.00  0.73           C  
ATOM    603  CE1 TYR A 108     202.784 167.018 167.723  1.00  0.73           C  
ATOM    604  CE2 TYR A 108     200.593 167.380 166.757  1.00  0.73           C  
ATOM    605  CZ  TYR A 108     201.652 167.820 167.558  1.00  0.73           C  
ATOM    606  OH  TYR A 108     201.561 169.071 168.198  1.00  0.73           O  
ATOM    607  N   LEU A 109     204.372 162.320 164.130  1.00  0.77           N  
ATOM    608  CA  LEU A 109     204.938 161.033 163.763  1.00  0.77           C  
ATOM    609  C   LEU A 109     205.943 160.644 164.811  1.00  0.77           C  
ATOM    610  O   LEU A 109     206.657 161.490 165.338  1.00  0.77           O  
ATOM    611  CB  LEU A 109     205.580 161.038 162.344  1.00  0.77           C  
ATOM    612  CG  LEU A 109     206.184 159.716 161.801  1.00  0.77           C  
ATOM    613  CD1 LEU A 109     206.110 159.770 160.272  1.00  0.77           C  
ATOM    614  CD2 LEU A 109     207.652 159.467 162.220  1.00  0.77           C  
ATOM    615  N   HIS A 110     206.024 159.347 165.168  1.00  0.74           N  
ATOM    616  CA  HIS A 110     207.012 158.874 166.122  1.00  0.74           C  
ATOM    617  C   HIS A 110     207.512 157.541 165.636  1.00  0.74           C  
ATOM    618  O   HIS A 110     206.733 156.752 165.083  1.00  0.74           O  
ATOM    619  CB  HIS A 110     206.486 158.752 167.587  1.00  0.74           C  
ATOM    620  CG  HIS A 110     207.526 158.408 168.622  1.00  0.74           C  
ATOM    621  ND1 HIS A 110     207.934 157.092 168.754  1.00  0.74           N  
ATOM    622  CD2 HIS A 110     208.216 159.189 169.483  1.00  0.74           C  
ATOM    623  CE1 HIS A 110     208.866 157.111 169.677  1.00  0.74           C  
ATOM    624  NE2 HIS A 110     209.086 158.361 170.164  1.00  0.74           N  
ATOM    625  N   LYS A 111     208.820 157.284 165.792  1.00  0.71           N  
ATOM    626  CA  LYS A 111     209.405 155.991 165.535  1.00  0.71           C  
ATOM    627  C   LYS A 111     210.674 155.770 166.325  1.00  0.71           C  
ATOM    628  O   LYS A 111     211.359 156.709 166.751  1.00  0.71           O  
ATOM    629  CB  LYS A 111     209.678 155.786 164.023  1.00  0.71           C  
ATOM    630  CG  LYS A 111     210.753 156.659 163.363  1.00  0.71           C  
ATOM    631  CD  LYS A 111     212.125 155.987 163.263  1.00  0.71           C  
ATOM    632  CE  LYS A 111     213.040 156.763 162.324  1.00  0.71           C  
ATOM    633  NZ  LYS A 111     214.408 156.229 162.448  1.00  0.71           N  
ATOM    634  N   ALA A 112     211.047 154.497 166.530  1.00  0.65           N  
ATOM    635  CA  ALA A 112     212.228 154.124 167.257  1.00  0.65           C  
ATOM    636  C   ALA A 112     213.398 153.981 166.292  1.00  0.65           C  
ATOM    637  O   ALA A 112     213.281 153.560 165.145  1.00  0.65           O  
ATOM    638  CB  ALA A 112     211.942 152.856 168.089  1.00  0.65           C  
ATOM    639  N   THR A 113     214.585 154.431 166.710  1.00  0.63           N  
ATOM    640  CA  THR A 113     215.817 154.241 165.962  1.00  0.63           C  
ATOM    641  C   THR A 113     216.497 152.986 166.499  1.00  0.63           C  
ATOM    642  O   THR A 113     215.906 152.238 167.267  1.00  0.63           O  
ATOM    643  CB  THR A 113     216.690 155.500 166.007  1.00  0.63           C  
ATOM    644  OG1 THR A 113     217.798 155.434 165.122  1.00  0.63           O  
ATOM    645  CG2 THR A 113     217.194 155.783 167.429  1.00  0.63           C  
ATOM    646  N   ASN A 114     217.743 152.707 166.064  1.00  0.49           N  
ATOM    647  CA  ASN A 114     218.543 151.548 166.462  1.00  0.49           C  
ATOM    648  C   ASN A 114     217.983 150.197 166.010  1.00  0.49           C  
ATOM    649  O   ASN A 114     217.850 149.251 166.779  1.00  0.49           O  
ATOM    650  CB  ASN A 114     218.931 151.512 167.974  1.00  0.49           C  
ATOM    651  CG  ASN A 114     219.377 152.870 168.506  1.00  0.49           C  
ATOM    652  OD1 ASN A 114     218.854 153.365 169.486  1.00  0.49           O  
ATOM    653  ND2 ASN A 114     220.372 153.525 167.855  1.00  0.49           N  
ATOM    654  N   GLY A 115     217.660 150.074 164.709  1.00  0.60           N  
ATOM    655  CA  GLY A 115     217.077 148.866 164.157  1.00  0.60           C  
ATOM    656  C   GLY A 115     216.167 149.237 163.031  1.00  0.60           C  
ATOM    657  O   GLY A 115     215.321 150.109 163.172  1.00  0.60           O  
ATOM    658  N   ASN A 116     216.311 148.569 161.874  1.00  0.61           N  
ATOM    659  CA  ASN A 116     215.441 148.741 160.722  1.00  0.61           C  
ATOM    660  C   ASN A 116     214.028 148.216 160.962  1.00  0.61           C  
ATOM    661  O   ASN A 116     213.040 148.856 160.649  1.00  0.61           O  
ATOM    662  CB  ASN A 116     216.059 148.028 159.494  1.00  0.61           C  
ATOM    663  CG  ASN A 116     217.232 148.854 158.968  1.00  0.61           C  
ATOM    664  OD1 ASN A 116     217.501 149.972 159.385  1.00  0.61           O  
ATOM    665  ND2 ASN A 116     217.943 148.280 157.970  1.00  0.61           N  
ATOM    666  N   THR A 117     213.901 147.028 161.590  1.00  0.65           N  
ATOM    667  CA  THR A 117     212.623 146.415 161.946  1.00  0.65           C  
ATOM    668  C   THR A 117     211.838 147.205 162.985  1.00  0.65           C  
ATOM    669  O   THR A 117     210.620 147.284 162.939  1.00  0.65           O  
ATOM    670  CB  THR A 117     212.801 144.993 162.459  1.00  0.65           C  
ATOM    671  OG1 THR A 117     213.788 144.928 163.475  1.00  0.65           O  
ATOM    672  CG2 THR A 117     213.342 144.105 161.334  1.00  0.65           C  
ATOM    673  N   ASN A 118     212.553 147.834 163.945  1.00  0.61           N  
ATOM    674  CA  ASN A 118     211.982 148.654 164.998  1.00  0.61           C  
ATOM    675  C   ASN A 118     211.712 150.087 164.542  1.00  0.61           C  
ATOM    676  O   ASN A 118     211.099 150.866 165.262  1.00  0.61           O  
ATOM    677  CB  ASN A 118     212.934 148.724 166.228  1.00  0.61           C  
ATOM    678  CG  ASN A 118     212.858 147.429 167.034  1.00  0.61           C  
ATOM    679  OD1 ASN A 118     212.667 146.329 166.539  1.00  0.61           O  
ATOM    680  ND2 ASN A 118     213.013 147.573 168.375  1.00  0.61           N  
ATOM    681  N   ALA A 119     212.108 150.458 163.305  1.00  0.69           N  
ATOM    682  CA  ALA A 119     211.934 151.792 162.777  1.00  0.69           C  
ATOM    683  C   ALA A 119     210.591 151.959 162.094  1.00  0.69           C  
ATOM    684  O   ALA A 119     210.389 152.905 161.342  1.00  0.69           O  
ATOM    685  CB  ALA A 119     213.081 152.115 161.790  1.00  0.69           C  
ATOM    686  N   THR A 120     209.616 151.067 162.390  1.00  0.70           N  
ATOM    687  CA  THR A 120     208.235 151.180 161.930  1.00  0.70           C  
ATOM    688  C   THR A 120     207.576 152.435 162.427  1.00  0.70           C  
ATOM    689  O   THR A 120     207.173 152.554 163.587  1.00  0.70           O  
ATOM    690  CB  THR A 120     207.347 150.003 162.301  1.00  0.70           C  
ATOM    691  OG1 THR A 120     207.913 148.825 161.763  1.00  0.70           O  
ATOM    692  CG2 THR A 120     205.959 150.104 161.647  1.00  0.70           C  
ATOM    693  N   ALA A 121     207.456 153.434 161.544  1.00  0.73           N  
ATOM    694  CA  ALA A 121     207.022 154.747 161.898  1.00  0.73           C  
ATOM    695  C   ALA A 121     205.546 154.887 162.026  1.00  0.73           C  
ATOM    696  O   ALA A 121     204.772 154.588 161.118  1.00  0.73           O  
ATOM    697  CB  ALA A 121     207.528 155.802 160.896  1.00  0.73           C  
ATOM    698  N   ARG A 122     205.106 155.397 163.183  1.00  0.72           N  
ATOM    699  CA  ARG A 122     203.710 155.605 163.404  1.00  0.72           C  
ATOM    700  C   ARG A 122     203.328 157.005 162.982  1.00  0.72           C  
ATOM    701  O   ARG A 122     203.753 157.979 163.588  1.00  0.72           O  
ATOM    702  CB  ARG A 122     203.344 155.306 164.881  1.00  0.72           C  
ATOM    703  CG  ARG A 122     201.844 155.021 165.088  1.00  0.72           C  
ATOM    704  CD  ARG A 122     201.321 153.914 164.152  1.00  0.72           C  
ATOM    705  NE  ARG A 122     199.876 153.678 164.417  1.00  0.72           N  
ATOM    706  CZ  ARG A 122     198.910 154.461 163.924  1.00  0.72           C  
ATOM    707  NH1 ARG A 122     199.173 155.591 163.286  1.00  0.72           N  
ATOM    708  NH2 ARG A 122     197.640 154.102 164.064  1.00  0.72           N  
ATOM    709  N   LEU A 123     202.502 157.146 161.928  1.00  0.75           N  
ATOM    710  CA  LEU A 123     202.258 158.399 161.253  1.00  0.75           C  
ATOM    711  C   LEU A 123     200.802 158.790 161.440  1.00  0.75           C  
ATOM    712  O   LEU A 123     199.893 157.967 161.284  1.00  0.75           O  
ATOM    713  CB  LEU A 123     202.649 158.186 159.766  1.00  0.75           C  
ATOM    714  CG  LEU A 123     202.467 159.395 158.824  1.00  0.75           C  
ATOM    715  CD1 LEU A 123     203.513 159.404 157.691  1.00  0.75           C  
ATOM    716  CD2 LEU A 123     201.078 159.412 158.167  1.00  0.75           C  
ATOM    717  N   ARG A 124     200.555 160.043 161.880  1.00  0.71           N  
ATOM    718  CA  ARG A 124     199.237 160.511 162.244  1.00  0.71           C  
ATOM    719  C   ARG A 124     198.952 161.885 161.686  1.00  0.71           C  
ATOM    720  O   ARG A 124     199.539 162.865 162.142  1.00  0.71           O  
ATOM    721  CB  ARG A 124     199.092 160.624 163.787  1.00  0.71           C  
ATOM    722  CG  ARG A 124     199.145 159.262 164.510  1.00  0.71           C  
ATOM    723  CD  ARG A 124     200.510 158.739 164.980  1.00  0.71           C  
ATOM    724  NE  ARG A 124     201.061 159.720 165.968  1.00  0.71           N  
ATOM    725  CZ  ARG A 124     202.299 159.656 166.480  1.00  0.71           C  
ATOM    726  NH1 ARG A 124     203.121 158.679 166.147  1.00  0.71           N  
ATOM    727  NH2 ARG A 124     202.785 160.643 167.233  1.00  0.71           N  
ATOM    728  N   ILE A 125     197.994 162.002 160.743  1.00  0.72           N  
ATOM    729  CA  ILE A 125     197.406 163.278 160.353  1.00  0.72           C  
ATOM    730  C   ILE A 125     196.067 163.301 161.056  1.00  0.72           C  
ATOM    731  O   ILE A 125     195.052 162.801 160.551  1.00  0.72           O  
ATOM    732  CB  ILE A 125     197.277 163.567 158.842  1.00  0.72           C  
ATOM    733  CG1 ILE A 125     198.674 163.607 158.169  1.00  0.72           C  
ATOM    734  CG2 ILE A 125     196.534 164.909 158.589  1.00  0.72           C  
ATOM    735  CD1 ILE A 125     199.375 162.266 157.877  1.00  0.72           C  
ATOM    736  N   CYS A 126     196.041 163.871 162.274  1.00  0.70           N  
ATOM    737  CA  CYS A 126     194.897 163.860 163.166  1.00  0.70           C  
ATOM    738  C   CYS A 126     194.781 165.237 163.792  1.00  0.70           C  
ATOM    739  O   CYS A 126     195.719 166.025 163.755  1.00  0.70           O  
ATOM    740  CB  CYS A 126     195.015 162.854 164.359  1.00  0.70           C  
ATOM    741  SG  CYS A 126     195.309 161.099 163.971  1.00  0.70           S  
ATOM    742  N   GLN A 127     193.643 165.596 164.416  1.00  0.60           N  
ATOM    743  CA  GLN A 127     193.620 166.786 165.257  1.00  0.60           C  
ATOM    744  C   GLN A 127     194.089 166.395 166.640  1.00  0.60           C  
ATOM    745  O   GLN A 127     193.346 165.818 167.430  1.00  0.60           O  
ATOM    746  CB  GLN A 127     192.210 167.406 165.348  1.00  0.60           C  
ATOM    747  CG  GLN A 127     192.016 168.566 164.357  1.00  0.60           C  
ATOM    748  CD  GLN A 127     190.548 168.988 164.300  1.00  0.60           C  
ATOM    749  OE1 GLN A 127     189.637 168.277 164.700  1.00  0.60           O  
ATOM    750  NE2 GLN A 127     190.308 170.154 163.663  1.00  0.60           N  
ATOM    751  N   PHE A 128     195.363 166.679 166.962  1.00  0.54           N  
ATOM    752  CA  PHE A 128     195.903 166.400 168.270  1.00  0.54           C  
ATOM    753  C   PHE A 128     195.616 167.626 169.149  1.00  0.54           C  
ATOM    754  O   PHE A 128     195.957 168.714 168.706  1.00  0.54           O  
ATOM    755  CB  PHE A 128     197.436 166.152 168.178  1.00  0.54           C  
ATOM    756  CG  PHE A 128     198.005 165.663 169.489  1.00  0.54           C  
ATOM    757  CD1 PHE A 128     197.505 164.512 170.125  1.00  0.54           C  
ATOM    758  CD2 PHE A 128     199.052 166.365 170.102  1.00  0.54           C  
ATOM    759  CE1 PHE A 128     198.020 164.094 171.360  1.00  0.54           C  
ATOM    760  CE2 PHE A 128     199.541 165.981 171.357  1.00  0.54           C  
ATOM    761  CZ  PHE A 128     199.027 164.839 171.985  1.00  0.54           C  
ATOM    762  N   PRO A 129     195.028 167.574 170.351  1.00  0.52           N  
ATOM    763  CA  PRO A 129     194.684 168.752 171.138  1.00  0.52           C  
ATOM    764  C   PRO A 129     195.853 169.604 171.578  1.00  0.52           C  
ATOM    765  O   PRO A 129     195.618 170.751 171.900  1.00  0.52           O  
ATOM    766  CB  PRO A 129     194.001 168.198 172.398  1.00  0.52           C  
ATOM    767  CG  PRO A 129     193.453 166.840 171.975  1.00  0.52           C  
ATOM    768  CD  PRO A 129     194.445 166.365 170.911  1.00  0.52           C  
ATOM    769  N   SER A 130     197.057 168.971 171.704  1.00  0.47           N  
ATOM    770  CA  SER A 130     198.348 169.581 172.022  1.00  0.47           C  
ATOM    771  C   SER A 130     198.292 170.630 173.099  1.00  0.47           C  
ATOM    772  O   SER A 130     197.633 170.463 174.125  1.00  0.47           O  
ATOM    773  CB  SER A 130     199.173 170.047 170.767  1.00  0.47           C  
ATOM    774  OG  SER A 130     198.575 171.151 170.097  1.00  0.47           O  
ATOM    775  N   ILE A 131     199.038 171.714 172.890  1.00  0.48           N  
ATOM    776  CA  ILE A 131     199.055 172.866 173.722  1.00  0.48           C  
ATOM    777  C   ILE A 131     199.041 174.000 172.722  1.00  0.48           C  
ATOM    778  O   ILE A 131     199.591 173.883 171.625  1.00  0.48           O  
ATOM    779  CB  ILE A 131     200.264 172.910 174.653  1.00  0.48           C  
ATOM    780  CG1 ILE A 131     200.256 171.716 175.637  1.00  0.48           C  
ATOM    781  CG2 ILE A 131     200.215 174.206 175.483  1.00  0.48           C  
ATOM    782  CD1 ILE A 131     201.060 170.476 175.199  1.00  0.48           C  
ATOM    783  N   LYS A 132     198.369 175.120 173.061  1.00  0.47           N  
ATOM    784  CA  LYS A 132     198.292 176.354 172.279  1.00  0.47           C  
ATOM    785  C   LYS A 132     199.650 177.019 172.050  1.00  0.47           C  
ATOM    786  O   LYS A 132     199.888 177.729 171.088  1.00  0.47           O  
ATOM    787  CB  LYS A 132     197.347 177.415 172.940  1.00  0.47           C  
ATOM    788  CG  LYS A 132     196.109 176.838 173.644  1.00  0.47           C  
ATOM    789  CD  LYS A 132     195.191 176.006 172.744  1.00  0.47           C  
ATOM    790  CE  LYS A 132     194.099 176.854 172.105  1.00  0.47           C  
ATOM    791  NZ  LYS A 132     193.380 176.051 171.142  1.00  0.47           N  
ATOM    792  N   THR A 133     200.555 176.780 173.010  1.00  0.51           N  
ATOM    793  CA  THR A 133     201.928 177.221 173.083  1.00  0.51           C  
ATOM    794  C   THR A 133     202.817 175.984 173.019  1.00  0.51           C  
ATOM    795  O   THR A 133     202.365 174.858 172.848  1.00  0.51           O  
ATOM    796  CB  THR A 133     202.201 177.948 174.407  1.00  0.51           C  
ATOM    797  OG1 THR A 133     201.824 177.133 175.509  1.00  0.51           O  
ATOM    798  CG2 THR A 133     201.298 179.181 174.511  1.00  0.51           C  
ATOM    799  N   LEU A 134     204.146 176.155 173.131  1.00  0.49           N  
ATOM    800  CA  LEU A 134     205.080 175.055 173.093  1.00  0.49           C  
ATOM    801  C   LEU A 134     205.346 174.528 174.501  1.00  0.49           C  
ATOM    802  O   LEU A 134     205.758 175.268 175.391  1.00  0.49           O  
ATOM    803  CB  LEU A 134     206.375 175.567 172.417  1.00  0.49           C  
ATOM    804  CG  LEU A 134     207.432 174.492 172.096  1.00  0.49           C  
ATOM    805  CD1 LEU A 134     208.256 174.911 170.868  1.00  0.49           C  
ATOM    806  CD2 LEU A 134     208.395 174.235 173.267  1.00  0.49           C  
ATOM    807  N   GLY A 135     205.123 173.211 174.721  1.00  0.47           N  
ATOM    808  CA  GLY A 135     205.322 172.538 176.002  1.00  0.47           C  
ATOM    809  C   GLY A 135     204.055 172.513 176.839  1.00  0.47           C  
ATOM    810  O   GLY A 135     203.132 173.252 176.522  1.00  0.47           O  
ATOM    811  N   PRO A 136     203.915 171.717 177.901  1.00  0.44           N  
ATOM    812  CA  PRO A 136     202.680 171.639 178.690  1.00  0.44           C  
ATOM    813  C   PRO A 136     202.464 172.870 179.586  1.00  0.44           C  
ATOM    814  O   PRO A 136     202.698 172.795 180.792  1.00  0.44           O  
ATOM    815  CB  PRO A 136     202.820 170.325 179.503  1.00  0.44           C  
ATOM    816  CG  PRO A 136     203.951 169.547 178.816  1.00  0.44           C  
ATOM    817  CD  PRO A 136     204.843 170.648 178.243  1.00  0.44           C  
ATOM    818  N   THR A 137     202.048 174.029 179.029  1.00  0.39           N  
ATOM    819  CA  THR A 137     201.927 175.288 179.777  1.00  0.39           C  
ATOM    820  C   THR A 137     200.616 176.017 179.550  1.00  0.39           C  
ATOM    821  O   THR A 137     200.280 176.943 180.278  1.00  0.39           O  
ATOM    822  CB  THR A 137     203.041 176.292 179.452  1.00  0.39           C  
ATOM    823  OG1 THR A 137     203.105 176.661 178.082  1.00  0.39           O  
ATOM    824  CG2 THR A 137     204.408 175.672 179.768  1.00  0.39           C  
ATOM    825  N   ALA A 138     199.823 175.604 178.544  1.00  0.51           N  
ATOM    826  CA  ALA A 138     198.586 176.261 178.194  1.00  0.51           C  
ATOM    827  C   ALA A 138     197.509 175.219 177.962  1.00  0.51           C  
ATOM    828  O   ALA A 138     197.700 174.026 178.159  1.00  0.51           O  
ATOM    829  CB  ALA A 138     198.770 177.188 176.962  1.00  0.51           C  
ATOM    830  N   ASN A 139     196.306 175.704 177.591  1.00  0.58           N  
ATOM    831  CA  ASN A 139     195.148 174.906 177.240  1.00  0.58           C  
ATOM    832  C   ASN A 139     195.334 174.076 175.964  1.00  0.58           C  
ATOM    833  O   ASN A 139     196.389 174.092 175.326  1.00  0.58           O  
ATOM    834  CB  ASN A 139     193.886 175.830 177.151  1.00  0.58           C  
ATOM    835  CG  ASN A 139     192.634 175.072 177.595  1.00  0.58           C  
ATOM    836  OD1 ASN A 139     192.707 173.935 178.020  1.00  0.58           O  
ATOM    837  ND2 ASN A 139     191.449 175.724 177.495  1.00  0.58           N  
ATOM    838  N   ASN A 140     194.288 173.356 175.541  1.00  0.56           N  
ATOM    839  CA  ASN A 140     194.252 172.550 174.345  1.00  0.56           C  
ATOM    840  C   ASN A 140     193.253 173.058 173.305  1.00  0.56           C  
ATOM    841  O   ASN A 140     192.602 174.109 173.441  1.00  0.56           O  
ATOM    842  CB  ASN A 140     193.956 171.078 174.738  1.00  0.56           C  
ATOM    843  CG  ASN A 140     192.640 170.908 175.503  1.00  0.56           C  
ATOM    844  OD1 ASN A 140     191.883 171.824 175.774  1.00  0.56           O  
ATOM    845  ND2 ASN A 140     192.348 169.633 175.868  1.00  0.56           N  
ATOM    846  N   ASP A 141     193.165 172.379 172.159  1.00  0.55           N  
ATOM    847  CA  ASP A 141     192.214 172.703 171.124  1.00  0.55           C  
ATOM    848  C   ASP A 141     190.792 172.252 171.440  1.00  0.55           C  
ATOM    849  O   ASP A 141     190.501 171.089 171.701  1.00  0.55           O  
ATOM    850  CB  ASP A 141     192.718 172.234 169.749  1.00  0.55           C  
ATOM    851  CG  ASP A 141     193.958 173.006 169.355  1.00  0.55           C  
ATOM    852  OD1 ASP A 141     194.196 174.105 169.898  1.00  0.55           O  
ATOM    853  OD2 ASP A 141     194.677 172.581 168.442  1.00  0.55           O  
ATOM    854  N   VAL A 142     189.850 173.220 171.433  1.00  0.42           N  
ATOM    855  CA  VAL A 142     188.473 172.995 171.816  1.00  0.42           C  
ATOM    856  C   VAL A 142     187.585 172.798 170.594  1.00  0.42           C  
ATOM    857  O   VAL A 142     186.373 172.691 170.700  1.00  0.42           O  
ATOM    858  CB  VAL A 142     187.935 174.150 172.668  1.00  0.42           C  
ATOM    859  CG1 VAL A 142     188.683 174.159 174.024  1.00  0.42           C  
ATOM    860  CG2 VAL A 142     188.031 175.524 171.952  1.00  0.42           C  
ATOM    861  N   THR A 143     188.177 172.732 169.379  1.00  0.43           N  
ATOM    862  CA  THR A 143     187.430 172.653 168.127  1.00  0.43           C  
ATOM    863  C   THR A 143     187.506 171.238 167.569  1.00  0.43           C  
ATOM    864  O   THR A 143     186.999 170.937 166.491  1.00  0.43           O  
ATOM    865  CB  THR A 143     187.924 173.660 167.082  1.00  0.43           C  
ATOM    866  OG1 THR A 143     189.245 173.385 166.673  1.00  0.43           O  
ATOM    867  CG2 THR A 143     188.003 175.068 167.694  1.00  0.43           C  
ATOM    868  N   THR A 144     188.128 170.319 168.340  1.00  0.46           N  
ATOM    869  CA  THR A 144     188.391 168.941 167.949  1.00  0.46           C  
ATOM    870  C   THR A 144     187.193 168.085 168.258  1.00  0.46           C  
ATOM    871  O   THR A 144     187.067 167.532 169.348  1.00  0.46           O  
ATOM    872  CB  THR A 144     189.615 168.343 168.639  1.00  0.46           C  
ATOM    873  OG1 THR A 144     190.738 169.134 168.289  1.00  0.46           O  
ATOM    874  CG2 THR A 144     189.909 166.915 168.144  1.00  0.46           C  
ATOM    875  N   GLY A 145     186.249 167.974 167.298  1.00  0.50           N  
ATOM    876  CA  GLY A 145     185.042 167.170 167.485  1.00  0.50           C  
ATOM    877  C   GLY A 145     185.133 165.813 166.844  1.00  0.50           C  
ATOM    878  O   GLY A 145     184.775 164.798 167.424  1.00  0.50           O  
ATOM    879  N   ARG A 146     185.634 165.771 165.596  1.00  0.49           N  
ATOM    880  CA  ARG A 146     185.949 164.546 164.888  1.00  0.49           C  
ATOM    881  C   ARG A 146     187.326 164.026 165.268  1.00  0.49           C  
ATOM    882  O   ARG A 146     188.194 164.765 165.726  1.00  0.49           O  
ATOM    883  CB  ARG A 146     185.820 164.736 163.345  1.00  0.49           C  
ATOM    884  CG  ARG A 146     186.599 165.930 162.740  1.00  0.49           C  
ATOM    885  CD  ARG A 146     188.075 165.636 162.491  1.00  0.49           C  
ATOM    886  NE  ARG A 146     188.658 166.856 161.863  1.00  0.49           N  
ATOM    887  CZ  ARG A 146     189.975 167.054 161.801  1.00  0.49           C  
ATOM    888  NH1 ARG A 146     190.798 166.197 162.400  1.00  0.49           N  
ATOM    889  NH2 ARG A 146     190.466 168.139 161.211  1.00  0.49           N  
ATOM    890  N   ASN A 147     187.576 162.717 165.074  1.00  0.54           N  
ATOM    891  CA  ASN A 147     188.746 162.082 165.655  1.00  0.54           C  
ATOM    892  C   ASN A 147     190.032 162.311 164.838  1.00  0.54           C  
ATOM    893  O   ASN A 147     190.982 162.969 165.244  1.00  0.54           O  
ATOM    894  CB  ASN A 147     188.496 160.542 165.793  1.00  0.54           C  
ATOM    895  CG  ASN A 147     187.076 160.258 166.303  1.00  0.54           C  
ATOM    896  OD1 ASN A 147     186.663 160.723 167.343  1.00  0.54           O  
ATOM    897  ND2 ASN A 147     186.286 159.476 165.518  1.00  0.54           N  
ATOM    898  N   CYS A 148     190.084 161.765 163.606  1.00  0.71           N  
ATOM    899  CA  CYS A 148     191.295 161.740 162.823  1.00  0.71           C  
ATOM    900  C   CYS A 148     190.889 161.383 161.404  1.00  0.71           C  
ATOM    901  O   CYS A 148     189.722 161.077 161.167  1.00  0.71           O  
ATOM    902  CB  CYS A 148     192.325 160.733 163.440  1.00  0.71           C  
ATOM    903  SG  CYS A 148     193.927 160.628 162.581  1.00  0.71           S  
ATOM    904  N   LEU A 149     191.827 161.459 160.438  1.00  0.66           N  
ATOM    905  CA  LEU A 149     191.686 160.948 159.097  1.00  0.66           C  
ATOM    906  C   LEU A 149     192.814 159.964 158.814  1.00  0.66           C  
ATOM    907  O   LEU A 149     192.578 158.837 158.401  1.00  0.66           O  
ATOM    908  CB  LEU A 149     191.777 162.109 158.079  1.00  0.66           C  
ATOM    909  CG  LEU A 149     191.575 161.718 156.604  1.00  0.66           C  
ATOM    910  CD1 LEU A 149     190.194 161.079 156.371  1.00  0.66           C  
ATOM    911  CD2 LEU A 149     191.792 162.946 155.702  1.00  0.66           C  
ATOM    912  N   PHE A 150     194.104 160.316 159.065  1.00  0.69           N  
ATOM    913  CA  PHE A 150     195.172 159.407 158.683  1.00  0.69           C  
ATOM    914  C   PHE A 150     195.875 158.864 159.886  1.00  0.69           C  
ATOM    915  O   PHE A 150     196.526 159.584 160.624  1.00  0.69           O  
ATOM    916  CB  PHE A 150     196.233 160.030 157.730  1.00  0.69           C  
ATOM    917  CG  PHE A 150     195.685 160.461 156.368  1.00  0.69           C  
ATOM    918  CD1 PHE A 150     194.548 159.882 155.760  1.00  0.69           C  
ATOM    919  CD2 PHE A 150     196.332 161.484 155.652  1.00  0.69           C  
ATOM    920  CE1 PHE A 150     194.103 160.281 154.491  1.00  0.69           C  
ATOM    921  CE2 PHE A 150     195.891 161.888 154.389  1.00  0.69           C  
ATOM    922  CZ  PHE A 150     194.789 161.274 153.793  1.00  0.69           C  
ATOM    923  N   ASN A 151     195.775 157.537 160.085  1.00  0.80           N  
ATOM    924  CA  ASN A 151     196.385 156.905 161.210  1.00  0.80           C  
ATOM    925  C   ASN A 151     197.039 155.622 160.711  1.00  0.80           C  
ATOM    926  O   ASN A 151     196.384 154.588 160.676  1.00  0.80           O  
ATOM    927  CB  ASN A 151     195.205 156.626 162.207  1.00  0.80           C  
ATOM    928  CG  ASN A 151     195.711 156.737 163.628  1.00  0.80           C  
ATOM    929  OD1 ASN A 151     196.890 156.993 163.823  1.00  0.80           O  
ATOM    930  ND2 ASN A 151     194.858 156.475 164.645  1.00  0.80           N  
ATOM    931  N   LYS A 152     198.323 155.637 160.284  1.00  0.75           N  
ATOM    932  CA  LYS A 152     198.946 154.484 159.640  1.00  0.75           C  
ATOM    933  C   LYS A 152     200.333 154.235 160.186  1.00  0.75           C  
ATOM    934  O   LYS A 152     200.924 155.092 160.851  1.00  0.75           O  
ATOM    935  CB  LYS A 152     199.071 154.670 158.098  1.00  0.75           C  
ATOM    936  CG  LYS A 152     197.883 154.086 157.309  1.00  0.75           C  
ATOM    937  CD  LYS A 152     196.645 154.990 157.170  1.00  0.75           C  
ATOM    938  CE  LYS A 152     196.883 156.197 156.259  1.00  0.75           C  
ATOM    939  NZ  LYS A 152     195.640 156.983 156.142  1.00  0.75           N  
ATOM    940  N   ALA A 153     200.889 153.041 159.919  1.00  0.74           N  
ATOM    941  CA  ALA A 153     202.246 152.687 160.248  1.00  0.74           C  
ATOM    942  C   ALA A 153     202.988 152.446 158.950  1.00  0.74           C  
ATOM    943  O   ALA A 153     202.516 151.717 158.080  1.00  0.74           O  
ATOM    944  CB  ALA A 153     202.296 151.416 161.123  1.00  0.74           C  
ATOM    945  N   ILE A 154     204.150 153.091 158.772  1.00  0.66           N  
ATOM    946  CA  ILE A 154     204.926 153.018 157.551  1.00  0.66           C  
ATOM    947  C   ILE A 154     206.300 152.548 157.985  1.00  0.66           C  
ATOM    948  O   ILE A 154     206.873 153.194 158.861  1.00  0.66           O  
ATOM    949  CB  ILE A 154     205.009 154.361 156.820  1.00  0.66           C  
ATOM    950  CG1 ILE A 154     203.614 154.763 156.271  1.00  0.66           C  
ATOM    951  CG2 ILE A 154     206.039 154.295 155.664  1.00  0.66           C  
ATOM    952  CD1 ILE A 154     202.764 155.608 157.230  1.00  0.66           C  
ATOM    953  N   PRO A 155     206.880 151.451 157.500  1.00  0.69           N  
ATOM    954  CA  PRO A 155     208.256 151.084 157.816  1.00  0.69           C  
ATOM    955  C   PRO A 155     209.277 152.146 157.429  1.00  0.69           C  
ATOM    956  O   PRO A 155     208.989 153.030 156.625  1.00  0.69           O  
ATOM    957  CB  PRO A 155     208.443 149.729 157.109  1.00  0.69           C  
ATOM    958  CG  PRO A 155     207.498 149.789 155.903  1.00  0.69           C  
ATOM    959  CD  PRO A 155     206.332 150.640 156.411  1.00  0.69           C  
ATOM    960  N   ALA A 156     210.468 152.114 158.034  1.00  0.68           N  
ATOM    961  CA  ALA A 156     211.538 152.989 157.653  1.00  0.68           C  
ATOM    962  C   ALA A 156     212.816 152.233 157.914  1.00  0.68           C  
ATOM    963  O   ALA A 156     212.820 151.210 158.595  1.00  0.68           O  
ATOM    964  CB  ALA A 156     211.494 154.306 158.473  1.00  0.68           C  
ATOM    965  N   HIS A 157     213.948 152.714 157.385  1.00  0.59           N  
ATOM    966  CA  HIS A 157     215.236 152.087 157.593  1.00  0.59           C  
ATOM    967  C   HIS A 157     216.219 153.155 157.984  1.00  0.59           C  
ATOM    968  O   HIS A 157     216.064 154.318 157.604  1.00  0.59           O  
ATOM    969  CB  HIS A 157     215.739 151.406 156.302  1.00  0.59           C  
ATOM    970  CG  HIS A 157     214.884 150.253 155.900  1.00  0.59           C  
ATOM    971  ND1 HIS A 157     215.232 148.986 156.346  1.00  0.59           N  
ATOM    972  CD2 HIS A 157     213.738 150.203 155.189  1.00  0.59           C  
ATOM    973  CE1 HIS A 157     214.280 148.205 155.898  1.00  0.59           C  
ATOM    974  NE2 HIS A 157     213.343 148.881 155.183  1.00  0.59           N  
ATOM    975  N   MET A 158     217.260 152.814 158.764  1.00  0.57           N  
ATOM    976  CA  MET A 158     218.206 153.796 159.260  1.00  0.57           C  
ATOM    977  C   MET A 158     219.571 153.540 158.648  1.00  0.57           C  
ATOM    978  O   MET A 158     220.049 152.409 158.605  1.00  0.57           O  
ATOM    979  CB  MET A 158     218.274 153.755 160.816  1.00  0.57           C  
ATOM    980  CG  MET A 158     218.884 155.012 161.482  1.00  0.57           C  
ATOM    981  SD  MET A 158     218.077 156.590 161.044  1.00  0.57           S  
ATOM    982  CE  MET A 158     219.620 157.438 160.580  1.00  0.57           C  
ATOM    983  N   SER A 159     220.246 154.576 158.119  1.00  0.62           N  
ATOM    984  CA  SER A 159     221.562 154.407 157.531  1.00  0.62           C  
ATOM    985  C   SER A 159     222.187 155.771 157.539  1.00  0.62           C  
ATOM    986  O   SER A 159     221.466 156.758 157.655  1.00  0.62           O  
ATOM    987  CB  SER A 159     221.510 153.904 156.053  1.00  0.62           C  
ATOM    988  OG  SER A 159     222.800 153.702 155.471  1.00  0.62           O  
ATOM    989  N   GLU A 160     223.517 155.886 157.400  1.00  0.58           N  
ATOM    990  CA  GLU A 160     224.273 157.124 157.436  1.00  0.58           C  
ATOM    991  C   GLU A 160     223.903 158.098 156.320  1.00  0.58           C  
ATOM    992  O   GLU A 160     223.796 159.298 156.491  1.00  0.58           O  
ATOM    993  CB  GLU A 160     225.769 156.778 157.278  1.00  0.58           C  
ATOM    994  CG  GLU A 160     226.290 155.710 158.275  1.00  0.58           C  
ATOM    995  CD  GLU A 160     227.674 155.192 157.888  1.00  0.58           C  
ATOM    996  OE1 GLU A 160     228.082 155.391 156.714  1.00  0.58           O  
ATOM    997  OE2 GLU A 160     228.307 154.564 158.772  1.00  0.58           O  
ATOM    998  N   HIS A 161     223.689 157.530 155.112  1.00  0.62           N  
ATOM    999  CA  HIS A 161     223.329 158.268 153.921  1.00  0.62           C  
ATOM   1000  C   HIS A 161     221.840 158.171 153.608  1.00  0.62           C  
ATOM   1001  O   HIS A 161     221.423 158.547 152.516  1.00  0.62           O  
ATOM   1002  CB  HIS A 161     224.058 157.666 152.694  1.00  0.62           C  
ATOM   1003  CG  HIS A 161     225.533 157.913 152.663  1.00  0.62           C  
ATOM   1004  ND1 HIS A 161     226.013 159.009 151.955  1.00  0.62           N  
ATOM   1005  CD2 HIS A 161     226.540 157.306 153.321  1.00  0.62           C  
ATOM   1006  CE1 HIS A 161     227.300 159.048 152.232  1.00  0.62           C  
ATOM   1007  NE2 HIS A 161     227.681 158.031 153.048  1.00  0.62           N  
ATOM   1008  N   SER A 162     221.009 157.637 154.531  1.00  0.69           N  
ATOM   1009  CA  SER A 162     219.560 157.549 154.350  1.00  0.69           C  
ATOM   1010  C   SER A 162     218.924 158.404 155.416  1.00  0.69           C  
ATOM   1011  O   SER A 162     219.221 158.276 156.597  1.00  0.69           O  
ATOM   1012  CB  SER A 162     218.967 156.114 154.483  1.00  0.69           C  
ATOM   1013  OG  SER A 162     217.592 156.043 154.101  1.00  0.69           O  
ATOM   1014  N   VAL A 163     218.029 159.312 155.003  1.00  0.71           N  
ATOM   1015  CA  VAL A 163     217.393 160.281 155.862  1.00  0.71           C  
ATOM   1016  C   VAL A 163     215.910 160.132 155.664  1.00  0.71           C  
ATOM   1017  O   VAL A 163     215.459 159.647 154.611  1.00  0.71           O  
ATOM   1018  CB  VAL A 163     217.802 161.734 155.554  1.00  0.71           C  
ATOM   1019  CG1 VAL A 163     219.343 161.826 155.556  1.00  0.71           C  
ATOM   1020  CG2 VAL A 163     217.230 162.272 154.214  1.00  0.71           C  
ATOM   1021  N   VAL A 164     215.123 160.559 156.661  1.00  0.76           N  
ATOM   1022  CA  VAL A 164     213.675 160.493 156.670  1.00  0.76           C  
ATOM   1023  C   VAL A 164     213.169 161.910 156.646  1.00  0.76           C  
ATOM   1024  O   VAL A 164     213.690 162.774 157.360  1.00  0.76           O  
ATOM   1025  CB  VAL A 164     213.116 159.733 157.881  1.00  0.76           C  
ATOM   1026  CG1 VAL A 164     213.371 158.231 157.650  1.00  0.76           C  
ATOM   1027  CG2 VAL A 164     213.735 160.211 159.218  1.00  0.76           C  
ATOM   1028  N   GLY A 165     212.195 162.222 155.772  1.00  0.82           N  
ATOM   1029  CA  GLY A 165     211.742 163.593 155.593  1.00  0.82           C  
ATOM   1030  C   GLY A 165     210.277 163.759 155.368  1.00  0.82           C  
ATOM   1031  O   GLY A 165     209.580 162.841 154.929  1.00  0.82           O  
ATOM   1032  N   ILE A 166     209.783 164.979 155.605  1.00  0.80           N  
ATOM   1033  CA  ILE A 166     208.424 165.373 155.289  1.00  0.80           C  
ATOM   1034  C   ILE A 166     208.476 166.729 154.638  1.00  0.80           C  
ATOM   1035  O   ILE A 166     209.317 167.569 154.986  1.00  0.80           O  
ATOM   1036  CB  ILE A 166     207.486 165.410 156.515  1.00  0.80           C  
ATOM   1037  CG1 ILE A 166     205.990 165.534 156.154  1.00  0.80           C  
ATOM   1038  CG2 ILE A 166     207.870 166.524 157.513  1.00  0.80           C  
ATOM   1039  CD1 ILE A 166     205.457 164.271 155.482  1.00  0.80           C  
ATOM   1040  N   THR A 167     207.604 166.983 153.658  1.00  0.82           N  
ATOM   1041  CA  THR A 167     207.548 168.229 152.926  1.00  0.82           C  
ATOM   1042  C   THR A 167     206.088 168.548 152.678  1.00  0.82           C  
ATOM   1043  O   THR A 167     205.274 167.660 152.410  1.00  0.82           O  
ATOM   1044  CB  THR A 167     208.281 168.147 151.576  1.00  0.82           C  
ATOM   1045  OG1 THR A 167     208.193 166.851 151.034  1.00  0.82           O  
ATOM   1046  CG2 THR A 167     209.794 168.284 151.708  1.00  0.82           C  
ATOM   1047  N   TRP A 168     205.697 169.829 152.809  1.00  0.74           N  
ATOM   1048  CA  TRP A 168     204.338 170.304 152.627  1.00  0.74           C  
ATOM   1049  C   TRP A 168     204.342 171.403 151.592  1.00  0.74           C  
ATOM   1050  O   TRP A 168     205.264 172.221 151.545  1.00  0.74           O  
ATOM   1051  CB  TRP A 168     203.712 170.816 153.974  1.00  0.74           C  
ATOM   1052  CG  TRP A 168     204.573 171.785 154.806  1.00  0.74           C  
ATOM   1053  CD1 TRP A 168     205.550 171.483 155.718  1.00  0.74           C  
ATOM   1054  CD2 TRP A 168     204.573 173.228 154.693  1.00  0.74           C  
ATOM   1055  NE1 TRP A 168     206.146 172.636 156.189  1.00  0.74           N  
ATOM   1056  CE2 TRP A 168     205.559 173.715 155.570  1.00  0.74           C  
ATOM   1057  CE3 TRP A 168     203.838 174.103 153.892  1.00  0.74           C  
ATOM   1058  CZ2 TRP A 168     205.850 175.075 155.648  1.00  0.74           C  
ATOM   1059  CZ3 TRP A 168     204.119 175.477 153.980  1.00  0.74           C  
ATOM   1060  CH2 TRP A 168     205.125 175.956 154.832  1.00  0.74           C  
ATOM   1061  N   ASP A 169     203.321 171.452 150.723  1.00  0.72           N  
ATOM   1062  CA  ASP A 169     203.212 172.499 149.745  1.00  0.72           C  
ATOM   1063  C   ASP A 169     201.772 172.679 149.277  1.00  0.72           C  
ATOM   1064  O   ASP A 169     201.242 171.936 148.456  1.00  0.72           O  
ATOM   1065  CB  ASP A 169     204.197 172.292 148.545  1.00  0.72           C  
ATOM   1066  CG  ASP A 169     204.226 170.945 147.812  1.00  0.72           C  
ATOM   1067  OD1 ASP A 169     203.702 169.908 148.282  1.00  0.72           O  
ATOM   1068  OD2 ASP A 169     204.863 170.961 146.724  1.00  0.72           O  
ATOM   1069  N   ASN A 170     201.073 173.728 149.778  1.00  0.70           N  
ATOM   1070  CA  ASN A 170     199.671 173.965 149.448  1.00  0.70           C  
ATOM   1071  C   ASN A 170     198.754 172.800 149.859  1.00  0.70           C  
ATOM   1072  O   ASN A 170     198.677 172.465 151.032  1.00  0.70           O  
ATOM   1073  CB  ASN A 170     199.494 174.393 147.957  1.00  0.70           C  
ATOM   1074  CG  ASN A 170     200.291 175.674 147.742  1.00  0.70           C  
ATOM   1075  OD1 ASN A 170     200.217 176.603 148.533  1.00  0.70           O  
ATOM   1076  ND2 ASN A 170     201.082 175.745 146.642  1.00  0.70           N  
ATOM   1077  N   ASP A 171     198.018 172.175 148.906  1.00  0.66           N  
ATOM   1078  CA  ASP A 171     197.183 171.020 149.194  1.00  0.66           C  
ATOM   1079  C   ASP A 171     197.960 169.712 149.284  1.00  0.66           C  
ATOM   1080  O   ASP A 171     197.477 168.719 149.817  1.00  0.66           O  
ATOM   1081  CB  ASP A 171     196.122 170.815 148.085  1.00  0.66           C  
ATOM   1082  CG  ASP A 171     195.399 172.119 147.835  1.00  0.66           C  
ATOM   1083  OD1 ASP A 171     195.015 172.794 148.824  1.00  0.66           O  
ATOM   1084  OD2 ASP A 171     195.271 172.480 146.639  1.00  0.66           O  
ATOM   1085  N   ARG A 172     199.186 169.673 148.728  1.00  0.70           N  
ATOM   1086  CA  ARG A 172     200.011 168.496 148.704  1.00  0.70           C  
ATOM   1087  C   ARG A 172     200.831 168.385 149.977  1.00  0.70           C  
ATOM   1088  O   ARG A 172     201.345 169.347 150.547  1.00  0.70           O  
ATOM   1089  CB  ARG A 172     200.927 168.512 147.452  1.00  0.70           C  
ATOM   1090  CG  ARG A 172     200.224 168.112 146.137  1.00  0.70           C  
ATOM   1091  CD  ARG A 172     200.204 166.594 145.940  1.00  0.70           C  
ATOM   1092  NE  ARG A 172     199.994 166.357 144.468  1.00  0.70           N  
ATOM   1093  CZ  ARG A 172     200.685 165.509 143.700  1.00  0.70           C  
ATOM   1094  NH1 ARG A 172     201.703 164.822 144.207  1.00  0.70           N  
ATOM   1095  NH2 ARG A 172     200.342 165.387 142.418  1.00  0.70           N  
ATOM   1096  N   VAL A 173     200.968 167.152 150.475  1.00  0.80           N  
ATOM   1097  CA  VAL A 173     201.978 166.839 151.459  1.00  0.80           C  
ATOM   1098  C   VAL A 173     202.619 165.554 150.993  1.00  0.80           C  
ATOM   1099  O   VAL A 173     201.938 164.649 150.483  1.00  0.80           O  
ATOM   1100  CB  VAL A 173     201.423 166.819 152.890  1.00  0.80           C  
ATOM   1101  CG1 VAL A 173     200.330 165.753 153.033  1.00  0.80           C  
ATOM   1102  CG2 VAL A 173     202.539 166.597 153.928  1.00  0.80           C  
ATOM   1103  N   THR A 174     203.963 165.476 151.049  1.00  0.82           N  
ATOM   1104  CA  THR A 174     204.732 164.368 150.505  1.00  0.82           C  
ATOM   1105  C   THR A 174     205.652 163.781 151.555  1.00  0.82           C  
ATOM   1106  O   THR A 174     206.324 164.495 152.297  1.00  0.82           O  
ATOM   1107  CB  THR A 174     205.480 164.649 149.186  1.00  0.82           C  
ATOM   1108  OG1 THR A 174     206.568 165.544 149.254  1.00  0.82           O  
ATOM   1109  CG2 THR A 174     204.557 165.345 148.192  1.00  0.82           C  
ATOM   1110  N   VAL A 175     205.678 162.438 151.694  1.00  0.80           N  
ATOM   1111  CA  VAL A 175     206.472 161.767 152.724  1.00  0.80           C  
ATOM   1112  C   VAL A 175     207.675 161.110 152.102  1.00  0.80           C  
ATOM   1113  O   VAL A 175     207.553 160.220 151.260  1.00  0.80           O  
ATOM   1114  CB  VAL A 175     205.699 160.653 153.430  1.00  0.80           C  
ATOM   1115  CG1 VAL A 175     206.534 159.913 154.508  1.00  0.80           C  
ATOM   1116  CG2 VAL A 175     204.398 161.206 154.046  1.00  0.80           C  
ATOM   1117  N   PHE A 176     208.885 161.496 152.528  1.00  0.76           N  
ATOM   1118  CA  PHE A 176     210.115 160.971 151.983  1.00  0.76           C  
ATOM   1119  C   PHE A 176     210.722 159.952 152.918  1.00  0.76           C  
ATOM   1120  O   PHE A 176     211.808 160.141 153.470  1.00  0.76           O  
ATOM   1121  CB  PHE A 176     211.109 162.116 151.699  1.00  0.76           C  
ATOM   1122  CG  PHE A 176     210.678 163.006 150.551  1.00  0.76           C  
ATOM   1123  CD1 PHE A 176     209.762 162.676 149.526  1.00  0.76           C  
ATOM   1124  CD2 PHE A 176     211.266 164.269 150.515  1.00  0.76           C  
ATOM   1125  CE1 PHE A 176     209.485 163.581 148.487  1.00  0.76           C  
ATOM   1126  CE2 PHE A 176     211.071 165.138 149.441  1.00  0.76           C  
ATOM   1127  CZ  PHE A 176     210.167 164.798 148.431  1.00  0.76           C  
ATOM   1128  N   SER A 177     210.024 158.814 153.063  1.00  0.71           N  
ATOM   1129  CA  SER A 177     210.451 157.689 153.871  1.00  0.71           C  
ATOM   1130  C   SER A 177     209.962 156.452 153.175  1.00  0.71           C  
ATOM   1131  O   SER A 177     208.764 156.342 152.936  1.00  0.71           O  
ATOM   1132  CB  SER A 177     209.797 157.666 155.277  1.00  0.71           C  
ATOM   1133  OG  SER A 177     210.283 158.748 156.071  1.00  0.71           O  
ATOM   1134  N   ASP A 178     210.865 155.502 152.839  1.00  0.65           N  
ATOM   1135  CA  ASP A 178     210.580 154.330 152.030  1.00  0.65           C  
ATOM   1136  C   ASP A 178     209.942 154.683 150.693  1.00  0.65           C  
ATOM   1137  O   ASP A 178     210.482 155.447 149.896  1.00  0.65           O  
ATOM   1138  CB  ASP A 178     209.822 153.232 152.840  1.00  0.65           C  
ATOM   1139  CG  ASP A 178     210.775 152.531 153.799  1.00  0.65           C  
ATOM   1140  OD1 ASP A 178     211.813 153.132 154.187  1.00  0.65           O  
ATOM   1141  OD2 ASP A 178     210.503 151.336 154.084  1.00  0.65           O  
ATOM   1142  N   LYS A 179     208.765 154.101 150.422  1.00  0.64           N  
ATOM   1143  CA  LYS A 179     207.938 154.458 149.298  1.00  0.64           C  
ATOM   1144  C   LYS A 179     207.377 155.862 149.405  1.00  0.64           C  
ATOM   1145  O   LYS A 179     207.078 156.363 150.484  1.00  0.64           O  
ATOM   1146  CB  LYS A 179     206.763 153.464 149.112  1.00  0.64           C  
ATOM   1147  CG  LYS A 179     205.673 153.509 150.205  1.00  0.64           C  
ATOM   1148  CD  LYS A 179     204.452 152.621 149.882  1.00  0.64           C  
ATOM   1149  CE  LYS A 179     203.666 153.035 148.626  1.00  0.64           C  
ATOM   1150  NZ  LYS A 179     203.149 154.415 148.768  1.00  0.64           N  
ATOM   1151  N   ILE A 180     207.168 156.550 148.272  1.00  0.73           N  
ATOM   1152  CA  ILE A 180     206.528 157.853 148.298  1.00  0.73           C  
ATOM   1153  C   ILE A 180     205.084 157.812 148.804  1.00  0.73           C  
ATOM   1154  O   ILE A 180     204.352 156.834 148.594  1.00  0.73           O  
ATOM   1155  CB  ILE A 180     206.649 158.549 146.939  1.00  0.73           C  
ATOM   1156  CG1 ILE A 180     206.402 160.077 146.989  1.00  0.73           C  
ATOM   1157  CG2 ILE A 180     205.749 157.870 145.874  1.00  0.73           C  
ATOM   1158  CD1 ILE A 180     207.377 160.839 147.888  1.00  0.73           C  
ATOM   1159  N   TYR A 181     204.634 158.862 149.509  1.00  0.76           N  
ATOM   1160  CA  TYR A 181     203.246 159.051 149.860  1.00  0.76           C  
ATOM   1161  C   TYR A 181     202.870 160.437 149.422  1.00  0.76           C  
ATOM   1162  O   TYR A 181     203.631 161.375 149.639  1.00  0.76           O  
ATOM   1163  CB  TYR A 181     202.977 158.933 151.375  1.00  0.76           C  
ATOM   1164  CG  TYR A 181     203.264 157.538 151.832  1.00  0.76           C  
ATOM   1165  CD1 TYR A 181     202.258 156.571 151.692  1.00  0.76           C  
ATOM   1166  CD2 TYR A 181     204.516 157.153 152.343  1.00  0.76           C  
ATOM   1167  CE1 TYR A 181     202.475 155.254 152.116  1.00  0.76           C  
ATOM   1168  CE2 TYR A 181     204.748 155.828 152.726  1.00  0.76           C  
ATOM   1169  CZ  TYR A 181     203.716 154.889 152.643  1.00  0.76           C  
ATOM   1170  OH  TYR A 181     203.923 153.566 153.063  1.00  0.76           O  
ATOM   1171  N   TYR A 182     201.699 160.579 148.778  1.00  0.79           N  
ATOM   1172  CA  TYR A 182     201.149 161.841 148.348  1.00  0.79           C  
ATOM   1173  C   TYR A 182     199.800 161.972 148.991  1.00  0.79           C  
ATOM   1174  O   TYR A 182     198.964 161.083 148.828  1.00  0.79           O  
ATOM   1175  CB  TYR A 182     200.852 161.841 146.814  1.00  0.79           C  
ATOM   1176  CG  TYR A 182     202.089 161.688 145.982  1.00  0.79           C  
ATOM   1177  CD1 TYR A 182     203.183 162.517 146.230  1.00  0.79           C  
ATOM   1178  CD2 TYR A 182     202.170 160.757 144.933  1.00  0.79           C  
ATOM   1179  CE1 TYR A 182     204.328 162.464 145.429  1.00  0.79           C  
ATOM   1180  CE2 TYR A 182     203.325 160.681 144.136  1.00  0.79           C  
ATOM   1181  CZ  TYR A 182     204.395 161.548 144.375  1.00  0.79           C  
ATOM   1182  OH  TYR A 182     205.548 161.501 143.571  1.00  0.79           O  
ATOM   1183  N   PHE A 183     199.528 163.073 149.706  1.00  0.74           N  
ATOM   1184  CA  PHE A 183     198.211 163.281 150.264  1.00  0.74           C  
ATOM   1185  C   PHE A 183     197.694 164.642 149.853  1.00  0.74           C  
ATOM   1186  O   PHE A 183     198.474 165.552 149.577  1.00  0.74           O  
ATOM   1187  CB  PHE A 183     198.188 163.153 151.808  1.00  0.74           C  
ATOM   1188  CG  PHE A 183     198.824 161.871 152.309  1.00  0.74           C  
ATOM   1189  CD1 PHE A 183     198.263 160.628 151.977  1.00  0.74           C  
ATOM   1190  CD2 PHE A 183     199.993 161.884 153.098  1.00  0.74           C  
ATOM   1191  CE1 PHE A 183     198.846 159.431 152.415  1.00  0.74           C  
ATOM   1192  CE2 PHE A 183     200.577 160.692 153.544  1.00  0.74           C  
ATOM   1193  CZ  PHE A 183     199.996 159.463 153.213  1.00  0.74           C  
ATOM   1194  N   TYR A 184     196.354 164.778 149.767  1.00  0.70           N  
ATOM   1195  CA  TYR A 184     195.671 165.963 149.294  1.00  0.70           C  
ATOM   1196  C   TYR A 184     194.774 166.510 150.379  1.00  0.70           C  
ATOM   1197  O   TYR A 184     193.778 165.873 150.727  1.00  0.70           O  
ATOM   1198  CB  TYR A 184     194.715 165.603 148.124  1.00  0.70           C  
ATOM   1199  CG  TYR A 184     195.482 165.180 146.912  1.00  0.70           C  
ATOM   1200  CD1 TYR A 184     196.267 166.124 146.240  1.00  0.70           C  
ATOM   1201  CD2 TYR A 184     195.364 163.884 146.384  1.00  0.70           C  
ATOM   1202  CE1 TYR A 184     196.872 165.797 145.022  1.00  0.70           C  
ATOM   1203  CE2 TYR A 184     196.052 163.531 145.212  1.00  0.70           C  
ATOM   1204  CZ  TYR A 184     196.802 164.493 144.526  1.00  0.70           C  
ATOM   1205  OH  TYR A 184     197.460 164.155 143.326  1.00  0.70           O  
ATOM   1206  N   PHE A 185     195.083 167.699 150.918  1.00  0.63           N  
ATOM   1207  CA  PHE A 185     194.241 168.363 151.887  1.00  0.63           C  
ATOM   1208  C   PHE A 185     194.691 169.815 151.983  1.00  0.63           C  
ATOM   1209  O   PHE A 185     195.864 170.094 152.207  1.00  0.63           O  
ATOM   1210  CB  PHE A 185     194.338 167.664 153.287  1.00  0.63           C  
ATOM   1211  CG  PHE A 185     193.377 168.228 154.313  1.00  0.63           C  
ATOM   1212  CD1 PHE A 185     192.188 167.565 154.653  1.00  0.63           C  
ATOM   1213  CD2 PHE A 185     193.661 169.448 154.940  1.00  0.63           C  
ATOM   1214  CE1 PHE A 185     191.291 168.130 155.571  1.00  0.63           C  
ATOM   1215  CE2 PHE A 185     192.768 170.027 155.850  1.00  0.63           C  
ATOM   1216  CZ  PHE A 185     191.573 169.371 156.158  1.00  0.63           C  
ATOM   1217  N   LYS A 186     193.765 170.790 151.859  1.00  0.65           N  
ATOM   1218  CA  LYS A 186     194.090 172.201 151.987  1.00  0.65           C  
ATOM   1219  C   LYS A 186     194.260 172.613 153.443  1.00  0.65           C  
ATOM   1220  O   LYS A 186     193.303 172.640 154.217  1.00  0.65           O  
ATOM   1221  CB  LYS A 186     192.955 173.061 151.356  1.00  0.65           C  
ATOM   1222  CG  LYS A 186     193.031 174.588 151.588  1.00  0.65           C  
ATOM   1223  CD  LYS A 186     194.151 175.271 150.776  1.00  0.65           C  
ATOM   1224  CE  LYS A 186     194.321 176.766 151.073  1.00  0.65           C  
ATOM   1225  NZ  LYS A 186     194.839 176.935 152.452  1.00  0.65           N  
ATOM   1226  N   ASN A 187     195.474 173.002 153.869  1.00  0.58           N  
ATOM   1227  CA  ASN A 187     195.690 173.458 155.224  1.00  0.58           C  
ATOM   1228  C   ASN A 187     196.867 174.399 155.204  1.00  0.58           C  
ATOM   1229  O   ASN A 187     197.413 174.654 154.128  1.00  0.58           O  
ATOM   1230  CB  ASN A 187     195.937 172.254 156.171  1.00  0.58           C  
ATOM   1231  CG  ASN A 187     195.418 172.534 157.571  1.00  0.58           C  
ATOM   1232  OD1 ASN A 187     194.905 173.591 157.904  1.00  0.58           O  
ATOM   1233  ND2 ASN A 187     195.563 171.508 158.440  1.00  0.58           N  
ATOM   1234  N   ASP A 188     197.228 174.989 156.355  1.00  0.66           N  
ATOM   1235  CA  ASP A 188     198.358 175.871 156.474  1.00  0.66           C  
ATOM   1236  C   ASP A 188     199.243 175.396 157.619  1.00  0.66           C  
ATOM   1237  O   ASP A 188     198.753 174.914 158.647  1.00  0.66           O  
ATOM   1238  CB  ASP A 188     197.852 177.327 156.651  1.00  0.66           C  
ATOM   1239  CG  ASP A 188     198.905 178.323 156.206  1.00  0.66           C  
ATOM   1240  OD1 ASP A 188     200.037 177.879 155.885  1.00  0.66           O  
ATOM   1241  OD2 ASP A 188     198.559 179.525 156.102  1.00  0.66           O  
ATOM   1242  N   TRP A 189     200.570 175.476 157.435  1.00  0.63           N  
ATOM   1243  CA  TRP A 189     201.572 175.085 158.402  1.00  0.63           C  
ATOM   1244  C   TRP A 189     202.781 175.977 158.241  1.00  0.63           C  
ATOM   1245  O   TRP A 189     203.206 176.278 157.132  1.00  0.63           O  
ATOM   1246  CB  TRP A 189     201.966 173.591 158.405  1.00  0.63           C  
ATOM   1247  CG  TRP A 189     200.853 172.707 158.969  1.00  0.63           C  
ATOM   1248  CD1 TRP A 189     200.287 172.684 160.220  1.00  0.63           C  
ATOM   1249  CD2 TRP A 189     200.128 171.739 158.195  1.00  0.63           C  
ATOM   1250  NE1 TRP A 189     199.292 171.717 160.294  1.00  0.63           N  
ATOM   1251  CE2 TRP A 189     199.211 171.118 159.049  1.00  0.63           C  
ATOM   1252  CE3 TRP A 189     200.226 171.393 156.851  1.00  0.63           C  
ATOM   1253  CZ2 TRP A 189     198.396 170.084 158.590  1.00  0.63           C  
ATOM   1254  CZ3 TRP A 189     199.380 170.382 156.375  1.00  0.63           C  
ATOM   1255  CH2 TRP A 189     198.484 169.728 157.231  1.00  0.63           C  
ATOM   1256  N   SER A 190     203.371 176.448 159.351  1.00  0.68           N  
ATOM   1257  CA  SER A 190     204.465 177.407 159.277  1.00  0.68           C  
ATOM   1258  C   SER A 190     205.493 177.169 160.370  1.00  0.68           C  
ATOM   1259  O   SER A 190     206.608 177.668 160.293  1.00  0.68           O  
ATOM   1260  CB  SER A 190     203.993 178.902 159.239  1.00  0.68           C  
ATOM   1261  OG  SER A 190     203.082 179.276 160.272  1.00  0.68           O  
ATOM   1262  N   ARG A 191     205.196 176.300 161.371  1.00  0.60           N  
ATOM   1263  CA  ARG A 191     206.131 176.004 162.437  1.00  0.60           C  
ATOM   1264  C   ARG A 191     206.291 174.502 162.625  1.00  0.60           C  
ATOM   1265  O   ARG A 191     205.350 173.728 162.494  1.00  0.60           O  
ATOM   1266  CB  ARG A 191     205.707 176.685 163.769  1.00  0.60           C  
ATOM   1267  CG  ARG A 191     206.739 176.546 164.911  1.00  0.60           C  
ATOM   1268  CD  ARG A 191     208.090 177.190 164.570  1.00  0.60           C  
ATOM   1269  NE  ARG A 191     209.063 176.760 165.636  1.00  0.60           N  
ATOM   1270  CZ  ARG A 191     209.376 177.502 166.705  1.00  0.60           C  
ATOM   1271  NH1 ARG A 191     208.770 178.662 166.929  1.00  0.60           N  
ATOM   1272  NH2 ARG A 191     210.312 177.069 167.550  1.00  0.60           N  
ATOM   1273  N   VAL A 192     207.524 174.040 162.923  1.00  0.73           N  
ATOM   1274  CA  VAL A 192     207.845 172.639 163.105  1.00  0.73           C  
ATOM   1275  C   VAL A 192     208.350 172.471 164.522  1.00  0.73           C  
ATOM   1276  O   VAL A 192     209.109 173.315 165.021  1.00  0.73           O  
ATOM   1277  CB  VAL A 192     208.901 172.169 162.105  1.00  0.73           C  
ATOM   1278  CG1 VAL A 192     209.093 170.644 162.209  1.00  0.73           C  
ATOM   1279  CG2 VAL A 192     208.426 172.514 160.679  1.00  0.73           C  
ATOM   1280  N   ALA A 193     207.908 171.406 165.217  1.00  0.74           N  
ATOM   1281  CA  ALA A 193     208.322 171.074 166.558  1.00  0.74           C  
ATOM   1282  C   ALA A 193     208.892 169.666 166.575  1.00  0.74           C  
ATOM   1283  O   ALA A 193     208.428 168.770 165.870  1.00  0.74           O  
ATOM   1284  CB  ALA A 193     207.131 171.190 167.537  1.00  0.74           C  
ATOM   1285  N   THR A 194     209.950 169.442 167.370  1.00  0.68           N  
ATOM   1286  CA  THR A 194     210.560 168.142 167.563  1.00  0.68           C  
ATOM   1287  C   THR A 194     210.473 167.872 169.050  1.00  0.68           C  
ATOM   1288  O   THR A 194     210.888 168.702 169.854  1.00  0.68           O  
ATOM   1289  CB  THR A 194     212.025 168.076 167.076  1.00  0.68           C  
ATOM   1290  OG1 THR A 194     212.880 169.049 167.653  1.00  0.68           O  
ATOM   1291  CG2 THR A 194     212.076 168.387 165.578  1.00  0.68           C  
ATOM   1292  N   LYS A 195     209.897 166.738 169.512  1.00  0.59           N  
ATOM   1293  CA  LYS A 195     209.950 166.389 170.931  1.00  0.59           C  
ATOM   1294  C   LYS A 195     211.346 166.074 171.437  1.00  0.59           C  
ATOM   1295  O   LYS A 195     211.716 166.361 172.566  1.00  0.59           O  
ATOM   1296  CB  LYS A 195     209.068 165.169 171.266  1.00  0.59           C  
ATOM   1297  CG  LYS A 195     207.655 165.549 171.695  1.00  0.59           C  
ATOM   1298  CD  LYS A 195     206.925 164.328 172.264  1.00  0.59           C  
ATOM   1299  CE  LYS A 195     205.488 164.660 172.649  1.00  0.59           C  
ATOM   1300  NZ  LYS A 195     204.852 163.480 173.267  1.00  0.59           N  
ATOM   1301  N   CYS A 196     212.162 165.419 170.589  1.00  0.57           N  
ATOM   1302  CA  CYS A 196     213.536 165.166 170.950  1.00  0.57           C  
ATOM   1303  C   CYS A 196     214.399 166.407 170.741  1.00  0.57           C  
ATOM   1304  O   CYS A 196     214.797 166.726 169.622  1.00  0.57           O  
ATOM   1305  CB  CYS A 196     214.148 163.996 170.149  1.00  0.57           C  
ATOM   1306  SG  CYS A 196     215.802 163.593 170.771  1.00  0.57           S  
ATOM   1307  N   TYR A 197     214.749 167.102 171.840  1.00  0.43           N  
ATOM   1308  CA  TYR A 197     215.630 168.257 171.802  1.00  0.43           C  
ATOM   1309  C   TYR A 197     217.107 167.910 171.740  1.00  0.43           C  
ATOM   1310  O   TYR A 197     217.940 168.735 171.395  1.00  0.43           O  
ATOM   1311  CB  TYR A 197     215.404 169.141 173.055  1.00  0.43           C  
ATOM   1312  CG  TYR A 197     214.028 169.753 173.099  1.00  0.43           C  
ATOM   1313  CD1 TYR A 197     213.241 170.015 171.955  1.00  0.43           C  
ATOM   1314  CD2 TYR A 197     213.529 170.132 174.356  1.00  0.43           C  
ATOM   1315  CE1 TYR A 197     211.976 170.602 172.084  1.00  0.43           C  
ATOM   1316  CE2 TYR A 197     212.265 170.721 174.481  1.00  0.43           C  
ATOM   1317  CZ  TYR A 197     211.480 170.921 173.344  1.00  0.43           C  
ATOM   1318  OH  TYR A 197     210.176 171.422 173.466  1.00  0.43           O  
ATOM   1319  N   ASN A 198     217.472 166.651 172.060  1.00  0.52           N  
ATOM   1320  CA  ASN A 198     218.848 166.194 172.016  1.00  0.52           C  
ATOM   1321  C   ASN A 198     219.315 165.869 170.590  1.00  0.52           C  
ATOM   1322  O   ASN A 198     219.566 164.708 170.244  1.00  0.52           O  
ATOM   1323  CB  ASN A 198     219.035 164.981 172.971  1.00  0.52           C  
ATOM   1324  CG  ASN A 198     220.516 164.829 173.313  1.00  0.52           C  
ATOM   1325  OD1 ASN A 198     221.357 165.633 172.945  1.00  0.52           O  
ATOM   1326  ND2 ASN A 198     220.850 163.734 174.037  1.00  0.52           N  
ATOM   1327  N   SER A 199     219.453 166.905 169.746  1.00  0.63           N  
ATOM   1328  CA  SER A 199     219.804 166.813 168.341  1.00  0.63           C  
ATOM   1329  C   SER A 199     220.717 167.962 168.020  1.00  0.63           C  
ATOM   1330  O   SER A 199     220.564 169.070 168.520  1.00  0.63           O  
ATOM   1331  CB  SER A 199     218.584 166.848 167.388  1.00  0.63           C  
ATOM   1332  OG  SER A 199     218.018 165.540 167.342  1.00  0.63           O  
ATOM   1333  N   GLY A 200     221.761 167.723 167.197  1.00  0.65           N  
ATOM   1334  CA  GLY A 200     222.640 168.806 166.765  1.00  0.65           C  
ATOM   1335  C   GLY A 200     222.037 169.597 165.655  1.00  0.65           C  
ATOM   1336  O   GLY A 200     221.047 169.174 165.064  1.00  0.65           O  
ATOM   1337  N   GLY A 201     222.685 170.719 165.273  1.00  0.64           N  
ATOM   1338  CA  GLY A 201     222.202 171.549 164.177  1.00  0.64           C  
ATOM   1339  C   GLY A 201     222.248 170.841 162.855  1.00  0.64           C  
ATOM   1340  O   GLY A 201     221.289 170.870 162.121  1.00  0.64           O  
ATOM   1341  N   CYS A 202     223.363 170.118 162.589  1.00  0.59           N  
ATOM   1342  CA  CYS A 202     223.613 169.474 161.313  1.00  0.59           C  
ATOM   1343  C   CYS A 202     222.855 168.155 161.108  1.00  0.59           C  
ATOM   1344  O   CYS A 202     222.711 167.647 160.004  1.00  0.59           O  
ATOM   1345  CB  CYS A 202     225.142 169.197 161.179  1.00  0.59           C  
ATOM   1346  SG  CYS A 202     226.220 170.608 161.602  1.00  0.59           S  
ATOM   1347  N   ALA A 203     222.337 167.573 162.217  1.00  0.66           N  
ATOM   1348  CA  ALA A 203     221.520 166.372 162.232  1.00  0.66           C  
ATOM   1349  C   ALA A 203     220.110 166.586 161.684  1.00  0.66           C  
ATOM   1350  O   ALA A 203     219.473 165.679 161.166  1.00  0.66           O  
ATOM   1351  CB  ALA A 203     221.372 165.862 163.684  1.00  0.66           C  
ATOM   1352  N   MET A 204     219.578 167.818 161.821  1.00  0.67           N  
ATOM   1353  CA  MET A 204     218.324 168.187 161.208  1.00  0.67           C  
ATOM   1354  C   MET A 204     218.626 169.036 159.992  1.00  0.67           C  
ATOM   1355  O   MET A 204     219.573 169.804 159.982  1.00  0.67           O  
ATOM   1356  CB  MET A 204     217.382 168.889 162.229  1.00  0.67           C  
ATOM   1357  CG  MET A 204     217.932 170.164 162.928  1.00  0.67           C  
ATOM   1358  SD  MET A 204     217.824 171.741 162.012  1.00  0.67           S  
ATOM   1359  CE  MET A 204     216.019 171.924 162.038  1.00  0.67           C  
ATOM   1360  N   GLN A 205     217.868 168.877 158.891  1.00  0.63           N  
ATOM   1361  CA  GLN A 205     218.096 169.692 157.711  1.00  0.63           C  
ATOM   1362  C   GLN A 205     216.788 170.258 157.246  1.00  0.63           C  
ATOM   1363  O   GLN A 205     215.858 169.501 156.967  1.00  0.63           O  
ATOM   1364  CB  GLN A 205     218.703 168.863 156.559  1.00  0.63           C  
ATOM   1365  CG  GLN A 205     219.982 168.134 157.011  1.00  0.63           C  
ATOM   1366  CD  GLN A 205     220.746 167.574 155.816  1.00  0.63           C  
ATOM   1367  OE1 GLN A 205     220.766 168.116 154.718  1.00  0.63           O  
ATOM   1368  NE2 GLN A 205     221.426 166.425 156.039  1.00  0.63           N  
ATOM   1369  N   TYR A 206     216.657 171.591 157.158  1.00  0.64           N  
ATOM   1370  CA  TYR A 206     215.405 172.238 156.829  1.00  0.64           C  
ATOM   1371  C   TYR A 206     215.530 173.032 155.546  1.00  0.64           C  
ATOM   1372  O   TYR A 206     216.466 173.798 155.342  1.00  0.64           O  
ATOM   1373  CB  TYR A 206     214.859 173.134 157.978  1.00  0.64           C  
ATOM   1374  CG  TYR A 206     215.794 174.228 158.414  1.00  0.64           C  
ATOM   1375  CD1 TYR A 206     216.926 173.935 159.187  1.00  0.64           C  
ATOM   1376  CD2 TYR A 206     215.519 175.566 158.088  1.00  0.64           C  
ATOM   1377  CE1 TYR A 206     217.760 174.959 159.647  1.00  0.64           C  
ATOM   1378  CE2 TYR A 206     216.346 176.598 158.558  1.00  0.64           C  
ATOM   1379  CZ  TYR A 206     217.460 176.290 159.354  1.00  0.64           C  
ATOM   1380  OH  TYR A 206     218.286 177.297 159.893  1.00  0.64           O  
ATOM   1381  N   VAL A 207     214.578 172.859 154.620  1.00  0.74           N  
ATOM   1382  CA  VAL A 207     214.644 173.490 153.319  1.00  0.74           C  
ATOM   1383  C   VAL A 207     213.437 174.391 153.164  1.00  0.74           C  
ATOM   1384  O   VAL A 207     212.334 174.056 153.600  1.00  0.74           O  
ATOM   1385  CB  VAL A 207     214.699 172.466 152.194  1.00  0.74           C  
ATOM   1386  CG1 VAL A 207     215.074 173.168 150.868  1.00  0.74           C  
ATOM   1387  CG2 VAL A 207     215.746 171.379 152.531  1.00  0.74           C  
ATOM   1388  N   TYR A 208     213.620 175.589 152.579  1.00  0.69           N  
ATOM   1389  CA  TYR A 208     212.576 176.590 152.460  1.00  0.69           C  
ATOM   1390  C   TYR A 208     212.450 177.181 151.053  1.00  0.69           C  
ATOM   1391  O   TYR A 208     211.525 177.921 150.788  1.00  0.69           O  
ATOM   1392  CB  TYR A 208     212.792 177.723 153.500  1.00  0.69           C  
ATOM   1393  CG  TYR A 208     214.160 178.326 153.360  1.00  0.69           C  
ATOM   1394  CD1 TYR A 208     215.268 177.777 154.025  1.00  0.69           C  
ATOM   1395  CD2 TYR A 208     214.354 179.401 152.484  1.00  0.69           C  
ATOM   1396  CE1 TYR A 208     216.550 178.292 153.797  1.00  0.69           C  
ATOM   1397  CE2 TYR A 208     215.621 179.978 152.329  1.00  0.69           C  
ATOM   1398  CZ  TYR A 208     216.720 179.420 152.988  1.00  0.69           C  
ATOM   1399  OH  TYR A 208     217.996 179.986 152.819  1.00  0.69           O  
ATOM   1400  N   GLU A 209     213.350 176.830 150.104  1.00  0.70           N  
ATOM   1401  CA  GLU A 209     213.306 177.332 148.738  1.00  0.70           C  
ATOM   1402  C   GLU A 209     213.164 176.116 147.822  1.00  0.70           C  
ATOM   1403  O   GLU A 209     213.848 175.119 148.082  1.00  0.70           O  
ATOM   1404  CB  GLU A 209     214.612 178.121 148.442  1.00  0.70           C  
ATOM   1405  CG  GLU A 209     214.954 178.422 146.951  1.00  0.70           C  
ATOM   1406  CD  GLU A 209     213.968 179.358 146.253  1.00  0.70           C  
ATOM   1407  OE1 GLU A 209     213.596 180.377 146.888  1.00  0.70           O  
ATOM   1408  OE2 GLU A 209     213.599 179.089 145.084  1.00  0.70           O  
ATOM   1409  N   PRO A 210     212.288 176.070 146.812  1.00  0.83           N  
ATOM   1410  CA  PRO A 210     212.255 174.989 145.836  1.00  0.83           C  
ATOM   1411  C   PRO A 210     213.456 175.003 144.901  1.00  0.83           C  
ATOM   1412  O   PRO A 210     214.008 176.041 144.575  1.00  0.83           O  
ATOM   1413  CB  PRO A 210     210.933 175.215 145.071  1.00  0.83           C  
ATOM   1414  CG  PRO A 210     210.680 176.725 145.179  1.00  0.83           C  
ATOM   1415  CD  PRO A 210     211.258 177.082 146.548  1.00  0.83           C  
ATOM   1416  N   THR A 211     213.914 173.834 144.445  1.00  0.70           N  
ATOM   1417  CA  THR A 211     215.032 173.755 143.522  1.00  0.70           C  
ATOM   1418  C   THR A 211     214.625 172.790 142.445  1.00  0.70           C  
ATOM   1419  O   THR A 211     213.744 171.955 142.663  1.00  0.70           O  
ATOM   1420  CB  THR A 211     216.322 173.304 144.212  1.00  0.70           C  
ATOM   1421  OG1 THR A 211     217.387 173.104 143.290  1.00  0.70           O  
ATOM   1422  CG2 THR A 211     216.089 172.001 145.000  1.00  0.70           C  
ATOM   1423  N   TYR A 212     215.240 172.903 141.252  1.00  0.72           N  
ATOM   1424  CA  TYR A 212     214.938 172.131 140.066  1.00  0.72           C  
ATOM   1425  C   TYR A 212     216.145 171.328 139.643  1.00  0.72           C  
ATOM   1426  O   TYR A 212     217.221 171.865 139.374  1.00  0.72           O  
ATOM   1427  CB  TYR A 212     214.531 173.044 138.861  1.00  0.72           C  
ATOM   1428  CG  TYR A 212     213.179 173.711 139.005  1.00  0.72           C  
ATOM   1429  CD1 TYR A 212     212.180 173.211 139.852  1.00  0.72           C  
ATOM   1430  CD2 TYR A 212     212.880 174.855 138.242  1.00  0.72           C  
ATOM   1431  CE1 TYR A 212     210.925 173.818 139.947  1.00  0.72           C  
ATOM   1432  CE2 TYR A 212     211.617 175.471 138.327  1.00  0.72           C  
ATOM   1433  CZ  TYR A 212     210.641 174.947 139.190  1.00  0.72           C  
ATOM   1434  OH  TYR A 212     209.364 175.522 139.357  1.00  0.72           O  
ATOM   1435  N   TYR A 213     215.979 170.000 139.533  1.00  0.73           N  
ATOM   1436  CA  TYR A 213     217.046 169.096 139.158  1.00  0.73           C  
ATOM   1437  C   TYR A 213     216.553 168.140 138.099  1.00  0.73           C  
ATOM   1438  O   TYR A 213     215.459 167.580 138.208  1.00  0.73           O  
ATOM   1439  CB  TYR A 213     217.579 168.275 140.364  1.00  0.73           C  
ATOM   1440  CG  TYR A 213     218.365 169.137 141.326  1.00  0.73           C  
ATOM   1441  CD1 TYR A 213     219.555 169.798 140.974  1.00  0.73           C  
ATOM   1442  CD2 TYR A 213     217.928 169.230 142.649  1.00  0.73           C  
ATOM   1443  CE1 TYR A 213     220.238 170.585 141.920  1.00  0.73           C  
ATOM   1444  CE2 TYR A 213     218.618 169.991 143.604  1.00  0.73           C  
ATOM   1445  CZ  TYR A 213     219.760 170.702 143.224  1.00  0.73           C  
ATOM   1446  OH  TYR A 213     220.454 171.534 144.131  1.00  0.73           O  
ATOM   1447  N   MET A 214     217.348 167.932 137.032  1.00  0.72           N  
ATOM   1448  CA  MET A 214     217.082 166.963 135.995  1.00  0.72           C  
ATOM   1449  C   MET A 214     217.640 165.622 136.429  1.00  0.72           C  
ATOM   1450  O   MET A 214     218.806 165.503 136.800  1.00  0.72           O  
ATOM   1451  CB  MET A 214     217.686 167.431 134.635  1.00  0.72           C  
ATOM   1452  CG  MET A 214     217.405 166.502 133.432  1.00  0.72           C  
ATOM   1453  SD  MET A 214     218.510 165.057 133.280  1.00  0.72           S  
ATOM   1454  CE  MET A 214     220.041 165.914 132.822  1.00  0.72           C  
ATOM   1455  N   LEU A 215     216.797 164.575 136.425  1.00  0.73           N  
ATOM   1456  CA  LEU A 215     217.152 163.244 136.849  1.00  0.73           C  
ATOM   1457  C   LEU A 215     217.139 162.338 135.645  1.00  0.73           C  
ATOM   1458  O   LEU A 215     216.168 162.259 134.897  1.00  0.73           O  
ATOM   1459  CB  LEU A 215     216.149 162.695 137.903  1.00  0.73           C  
ATOM   1460  CG  LEU A 215     216.440 163.133 139.361  1.00  0.73           C  
ATOM   1461  CD1 LEU A 215     217.779 162.556 139.852  1.00  0.73           C  
ATOM   1462  CD2 LEU A 215     216.381 164.655 139.616  1.00  0.73           C  
ATOM   1463  N   ASN A 216     218.258 161.625 135.445  1.00  0.72           N  
ATOM   1464  CA  ASN A 216     218.443 160.712 134.352  1.00  0.72           C  
ATOM   1465  C   ASN A 216     218.968 159.432 134.979  1.00  0.72           C  
ATOM   1466  O   ASN A 216     220.025 159.427 135.618  1.00  0.72           O  
ATOM   1467  CB  ASN A 216     219.439 161.396 133.369  1.00  0.72           C  
ATOM   1468  CG  ASN A 216     219.729 160.572 132.125  1.00  0.72           C  
ATOM   1469  OD1 ASN A 216     219.219 159.487 131.927  1.00  0.72           O  
ATOM   1470  ND2 ASN A 216     220.599 161.120 131.237  1.00  0.72           N  
ATOM   1471  N   VAL A 217     218.220 158.317 134.860  1.00  0.65           N  
ATOM   1472  CA  VAL A 217     218.600 157.053 135.464  1.00  0.65           C  
ATOM   1473  C   VAL A 217     218.470 155.956 134.433  1.00  0.65           C  
ATOM   1474  O   VAL A 217     217.472 155.248 134.358  1.00  0.65           O  
ATOM   1475  CB  VAL A 217     217.752 156.692 136.687  1.00  0.65           C  
ATOM   1476  CG1 VAL A 217     218.245 155.355 137.298  1.00  0.65           C  
ATOM   1477  CG2 VAL A 217     217.823 157.829 137.733  1.00  0.65           C  
ATOM   1478  N   THR A 218     219.523 155.733 133.631  1.00  0.66           N  
ATOM   1479  CA  THR A 218     219.521 154.755 132.549  1.00  0.66           C  
ATOM   1480  C   THR A 218     220.117 153.460 133.055  1.00  0.66           C  
ATOM   1481  O   THR A 218     221.116 152.962 132.544  1.00  0.66           O  
ATOM   1482  CB  THR A 218     220.289 155.209 131.309  1.00  0.66           C  
ATOM   1483  OG1 THR A 218     219.848 156.504 130.957  1.00  0.66           O  
ATOM   1484  CG2 THR A 218     219.996 154.319 130.085  1.00  0.66           C  
ATOM   1485  N   SER A 219     219.537 152.877 134.122  1.00  0.62           N  
ATOM   1486  CA  SER A 219     220.049 151.635 134.698  1.00  0.62           C  
ATOM   1487  C   SER A 219     218.963 150.693 135.186  1.00  0.62           C  
ATOM   1488  O   SER A 219     219.235 149.542 135.483  1.00  0.62           O  
ATOM   1489  CB  SER A 219     220.992 151.894 135.917  1.00  0.62           C  
ATOM   1490  OG  SER A 219     220.306 152.415 137.063  1.00  0.62           O  
ATOM   1491  N   ALA A 220     217.697 151.180 135.268  1.00  0.57           N  
ATOM   1492  CA  ALA A 220     216.547 150.450 135.792  1.00  0.57           C  
ATOM   1493  C   ALA A 220     216.719 150.061 137.254  1.00  0.57           C  
ATOM   1494  O   ALA A 220     216.294 149.000 137.703  1.00  0.57           O  
ATOM   1495  CB  ALA A 220     216.181 149.227 134.906  1.00  0.57           C  
ATOM   1496  N   GLY A 221     217.351 150.942 138.047  1.00  0.62           N  
ATOM   1497  CA  GLY A 221     217.721 150.601 139.395  1.00  0.62           C  
ATOM   1498  C   GLY A 221     218.125 151.840 140.112  1.00  0.62           C  
ATOM   1499  O   GLY A 221     217.817 152.955 139.697  1.00  0.62           O  
ATOM   1500  N   GLU A 222     218.851 151.676 141.224  1.00  0.62           N  
ATOM   1501  CA  GLU A 222     219.268 152.755 142.082  1.00  0.62           C  
ATOM   1502  C   GLU A 222     220.398 153.626 141.539  1.00  0.62           C  
ATOM   1503  O   GLU A 222     220.582 154.761 141.975  1.00  0.62           O  
ATOM   1504  CB  GLU A 222     219.686 152.134 143.441  1.00  0.62           C  
ATOM   1505  CG  GLU A 222     220.856 151.099 143.403  1.00  0.62           C  
ATOM   1506  CD  GLU A 222     222.280 151.644 143.579  1.00  0.62           C  
ATOM   1507  OE1 GLU A 222     222.450 152.730 144.197  1.00  0.62           O  
ATOM   1508  OE2 GLU A 222     223.205 150.879 143.231  1.00  0.62           O  
ATOM   1509  N   ASP A 223     221.154 153.107 140.541  1.00  0.65           N  
ATOM   1510  CA  ASP A 223     222.325 153.752 140.003  1.00  0.65           C  
ATOM   1511  C   ASP A 223     221.939 154.872 139.035  1.00  0.65           C  
ATOM   1512  O   ASP A 223     221.707 154.664 137.845  1.00  0.65           O  
ATOM   1513  CB  ASP A 223     223.235 152.717 139.287  1.00  0.65           C  
ATOM   1514  CG  ASP A 223     224.627 153.304 139.108  1.00  0.65           C  
ATOM   1515  OD1 ASP A 223     224.909 154.360 139.738  1.00  0.65           O  
ATOM   1516  OD2 ASP A 223     225.401 152.720 138.310  1.00  0.65           O  
ATOM   1517  N   GLY A 224     221.807 156.111 139.548  1.00  0.59           N  
ATOM   1518  CA  GLY A 224     221.431 157.255 138.733  1.00  0.59           C  
ATOM   1519  C   GLY A 224     222.610 157.848 138.033  1.00  0.59           C  
ATOM   1520  O   GLY A 224     223.632 158.132 138.658  1.00  0.59           O  
ATOM   1521  N   ILE A 225     222.482 158.126 136.726  1.00  0.49           N  
ATOM   1522  CA  ILE A 225     223.571 158.585 135.884  1.00  0.49           C  
ATOM   1523  C   ILE A 225     224.000 159.989 136.270  1.00  0.49           C  
ATOM   1524  O   ILE A 225     225.169 160.303 136.440  1.00  0.49           O  
ATOM   1525  CB  ILE A 225     223.171 158.579 134.406  1.00  0.49           C  
ATOM   1526  CG1 ILE A 225     222.464 157.259 133.992  1.00  0.49           C  
ATOM   1527  CG2 ILE A 225     224.408 158.860 133.521  1.00  0.49           C  
ATOM   1528  CD1 ILE A 225     223.298 155.979 134.177  1.00  0.49           C  
ATOM   1529  N   SER A 226     223.013 160.885 136.477  1.00  0.65           N  
ATOM   1530  CA  SER A 226     223.328 162.256 136.819  1.00  0.65           C  
ATOM   1531  C   SER A 226     222.150 162.902 137.520  1.00  0.65           C  
ATOM   1532  O   SER A 226     221.059 162.338 137.602  1.00  0.65           O  
ATOM   1533  CB  SER A 226     223.841 163.097 135.598  1.00  0.65           C  
ATOM   1534  OG  SER A 226     222.815 163.410 134.652  1.00  0.65           O  
ATOM   1535  N   TYR A 227     222.384 164.083 138.118  1.00  0.62           N  
ATOM   1536  CA  TYR A 227     221.368 164.908 138.745  1.00  0.62           C  
ATOM   1537  C   TYR A 227     221.650 166.351 138.379  1.00  0.62           C  
ATOM   1538  O   TYR A 227     221.556 167.253 139.204  1.00  0.62           O  
ATOM   1539  CB  TYR A 227     221.290 164.738 140.299  1.00  0.62           C  
ATOM   1540  CG  TYR A 227     222.652 164.644 140.966  1.00  0.62           C  
ATOM   1541  CD1 TYR A 227     223.494 165.750 141.207  1.00  0.62           C  
ATOM   1542  CD2 TYR A 227     223.079 163.385 141.402  1.00  0.62           C  
ATOM   1543  CE1 TYR A 227     224.750 165.575 141.816  1.00  0.62           C  
ATOM   1544  CE2 TYR A 227     224.325 163.206 142.014  1.00  0.62           C  
ATOM   1545  CZ  TYR A 227     225.168 164.301 142.208  1.00  0.62           C  
ATOM   1546  OH  TYR A 227     226.409 164.131 142.855  1.00  0.62           O  
ATOM   1547  N   GLN A 228     222.050 166.615 137.113  1.00  0.67           N  
ATOM   1548  CA  GLN A 228     222.390 167.963 136.686  1.00  0.67           C  
ATOM   1549  C   GLN A 228     221.214 168.948 136.880  1.00  0.67           C  
ATOM   1550  O   GLN A 228     220.077 168.587 136.575  1.00  0.67           O  
ATOM   1551  CB  GLN A 228     222.851 167.973 135.204  1.00  0.67           C  
ATOM   1552  CG  GLN A 228     223.201 169.380 134.651  1.00  0.67           C  
ATOM   1553  CD  GLN A 228     223.329 169.355 133.127  1.00  0.67           C  
ATOM   1554  OE1 GLN A 228     223.619 168.344 132.507  1.00  0.67           O  
ATOM   1555  NE2 GLN A 228     223.065 170.533 132.506  1.00  0.67           N  
ATOM   1556  N   PRO A 229     221.366 170.175 137.374  1.00  0.73           N  
ATOM   1557  CA  PRO A 229     220.263 171.124 137.471  1.00  0.73           C  
ATOM   1558  C   PRO A 229     219.683 171.506 136.119  1.00  0.73           C  
ATOM   1559  O   PRO A 229     220.431 171.664 135.150  1.00  0.73           O  
ATOM   1560  CB  PRO A 229     220.828 172.335 138.236  1.00  0.73           C  
ATOM   1561  CG  PRO A 229     222.114 171.809 138.892  1.00  0.73           C  
ATOM   1562  CD  PRO A 229     222.589 170.685 137.976  1.00  0.73           C  
ATOM   1563  N   CYS A 230     218.346 171.635 136.024  1.00  0.70           N  
ATOM   1564  CA  CYS A 230     217.669 172.144 134.843  1.00  0.70           C  
ATOM   1565  C   CYS A 230     218.010 173.618 134.601  1.00  0.70           C  
ATOM   1566  O   CYS A 230     218.253 174.382 135.532  1.00  0.70           O  
ATOM   1567  CB  CYS A 230     216.136 171.855 134.928  1.00  0.70           C  
ATOM   1568  SG  CYS A 230     215.140 172.512 133.554  1.00  0.70           S  
ATOM   1569  N   THR A 231     218.080 174.029 133.320  1.00  0.60           N  
ATOM   1570  CA  THR A 231     218.448 175.368 132.883  1.00  0.60           C  
ATOM   1571  C   THR A 231     217.260 176.152 132.367  1.00  0.60           C  
ATOM   1572  O   THR A 231     216.982 177.249 132.833  1.00  0.60           O  
ATOM   1573  CB  THR A 231     219.494 175.309 131.778  1.00  0.60           C  
ATOM   1574  OG1 THR A 231     219.166 174.324 130.803  1.00  0.60           O  
ATOM   1575  CG2 THR A 231     220.815 174.870 132.422  1.00  0.60           C  
ATOM   1576  N   ALA A 232     216.509 175.610 131.386  1.00  0.61           N  
ATOM   1577  CA  ALA A 232     215.400 176.308 130.782  1.00  0.61           C  
ATOM   1578  C   ALA A 232     214.257 175.342 130.562  1.00  0.61           C  
ATOM   1579  O   ALA A 232     214.446 174.134 130.449  1.00  0.61           O  
ATOM   1580  CB  ALA A 232     215.809 176.923 129.423  1.00  0.61           C  
ATOM   1581  N   ASN A 233     213.019 175.882 130.535  1.00  0.64           N  
ATOM   1582  CA  ASN A 233     211.764 175.167 130.335  1.00  0.64           C  
ATOM   1583  C   ASN A 233     211.460 174.149 131.431  1.00  0.64           C  
ATOM   1584  O   ASN A 233     210.740 173.177 131.221  1.00  0.64           O  
ATOM   1585  CB  ASN A 233     211.661 174.505 128.928  1.00  0.64           C  
ATOM   1586  CG  ASN A 233     211.969 175.535 127.840  1.00  0.64           C  
ATOM   1587  OD1 ASN A 233     211.802 176.732 128.028  1.00  0.64           O  
ATOM   1588  ND2 ASN A 233     212.425 175.041 126.662  1.00  0.64           N  
ATOM   1589  N   CYS A 234     211.988 174.378 132.654  1.00  0.70           N  
ATOM   1590  CA  CYS A 234     211.985 173.418 133.748  1.00  0.70           C  
ATOM   1591  C   CYS A 234     210.609 173.103 134.278  1.00  0.70           C  
ATOM   1592  O   CYS A 234     210.248 171.954 134.493  1.00  0.70           O  
ATOM   1593  CB  CYS A 234     212.875 173.914 134.914  1.00  0.70           C  
ATOM   1594  SG  CYS A 234     214.525 174.307 134.275  1.00  0.70           S  
ATOM   1595  N   ILE A 235     209.801 174.170 134.456  1.00  0.63           N  
ATOM   1596  CA  ILE A 235     208.437 174.123 134.951  1.00  0.63           C  
ATOM   1597  C   ILE A 235     207.517 173.395 133.994  1.00  0.63           C  
ATOM   1598  O   ILE A 235     206.725 172.544 134.376  1.00  0.63           O  
ATOM   1599  CB  ILE A 235     207.874 175.522 135.205  1.00  0.63           C  
ATOM   1600  CG1 ILE A 235     208.880 176.383 136.012  1.00  0.63           C  
ATOM   1601  CG2 ILE A 235     206.537 175.351 135.975  1.00  0.63           C  
ATOM   1602  CD1 ILE A 235     208.465 177.854 136.162  1.00  0.63           C  
ATOM   1603  N   GLY A 236     207.662 173.692 132.679  1.00  0.68           N  
ATOM   1604  CA  GLY A 236     206.938 172.973 131.648  1.00  0.68           C  
ATOM   1605  C   GLY A 236     207.379 171.540 131.546  1.00  0.68           C  
ATOM   1606  O   GLY A 236     206.550 170.660 131.462  1.00  0.68           O  
ATOM   1607  N   TYR A 237     208.693 171.233 131.607  1.00  0.64           N  
ATOM   1608  CA  TYR A 237     209.146 169.856 131.559  1.00  0.64           C  
ATOM   1609  C   TYR A 237     208.608 169.008 132.720  1.00  0.64           C  
ATOM   1610  O   TYR A 237     208.109 167.905 132.519  1.00  0.64           O  
ATOM   1611  CB  TYR A 237     210.696 169.853 131.505  1.00  0.64           C  
ATOM   1612  CG  TYR A 237     211.232 168.507 131.115  1.00  0.64           C  
ATOM   1613  CD1 TYR A 237     211.468 167.510 132.073  1.00  0.64           C  
ATOM   1614  CD2 TYR A 237     211.511 168.235 129.770  1.00  0.64           C  
ATOM   1615  CE1 TYR A 237     212.077 166.301 131.704  1.00  0.64           C  
ATOM   1616  CE2 TYR A 237     212.070 167.006 129.393  1.00  0.64           C  
ATOM   1617  CZ  TYR A 237     212.386 166.056 130.365  1.00  0.64           C  
ATOM   1618  OH  TYR A 237     212.983 164.840 129.994  1.00  0.64           O  
ATOM   1619  N   ALA A 238     208.625 169.554 133.955  1.00  0.70           N  
ATOM   1620  CA  ALA A 238     208.115 168.908 135.149  1.00  0.70           C  
ATOM   1621  C   ALA A 238     206.623 168.562 135.083  1.00  0.70           C  
ATOM   1622  O   ALA A 238     206.198 167.493 135.491  1.00  0.70           O  
ATOM   1623  CB  ALA A 238     208.378 169.826 136.366  1.00  0.70           C  
ATOM   1624  N   ALA A 239     205.791 169.467 134.521  1.00  0.74           N  
ATOM   1625  CA  ALA A 239     204.358 169.280 134.453  1.00  0.74           C  
ATOM   1626  C   ALA A 239     203.874 168.682 133.129  1.00  0.74           C  
ATOM   1627  O   ALA A 239     202.685 168.692 132.846  1.00  0.74           O  
ATOM   1628  CB  ALA A 239     203.672 170.643 134.689  1.00  0.74           C  
ATOM   1629  N   ASN A 240     204.774 168.122 132.286  1.00  0.71           N  
ATOM   1630  CA  ASN A 240     204.380 167.506 131.026  1.00  0.71           C  
ATOM   1631  C   ASN A 240     204.981 166.116 130.858  1.00  0.71           C  
ATOM   1632  O   ASN A 240     204.476 165.316 130.081  1.00  0.71           O  
ATOM   1633  CB  ASN A 240     204.784 168.386 129.819  1.00  0.71           C  
ATOM   1634  CG  ASN A 240     203.884 169.617 129.812  1.00  0.71           C  
ATOM   1635  OD1 ASN A 240     202.656 169.534 129.846  1.00  0.71           O  
ATOM   1636  ND2 ASN A 240     204.479 170.816 129.734  1.00  0.71           N  
ATOM   1637  N   VAL A 241     206.061 165.764 131.587  1.00  0.71           N  
ATOM   1638  CA  VAL A 241     206.731 164.487 131.394  1.00  0.71           C  
ATOM   1639  C   VAL A 241     206.198 163.417 132.339  1.00  0.71           C  
ATOM   1640  O   VAL A 241     206.072 163.614 133.540  1.00  0.71           O  
ATOM   1641  CB  VAL A 241     208.234 164.651 131.552  1.00  0.71           C  
ATOM   1642  CG1 VAL A 241     209.002 163.319 131.477  1.00  0.71           C  
ATOM   1643  CG2 VAL A 241     208.725 165.548 130.398  1.00  0.71           C  
ATOM   1644  N   PHE A 242     205.863 162.227 131.796  1.00  0.66           N  
ATOM   1645  CA  PHE A 242     205.360 161.107 132.580  1.00  0.66           C  
ATOM   1646  C   PHE A 242     206.446 160.086 132.858  1.00  0.66           C  
ATOM   1647  O   PHE A 242     207.615 160.288 132.572  1.00  0.66           O  
ATOM   1648  CB  PHE A 242     204.173 160.426 131.848  1.00  0.66           C  
ATOM   1649  CG  PHE A 242     202.968 161.308 131.965  1.00  0.66           C  
ATOM   1650  CD1 PHE A 242     202.431 161.595 133.232  1.00  0.66           C  
ATOM   1651  CD2 PHE A 242     202.336 161.830 130.827  1.00  0.66           C  
ATOM   1652  CE1 PHE A 242     201.236 162.311 133.346  1.00  0.66           C  
ATOM   1653  CE2 PHE A 242     201.195 162.627 130.949  1.00  0.66           C  
ATOM   1654  CZ  PHE A 242     200.616 162.831 132.204  1.00  0.66           C  
ATOM   1655  N   ALA A 243     206.073 158.933 133.436  1.00  0.77           N  
ATOM   1656  CA  ALA A 243     206.945 157.791 133.505  1.00  0.77           C  
ATOM   1657  C   ALA A 243     206.077 156.611 133.124  1.00  0.77           C  
ATOM   1658  O   ALA A 243     205.102 156.316 133.804  1.00  0.77           O  
ATOM   1659  CB  ALA A 243     207.521 157.663 134.939  1.00  0.77           C  
ATOM   1660  N   THR A 244     206.340 155.929 131.994  1.00  0.78           N  
ATOM   1661  CA  THR A 244     205.482 154.838 131.539  1.00  0.78           C  
ATOM   1662  C   THR A 244     205.646 153.594 132.399  1.00  0.78           C  
ATOM   1663  O   THR A 244     206.647 152.887 132.319  1.00  0.78           O  
ATOM   1664  CB  THR A 244     205.702 154.493 130.063  1.00  0.78           C  
ATOM   1665  OG1 THR A 244     207.053 154.232 129.770  1.00  0.78           O  
ATOM   1666  CG2 THR A 244     205.392 155.708 129.182  1.00  0.78           C  
ATOM   1667  N   GLU A 245     204.678 153.280 133.286  1.00  0.74           N  
ATOM   1668  CA  GLU A 245     204.755 152.101 134.124  1.00  0.74           C  
ATOM   1669  C   GLU A 245     204.718 150.790 133.340  1.00  0.74           C  
ATOM   1670  O   GLU A 245     204.149 150.769 132.247  1.00  0.74           O  
ATOM   1671  CB  GLU A 245     203.646 152.092 135.184  1.00  0.74           C  
ATOM   1672  CG  GLU A 245     203.767 153.274 136.164  1.00  0.74           C  
ATOM   1673  CD  GLU A 245     202.798 153.137 137.329  1.00  0.74           C  
ATOM   1674  OE1 GLU A 245     202.111 152.090 137.436  1.00  0.74           O  
ATOM   1675  OE2 GLU A 245     202.811 154.083 138.149  1.00  0.74           O  
ATOM   1676  N   PRO A 246     205.281 149.668 133.803  1.00  0.80           N  
ATOM   1677  CA  PRO A 246     205.278 148.406 133.068  1.00  0.80           C  
ATOM   1678  C   PRO A 246     203.885 147.870 132.737  1.00  0.80           C  
ATOM   1679  O   PRO A 246     203.737 147.143 131.767  1.00  0.80           O  
ATOM   1680  CB  PRO A 246     206.039 147.425 133.980  1.00  0.80           C  
ATOM   1681  CG  PRO A 246     206.931 148.322 134.848  1.00  0.80           C  
ATOM   1682  CD  PRO A 246     206.099 149.596 135.012  1.00  0.80           C  
ATOM   1683  N   ASN A 247     202.858 148.203 133.558  1.00  0.73           N  
ATOM   1684  CA  ASN A 247     201.470 147.812 133.363  1.00  0.73           C  
ATOM   1685  C   ASN A 247     200.711 148.861 132.526  1.00  0.73           C  
ATOM   1686  O   ASN A 247     199.557 148.666 132.170  1.00  0.73           O  
ATOM   1687  CB  ASN A 247     200.740 147.561 134.741  1.00  0.73           C  
ATOM   1688  CG  ASN A 247     200.715 148.815 135.626  1.00  0.73           C  
ATOM   1689  OD1 ASN A 247     201.405 149.772 135.330  1.00  0.73           O  
ATOM   1690  ND2 ASN A 247     199.886 148.820 136.697  1.00  0.73           N  
ATOM   1691  N   GLY A 248     201.359 150.005 132.181  1.00  0.79           N  
ATOM   1692  CA  GLY A 248     200.764 151.095 131.412  1.00  0.79           C  
ATOM   1693  C   GLY A 248     199.953 152.071 132.229  1.00  0.79           C  
ATOM   1694  O   GLY A 248     199.414 153.037 131.696  1.00  0.79           O  
ATOM   1695  N   HIS A 249     199.854 151.869 133.563  1.00  0.74           N  
ATOM   1696  CA  HIS A 249     199.272 152.839 134.479  1.00  0.74           C  
ATOM   1697  C   HIS A 249     200.043 154.148 134.497  1.00  0.74           C  
ATOM   1698  O   HIS A 249     201.230 154.226 134.149  1.00  0.74           O  
ATOM   1699  CB  HIS A 249     198.955 152.267 135.890  1.00  0.74           C  
ATOM   1700  CG  HIS A 249     197.759 151.332 135.888  1.00  0.74           C  
ATOM   1701  ND1 HIS A 249     197.358 150.793 137.104  1.00  0.74           N  
ATOM   1702  CD2 HIS A 249     196.934 150.895 134.900  1.00  0.74           C  
ATOM   1703  CE1 HIS A 249     196.313 150.051 136.825  1.00  0.74           C  
ATOM   1704  NE2 HIS A 249     196.010 150.066 135.507  1.00  0.74           N  
ATOM   1705  N   ILE A 250     199.341 155.257 134.779  1.00  0.76           N  
ATOM   1706  CA  ILE A 250     199.931 156.569 134.878  1.00  0.76           C  
ATOM   1707  C   ILE A 250     200.537 156.711 136.264  1.00  0.76           C  
ATOM   1708  O   ILE A 250     199.887 156.302 137.224  1.00  0.76           O  
ATOM   1709  CB  ILE A 250     198.920 157.705 134.602  1.00  0.76           C  
ATOM   1710  CG1 ILE A 250     199.603 159.012 134.141  1.00  0.76           C  
ATOM   1711  CG2 ILE A 250     197.970 157.999 135.794  1.00  0.76           C  
ATOM   1712  CD1 ILE A 250     200.227 158.881 132.743  1.00  0.76           C  
ATOM   1713  N   PRO A 251     201.728 157.262 136.449  1.00  0.82           N  
ATOM   1714  CA  PRO A 251     202.324 157.374 137.764  1.00  0.82           C  
ATOM   1715  C   PRO A 251     201.660 158.468 138.547  1.00  0.82           C  
ATOM   1716  O   PRO A 251     201.238 159.488 137.978  1.00  0.82           O  
ATOM   1717  CB  PRO A 251     203.802 157.714 137.488  1.00  0.82           C  
ATOM   1718  CG  PRO A 251     203.781 158.355 136.099  1.00  0.82           C  
ATOM   1719  CD  PRO A 251     202.677 157.573 135.396  1.00  0.82           C  
ATOM   1720  N   GLU A 252     201.535 158.291 139.865  1.00  0.76           N  
ATOM   1721  CA  GLU A 252     201.097 159.328 140.756  1.00  0.76           C  
ATOM   1722  C   GLU A 252     202.063 160.486 140.863  1.00  0.76           C  
ATOM   1723  O   GLU A 252     203.277 160.380 140.705  1.00  0.76           O  
ATOM   1724  CB  GLU A 252     200.795 158.813 142.178  1.00  0.76           C  
ATOM   1725  CG  GLU A 252     199.576 157.867 142.229  1.00  0.76           C  
ATOM   1726  CD  GLU A 252     199.892 156.447 141.779  1.00  0.76           C  
ATOM   1727  OE1 GLU A 252     201.093 156.078 141.820  1.00  0.76           O  
ATOM   1728  OE2 GLU A 252     198.910 155.732 141.470  1.00  0.76           O  
ATOM   1729  N   GLY A 253     201.524 161.672 141.190  1.00  0.77           N  
ATOM   1730  CA  GLY A 253     202.367 162.836 141.348  1.00  0.77           C  
ATOM   1731  C   GLY A 253     202.350 163.765 140.180  1.00  0.77           C  
ATOM   1732  O   GLY A 253     203.353 164.373 139.864  1.00  0.77           O  
ATOM   1733  N   PHE A 254     201.178 163.960 139.548  1.00  0.71           N  
ATOM   1734  CA  PHE A 254     201.085 164.826 138.401  1.00  0.71           C  
ATOM   1735  C   PHE A 254     200.017 165.865 138.686  1.00  0.71           C  
ATOM   1736  O   PHE A 254     199.059 165.581 139.409  1.00  0.71           O  
ATOM   1737  CB  PHE A 254     200.773 163.954 137.165  1.00  0.71           C  
ATOM   1738  CG  PHE A 254     201.273 164.625 135.930  1.00  0.71           C  
ATOM   1739  CD1 PHE A 254     202.644 164.632 135.634  1.00  0.71           C  
ATOM   1740  CD2 PHE A 254     200.375 165.214 135.035  1.00  0.71           C  
ATOM   1741  CE1 PHE A 254     203.102 165.182 134.432  1.00  0.71           C  
ATOM   1742  CE2 PHE A 254     200.824 165.776 133.837  1.00  0.71           C  
ATOM   1743  CZ  PHE A 254     202.186 165.728 133.526  1.00  0.71           C  
ATOM   1744  N   SER A 255     200.199 167.114 138.201  1.00  0.71           N  
ATOM   1745  CA  SER A 255     199.237 168.199 138.342  1.00  0.71           C  
ATOM   1746  C   SER A 255     198.120 168.158 137.309  1.00  0.71           C  
ATOM   1747  O   SER A 255     197.047 168.669 137.565  1.00  0.71           O  
ATOM   1748  CB  SER A 255     199.918 169.598 138.234  1.00  0.71           C  
ATOM   1749  OG  SER A 255     200.648 169.728 137.010  1.00  0.71           O  
ATOM   1750  N   PHE A 256     198.376 167.552 136.117  1.00  0.68           N  
ATOM   1751  CA  PHE A 256     197.422 167.402 135.013  1.00  0.68           C  
ATOM   1752  C   PHE A 256     196.876 168.730 134.511  1.00  0.68           C  
ATOM   1753  O   PHE A 256     195.706 168.852 134.151  1.00  0.68           O  
ATOM   1754  CB  PHE A 256     196.237 166.442 135.326  1.00  0.68           C  
ATOM   1755  CG  PHE A 256     196.676 165.033 135.598  1.00  0.68           C  
ATOM   1756  CD1 PHE A 256     197.014 164.163 134.546  1.00  0.68           C  
ATOM   1757  CD2 PHE A 256     196.754 164.566 136.917  1.00  0.68           C  
ATOM   1758  CE1 PHE A 256     197.442 162.855 134.812  1.00  0.68           C  
ATOM   1759  CE2 PHE A 256     197.148 163.250 137.188  1.00  0.68           C  
ATOM   1760  CZ  PHE A 256     197.501 162.394 136.134  1.00  0.68           C  
ATOM   1761  N   ASN A 257     197.744 169.757 134.434  1.00  0.70           N  
ATOM   1762  CA  ASN A 257     197.436 171.121 134.041  1.00  0.70           C  
ATOM   1763  C   ASN A 257     196.902 171.250 132.618  1.00  0.70           C  
ATOM   1764  O   ASN A 257     196.001 172.023 132.329  1.00  0.70           O  
ATOM   1765  CB  ASN A 257     198.670 172.071 134.240  1.00  0.70           C  
ATOM   1766  CG  ASN A 257     199.968 171.570 133.586  1.00  0.70           C  
ATOM   1767  OD1 ASN A 257     200.097 170.440 133.151  1.00  0.70           O  
ATOM   1768  ND2 ASN A 257     200.990 172.465 133.544  1.00  0.70           N  
ATOM   1769  N   ASN A 258     197.489 170.461 131.702  1.00  0.73           N  
ATOM   1770  CA  ASN A 258     197.175 170.491 130.293  1.00  0.73           C  
ATOM   1771  C   ASN A 258     196.232 169.356 129.908  1.00  0.73           C  
ATOM   1772  O   ASN A 258     196.244 168.928 128.766  1.00  0.73           O  
ATOM   1773  CB  ASN A 258     198.476 170.413 129.444  1.00  0.73           C  
ATOM   1774  CG  ASN A 258     199.301 171.692 129.593  1.00  0.73           C  
ATOM   1775  OD1 ASN A 258     199.202 172.493 130.520  1.00  0.73           O  
ATOM   1776  ND2 ASN A 258     200.152 171.938 128.571  1.00  0.73           N  
ATOM   1777  N   TRP A 259     195.409 168.847 130.859  1.00  0.69           N  
ATOM   1778  CA  TRP A 259     194.519 167.721 130.634  1.00  0.69           C  
ATOM   1779  C   TRP A 259     193.104 168.094 130.999  1.00  0.69           C  
ATOM   1780  O   TRP A 259     192.856 168.760 132.006  1.00  0.69           O  
ATOM   1781  CB  TRP A 259     194.897 166.483 131.502  1.00  0.69           C  
ATOM   1782  CG  TRP A 259     196.185 165.797 131.092  1.00  0.69           C  
ATOM   1783  CD1 TRP A 259     197.459 166.291 131.075  1.00  0.69           C  
ATOM   1784  CD2 TRP A 259     196.269 164.467 130.530  1.00  0.69           C  
ATOM   1785  NE1 TRP A 259     198.334 165.383 130.504  1.00  0.69           N  
ATOM   1786  CE2 TRP A 259     197.595 164.262 130.148  1.00  0.69           C  
ATOM   1787  CE3 TRP A 259     195.286 163.497 130.311  1.00  0.69           C  
ATOM   1788  CZ2 TRP A 259     197.977 163.085 129.498  1.00  0.69           C  
ATOM   1789  CZ3 TRP A 259     195.695 162.268 129.766  1.00  0.69           C  
ATOM   1790  CH2 TRP A 259     197.019 162.062 129.364  1.00  0.69           C  
ATOM   1791  N   PHE A 260     192.121 167.643 130.198  1.00  0.75           N  
ATOM   1792  CA  PHE A 260     190.724 167.937 130.452  1.00  0.75           C  
ATOM   1793  C   PHE A 260     189.901 166.679 130.265  1.00  0.75           C  
ATOM   1794  O   PHE A 260     190.305 165.723 129.597  1.00  0.75           O  
ATOM   1795  CB  PHE A 260     190.147 169.035 129.507  1.00  0.75           C  
ATOM   1796  CG  PHE A 260     191.110 170.182 129.351  1.00  0.75           C  
ATOM   1797  CD1 PHE A 260     191.244 171.170 130.340  1.00  0.75           C  
ATOM   1798  CD2 PHE A 260     191.957 170.227 128.230  1.00  0.75           C  
ATOM   1799  CE1 PHE A 260     192.193 172.190 130.200  1.00  0.75           C  
ATOM   1800  CE2 PHE A 260     192.894 171.255 128.080  1.00  0.75           C  
ATOM   1801  CZ  PHE A 260     193.008 172.239 129.066  1.00  0.75           C  
ATOM   1802  N   LEU A 261     188.711 166.626 130.900  1.00  0.74           N  
ATOM   1803  CA  LEU A 261     187.763 165.536 130.748  1.00  0.74           C  
ATOM   1804  C   LEU A 261     187.157 165.502 129.340  1.00  0.74           C  
ATOM   1805  O   LEU A 261     186.925 166.548 128.729  1.00  0.74           O  
ATOM   1806  CB  LEU A 261     186.710 165.600 131.892  1.00  0.74           C  
ATOM   1807  CG  LEU A 261     185.921 164.293 132.142  1.00  0.74           C  
ATOM   1808  CD1 LEU A 261     185.610 164.130 133.639  1.00  0.74           C  
ATOM   1809  CD2 LEU A 261     184.599 164.232 131.360  1.00  0.74           C  
ATOM   1810  N   LEU A 262     186.908 164.305 128.762  1.00  0.79           N  
ATOM   1811  CA  LEU A 262     186.321 164.178 127.438  1.00  0.79           C  
ATOM   1812  C   LEU A 262     184.811 164.202 127.544  1.00  0.79           C  
ATOM   1813  O   LEU A 262     184.194 163.231 127.983  1.00  0.79           O  
ATOM   1814  CB  LEU A 262     186.717 162.841 126.750  1.00  0.79           C  
ATOM   1815  CG  LEU A 262     188.134 162.801 126.125  1.00  0.79           C  
ATOM   1816  CD1 LEU A 262     188.212 163.733 124.905  1.00  0.79           C  
ATOM   1817  CD2 LEU A 262     189.301 163.068 127.101  1.00  0.79           C  
ATOM   1818  N   SER A 263     184.187 165.319 127.132  1.00  0.76           N  
ATOM   1819  CA  SER A 263     182.768 165.559 127.292  1.00  0.76           C  
ATOM   1820  C   SER A 263     182.226 165.949 125.947  1.00  0.76           C  
ATOM   1821  O   SER A 263     182.837 166.761 125.258  1.00  0.76           O  
ATOM   1822  CB  SER A 263     182.468 166.743 128.244  1.00  0.76           C  
ATOM   1823  OG  SER A 263     182.898 166.452 129.571  1.00  0.76           O  
ATOM   1824  N   ASN A 264     181.088 165.354 125.529  1.00  0.67           N  
ATOM   1825  CA  ASN A 264     180.337 165.735 124.340  1.00  0.67           C  
ATOM   1826  C   ASN A 264     179.591 167.044 124.522  1.00  0.67           C  
ATOM   1827  O   ASN A 264     179.536 167.890 123.639  1.00  0.67           O  
ATOM   1828  CB  ASN A 264     179.286 164.640 124.003  1.00  0.67           C  
ATOM   1829  CG  ASN A 264     179.994 163.475 123.330  1.00  0.67           C  
ATOM   1830  OD1 ASN A 264     181.182 163.491 123.063  1.00  0.67           O  
ATOM   1831  ND2 ASN A 264     179.223 162.411 122.993  1.00  0.67           N  
ATOM   1832  N   ASP A 265     178.975 167.215 125.697  1.00  0.58           N  
ATOM   1833  CA  ASP A 265     178.152 168.332 126.006  1.00  0.58           C  
ATOM   1834  C   ASP A 265     178.322 168.593 127.485  1.00  0.58           C  
ATOM   1835  O   ASP A 265     178.523 167.679 128.273  1.00  0.58           O  
ATOM   1836  CB  ASP A 265     176.658 168.052 125.638  1.00  0.58           C  
ATOM   1837  CG  ASP A 265     176.025 166.733 126.100  1.00  0.58           C  
ATOM   1838  OD1 ASP A 265     176.724 165.713 126.328  1.00  0.58           O  
ATOM   1839  OD2 ASP A 265     174.768 166.748 126.165  1.00  0.58           O  
ATOM   1840  N   SER A 266     178.272 169.883 127.880  1.00  0.66           N  
ATOM   1841  CA  SER A 266     178.423 170.326 129.264  1.00  0.66           C  
ATOM   1842  C   SER A 266     179.695 169.905 129.979  1.00  0.66           C  
ATOM   1843  O   SER A 266     180.560 169.203 129.463  1.00  0.66           O  
ATOM   1844  CB  SER A 266     177.135 170.143 130.153  1.00  0.66           C  
ATOM   1845  OG  SER A 266     177.054 168.965 130.955  1.00  0.66           O  
ATOM   1846  N   THR A 267     179.873 170.382 131.217  1.00  0.63           N  
ATOM   1847  CA  THR A 267     181.016 169.941 131.983  1.00  0.63           C  
ATOM   1848  C   THR A 267     180.580 169.952 133.417  1.00  0.63           C  
ATOM   1849  O   THR A 267     179.876 170.867 133.849  1.00  0.63           O  
ATOM   1850  CB  THR A 267     182.275 170.811 131.846  1.00  0.63           C  
ATOM   1851  OG1 THR A 267     182.589 171.090 130.492  1.00  0.63           O  
ATOM   1852  CG2 THR A 267     183.496 170.046 132.372  1.00  0.63           C  
ATOM   1853  N   LEU A 268     180.971 168.938 134.214  1.00  0.63           N  
ATOM   1854  CA  LEU A 268     180.744 168.940 135.644  1.00  0.63           C  
ATOM   1855  C   LEU A 268     181.644 169.965 136.331  1.00  0.63           C  
ATOM   1856  O   LEU A 268     182.868 169.921 136.196  1.00  0.63           O  
ATOM   1857  CB  LEU A 268     180.976 167.525 136.238  1.00  0.63           C  
ATOM   1858  CG  LEU A 268     180.723 167.385 137.759  1.00  0.63           C  
ATOM   1859  CD1 LEU A 268     179.331 167.883 138.201  1.00  0.63           C  
ATOM   1860  CD2 LEU A 268     180.912 165.918 138.185  1.00  0.63           C  
ATOM   1861  N   VAL A 269     181.056 170.943 137.058  1.00  0.60           N  
ATOM   1862  CA  VAL A 269     181.789 171.969 137.792  1.00  0.60           C  
ATOM   1863  C   VAL A 269     182.638 171.401 138.930  1.00  0.60           C  
ATOM   1864  O   VAL A 269     183.815 171.718 139.077  1.00  0.60           O  
ATOM   1865  CB  VAL A 269     180.824 173.022 138.358  1.00  0.60           C  
ATOM   1866  CG1 VAL A 269     181.581 174.101 139.172  1.00  0.60           C  
ATOM   1867  CG2 VAL A 269     180.075 173.702 137.190  1.00  0.60           C  
ATOM   1868  N   HIS A 270     182.034 170.520 139.756  1.00  0.65           N  
ATOM   1869  CA  HIS A 270     182.717 169.875 140.853  1.00  0.65           C  
ATOM   1870  C   HIS A 270     181.965 168.604 141.180  1.00  0.65           C  
ATOM   1871  O   HIS A 270     180.735 168.591 141.085  1.00  0.65           O  
ATOM   1872  CB  HIS A 270     182.756 170.836 142.079  1.00  0.65           C  
ATOM   1873  CG  HIS A 270     183.271 170.254 143.351  1.00  0.65           C  
ATOM   1874  ND1 HIS A 270     184.576 169.829 143.341  1.00  0.65           N  
ATOM   1875  CD2 HIS A 270     182.667 169.894 144.505  1.00  0.65           C  
ATOM   1876  CE1 HIS A 270     184.745 169.195 144.472  1.00  0.65           C  
ATOM   1877  NE2 HIS A 270     183.620 169.212 145.239  1.00  0.65           N  
ATOM   1878  N   GLY A 271     182.657 167.513 141.563  1.00  0.79           N  
ATOM   1879  CA  GLY A 271     182.039 166.236 141.878  1.00  0.79           C  
ATOM   1880  C   GLY A 271     182.808 165.081 141.305  1.00  0.79           C  
ATOM   1881  O   GLY A 271     183.937 165.210 140.841  1.00  0.79           O  
ATOM   1882  N   LYS A 272     182.207 163.887 141.292  1.00  0.75           N  
ATOM   1883  CA  LYS A 272     182.898 162.668 140.949  1.00  0.75           C  
ATOM   1884  C   LYS A 272     182.048 161.873 140.007  1.00  0.75           C  
ATOM   1885  O   LYS A 272     180.815 161.909 140.074  1.00  0.75           O  
ATOM   1886  CB  LYS A 272     183.179 161.799 142.204  1.00  0.75           C  
ATOM   1887  CG  LYS A 272     182.021 161.793 143.221  1.00  0.75           C  
ATOM   1888  CD  LYS A 272     182.288 160.865 144.409  1.00  0.75           C  
ATOM   1889  CE  LYS A 272     183.349 161.401 145.372  1.00  0.75           C  
ATOM   1890  NZ  LYS A 272     183.296 160.568 146.589  1.00  0.75           N  
ATOM   1891  N   VAL A 273     182.689 161.128 139.095  1.00  0.80           N  
ATOM   1892  CA  VAL A 273     181.988 160.304 138.139  1.00  0.80           C  
ATOM   1893  C   VAL A 273     182.903 159.182 137.688  1.00  0.80           C  
ATOM   1894  O   VAL A 273     184.128 159.275 137.802  1.00  0.80           O  
ATOM   1895  CB  VAL A 273     181.460 161.136 136.956  1.00  0.80           C  
ATOM   1896  CG1 VAL A 273     182.596 161.596 136.004  1.00  0.80           C  
ATOM   1897  CG2 VAL A 273     180.314 160.402 136.221  1.00  0.80           C  
ATOM   1898  N   VAL A 274     182.345 158.068 137.189  1.00  0.83           N  
ATOM   1899  CA  VAL A 274     183.097 156.940 136.672  1.00  0.83           C  
ATOM   1900  C   VAL A 274     182.704 156.804 135.227  1.00  0.83           C  
ATOM   1901  O   VAL A 274     181.513 156.891 134.899  1.00  0.83           O  
ATOM   1902  CB  VAL A 274     182.806 155.639 137.417  1.00  0.83           C  
ATOM   1903  CG1 VAL A 274     183.792 154.540 136.970  1.00  0.83           C  
ATOM   1904  CG2 VAL A 274     182.998 155.893 138.922  1.00  0.83           C  
ATOM   1905  N   SER A 275     183.680 156.660 134.321  1.00  0.81           N  
ATOM   1906  CA  SER A 275     183.403 156.528 132.910  1.00  0.81           C  
ATOM   1907  C   SER A 275     184.593 155.973 132.169  1.00  0.81           C  
ATOM   1908  O   SER A 275     185.744 156.035 132.623  1.00  0.81           O  
ATOM   1909  CB  SER A 275     182.983 157.863 132.201  1.00  0.81           C  
ATOM   1910  OG  SER A 275     184.026 158.846 132.181  1.00  0.81           O  
ATOM   1911  N   ASN A 276     184.346 155.453 130.956  1.00  0.81           N  
ATOM   1912  CA  ASN A 276     185.357 155.039 130.017  1.00  0.81           C  
ATOM   1913  C   ASN A 276     186.009 156.246 129.357  1.00  0.81           C  
ATOM   1914  O   ASN A 276     185.341 157.104 128.777  1.00  0.81           O  
ATOM   1915  CB  ASN A 276     184.822 154.009 128.971  1.00  0.81           C  
ATOM   1916  CG  ASN A 276     183.491 154.401 128.314  1.00  0.81           C  
ATOM   1917  OD1 ASN A 276     182.793 155.345 128.648  1.00  0.81           O  
ATOM   1918  ND2 ASN A 276     183.084 153.568 127.320  1.00  0.81           N  
ATOM   1919  N   GLN A 277     187.344 156.369 129.455  1.00  0.76           N  
ATOM   1920  CA  GLN A 277     188.044 157.550 128.999  1.00  0.76           C  
ATOM   1921  C   GLN A 277     189.416 157.168 128.440  1.00  0.76           C  
ATOM   1922  O   GLN A 277     189.979 156.146 128.841  1.00  0.76           O  
ATOM   1923  CB  GLN A 277     188.274 158.518 130.196  1.00  0.76           C  
ATOM   1924  CG  GLN A 277     187.015 159.166 130.818  1.00  0.76           C  
ATOM   1925  CD  GLN A 277     186.446 160.257 129.911  1.00  0.76           C  
ATOM   1926  OE1 GLN A 277     187.063 161.308 129.756  1.00  0.76           O  
ATOM   1927  NE2 GLN A 277     185.270 160.011 129.287  1.00  0.76           N  
ATOM   1928  N   PRO A 278     190.005 157.928 127.512  1.00  0.88           N  
ATOM   1929  CA  PRO A 278     191.295 157.598 126.906  1.00  0.88           C  
ATOM   1930  C   PRO A 278     192.471 157.915 127.813  1.00  0.88           C  
ATOM   1931  O   PRO A 278     193.071 158.993 127.668  1.00  0.88           O  
ATOM   1932  CB  PRO A 278     191.325 158.451 125.623  1.00  0.88           C  
ATOM   1933  CG  PRO A 278     190.398 159.639 125.907  1.00  0.88           C  
ATOM   1934  CD  PRO A 278     189.366 159.087 126.887  1.00  0.88           C  
ATOM   1935  N   LEU A 279     192.821 157.001 128.738  1.00  0.80           N  
ATOM   1936  CA  LEU A 279     193.836 157.207 129.757  1.00  0.80           C  
ATOM   1937  C   LEU A 279     194.946 156.193 129.677  1.00  0.80           C  
ATOM   1938  O   LEU A 279     196.070 156.493 130.056  1.00  0.80           O  
ATOM   1939  CB  LEU A 279     193.241 157.107 131.194  1.00  0.80           C  
ATOM   1940  CG  LEU A 279     192.801 158.468 131.789  1.00  0.80           C  
ATOM   1941  CD1 LEU A 279     193.988 159.434 131.971  1.00  0.80           C  
ATOM   1942  CD2 LEU A 279     191.666 159.135 131.000  1.00  0.80           C  
ATOM   1943  N   LEU A 280     194.693 154.963 129.181  1.00  0.81           N  
ATOM   1944  CA  LEU A 280     195.750 153.972 129.143  1.00  0.81           C  
ATOM   1945  C   LEU A 280     196.737 154.299 128.029  1.00  0.81           C  
ATOM   1946  O   LEU A 280     196.320 154.618 126.923  1.00  0.81           O  
ATOM   1947  CB  LEU A 280     195.154 152.545 129.074  1.00  0.81           C  
ATOM   1948  CG  LEU A 280     196.179 151.392 129.069  1.00  0.81           C  
ATOM   1949  CD1 LEU A 280     197.109 151.476 130.289  1.00  0.81           C  
ATOM   1950  CD2 LEU A 280     195.449 150.042 129.078  1.00  0.81           C  
ATOM   1951  N   VAL A 281     198.063 154.289 128.292  1.00  0.83           N  
ATOM   1952  CA  VAL A 281     199.055 154.771 127.349  1.00  0.83           C  
ATOM   1953  C   VAL A 281     199.943 153.627 126.887  1.00  0.83           C  
ATOM   1954  O   VAL A 281     200.386 152.804 127.684  1.00  0.83           O  
ATOM   1955  CB  VAL A 281     199.874 155.924 127.944  1.00  0.83           C  
ATOM   1956  CG1 VAL A 281     200.619 155.506 129.236  1.00  0.83           C  
ATOM   1957  CG2 VAL A 281     200.840 156.496 126.884  1.00  0.83           C  
ATOM   1958  N   ASN A 282     200.211 153.514 125.562  1.00  0.78           N  
ATOM   1959  CA  ASN A 282     201.161 152.522 125.056  1.00  0.78           C  
ATOM   1960  C   ASN A 282     202.601 153.028 125.005  1.00  0.78           C  
ATOM   1961  O   ASN A 282     203.543 152.298 125.282  1.00  0.78           O  
ATOM   1962  CB  ASN A 282     200.800 152.021 123.632  1.00  0.78           C  
ATOM   1963  CG  ASN A 282     199.473 151.274 123.668  1.00  0.78           C  
ATOM   1964  OD1 ASN A 282     199.016 150.766 124.675  1.00  0.78           O  
ATOM   1965  ND2 ASN A 282     198.811 151.186 122.487  1.00  0.78           N  
ATOM   1966  N   CYS A 283     202.800 154.303 124.611  1.00  0.80           N  
ATOM   1967  CA  CYS A 283     204.111 154.901 124.517  1.00  0.80           C  
ATOM   1968  C   CYS A 283     203.867 156.395 124.515  1.00  0.80           C  
ATOM   1969  O   CYS A 283     202.752 156.839 124.223  1.00  0.80           O  
ATOM   1970  CB  CYS A 283     204.861 154.403 123.238  1.00  0.80           C  
ATOM   1971  SG  CYS A 283     206.468 155.170 122.823  1.00  0.80           S  
ATOM   1972  N   LEU A 284     204.889 157.185 124.893  1.00  0.80           N  
ATOM   1973  CA  LEU A 284     204.825 158.617 125.041  1.00  0.80           C  
ATOM   1974  C   LEU A 284     206.088 159.228 124.496  1.00  0.80           C  
ATOM   1975  O   LEU A 284     207.178 158.799 124.879  1.00  0.80           O  
ATOM   1976  CB  LEU A 284     204.796 159.008 126.540  1.00  0.80           C  
ATOM   1977  CG  LEU A 284     204.750 160.530 126.779  1.00  0.80           C  
ATOM   1978  CD1 LEU A 284     203.431 161.081 126.259  1.00  0.80           C  
ATOM   1979  CD2 LEU A 284     204.793 160.862 128.261  1.00  0.80           C  
ATOM   1980  N   LEU A 285     205.962 160.257 123.637  1.00  0.73           N  
ATOM   1981  CA  LEU A 285     207.070 160.964 123.036  1.00  0.73           C  
ATOM   1982  C   LEU A 285     207.005 162.422 123.437  1.00  0.73           C  
ATOM   1983  O   LEU A 285     205.952 163.057 123.348  1.00  0.73           O  
ATOM   1984  CB  LEU A 285     207.008 160.844 121.491  1.00  0.73           C  
ATOM   1985  CG  LEU A 285     206.983 159.378 120.987  1.00  0.73           C  
ATOM   1986  CD1 LEU A 285     206.934 159.298 119.452  1.00  0.73           C  
ATOM   1987  CD2 LEU A 285     208.182 158.560 121.493  1.00  0.73           C  
ATOM   1988  N   ALA A 286     208.133 162.985 123.906  1.00  0.72           N  
ATOM   1989  CA  ALA A 286     208.225 164.343 124.375  1.00  0.72           C  
ATOM   1990  C   ALA A 286     209.509 164.926 123.844  1.00  0.72           C  
ATOM   1991  O   ALA A 286     210.404 164.190 123.437  1.00  0.72           O  
ATOM   1992  CB  ALA A 286     208.278 164.385 125.920  1.00  0.72           C  
ATOM   1993  N   ILE A 287     209.605 166.273 123.822  1.00  0.54           N  
ATOM   1994  CA  ILE A 287     210.736 167.033 123.286  1.00  0.54           C  
ATOM   1995  C   ILE A 287     211.063 166.650 121.840  1.00  0.54           C  
ATOM   1996  O   ILE A 287     212.131 166.104 121.551  1.00  0.54           O  
ATOM   1997  CB  ILE A 287     211.974 167.015 124.187  1.00  0.54           C  
ATOM   1998  CG1 ILE A 287     211.594 167.147 125.687  1.00  0.54           C  
ATOM   1999  CG2 ILE A 287     212.969 168.131 123.768  1.00  0.54           C  
ATOM   2000  CD1 ILE A 287     210.919 168.473 126.073  1.00  0.54           C  
ATOM   2001  N   PRO A 288     210.168 166.811 120.880  1.00  0.58           N  
ATOM   2002  CA  PRO A 288     210.240 166.004 119.683  1.00  0.58           C  
ATOM   2003  C   PRO A 288     210.923 166.749 118.560  1.00  0.58           C  
ATOM   2004  O   PRO A 288     210.949 167.973 118.560  1.00  0.58           O  
ATOM   2005  CB  PRO A 288     208.778 165.796 119.326  1.00  0.58           C  
ATOM   2006  CG  PRO A 288     208.030 167.037 119.842  1.00  0.58           C  
ATOM   2007  CD  PRO A 288     208.914 167.570 120.975  1.00  0.58           C  
ATOM   2008  N   LYS A 289     211.486 166.016 117.580  1.00  0.51           N  
ATOM   2009  CA  LYS A 289     212.134 166.595 116.416  1.00  0.51           C  
ATOM   2010  C   LYS A 289     211.667 165.938 115.136  1.00  0.51           C  
ATOM   2011  O   LYS A 289     211.663 166.559 114.087  1.00  0.51           O  
ATOM   2012  CB  LYS A 289     213.662 166.348 116.503  1.00  0.51           C  
ATOM   2013  CG  LYS A 289     214.306 167.285 117.526  1.00  0.51           C  
ATOM   2014  CD  LYS A 289     215.586 166.759 118.206  1.00  0.51           C  
ATOM   2015  CE  LYS A 289     215.326 165.732 119.323  1.00  0.51           C  
ATOM   2016  NZ  LYS A 289     214.501 166.375 120.333  1.00  0.51           N  
ATOM   2017  N   ILE A 290     211.240 164.651 115.165  1.00  0.53           N  
ATOM   2018  CA  ILE A 290     211.134 163.889 113.930  1.00  0.53           C  
ATOM   2019  C   ILE A 290     209.936 164.249 113.063  1.00  0.53           C  
ATOM   2020  O   ILE A 290     209.919 164.051 111.858  1.00  0.53           O  
ATOM   2021  CB  ILE A 290     211.155 162.386 114.214  1.00  0.53           C  
ATOM   2022  CG1 ILE A 290     211.749 161.602 113.014  1.00  0.53           C  
ATOM   2023  CG2 ILE A 290     209.762 161.842 114.651  1.00  0.53           C  
ATOM   2024  CD1 ILE A 290     213.262 161.818 112.812  1.00  0.53           C  
ATOM   2025  N   TYR A 291     208.896 164.873 113.669  1.00  0.52           N  
ATOM   2026  CA  TYR A 291     207.656 165.175 112.977  1.00  0.52           C  
ATOM   2027  C   TYR A 291     207.805 166.290 111.961  1.00  0.52           C  
ATOM   2028  O   TYR A 291     206.939 166.504 111.139  1.00  0.52           O  
ATOM   2029  CB  TYR A 291     206.461 165.514 113.913  1.00  0.52           C  
ATOM   2030  CG  TYR A 291     206.423 164.692 115.167  1.00  0.52           C  
ATOM   2031  CD1 TYR A 291     206.172 163.324 115.075  1.00  0.52           C  
ATOM   2032  CD2 TYR A 291     206.544 165.267 116.443  1.00  0.52           C  
ATOM   2033  CE1 TYR A 291     206.134 162.505 116.207  1.00  0.52           C  
ATOM   2034  CE2 TYR A 291     206.389 164.469 117.588  1.00  0.52           C  
ATOM   2035  CZ  TYR A 291     206.247 163.088 117.466  1.00  0.52           C  
ATOM   2036  OH  TYR A 291     206.178 162.292 118.614  1.00  0.52           O  
ATOM   2037  N   GLY A 292     208.964 166.986 111.961  1.00  0.49           N  
ATOM   2038  CA  GLY A 292     209.302 167.952 110.933  1.00  0.49           C  
ATOM   2039  C   GLY A 292     209.740 167.363 109.626  1.00  0.49           C  
ATOM   2040  O   GLY A 292     210.018 168.078 108.674  1.00  0.49           O  
ATOM   2041  N   LEU A 293     209.824 166.023 109.560  1.00  0.44           N  
ATOM   2042  CA  LEU A 293     210.157 165.299 108.356  1.00  0.44           C  
ATOM   2043  C   LEU A 293     208.938 164.597 107.786  1.00  0.44           C  
ATOM   2044  O   LEU A 293     209.060 163.632 107.044  1.00  0.44           O  
ATOM   2045  CB  LEU A 293     211.286 164.276 108.633  1.00  0.44           C  
ATOM   2046  CG  LEU A 293     212.582 164.928 109.164  1.00  0.44           C  
ATOM   2047  CD1 LEU A 293     213.617 163.836 109.478  1.00  0.44           C  
ATOM   2048  CD2 LEU A 293     213.164 165.965 108.179  1.00  0.44           C  
ATOM   2049  N   GLY A 294     207.707 165.073 108.103  1.00  0.67           N  
ATOM   2050  CA  GLY A 294     206.503 164.469 107.537  1.00  0.67           C  
ATOM   2051  C   GLY A 294     206.152 163.140 108.141  1.00  0.67           C  
ATOM   2052  O   GLY A 294     205.846 162.189 107.430  1.00  0.67           O  
ATOM   2053  N   GLN A 295     206.200 163.041 109.485  1.00  0.66           N  
ATOM   2054  CA  GLN A 295     205.945 161.799 110.196  1.00  0.66           C  
ATOM   2055  C   GLN A 295     204.564 161.231 109.940  1.00  0.66           C  
ATOM   2056  O   GLN A 295     203.555 161.941 109.912  1.00  0.66           O  
ATOM   2057  CB  GLN A 295     206.111 161.951 111.727  1.00  0.66           C  
ATOM   2058  CG  GLN A 295     205.801 160.700 112.612  1.00  0.66           C  
ATOM   2059  CD  GLN A 295     206.780 159.558 112.336  1.00  0.66           C  
ATOM   2060  OE1 GLN A 295     207.933 159.766 111.996  1.00  0.66           O  
ATOM   2061  NE2 GLN A 295     206.293 158.304 112.497  1.00  0.66           N  
ATOM   2062  N   PHE A 296     204.501 159.904 109.780  1.00  0.75           N  
ATOM   2063  CA  PHE A 296     203.315 159.187 109.420  1.00  0.75           C  
ATOM   2064  C   PHE A 296     202.891 158.325 110.588  1.00  0.75           C  
ATOM   2065  O   PHE A 296     203.706 157.611 111.176  1.00  0.75           O  
ATOM   2066  CB  PHE A 296     203.659 158.297 108.200  1.00  0.75           C  
ATOM   2067  CG  PHE A 296     202.414 157.715 107.607  1.00  0.75           C  
ATOM   2068  CD1 PHE A 296     201.543 158.574 106.930  1.00  0.75           C  
ATOM   2069  CD2 PHE A 296     202.080 156.355 107.730  1.00  0.75           C  
ATOM   2070  CE1 PHE A 296     200.373 158.088 106.343  1.00  0.75           C  
ATOM   2071  CE2 PHE A 296     200.905 155.861 107.143  1.00  0.75           C  
ATOM   2072  CZ  PHE A 296     200.058 156.728 106.438  1.00  0.75           C  
ATOM   2073  N   PHE A 297     201.604 158.369 110.957  1.00  0.70           N  
ATOM   2074  CA  PHE A 297     201.046 157.499 111.967  1.00  0.70           C  
ATOM   2075  C   PHE A 297     199.904 156.731 111.356  1.00  0.70           C  
ATOM   2076  O   PHE A 297     199.112 157.249 110.574  1.00  0.70           O  
ATOM   2077  CB  PHE A 297     200.550 158.273 113.222  1.00  0.70           C  
ATOM   2078  CG  PHE A 297     201.648 158.725 114.164  1.00  0.70           C  
ATOM   2079  CD1 PHE A 297     202.923 158.127 114.257  1.00  0.70           C  
ATOM   2080  CD2 PHE A 297     201.349 159.779 115.042  1.00  0.70           C  
ATOM   2081  CE1 PHE A 297     203.870 158.589 115.182  1.00  0.70           C  
ATOM   2082  CE2 PHE A 297     202.271 160.211 116.002  1.00  0.70           C  
ATOM   2083  CZ  PHE A 297     203.538 159.621 116.066  1.00  0.70           C  
ATOM   2084  N   SER A 298     199.803 155.445 111.714  1.00  0.77           N  
ATOM   2085  CA  SER A 298     198.727 154.558 111.325  1.00  0.77           C  
ATOM   2086  C   SER A 298     198.042 154.184 112.612  1.00  0.77           C  
ATOM   2087  O   SER A 298     198.708 153.998 113.632  1.00  0.77           O  
ATOM   2088  CB  SER A 298     199.256 153.280 110.597  1.00  0.77           C  
ATOM   2089  OG  SER A 298     198.250 152.282 110.387  1.00  0.77           O  
ATOM   2090  N   PHE A 299     196.700 154.072 112.599  1.00  0.72           N  
ATOM   2091  CA  PHE A 299     195.868 153.629 113.704  1.00  0.72           C  
ATOM   2092  C   PHE A 299     195.986 152.125 113.950  1.00  0.72           C  
ATOM   2093  O   PHE A 299     195.532 151.610 114.957  1.00  0.72           O  
ATOM   2094  CB  PHE A 299     194.362 153.944 113.442  1.00  0.72           C  
ATOM   2095  CG  PHE A 299     193.991 155.330 113.914  1.00  0.72           C  
ATOM   2096  CD1 PHE A 299     193.973 155.615 115.292  1.00  0.72           C  
ATOM   2097  CD2 PHE A 299     193.608 156.341 113.018  1.00  0.72           C  
ATOM   2098  CE1 PHE A 299     193.572 156.875 115.759  1.00  0.72           C  
ATOM   2099  CE2 PHE A 299     193.254 157.616 113.478  1.00  0.72           C  
ATOM   2100  CZ  PHE A 299     193.214 157.878 114.850  1.00  0.72           C  
ATOM   2101  N   ASN A 300     196.582 151.369 113.005  1.00  0.76           N  
ATOM   2102  CA  ASN A 300     196.737 149.938 113.156  1.00  0.76           C  
ATOM   2103  C   ASN A 300     198.046 149.584 113.867  1.00  0.76           C  
ATOM   2104  O   ASN A 300     198.083 148.886 114.874  1.00  0.76           O  
ATOM   2105  CB  ASN A 300     196.677 149.349 111.720  1.00  0.76           C  
ATOM   2106  CG  ASN A 300     196.408 147.847 111.718  1.00  0.76           C  
ATOM   2107  OD1 ASN A 300     196.344 147.174 112.730  1.00  0.76           O  
ATOM   2108  ND2 ASN A 300     196.212 147.296 110.492  1.00  0.76           N  
ATOM   2109  N   GLN A 301     199.181 150.109 113.360  1.00  0.72           N  
ATOM   2110  CA  GLN A 301     200.484 149.699 113.834  1.00  0.72           C  
ATOM   2111  C   GLN A 301     200.879 150.510 115.039  1.00  0.72           C  
ATOM   2112  O   GLN A 301     200.446 151.649 115.227  1.00  0.72           O  
ATOM   2113  CB  GLN A 301     201.587 149.756 112.734  1.00  0.72           C  
ATOM   2114  CG  GLN A 301     201.184 149.069 111.400  1.00  0.72           C  
ATOM   2115  CD  GLN A 301     200.669 147.633 111.566  1.00  0.72           C  
ATOM   2116  OE1 GLN A 301     199.576 147.316 111.128  1.00  0.72           O  
ATOM   2117  NE2 GLN A 301     201.481 146.750 112.198  1.00  0.72           N  
ATOM   2118  N   THR A 302     201.713 149.920 115.913  1.00  0.76           N  
ATOM   2119  CA  THR A 302     202.289 150.583 117.066  1.00  0.76           C  
ATOM   2120  C   THR A 302     203.113 151.785 116.623  1.00  0.76           C  
ATOM   2121  O   THR A 302     203.698 151.797 115.544  1.00  0.76           O  
ATOM   2122  CB  THR A 302     203.059 149.626 118.001  1.00  0.76           C  
ATOM   2123  OG1 THR A 302     204.275 149.143 117.470  1.00  0.76           O  
ATOM   2124  CG2 THR A 302     202.248 148.341 118.211  1.00  0.76           C  
ATOM   2125  N   ILE A 303     203.091 152.890 117.391  1.00  0.76           N  
ATOM   2126  CA  ILE A 303     203.931 154.042 117.117  1.00  0.76           C  
ATOM   2127  C   ILE A 303     205.415 153.759 117.324  1.00  0.76           C  
ATOM   2128  O   ILE A 303     205.797 153.051 118.256  1.00  0.76           O  
ATOM   2129  CB  ILE A 303     203.515 155.267 117.937  1.00  0.76           C  
ATOM   2130  CG1 ILE A 303     203.689 155.077 119.474  1.00  0.76           C  
ATOM   2131  CG2 ILE A 303     202.060 155.644 117.550  1.00  0.76           C  
ATOM   2132  CD1 ILE A 303     203.502 156.399 120.231  1.00  0.76           C  
ATOM   2133  N   ASP A 304     206.286 154.350 116.484  1.00  0.70           N  
ATOM   2134  CA  ASP A 304     207.708 154.123 116.535  1.00  0.70           C  
ATOM   2135  C   ASP A 304     208.369 155.350 117.126  1.00  0.70           C  
ATOM   2136  O   ASP A 304     208.125 156.488 116.719  1.00  0.70           O  
ATOM   2137  CB  ASP A 304     208.277 153.879 115.116  1.00  0.70           C  
ATOM   2138  CG  ASP A 304     207.774 152.551 114.588  1.00  0.70           C  
ATOM   2139  OD1 ASP A 304     208.179 151.519 115.179  1.00  0.70           O  
ATOM   2140  OD2 ASP A 304     207.036 152.566 113.571  1.00  0.70           O  
ATOM   2141  N   GLY A 305     209.229 155.161 118.139  1.00  0.73           N  
ATOM   2142  CA  GLY A 305     209.914 156.278 118.749  1.00  0.73           C  
ATOM   2143  C   GLY A 305     210.526 155.876 120.046  1.00  0.73           C  
ATOM   2144  O   GLY A 305     210.339 154.759 120.527  1.00  0.73           O  
ATOM   2145  N   VAL A 306     211.290 156.789 120.665  1.00  0.74           N  
ATOM   2146  CA  VAL A 306     211.929 156.553 121.945  1.00  0.74           C  
ATOM   2147  C   VAL A 306     210.912 156.786 123.045  1.00  0.74           C  
ATOM   2148  O   VAL A 306     210.635 157.921 123.432  1.00  0.74           O  
ATOM   2149  CB  VAL A 306     213.138 157.465 122.156  1.00  0.74           C  
ATOM   2150  CG1 VAL A 306     213.846 157.120 123.489  1.00  0.74           C  
ATOM   2151  CG2 VAL A 306     214.113 157.301 120.967  1.00  0.74           C  
ATOM   2152  N   CYS A 307     210.290 155.696 123.537  1.00  0.76           N  
ATOM   2153  CA  CYS A 307     209.316 155.726 124.613  1.00  0.76           C  
ATOM   2154  C   CYS A 307     209.885 156.206 125.925  1.00  0.76           C  
ATOM   2155  O   CYS A 307     211.035 155.932 126.260  1.00  0.76           O  
ATOM   2156  CB  CYS A 307     208.637 154.349 124.840  1.00  0.76           C  
ATOM   2157  SG  CYS A 307     207.864 153.766 123.296  1.00  0.76           S  
ATOM   2158  N   ASN A 308     209.066 156.919 126.718  1.00  0.77           N  
ATOM   2159  CA  ASN A 308     209.460 157.468 127.998  1.00  0.77           C  
ATOM   2160  C   ASN A 308     209.421 156.443 129.131  1.00  0.77           C  
ATOM   2161  O   ASN A 308     208.780 156.640 130.175  1.00  0.77           O  
ATOM   2162  CB  ASN A 308     208.520 158.648 128.303  1.00  0.77           C  
ATOM   2163  CG  ASN A 308     209.165 159.546 129.345  1.00  0.77           C  
ATOM   2164  OD1 ASN A 308     210.311 159.438 129.742  1.00  0.77           O  
ATOM   2165  ND2 ASN A 308     208.328 160.480 129.842  1.00  0.77           N  
ATOM   2166  N   GLY A 309     210.120 155.323 128.918  1.00  0.71           N  
ATOM   2167  CA  GLY A 309     210.258 154.209 129.818  1.00  0.71           C  
ATOM   2168  C   GLY A 309     209.909 152.893 129.177  1.00  0.71           C  
ATOM   2169  O   GLY A 309     210.420 152.529 128.117  1.00  0.71           O  
ATOM   2170  N   ALA A 310     209.024 152.120 129.833  1.00  0.82           N  
ATOM   2171  CA  ALA A 310     208.385 150.930 129.317  1.00  0.82           C  
ATOM   2172  C   ALA A 310     207.519 151.200 128.086  1.00  0.82           C  
ATOM   2173  O   ALA A 310     207.037 152.316 127.860  1.00  0.82           O  
ATOM   2174  CB  ALA A 310     207.549 150.259 130.432  1.00  0.82           C  
ATOM   2175  N   ALA A 311     207.319 150.172 127.247  1.00  0.80           N  
ATOM   2176  CA  ALA A 311     206.518 150.251 126.052  1.00  0.80           C  
ATOM   2177  C   ALA A 311     205.651 149.018 125.947  1.00  0.80           C  
ATOM   2178  O   ALA A 311     206.063 147.913 126.310  1.00  0.80           O  
ATOM   2179  CB  ALA A 311     207.420 150.316 124.800  1.00  0.80           C  
ATOM   2180  N   VAL A 312     204.421 149.182 125.435  1.00  0.76           N  
ATOM   2181  CA  VAL A 312     203.463 148.105 125.276  1.00  0.76           C  
ATOM   2182  C   VAL A 312     203.118 147.999 123.810  1.00  0.76           C  
ATOM   2183  O   VAL A 312     202.803 148.988 123.144  1.00  0.76           O  
ATOM   2184  CB  VAL A 312     202.193 148.328 126.094  1.00  0.76           C  
ATOM   2185  CG1 VAL A 312     201.164 147.199 125.842  1.00  0.76           C  
ATOM   2186  CG2 VAL A 312     202.576 148.366 127.590  1.00  0.76           C  
ATOM   2187  N   GLN A 313     203.180 146.774 123.248  1.00  0.69           N  
ATOM   2188  CA  GLN A 313     202.923 146.550 121.843  1.00  0.69           C  
ATOM   2189  C   GLN A 313     201.437 146.365 121.622  1.00  0.69           C  
ATOM   2190  O   GLN A 313     200.897 145.263 121.698  1.00  0.69           O  
ATOM   2191  CB  GLN A 313     203.713 145.328 121.291  1.00  0.69           C  
ATOM   2192  CG  GLN A 313     205.205 145.288 121.718  1.00  0.69           C  
ATOM   2193  CD  GLN A 313     205.881 146.648 121.499  1.00  0.69           C  
ATOM   2194  OE1 GLN A 313     205.888 147.186 120.405  1.00  0.69           O  
ATOM   2195  NE2 GLN A 313     206.437 147.244 122.588  1.00  0.69           N  
ATOM   2196  N   ARG A 314     200.726 147.469 121.367  1.00  0.66           N  
ATOM   2197  CA  ARG A 314     199.297 147.453 121.198  1.00  0.66           C  
ATOM   2198  C   ARG A 314     198.923 148.451 120.143  1.00  0.66           C  
ATOM   2199  O   ARG A 314     199.549 149.508 120.023  1.00  0.66           O  
ATOM   2200  CB  ARG A 314     198.568 147.873 122.505  1.00  0.66           C  
ATOM   2201  CG  ARG A 314     198.134 146.681 123.383  1.00  0.66           C  
ATOM   2202  CD  ARG A 314     197.166 147.023 124.535  1.00  0.66           C  
ATOM   2203  NE  ARG A 314     196.016 147.756 123.896  1.00  0.66           N  
ATOM   2204  CZ  ARG A 314     194.895 148.252 124.480  1.00  0.66           C  
ATOM   2205  NH1 ARG A 314     194.668 148.005 125.770  1.00  0.66           N  
ATOM   2206  NH2 ARG A 314     194.086 148.959 123.748  1.00  0.66           N  
ATOM   2207  N   ALA A 315     197.858 148.141 119.375  1.00  0.73           N  
ATOM   2208  CA  ALA A 315     197.290 149.036 118.397  1.00  0.73           C  
ATOM   2209  C   ALA A 315     196.752 150.307 119.087  1.00  0.73           C  
ATOM   2210  O   ALA A 315     196.154 150.169 120.159  1.00  0.73           O  
ATOM   2211  CB  ALA A 315     196.182 148.316 117.591  1.00  0.73           C  
ATOM   2212  N   PRO A 316     196.970 151.522 118.582  1.00  0.80           N  
ATOM   2213  CA  PRO A 316     196.470 152.762 119.180  1.00  0.80           C  
ATOM   2214  C   PRO A 316     194.965 152.931 119.000  1.00  0.80           C  
ATOM   2215  O   PRO A 316     194.421 152.552 117.964  1.00  0.80           O  
ATOM   2216  CB  PRO A 316     197.233 153.878 118.418  1.00  0.80           C  
ATOM   2217  CG  PRO A 316     197.654 153.237 117.093  1.00  0.80           C  
ATOM   2218  CD  PRO A 316     197.867 151.770 117.454  1.00  0.80           C  
ATOM   2219  N   GLU A 317     194.254 153.508 119.988  1.00  0.76           N  
ATOM   2220  CA  GLU A 317     192.834 153.778 119.859  1.00  0.76           C  
ATOM   2221  C   GLU A 317     192.562 155.266 119.664  1.00  0.76           C  
ATOM   2222  O   GLU A 317     191.647 155.666 118.938  1.00  0.76           O  
ATOM   2223  CB  GLU A 317     192.133 153.341 121.155  1.00  0.76           C  
ATOM   2224  CG  GLU A 317     192.186 151.819 121.460  1.00  0.76           C  
ATOM   2225  CD  GLU A 317     191.555 151.535 122.818  1.00  0.76           C  
ATOM   2226  OE1 GLU A 317     190.730 152.382 123.259  1.00  0.76           O  
ATOM   2227  OE2 GLU A 317     191.910 150.523 123.466  1.00  0.76           O  
ATOM   2228  N   ALA A 318     193.377 156.142 120.278  1.00  0.87           N  
ATOM   2229  CA  ALA A 318     193.243 157.561 120.095  1.00  0.87           C  
ATOM   2230  C   ALA A 318     194.582 158.238 120.309  1.00  0.87           C  
ATOM   2231  O   ALA A 318     195.547 157.662 120.818  1.00  0.87           O  
ATOM   2232  CB  ALA A 318     192.133 158.126 121.022  1.00  0.87           C  
ATOM   2233  N   LEU A 319     194.698 159.488 119.840  1.00  0.84           N  
ATOM   2234  CA  LEU A 319     195.918 160.250 119.942  1.00  0.84           C  
ATOM   2235  C   LEU A 319     195.613 161.510 120.702  1.00  0.84           C  
ATOM   2236  O   LEU A 319     194.618 162.193 120.451  1.00  0.84           O  
ATOM   2237  CB  LEU A 319     196.518 160.641 118.573  1.00  0.84           C  
ATOM   2238  CG  LEU A 319     197.302 159.534 117.847  1.00  0.84           C  
ATOM   2239  CD1 LEU A 319     196.421 158.445 117.203  1.00  0.84           C  
ATOM   2240  CD2 LEU A 319     198.166 160.190 116.761  1.00  0.84           C  
ATOM   2241  N   ARG A 320     196.487 161.846 121.660  1.00  0.78           N  
ATOM   2242  CA  ARG A 320     196.382 163.045 122.452  1.00  0.78           C  
ATOM   2243  C   ARG A 320     197.604 163.887 122.211  1.00  0.78           C  
ATOM   2244  O   ARG A 320     198.730 163.382 122.216  1.00  0.78           O  
ATOM   2245  CB  ARG A 320     196.311 162.679 123.946  1.00  0.78           C  
ATOM   2246  CG  ARG A 320     196.069 163.867 124.903  1.00  0.78           C  
ATOM   2247  CD  ARG A 320     196.055 163.453 126.379  1.00  0.78           C  
ATOM   2248  NE  ARG A 320     194.887 162.524 126.569  1.00  0.78           N  
ATOM   2249  CZ  ARG A 320     193.707 162.860 127.113  1.00  0.78           C  
ATOM   2250  NH1 ARG A 320     193.414 164.070 127.555  1.00  0.78           N  
ATOM   2251  NH2 ARG A 320     192.801 161.893 127.287  1.00  0.78           N  
ATOM   2252  N   PHE A 321     197.393 165.189 121.981  1.00  0.79           N  
ATOM   2253  CA  PHE A 321     198.407 166.145 121.638  1.00  0.79           C  
ATOM   2254  C   PHE A 321     198.421 167.188 122.717  1.00  0.79           C  
ATOM   2255  O   PHE A 321     197.397 167.804 123.011  1.00  0.79           O  
ATOM   2256  CB  PHE A 321     198.041 166.879 120.319  1.00  0.79           C  
ATOM   2257  CG  PHE A 321     198.172 165.966 119.126  1.00  0.79           C  
ATOM   2258  CD1 PHE A 321     197.253 164.934 118.851  1.00  0.79           C  
ATOM   2259  CD2 PHE A 321     199.232 166.168 118.234  1.00  0.79           C  
ATOM   2260  CE1 PHE A 321     197.407 164.123 117.718  1.00  0.79           C  
ATOM   2261  CE2 PHE A 321     199.371 165.389 117.081  1.00  0.79           C  
ATOM   2262  CZ  PHE A 321     198.466 164.351 116.831  1.00  0.79           C  
ATOM   2263  N   ASN A 322     199.593 167.428 123.321  1.00  0.77           N  
ATOM   2264  CA  ASN A 322     199.780 168.522 124.236  1.00  0.77           C  
ATOM   2265  C   ASN A 322     200.435 169.667 123.481  1.00  0.77           C  
ATOM   2266  O   ASN A 322     201.585 169.550 123.037  1.00  0.77           O  
ATOM   2267  CB  ASN A 322     200.688 168.015 125.369  1.00  0.77           C  
ATOM   2268  CG  ASN A 322     200.711 168.964 126.551  1.00  0.77           C  
ATOM   2269  OD1 ASN A 322     200.155 170.050 126.548  1.00  0.77           O  
ATOM   2270  ND2 ASN A 322     201.457 168.523 127.589  1.00  0.77           N  
ATOM   2271  N   ILE A 323     199.719 170.786 123.301  1.00  0.72           N  
ATOM   2272  CA  ILE A 323     200.130 171.926 122.509  1.00  0.72           C  
ATOM   2273  C   ILE A 323     200.814 172.941 123.401  1.00  0.72           C  
ATOM   2274  O   ILE A 323     200.250 173.420 124.396  1.00  0.72           O  
ATOM   2275  CB  ILE A 323     198.954 172.556 121.751  1.00  0.72           C  
ATOM   2276  CG1 ILE A 323     198.336 171.549 120.748  1.00  0.72           C  
ATOM   2277  CG2 ILE A 323     199.371 173.846 120.998  1.00  0.72           C  
ATOM   2278  CD1 ILE A 323     197.163 170.743 121.319  1.00  0.72           C  
ATOM   2279  N   ASN A 324     202.065 173.295 123.072  1.00  0.67           N  
ATOM   2280  CA  ASN A 324     202.828 174.346 123.710  1.00  0.67           C  
ATOM   2281  C   ASN A 324     202.549 175.673 123.001  1.00  0.67           C  
ATOM   2282  O   ASN A 324     202.043 176.616 123.586  1.00  0.67           O  
ATOM   2283  CB  ASN A 324     204.339 173.969 123.622  1.00  0.67           C  
ATOM   2284  CG  ASN A 324     205.242 174.914 124.414  1.00  0.67           C  
ATOM   2285  OD1 ASN A 324     204.842 175.532 125.391  1.00  0.67           O  
ATOM   2286  ND2 ASN A 324     206.525 175.009 123.985  1.00  0.67           N  
ATOM   2287  N   ASP A 325     202.834 175.735 121.678  1.00  0.63           N  
ATOM   2288  CA  ASP A 325     202.709 176.945 120.901  1.00  0.63           C  
ATOM   2289  C   ASP A 325     201.794 176.653 119.724  1.00  0.63           C  
ATOM   2290  O   ASP A 325     201.984 175.708 118.951  1.00  0.63           O  
ATOM   2291  CB  ASP A 325     204.101 177.481 120.447  1.00  0.63           C  
ATOM   2292  CG  ASP A 325     204.007 178.892 119.874  1.00  0.63           C  
ATOM   2293  OD1 ASP A 325     202.867 179.408 119.733  1.00  0.63           O  
ATOM   2294  OD2 ASP A 325     205.058 179.473 119.523  1.00  0.63           O  
ATOM   2295  N   THR A 326     200.757 177.495 119.586  1.00  0.69           N  
ATOM   2296  CA  THR A 326     199.823 177.531 118.480  1.00  0.69           C  
ATOM   2297  C   THR A 326     200.513 178.054 117.225  1.00  0.69           C  
ATOM   2298  O   THR A 326     200.285 177.521 116.143  1.00  0.69           O  
ATOM   2299  CB  THR A 326     198.521 178.298 118.773  1.00  0.69           C  
ATOM   2300  OG1 THR A 326     198.694 179.702 118.874  1.00  0.69           O  
ATOM   2301  CG2 THR A 326     197.963 177.851 120.135  1.00  0.69           C  
ATOM   2302  N   SER A 327     201.420 179.076 117.345  1.00  0.66           N  
ATOM   2303  CA  SER A 327     202.042 179.832 116.242  1.00  0.66           C  
ATOM   2304  C   SER A 327     202.839 178.959 115.315  1.00  0.66           C  
ATOM   2305  O   SER A 327     202.771 179.105 114.101  1.00  0.66           O  
ATOM   2306  CB  SER A 327     202.815 181.155 116.624  1.00  0.66           C  
ATOM   2307  OG  SER A 327     204.211 181.052 116.883  1.00  0.66           O  
ATOM   2308  N   VAL A 328     203.535 177.958 115.888  1.00  0.53           N  
ATOM   2309  CA  VAL A 328     204.306 176.957 115.169  1.00  0.53           C  
ATOM   2310  C   VAL A 328     203.441 176.169 114.193  1.00  0.53           C  
ATOM   2311  O   VAL A 328     203.771 175.999 113.021  1.00  0.53           O  
ATOM   2312  CB  VAL A 328     204.972 175.970 116.135  1.00  0.53           C  
ATOM   2313  CG1 VAL A 328     205.866 174.981 115.348  1.00  0.53           C  
ATOM   2314  CG2 VAL A 328     205.838 176.772 117.128  1.00  0.53           C  
ATOM   2315  N   ILE A 329     202.252 175.718 114.661  1.00  0.65           N  
ATOM   2316  CA  ILE A 329     201.255 175.067 113.821  1.00  0.65           C  
ATOM   2317  C   ILE A 329     200.643 176.001 112.808  1.00  0.65           C  
ATOM   2318  O   ILE A 329     200.490 175.655 111.650  1.00  0.65           O  
ATOM   2319  CB  ILE A 329     200.165 174.334 114.609  1.00  0.65           C  
ATOM   2320  CG1 ILE A 329     200.816 173.214 115.461  1.00  0.65           C  
ATOM   2321  CG2 ILE A 329     199.054 173.758 113.680  1.00  0.65           C  
ATOM   2322  CD1 ILE A 329     201.635 172.192 114.649  1.00  0.65           C  
ATOM   2323  N   LEU A 330     200.303 177.234 113.207  1.00  0.69           N  
ATOM   2324  CA  LEU A 330     199.737 178.210 112.302  1.00  0.69           C  
ATOM   2325  C   LEU A 330     200.645 178.664 111.164  1.00  0.69           C  
ATOM   2326  O   LEU A 330     200.180 178.909 110.063  1.00  0.69           O  
ATOM   2327  CB  LEU A 330     199.337 179.467 113.092  1.00  0.69           C  
ATOM   2328  CG  LEU A 330     198.278 179.207 114.181  1.00  0.69           C  
ATOM   2329  CD1 LEU A 330     198.261 180.357 115.203  1.00  0.69           C  
ATOM   2330  CD2 LEU A 330     196.892 178.953 113.567  1.00  0.69           C  
ATOM   2331  N   ALA A 331     201.958 178.852 111.429  1.00  0.63           N  
ATOM   2332  CA  ALA A 331     202.887 179.328 110.428  1.00  0.63           C  
ATOM   2333  C   ALA A 331     203.316 178.287 109.390  1.00  0.63           C  
ATOM   2334  O   ALA A 331     203.152 178.501 108.194  1.00  0.63           O  
ATOM   2335  CB  ALA A 331     204.140 179.868 111.156  1.00  0.63           C  
ATOM   2336  N   GLU A 332     203.862 177.128 109.829  1.00  0.52           N  
ATOM   2337  CA  GLU A 332     204.383 176.116 108.919  1.00  0.52           C  
ATOM   2338  C   GLU A 332     203.880 174.725 109.260  1.00  0.52           C  
ATOM   2339  O   GLU A 332     204.161 173.763 108.555  1.00  0.52           O  
ATOM   2340  CB  GLU A 332     205.931 176.104 108.987  1.00  0.52           C  
ATOM   2341  CG  GLU A 332     206.570 177.349 108.310  1.00  0.52           C  
ATOM   2342  CD  GLU A 332     207.926 177.751 108.880  1.00  0.52           C  
ATOM   2343  OE1 GLU A 332     208.145 177.551 110.105  1.00  0.52           O  
ATOM   2344  OE2 GLU A 332     208.754 178.270 108.091  1.00  0.52           O  
ATOM   2345  N   GLY A 333     203.087 174.564 110.344  1.00  0.60           N  
ATOM   2346  CA  GLY A 333     202.435 173.290 110.624  1.00  0.60           C  
ATOM   2347  C   GLY A 333     201.409 172.879 109.616  1.00  0.60           C  
ATOM   2348  O   GLY A 333     200.394 173.535 109.401  1.00  0.60           O  
ATOM   2349  N   SER A 334     201.638 171.724 108.991  1.00  0.75           N  
ATOM   2350  CA  SER A 334     200.767 171.187 107.977  1.00  0.75           C  
ATOM   2351  C   SER A 334     200.380 169.787 108.394  1.00  0.75           C  
ATOM   2352  O   SER A 334     201.203 168.886 108.565  1.00  0.75           O  
ATOM   2353  CB  SER A 334     201.382 171.279 106.543  1.00  0.75           C  
ATOM   2354  OG  SER A 334     202.551 170.479 106.347  1.00  0.75           O  
ATOM   2355  N   ILE A 335     199.081 169.567 108.643  1.00  0.73           N  
ATOM   2356  CA  ILE A 335     198.586 168.268 109.047  1.00  0.73           C  
ATOM   2357  C   ILE A 335     197.464 167.886 108.113  1.00  0.73           C  
ATOM   2358  O   ILE A 335     196.633 168.709 107.719  1.00  0.73           O  
ATOM   2359  CB  ILE A 335     198.156 168.189 110.518  1.00  0.73           C  
ATOM   2360  CG1 ILE A 335     197.133 169.280 110.894  1.00  0.73           C  
ATOM   2361  CG2 ILE A 335     199.411 168.281 111.414  1.00  0.73           C  
ATOM   2362  CD1 ILE A 335     196.501 169.081 112.279  1.00  0.73           C  
ATOM   2363  N   VAL A 336     197.437 166.610 107.700  1.00  0.78           N  
ATOM   2364  CA  VAL A 336     196.407 166.087 106.830  1.00  0.78           C  
ATOM   2365  C   VAL A 336     195.843 164.853 107.491  1.00  0.78           C  
ATOM   2366  O   VAL A 336     196.576 163.987 107.975  1.00  0.78           O  
ATOM   2367  CB  VAL A 336     196.895 165.820 105.398  1.00  0.78           C  
ATOM   2368  CG1 VAL A 336     198.098 164.851 105.385  1.00  0.78           C  
ATOM   2369  CG2 VAL A 336     195.742 165.321 104.492  1.00  0.78           C  
ATOM   2370  N   LEU A 337     194.508 164.759 107.576  1.00  0.80           N  
ATOM   2371  CA  LEU A 337     193.825 163.596 108.092  1.00  0.80           C  
ATOM   2372  C   LEU A 337     193.460 162.690 106.944  1.00  0.80           C  
ATOM   2373  O   LEU A 337     192.817 163.134 105.991  1.00  0.80           O  
ATOM   2374  CB  LEU A 337     192.516 164.003 108.814  1.00  0.80           C  
ATOM   2375  CG  LEU A 337     192.695 164.907 110.046  1.00  0.80           C  
ATOM   2376  CD1 LEU A 337     191.330 165.439 110.519  1.00  0.80           C  
ATOM   2377  CD2 LEU A 337     193.409 164.153 111.173  1.00  0.80           C  
ATOM   2378  N   HIS A 338     193.845 161.402 107.024  1.00  0.79           N  
ATOM   2379  CA  HIS A 338     193.547 160.419 106.007  1.00  0.79           C  
ATOM   2380  C   HIS A 338     192.477 159.519 106.567  1.00  0.79           C  
ATOM   2381  O   HIS A 338     192.622 158.947 107.644  1.00  0.79           O  
ATOM   2382  CB  HIS A 338     194.796 159.596 105.615  1.00  0.79           C  
ATOM   2383  CG  HIS A 338     195.888 160.448 105.044  1.00  0.79           C  
ATOM   2384  ND1 HIS A 338     195.607 161.470 104.138  1.00  0.79           N  
ATOM   2385  CD2 HIS A 338     197.215 160.384 105.269  1.00  0.79           C  
ATOM   2386  CE1 HIS A 338     196.773 161.991 103.847  1.00  0.79           C  
ATOM   2387  NE2 HIS A 338     197.796 161.373 104.497  1.00  0.79           N  
ATOM   2388  N   THR A 339     191.326 159.445 105.876  1.00  0.79           N  
ATOM   2389  CA  THR A 339     190.198 158.609 106.279  1.00  0.79           C  
ATOM   2390  C   THR A 339     190.346 157.194 105.793  1.00  0.79           C  
ATOM   2391  O   THR A 339     191.019 156.948 104.800  1.00  0.79           O  
ATOM   2392  CB  THR A 339     188.802 159.120 105.889  1.00  0.79           C  
ATOM   2393  OG1 THR A 339     188.447 158.923 104.524  1.00  0.79           O  
ATOM   2394  CG2 THR A 339     188.726 160.623 106.164  1.00  0.79           C  
ATOM   2395  N   ALA A 340     189.632 156.237 106.427  1.00  0.75           N  
ATOM   2396  CA  ALA A 340     189.615 154.841 106.028  1.00  0.75           C  
ATOM   2397  C   ALA A 340     189.113 154.628 104.597  1.00  0.75           C  
ATOM   2398  O   ALA A 340     189.531 153.727 103.889  1.00  0.75           O  
ATOM   2399  CB  ALA A 340     188.708 154.038 106.986  1.00  0.75           C  
ATOM   2400  N   LEU A 341     188.160 155.486 104.155  1.00  0.62           N  
ATOM   2401  CA  LEU A 341     187.736 155.587 102.772  1.00  0.62           C  
ATOM   2402  C   LEU A 341     188.851 156.070 101.830  1.00  0.62           C  
ATOM   2403  O   LEU A 341     189.017 155.579 100.731  1.00  0.62           O  
ATOM   2404  CB  LEU A 341     186.486 156.509 102.685  1.00  0.62           C  
ATOM   2405  CG  LEU A 341     185.761 156.489 101.319  1.00  0.62           C  
ATOM   2406  CD1 LEU A 341     184.238 156.601 101.514  1.00  0.62           C  
ATOM   2407  CD2 LEU A 341     186.247 157.584 100.346  1.00  0.62           C  
ATOM   2408  N   GLY A 342     189.642 157.078 102.280  1.00  0.71           N  
ATOM   2409  CA  GLY A 342     190.784 157.589 101.529  1.00  0.71           C  
ATOM   2410  C   GLY A 342     190.753 159.081 101.393  1.00  0.71           C  
ATOM   2411  O   GLY A 342     191.644 159.666 100.781  1.00  0.71           O  
ATOM   2412  N   THR A 343     189.684 159.721 101.911  1.00  0.78           N  
ATOM   2413  CA  THR A 343     189.423 161.162 101.900  1.00  0.78           C  
ATOM   2414  C   THR A 343     190.502 161.915 102.634  1.00  0.78           C  
ATOM   2415  O   THR A 343     190.952 161.472 103.695  1.00  0.78           O  
ATOM   2416  CB  THR A 343     188.089 161.583 102.546  1.00  0.78           C  
ATOM   2417  OG1 THR A 343     187.046 160.672 102.237  1.00  0.78           O  
ATOM   2418  CG2 THR A 343     187.637 162.967 102.048  1.00  0.78           C  
ATOM   2419  N   ASN A 344     190.939 163.079 102.137  1.00  0.81           N  
ATOM   2420  CA  ASN A 344     192.015 163.817 102.739  1.00  0.81           C  
ATOM   2421  C   ASN A 344     191.454 165.108 103.294  1.00  0.81           C  
ATOM   2422  O   ASN A 344     190.708 165.839 102.647  1.00  0.81           O  
ATOM   2423  CB  ASN A 344     193.062 164.176 101.668  1.00  0.81           C  
ATOM   2424  CG  ASN A 344     193.485 162.967 100.843  1.00  0.81           C  
ATOM   2425  OD1 ASN A 344     193.062 162.833  99.705  1.00  0.81           O  
ATOM   2426  ND2 ASN A 344     194.326 162.067 101.399  1.00  0.81           N  
ATOM   2427  N   PHE A 345     191.793 165.427 104.538  1.00  0.82           N  
ATOM   2428  CA  PHE A 345     191.276 166.592 105.205  1.00  0.82           C  
ATOM   2429  C   PHE A 345     192.470 167.386 105.687  1.00  0.82           C  
ATOM   2430  O   PHE A 345     193.142 166.998 106.640  1.00  0.82           O  
ATOM   2431  CB  PHE A 345     190.409 166.033 106.345  1.00  0.82           C  
ATOM   2432  CG  PHE A 345     189.022 165.707 105.876  1.00  0.82           C  
ATOM   2433  CD1 PHE A 345     188.089 166.685 105.488  1.00  0.82           C  
ATOM   2434  CD2 PHE A 345     188.642 164.359 105.836  1.00  0.82           C  
ATOM   2435  CE1 PHE A 345     186.767 166.317 105.194  1.00  0.82           C  
ATOM   2436  CE2 PHE A 345     187.348 163.987 105.468  1.00  0.82           C  
ATOM   2437  CZ  PHE A 345     186.401 164.967 105.168  1.00  0.82           C  
ATOM   2438  N   SER A 346     192.798 168.512 105.020  1.00  0.83           N  
ATOM   2439  CA  SER A 346     194.004 169.288 105.319  1.00  0.83           C  
ATOM   2440  C   SER A 346     193.653 170.467 106.185  1.00  0.83           C  
ATOM   2441  O   SER A 346     192.728 171.223 105.870  1.00  0.83           O  
ATOM   2442  CB  SER A 346     194.733 169.822 104.048  1.00  0.83           C  
ATOM   2443  OG  SER A 346     195.965 170.485 104.333  1.00  0.83           O  
ATOM   2444  N   PHE A 347     194.386 170.661 107.294  1.00  0.79           N  
ATOM   2445  CA  PHE A 347     194.162 171.760 108.206  1.00  0.79           C  
ATOM   2446  C   PHE A 347     195.031 172.927 107.775  1.00  0.79           C  
ATOM   2447  O   PHE A 347     196.250 172.910 107.935  1.00  0.79           O  
ATOM   2448  CB  PHE A 347     194.546 171.337 109.651  1.00  0.79           C  
ATOM   2449  CG  PHE A 347     194.241 172.355 110.727  1.00  0.79           C  
ATOM   2450  CD1 PHE A 347     193.056 173.109 110.720  1.00  0.79           C  
ATOM   2451  CD2 PHE A 347     195.140 172.527 111.796  1.00  0.79           C  
ATOM   2452  CE1 PHE A 347     192.766 173.991 111.766  1.00  0.79           C  
ATOM   2453  CE2 PHE A 347     194.859 173.419 112.839  1.00  0.79           C  
ATOM   2454  CZ  PHE A 347     193.675 174.164 112.815  1.00  0.79           C  
ATOM   2455  N   VAL A 348     194.413 173.970 107.199  1.00  0.80           N  
ATOM   2456  CA  VAL A 348     195.125 175.126 106.690  1.00  0.80           C  
ATOM   2457  C   VAL A 348     194.575 176.324 107.420  1.00  0.80           C  
ATOM   2458  O   VAL A 348     193.384 176.624 107.346  1.00  0.80           O  
ATOM   2459  CB  VAL A 348     194.957 175.290 105.178  1.00  0.80           C  
ATOM   2460  CG1 VAL A 348     195.722 176.542 104.685  1.00  0.80           C  
ATOM   2461  CG2 VAL A 348     195.507 174.020 104.485  1.00  0.80           C  
ATOM   2462  N   CYS A 349     195.419 177.035 108.183  1.00  0.79           N  
ATOM   2463  CA  CYS A 349     195.001 178.193 108.934  1.00  0.79           C  
ATOM   2464  C   CYS A 349     195.838 179.380 108.536  1.00  0.79           C  
ATOM   2465  O   CYS A 349     197.048 179.254 108.352  1.00  0.79           O  
ATOM   2466  CB  CYS A 349     195.126 177.910 110.454  1.00  0.79           C  
ATOM   2467  SG  CYS A 349     194.116 179.059 111.433  1.00  0.79           S  
ATOM   2468  N   SER A 350     195.237 180.566 108.363  1.00  0.66           N  
ATOM   2469  CA  SER A 350     195.982 181.739 107.961  1.00  0.66           C  
ATOM   2470  C   SER A 350     195.523 182.920 108.796  1.00  0.66           C  
ATOM   2471  O   SER A 350     194.435 182.944 109.369  1.00  0.66           O  
ATOM   2472  CB  SER A 350     195.796 182.024 106.443  1.00  0.66           C  
ATOM   2473  OG  SER A 350     194.474 182.523 106.250  1.00  0.66           O  
ATOM   2474  N   ASN A 351     196.346 183.957 108.916  1.00  0.57           N  
ATOM   2475  CA  ASN A 351     196.038 185.173 109.629  1.00  0.57           C  
ATOM   2476  C   ASN A 351     195.746 186.277 108.631  1.00  0.57           C  
ATOM   2477  O   ASN A 351     196.581 187.149 108.427  1.00  0.57           O  
ATOM   2478  CB  ASN A 351     197.225 185.574 110.551  1.00  0.57           C  
ATOM   2479  CG  ASN A 351     198.610 185.432 109.902  1.00  0.57           C  
ATOM   2480  OD1 ASN A 351     198.834 185.070 108.750  1.00  0.57           O  
ATOM   2481  ND2 ASN A 351     199.646 185.677 110.738  1.00  0.57           N  
ATOM   2482  N   SER A 352     194.580 186.214 107.940  1.00  0.51           N  
ATOM   2483  CA  SER A 352     194.123 187.201 106.955  1.00  0.51           C  
ATOM   2484  C   SER A 352     194.896 187.173 105.648  1.00  0.51           C  
ATOM   2485  O   SER A 352     194.823 188.074 104.816  1.00  0.51           O  
ATOM   2486  CB  SER A 352     193.902 188.648 107.509  1.00  0.51           C  
ATOM   2487  OG  SER A 352     195.085 189.450 107.544  1.00  0.51           O  
ATOM   2488  N   SER A 353     195.621 186.068 105.414  1.00  0.58           N  
ATOM   2489  CA  SER A 353     196.517 185.920 104.289  1.00  0.58           C  
ATOM   2490  C   SER A 353     196.020 184.752 103.503  1.00  0.58           C  
ATOM   2491  O   SER A 353     196.480 183.620 103.648  1.00  0.58           O  
ATOM   2492  CB  SER A 353     197.997 185.707 104.701  1.00  0.58           C  
ATOM   2493  OG  SER A 353     198.861 185.686 103.559  1.00  0.58           O  
ATOM   2494  N   ASP A 354     195.028 185.030 102.647  1.00  0.62           N  
ATOM   2495  CA  ASP A 354     194.301 184.017 101.939  1.00  0.62           C  
ATOM   2496  C   ASP A 354     194.326 184.276 100.452  1.00  0.62           C  
ATOM   2497  O   ASP A 354     193.381 184.876  99.938  1.00  0.62           O  
ATOM   2498  CB  ASP A 354     192.840 184.092 102.400  1.00  0.62           C  
ATOM   2499  CG  ASP A 354     192.833 183.600 103.814  1.00  0.62           C  
ATOM   2500  OD1 ASP A 354     193.309 182.447 103.987  1.00  0.62           O  
ATOM   2501  OD2 ASP A 354     192.383 184.333 104.721  1.00  0.62           O  
ATOM   2502  N   PRO A 355     195.326 183.838  99.686  1.00  0.57           N  
ATOM   2503  CA  PRO A 355     195.378 184.071  98.249  1.00  0.57           C  
ATOM   2504  C   PRO A 355     194.250 183.367  97.505  1.00  0.57           C  
ATOM   2505  O   PRO A 355     193.805 183.845  96.475  1.00  0.57           O  
ATOM   2506  CB  PRO A 355     196.755 183.524  97.814  1.00  0.57           C  
ATOM   2507  CG  PRO A 355     197.597 183.523  99.096  1.00  0.57           C  
ATOM   2508  CD  PRO A 355     196.569 183.264 100.198  1.00  0.57           C  
ATOM   2509  N   HIS A 356     193.812 182.192  98.011  1.00  0.62           N  
ATOM   2510  CA  HIS A 356     192.734 181.426  97.422  1.00  0.62           C  
ATOM   2511  C   HIS A 356     191.535 181.300  98.352  1.00  0.62           C  
ATOM   2512  O   HIS A 356     190.403 181.276  97.885  1.00  0.62           O  
ATOM   2513  CB  HIS A 356     193.231 180.006  97.054  1.00  0.62           C  
ATOM   2514  CG  HIS A 356     193.707 179.194  98.219  1.00  0.62           C  
ATOM   2515  ND1 HIS A 356     194.963 179.440  98.751  1.00  0.62           N  
ATOM   2516  CD2 HIS A 356     193.110 178.182  98.885  1.00  0.62           C  
ATOM   2517  CE1 HIS A 356     195.103 178.564  99.715  1.00  0.62           C  
ATOM   2518  NE2 HIS A 356     194.007 177.770  99.852  1.00  0.62           N  
ATOM   2519  N   LEU A 357     191.717 181.257  99.696  1.00  0.60           N  
ATOM   2520  CA  LEU A 357     190.625 181.093 100.649  1.00  0.60           C  
ATOM   2521  C   LEU A 357     189.718 182.312 100.757  1.00  0.60           C  
ATOM   2522  O   LEU A 357     188.556 182.186 101.115  1.00  0.60           O  
ATOM   2523  CB  LEU A 357     191.156 180.728 102.049  1.00  0.60           C  
ATOM   2524  CG  LEU A 357     191.795 179.337 102.132  1.00  0.60           C  
ATOM   2525  CD1 LEU A 357     192.872 179.315 103.228  1.00  0.60           C  
ATOM   2526  CD2 LEU A 357     190.705 178.305 102.415  1.00  0.60           C  
ATOM   2527  N   ALA A 358     190.209 183.515 100.368  1.00  0.65           N  
ATOM   2528  CA  ALA A 358     189.422 184.722 100.239  1.00  0.65           C  
ATOM   2529  C   ALA A 358     188.346 184.566  99.170  1.00  0.65           C  
ATOM   2530  O   ALA A 358     187.236 185.036  99.315  1.00  0.65           O  
ATOM   2531  CB  ALA A 358     190.330 185.929  99.911  1.00  0.65           C  
ATOM   2532  N   THR A 359     188.640 183.844  98.064  1.00  0.56           N  
ATOM   2533  CA  THR A 359     187.639 183.476  97.061  1.00  0.56           C  
ATOM   2534  C   THR A 359     186.546 182.572  97.614  1.00  0.56           C  
ATOM   2535  O   THR A 359     185.372 182.745  97.316  1.00  0.56           O  
ATOM   2536  CB  THR A 359     188.245 182.771  95.857  1.00  0.56           C  
ATOM   2537  OG1 THR A 359     189.270 183.580  95.308  1.00  0.56           O  
ATOM   2538  CG2 THR A 359     187.211 182.564  94.738  1.00  0.56           C  
ATOM   2539  N   PHE A 360     186.926 181.577  98.458  1.00  0.52           N  
ATOM   2540  CA  PHE A 360     186.003 180.709  99.186  1.00  0.52           C  
ATOM   2541  C   PHE A 360     185.147 181.456 100.196  1.00  0.52           C  
ATOM   2542  O   PHE A 360     183.958 181.199 100.310  1.00  0.52           O  
ATOM   2543  CB  PHE A 360     186.736 179.565  99.948  1.00  0.52           C  
ATOM   2544  CG  PHE A 360     187.234 178.531  98.978  1.00  0.52           C  
ATOM   2545  CD1 PHE A 360     186.415 177.451  98.613  1.00  0.52           C  
ATOM   2546  CD2 PHE A 360     188.517 178.615  98.422  1.00  0.52           C  
ATOM   2547  CE1 PHE A 360     186.875 176.475  97.718  1.00  0.52           C  
ATOM   2548  CE2 PHE A 360     188.992 177.638  97.540  1.00  0.52           C  
ATOM   2549  CZ  PHE A 360     188.166 176.566  97.185  1.00  0.52           C  
ATOM   2550  N   ALA A 361     185.743 182.401 100.950  1.00  0.51           N  
ATOM   2551  CA  ALA A 361     185.022 183.215 101.895  1.00  0.51           C  
ATOM   2552  C   ALA A 361     185.407 184.672 101.710  1.00  0.51           C  
ATOM   2553  O   ALA A 361     186.337 185.175 102.340  1.00  0.51           O  
ATOM   2554  CB  ALA A 361     185.379 182.783 103.335  1.00  0.51           C  
ATOM   2555  N   ILE A 362     184.659 185.400 100.849  1.00  0.35           N  
ATOM   2556  CA  ILE A 362     184.852 186.831 100.601  1.00  0.35           C  
ATOM   2557  C   ILE A 362     184.669 187.702 101.844  1.00  0.35           C  
ATOM   2558  O   ILE A 362     185.507 188.579 102.067  1.00  0.35           O  
ATOM   2559  CB  ILE A 362     184.001 187.339  99.414  1.00  0.35           C  
ATOM   2560  CG1 ILE A 362     184.519 186.775  98.058  1.00  0.35           C  
ATOM   2561  CG2 ILE A 362     183.884 188.891  99.371  1.00  0.35           C  
ATOM   2562  CD1 ILE A 362     185.862 187.358  97.577  1.00  0.35           C  
ATOM   2563  N   PRO A 363     183.684 187.544 102.729  1.00  0.38           N  
ATOM   2564  CA  PRO A 363     183.550 188.484 103.822  1.00  0.38           C  
ATOM   2565  C   PRO A 363     184.144 187.800 105.024  1.00  0.38           C  
ATOM   2566  O   PRO A 363     183.403 187.375 105.905  1.00  0.38           O  
ATOM   2567  CB  PRO A 363     182.026 188.671 103.974  1.00  0.38           C  
ATOM   2568  CG  PRO A 363     181.420 187.348 103.487  1.00  0.38           C  
ATOM   2569  CD  PRO A 363     182.423 186.855 102.447  1.00  0.38           C  
ATOM   2570  N   LEU A 364     185.488 187.715 105.102  1.00  0.40           N  
ATOM   2571  CA  LEU A 364     186.231 187.115 106.196  1.00  0.40           C  
ATOM   2572  C   LEU A 364     185.911 187.785 107.539  1.00  0.40           C  
ATOM   2573  O   LEU A 364     185.670 187.147 108.557  1.00  0.40           O  
ATOM   2574  CB  LEU A 364     187.745 187.167 105.839  1.00  0.40           C  
ATOM   2575  CG  LEU A 364     188.671 186.319 106.740  1.00  0.40           C  
ATOM   2576  CD1 LEU A 364     189.879 185.808 105.939  1.00  0.40           C  
ATOM   2577  CD2 LEU A 364     189.166 187.066 107.994  1.00  0.40           C  
ATOM   2578  N   GLY A 365     185.823 189.138 107.515  1.00  0.36           N  
ATOM   2579  CA  GLY A 365     185.498 189.944 108.685  1.00  0.36           C  
ATOM   2580  C   GLY A 365     186.593 189.969 109.708  1.00  0.36           C  
ATOM   2581  O   GLY A 365     187.736 189.642 109.418  1.00  0.36           O  
ATOM   2582  N   ALA A 366     186.266 190.408 110.940  1.00  0.49           N  
ATOM   2583  CA  ALA A 366     187.230 190.580 112.011  1.00  0.49           C  
ATOM   2584  C   ALA A 366     188.450 191.441 111.641  1.00  0.49           C  
ATOM   2585  O   ALA A 366     188.321 192.437 110.932  1.00  0.49           O  
ATOM   2586  CB  ALA A 366     187.594 189.194 112.612  1.00  0.49           C  
ATOM   2587  N   ILE A 367     189.651 191.111 112.149  1.00  0.49           N  
ATOM   2588  CA  ILE A 367     190.880 191.830 111.835  1.00  0.49           C  
ATOM   2589  C   ILE A 367     191.947 190.791 111.573  1.00  0.49           C  
ATOM   2590  O   ILE A 367     191.657 189.600 111.550  1.00  0.49           O  
ATOM   2591  CB  ILE A 367     191.337 192.834 112.904  1.00  0.49           C  
ATOM   2592  CG1 ILE A 367     191.552 192.157 114.278  1.00  0.49           C  
ATOM   2593  CG2 ILE A 367     190.290 193.967 112.952  1.00  0.49           C  
ATOM   2594  CD1 ILE A 367     192.181 193.091 115.316  1.00  0.49           C  
ATOM   2595  N   GLN A 368     193.207 191.202 111.322  1.00  0.47           N  
ATOM   2596  CA  GLN A 368     194.289 190.307 110.960  1.00  0.47           C  
ATOM   2597  C   GLN A 368     194.914 189.516 112.100  1.00  0.47           C  
ATOM   2598  O   GLN A 368     195.556 188.501 111.882  1.00  0.47           O  
ATOM   2599  CB  GLN A 368     195.441 191.118 110.315  1.00  0.47           C  
ATOM   2600  CG  GLN A 368     194.982 192.071 109.178  1.00  0.47           C  
ATOM   2601  CD  GLN A 368     194.613 193.476 109.664  1.00  0.47           C  
ATOM   2602  OE1 GLN A 368     194.459 193.740 110.848  1.00  0.47           O  
ATOM   2603  NE2 GLN A 368     194.426 194.401 108.690  1.00  0.47           N  
ATOM   2604  N   VAL A 369     194.760 190.009 113.349  1.00  0.53           N  
ATOM   2605  CA  VAL A 369     195.304 189.375 114.546  1.00  0.53           C  
ATOM   2606  C   VAL A 369     194.719 187.986 114.860  1.00  0.53           C  
ATOM   2607  O   VAL A 369     195.511 187.086 115.150  1.00  0.53           O  
ATOM   2608  CB  VAL A 369     195.211 190.283 115.786  1.00  0.53           C  
ATOM   2609  CG1 VAL A 369     195.930 189.626 116.992  1.00  0.53           C  
ATOM   2610  CG2 VAL A 369     195.804 191.677 115.475  1.00  0.53           C  
ATOM   2611  N   PRO A 370     193.408 187.687 114.821  1.00  0.65           N  
ATOM   2612  CA  PRO A 370     192.910 186.325 114.919  1.00  0.65           C  
ATOM   2613  C   PRO A 370     193.225 185.509 113.682  1.00  0.65           C  
ATOM   2614  O   PRO A 370     193.218 186.026 112.567  1.00  0.65           O  
ATOM   2615  CB  PRO A 370     191.376 186.462 115.080  1.00  0.65           C  
ATOM   2616  CG  PRO A 370     191.161 187.913 115.515  1.00  0.65           C  
ATOM   2617  CD  PRO A 370     192.302 188.632 114.802  1.00  0.65           C  
ATOM   2618  N   TYR A 371     193.485 184.210 113.851  1.00  0.65           N  
ATOM   2619  CA  TYR A 371     193.785 183.329 112.750  1.00  0.65           C  
ATOM   2620  C   TYR A 371     192.510 182.661 112.293  1.00  0.65           C  
ATOM   2621  O   TYR A 371     191.696 182.198 113.092  1.00  0.65           O  
ATOM   2622  CB  TYR A 371     194.793 182.254 113.194  1.00  0.65           C  
ATOM   2623  CG  TYR A 371     196.192 182.786 113.208  1.00  0.65           C  
ATOM   2624  CD1 TYR A 371     196.651 183.659 114.211  1.00  0.65           C  
ATOM   2625  CD2 TYR A 371     197.085 182.358 112.215  1.00  0.65           C  
ATOM   2626  CE1 TYR A 371     197.988 184.083 114.224  1.00  0.65           C  
ATOM   2627  CE2 TYR A 371     198.427 182.761 112.241  1.00  0.65           C  
ATOM   2628  CZ  TYR A 371     198.877 183.621 113.249  1.00  0.65           C  
ATOM   2629  OH  TYR A 371     200.221 184.034 113.273  1.00  0.65           O  
ATOM   2630  N   TYR A 372     192.294 182.592 110.979  1.00  0.64           N  
ATOM   2631  CA  TYR A 372     191.124 182.012 110.392  1.00  0.64           C  
ATOM   2632  C   TYR A 372     191.505 180.670 109.849  1.00  0.64           C  
ATOM   2633  O   TYR A 372     192.358 180.539 108.974  1.00  0.64           O  
ATOM   2634  CB  TYR A 372     190.602 182.911 109.259  1.00  0.64           C  
ATOM   2635  CG  TYR A 372     189.606 183.856 109.850  1.00  0.64           C  
ATOM   2636  CD1 TYR A 372     189.881 184.801 110.865  1.00  0.64           C  
ATOM   2637  CD2 TYR A 372     188.308 183.739 109.365  1.00  0.64           C  
ATOM   2638  CE1 TYR A 372     188.844 185.605 111.377  1.00  0.64           C  
ATOM   2639  CE2 TYR A 372     187.300 184.559 109.850  1.00  0.64           C  
ATOM   2640  CZ  TYR A 372     187.547 185.475 110.867  1.00  0.64           C  
ATOM   2641  OH  TYR A 372     186.473 186.251 111.337  1.00  0.64           O  
ATOM   2642  N   CYS A 373     190.900 179.609 110.408  1.00  0.71           N  
ATOM   2643  CA  CYS A 373     191.277 178.270 110.041  1.00  0.71           C  
ATOM   2644  C   CYS A 373     190.256 177.617 109.144  1.00  0.71           C  
ATOM   2645  O   CYS A 373     189.051 177.868 109.219  1.00  0.71           O  
ATOM   2646  CB  CYS A 373     191.517 177.354 111.259  1.00  0.71           C  
ATOM   2647  SG  CYS A 373     192.786 177.908 112.452  1.00  0.71           S  
ATOM   2648  N   PHE A 374     190.736 176.741 108.253  1.00  0.70           N  
ATOM   2649  CA  PHE A 374     189.914 176.137 107.247  1.00  0.70           C  
ATOM   2650  C   PHE A 374     190.267 174.686 107.138  1.00  0.70           C  
ATOM   2651  O   PHE A 374     191.380 174.240 107.433  1.00  0.70           O  
ATOM   2652  CB  PHE A 374     190.144 176.771 105.850  1.00  0.70           C  
ATOM   2653  CG  PHE A 374     189.814 178.242 105.854  1.00  0.70           C  
ATOM   2654  CD1 PHE A 374     190.783 179.194 106.216  1.00  0.70           C  
ATOM   2655  CD2 PHE A 374     188.566 178.695 105.397  1.00  0.70           C  
ATOM   2656  CE1 PHE A 374     190.509 180.565 106.140  1.00  0.70           C  
ATOM   2657  CE2 PHE A 374     188.297 180.069 105.297  1.00  0.70           C  
ATOM   2658  CZ  PHE A 374     189.258 181.003 105.695  1.00  0.70           C  
ATOM   2659  N   LEU A 375     189.287 173.910 106.676  1.00  0.78           N  
ATOM   2660  CA  LEU A 375     189.439 172.514 106.431  1.00  0.78           C  
ATOM   2661  C   LEU A 375     189.317 172.329 104.937  1.00  0.78           C  
ATOM   2662  O   LEU A 375     188.274 172.590 104.332  1.00  0.78           O  
ATOM   2663  CB  LEU A 375     188.350 171.717 107.185  1.00  0.78           C  
ATOM   2664  CG  LEU A 375     188.449 170.200 106.957  1.00  0.78           C  
ATOM   2665  CD1 LEU A 375     189.805 169.648 107.415  1.00  0.78           C  
ATOM   2666  CD2 LEU A 375     187.313 169.460 107.676  1.00  0.78           C  
ATOM   2667  N   LYS A 376     190.393 171.886 104.272  1.00  0.79           N  
ATOM   2668  CA  LYS A 376     190.329 171.540 102.868  1.00  0.79           C  
ATOM   2669  C   LYS A 376     189.936 170.098 102.738  1.00  0.79           C  
ATOM   2670  O   LYS A 376     190.649 169.211 103.208  1.00  0.79           O  
ATOM   2671  CB  LYS A 376     191.708 171.684 102.194  1.00  0.79           C  
ATOM   2672  CG  LYS A 376     191.821 171.219 100.725  1.00  0.79           C  
ATOM   2673  CD  LYS A 376     193.276 170.929 100.307  1.00  0.79           C  
ATOM   2674  CE  LYS A 376     193.398 170.789  98.780  1.00  0.79           C  
ATOM   2675  NZ  LYS A 376     194.726 170.303  98.359  1.00  0.79           N  
ATOM   2676  N   VAL A 377     188.816 169.846 102.052  1.00  0.85           N  
ATOM   2677  CA  VAL A 377     188.343 168.531 101.691  1.00  0.85           C  
ATOM   2678  C   VAL A 377     188.971 168.193 100.347  1.00  0.85           C  
ATOM   2679  O   VAL A 377     188.456 168.531  99.280  1.00  0.85           O  
ATOM   2680  CB  VAL A 377     186.819 168.511 101.573  1.00  0.85           C  
ATOM   2681  CG1 VAL A 377     186.317 167.073 101.297  1.00  0.85           C  
ATOM   2682  CG2 VAL A 377     186.156 169.145 102.822  1.00  0.85           C  
ATOM   2683  N   ASP A 378     190.136 167.527 100.393  1.00  0.78           N  
ATOM   2684  CA  ASP A 378     190.892 167.083  99.251  1.00  0.78           C  
ATOM   2685  C   ASP A 378     190.472 165.644  99.001  1.00  0.78           C  
ATOM   2686  O   ASP A 378     190.202 164.866  99.922  1.00  0.78           O  
ATOM   2687  CB  ASP A 378     192.411 167.307  99.541  1.00  0.78           C  
ATOM   2688  CG  ASP A 378     193.317 167.316  98.329  1.00  0.78           C  
ATOM   2689  OD1 ASP A 378     192.868 167.020  97.209  1.00  0.78           O  
ATOM   2690  OD2 ASP A 378     194.483 167.765  98.524  1.00  0.78           O  
ATOM   2691  N   THR A 379     190.306 165.269  97.736  1.00  0.70           N  
ATOM   2692  CA  THR A 379     189.936 163.926  97.357  1.00  0.70           C  
ATOM   2693  C   THR A 379     190.303 163.803  95.899  1.00  0.70           C  
ATOM   2694  O   THR A 379     190.835 164.727  95.286  1.00  0.70           O  
ATOM   2695  CB  THR A 379     188.460 163.547  97.634  1.00  0.70           C  
ATOM   2696  OG1 THR A 379     188.158 162.188  97.338  1.00  0.70           O  
ATOM   2697  CG2 THR A 379     187.478 164.412  96.829  1.00  0.70           C  
ATOM   2698  N   TYR A 380     190.019 162.659  95.265  1.00  0.53           N  
ATOM   2699  CA  TYR A 380     190.430 162.342  93.910  1.00  0.53           C  
ATOM   2700  C   TYR A 380     189.438 162.888  92.870  1.00  0.53           C  
ATOM   2701  O   TYR A 380     189.564 162.650  91.678  1.00  0.53           O  
ATOM   2702  CB  TYR A 380     190.490 160.798  93.731  1.00  0.53           C  
ATOM   2703  CG  TYR A 380     191.289 160.150  94.834  1.00  0.53           C  
ATOM   2704  CD1 TYR A 380     192.662 160.414  94.978  1.00  0.53           C  
ATOM   2705  CD2 TYR A 380     190.664 159.290  95.756  1.00  0.53           C  
ATOM   2706  CE1 TYR A 380     193.402 159.799  96.000  1.00  0.53           C  
ATOM   2707  CE2 TYR A 380     191.402 158.682  96.783  1.00  0.53           C  
ATOM   2708  CZ  TYR A 380     192.776 158.919  96.888  1.00  0.53           C  
ATOM   2709  OH  TYR A 380     193.538 158.261  97.874  1.00  0.53           O  
ATOM   2710  N   ASN A 381     188.416 163.652  93.332  1.00  0.58           N  
ATOM   2711  CA  ASN A 381     187.384 164.264  92.502  1.00  0.58           C  
ATOM   2712  C   ASN A 381     187.275 165.783  92.693  1.00  0.58           C  
ATOM   2713  O   ASN A 381     186.871 166.487  91.779  1.00  0.58           O  
ATOM   2714  CB  ASN A 381     185.968 163.691  92.812  1.00  0.58           C  
ATOM   2715  CG  ASN A 381     186.005 162.173  92.942  1.00  0.58           C  
ATOM   2716  OD1 ASN A 381     186.112 161.660  94.049  1.00  0.58           O  
ATOM   2717  ND2 ASN A 381     185.902 161.440  91.810  1.00  0.58           N  
ATOM   2718  N   SER A 382     187.622 166.344  93.878  1.00  0.64           N  
ATOM   2719  CA  SER A 382     187.505 167.778  94.130  1.00  0.64           C  
ATOM   2720  C   SER A 382     188.461 168.129  95.249  1.00  0.64           C  
ATOM   2721  O   SER A 382     188.886 167.262  96.003  1.00  0.64           O  
ATOM   2722  CB  SER A 382     186.048 168.231  94.502  1.00  0.64           C  
ATOM   2723  OG  SER A 382     185.928 169.621  94.833  1.00  0.64           O  
ATOM   2724  N   THR A 383     188.835 169.417  95.351  1.00  0.74           N  
ATOM   2725  CA  THR A 383     189.841 169.955  96.256  1.00  0.74           C  
ATOM   2726  C   THR A 383     189.260 171.158  96.969  1.00  0.74           C  
ATOM   2727  O   THR A 383     189.895 172.204  97.106  1.00  0.74           O  
ATOM   2728  CB  THR A 383     191.129 170.377  95.534  1.00  0.74           C  
ATOM   2729  OG1 THR A 383     190.909 171.272  94.453  1.00  0.74           O  
ATOM   2730  CG2 THR A 383     191.768 169.141  94.903  1.00  0.74           C  
ATOM   2731  N   VAL A 384     187.995 171.053  97.424  1.00  0.70           N  
ATOM   2732  CA  VAL A 384     187.237 172.157  98.005  1.00  0.70           C  
ATOM   2733  C   VAL A 384     187.772 172.611  99.366  1.00  0.70           C  
ATOM   2734  O   VAL A 384     188.341 171.838 100.133  1.00  0.70           O  
ATOM   2735  CB  VAL A 384     185.722 171.879  98.050  1.00  0.70           C  
ATOM   2736  CG1 VAL A 384     185.355 170.956  99.229  1.00  0.70           C  
ATOM   2737  CG2 VAL A 384     184.880 173.176  98.035  1.00  0.70           C  
ATOM   2738  N   TYR A 385     187.597 173.892  99.732  1.00  0.69           N  
ATOM   2739  CA  TYR A 385     188.040 174.423 101.002  1.00  0.69           C  
ATOM   2740  C   TYR A 385     186.817 174.894 101.750  1.00  0.69           C  
ATOM   2741  O   TYR A 385     185.974 175.599 101.195  1.00  0.69           O  
ATOM   2742  CB  TYR A 385     189.006 175.610 100.801  1.00  0.69           C  
ATOM   2743  CG  TYR A 385     190.352 175.147 100.304  1.00  0.69           C  
ATOM   2744  CD1 TYR A 385     190.573 174.734  98.977  1.00  0.69           C  
ATOM   2745  CD2 TYR A 385     191.431 175.121 101.196  1.00  0.69           C  
ATOM   2746  CE1 TYR A 385     191.851 174.346  98.548  1.00  0.69           C  
ATOM   2747  CE2 TYR A 385     192.720 174.797 100.761  1.00  0.69           C  
ATOM   2748  CZ  TYR A 385     192.930 174.399  99.438  1.00  0.69           C  
ATOM   2749  OH  TYR A 385     194.218 173.981  99.049  1.00  0.69           O  
ATOM   2750  N   LYS A 386     186.659 174.476 103.020  1.00  0.71           N  
ATOM   2751  CA  LYS A 386     185.525 174.799 103.861  1.00  0.71           C  
ATOM   2752  C   LYS A 386     185.978 175.558 105.096  1.00  0.71           C  
ATOM   2753  O   LYS A 386     187.022 175.272 105.681  1.00  0.71           O  
ATOM   2754  CB  LYS A 386     184.809 173.509 104.350  1.00  0.71           C  
ATOM   2755  CG  LYS A 386     184.179 172.624 103.251  1.00  0.71           C  
ATOM   2756  CD  LYS A 386     182.895 173.206 102.602  1.00  0.71           C  
ATOM   2757  CE  LYS A 386     183.112 173.983 101.285  1.00  0.71           C  
ATOM   2758  NZ  LYS A 386     181.844 174.466 100.657  1.00  0.71           N  
ATOM   2759  N   PHE A 387     185.179 176.547 105.536  1.00  0.64           N  
ATOM   2760  CA  PHE A 387     185.410 177.320 106.735  1.00  0.64           C  
ATOM   2761  C   PHE A 387     184.460 176.816 107.801  1.00  0.64           C  
ATOM   2762  O   PHE A 387     183.264 176.662 107.557  1.00  0.64           O  
ATOM   2763  CB  PHE A 387     185.124 178.828 106.471  1.00  0.64           C  
ATOM   2764  CG  PHE A 387     185.158 179.649 107.744  1.00  0.64           C  
ATOM   2765  CD1 PHE A 387     186.353 179.930 108.430  1.00  0.64           C  
ATOM   2766  CD2 PHE A 387     183.938 180.030 108.327  1.00  0.64           C  
ATOM   2767  CE1 PHE A 387     186.325 180.623 109.650  1.00  0.64           C  
ATOM   2768  CE2 PHE A 387     183.905 180.711 109.548  1.00  0.64           C  
ATOM   2769  CZ  PHE A 387     185.101 181.024 110.203  1.00  0.64           C  
ATOM   2770  N   LEU A 388     184.978 176.583 109.020  1.00  0.42           N  
ATOM   2771  CA  LEU A 388     184.158 176.188 110.143  1.00  0.42           C  
ATOM   2772  C   LEU A 388     184.167 177.230 111.247  1.00  0.42           C  
ATOM   2773  O   LEU A 388     183.104 177.665 111.684  1.00  0.42           O  
ATOM   2774  CB  LEU A 388     184.637 174.829 110.711  1.00  0.42           C  
ATOM   2775  CG  LEU A 388     184.435 173.622 109.759  1.00  0.42           C  
ATOM   2776  CD1 LEU A 388     184.588 172.318 110.556  1.00  0.42           C  
ATOM   2777  CD2 LEU A 388     183.066 173.583 109.046  1.00  0.42           C  
ATOM   2778  N   ALA A 389     185.353 177.679 111.710  1.00  0.61           N  
ATOM   2779  CA  ALA A 389     185.428 178.563 112.846  1.00  0.61           C  
ATOM   2780  C   ALA A 389     186.751 179.289 112.852  1.00  0.61           C  
ATOM   2781  O   ALA A 389     187.699 178.932 112.151  1.00  0.61           O  
ATOM   2782  CB  ALA A 389     185.281 177.792 114.180  1.00  0.61           C  
ATOM   2783  N   VAL A 390     186.825 180.358 113.658  1.00  0.69           N  
ATOM   2784  CA  VAL A 390     188.013 181.159 113.847  1.00  0.69           C  
ATOM   2785  C   VAL A 390     188.837 180.488 114.923  1.00  0.69           C  
ATOM   2786  O   VAL A 390     188.284 179.803 115.789  1.00  0.69           O  
ATOM   2787  CB  VAL A 390     187.641 182.588 114.238  1.00  0.69           C  
ATOM   2788  CG1 VAL A 390     188.891 183.494 114.313  1.00  0.69           C  
ATOM   2789  CG2 VAL A 390     186.676 183.125 113.161  1.00  0.69           C  
ATOM   2790  N   LEU A 391     190.177 180.619 114.895  1.00  0.63           N  
ATOM   2791  CA  LEU A 391     191.046 180.077 115.918  1.00  0.63           C  
ATOM   2792  C   LEU A 391     190.737 180.655 117.313  1.00  0.63           C  
ATOM   2793  O   LEU A 391     190.700 181.880 117.451  1.00  0.63           O  
ATOM   2794  CB  LEU A 391     192.527 180.384 115.572  1.00  0.63           C  
ATOM   2795  CG  LEU A 391     193.568 179.805 116.558  1.00  0.63           C  
ATOM   2796  CD1 LEU A 391     193.698 178.273 116.469  1.00  0.63           C  
ATOM   2797  CD2 LEU A 391     194.937 180.479 116.398  1.00  0.63           C  
ATOM   2798  N   PRO A 392     190.522 179.871 118.375  1.00  0.70           N  
ATOM   2799  CA  PRO A 392     190.368 180.399 119.726  1.00  0.70           C  
ATOM   2800  C   PRO A 392     191.694 180.952 120.236  1.00  0.70           C  
ATOM   2801  O   PRO A 392     192.714 180.407 119.818  1.00  0.70           O  
ATOM   2802  CB  PRO A 392     189.926 179.182 120.572  1.00  0.70           C  
ATOM   2803  CG  PRO A 392     190.367 177.971 119.742  1.00  0.70           C  
ATOM   2804  CD  PRO A 392     190.203 178.451 118.305  1.00  0.70           C  
ATOM   2805  N   PRO A 393     191.781 181.958 121.108  1.00  0.66           N  
ATOM   2806  CA  PRO A 393     193.041 182.587 121.505  1.00  0.66           C  
ATOM   2807  C   PRO A 393     194.046 181.611 122.109  1.00  0.66           C  
ATOM   2808  O   PRO A 393     195.245 181.801 121.968  1.00  0.66           O  
ATOM   2809  CB  PRO A 393     192.620 183.665 122.532  1.00  0.66           C  
ATOM   2810  CG  PRO A 393     191.158 183.978 122.182  1.00  0.66           C  
ATOM   2811  CD  PRO A 393     190.619 182.642 121.669  1.00  0.66           C  
ATOM   2812  N   THR A 394     193.541 180.571 122.810  1.00  0.70           N  
ATOM   2813  CA  THR A 394     194.368 179.618 123.539  1.00  0.70           C  
ATOM   2814  C   THR A 394     193.905 178.200 123.295  1.00  0.70           C  
ATOM   2815  O   THR A 394     192.755 177.847 123.565  1.00  0.70           O  
ATOM   2816  CB  THR A 394     194.348 179.833 125.047  1.00  0.70           C  
ATOM   2817  OG1 THR A 394     194.713 181.169 125.345  1.00  0.70           O  
ATOM   2818  CG2 THR A 394     195.414 178.963 125.728  1.00  0.70           C  
ATOM   2819  N   VAL A 395     194.813 177.324 122.817  1.00  0.78           N  
ATOM   2820  CA  VAL A 395     194.559 175.910 122.595  1.00  0.78           C  
ATOM   2821  C   VAL A 395     195.620 175.164 123.373  1.00  0.78           C  
ATOM   2822  O   VAL A 395     196.793 175.516 123.284  1.00  0.78           O  
ATOM   2823  CB  VAL A 395     194.653 175.510 121.121  1.00  0.78           C  
ATOM   2824  CG1 VAL A 395     194.255 174.026 120.951  1.00  0.78           C  
ATOM   2825  CG2 VAL A 395     193.692 176.397 120.306  1.00  0.78           C  
ATOM   2826  N   ARG A 396     195.244 174.153 124.188  1.00  0.72           N  
ATOM   2827  CA  ARG A 396     196.197 173.421 125.005  1.00  0.72           C  
ATOM   2828  C   ARG A 396     196.213 171.927 124.725  1.00  0.72           C  
ATOM   2829  O   ARG A 396     197.270 171.332 124.606  1.00  0.72           O  
ATOM   2830  CB  ARG A 396     195.812 173.565 126.493  1.00  0.72           C  
ATOM   2831  CG  ARG A 396     196.098 174.960 127.074  1.00  0.72           C  
ATOM   2832  CD  ARG A 396     195.825 175.007 128.580  1.00  0.72           C  
ATOM   2833  NE  ARG A 396     196.326 176.324 129.099  1.00  0.72           N  
ATOM   2834  CZ  ARG A 396     195.616 177.459 129.146  1.00  0.72           C  
ATOM   2835  NH1 ARG A 396     194.373 177.520 128.679  1.00  0.72           N  
ATOM   2836  NH2 ARG A 396     196.165 178.556 129.666  1.00  0.72           N  
ATOM   2837  N   GLU A 397     195.032 171.279 124.606  1.00  0.79           N  
ATOM   2838  CA  GLU A 397     194.978 169.845 124.403  1.00  0.79           C  
ATOM   2839  C   GLU A 397     194.073 169.539 123.227  1.00  0.79           C  
ATOM   2840  O   GLU A 397     192.957 170.066 123.124  1.00  0.79           O  
ATOM   2841  CB  GLU A 397     194.494 169.108 125.674  1.00  0.79           C  
ATOM   2842  CG  GLU A 397     194.709 167.577 125.643  1.00  0.79           C  
ATOM   2843  CD  GLU A 397     194.230 166.907 126.922  1.00  0.79           C  
ATOM   2844  OE1 GLU A 397     193.021 166.985 127.257  1.00  0.79           O  
ATOM   2845  OE2 GLU A 397     195.034 166.171 127.545  1.00  0.79           O  
ATOM   2846  N   ILE A 398     194.552 168.703 122.286  1.00  0.83           N  
ATOM   2847  CA  ILE A 398     193.799 168.255 121.124  1.00  0.83           C  
ATOM   2848  C   ILE A 398     193.781 166.751 121.172  1.00  0.83           C  
ATOM   2849  O   ILE A 398     194.810 166.098 121.368  1.00  0.83           O  
ATOM   2850  CB  ILE A 398     194.344 168.796 119.789  1.00  0.83           C  
ATOM   2851  CG1 ILE A 398     193.963 170.301 119.693  1.00  0.83           C  
ATOM   2852  CG2 ILE A 398     193.852 167.985 118.556  1.00  0.83           C  
ATOM   2853  CD1 ILE A 398     194.468 171.023 118.434  1.00  0.83           C  
ATOM   2854  N   VAL A 399     192.588 166.153 121.037  1.00  0.86           N  
ATOM   2855  CA  VAL A 399     192.411 164.716 121.046  1.00  0.86           C  
ATOM   2856  C   VAL A 399     191.713 164.310 119.768  1.00  0.86           C  
ATOM   2857  O   VAL A 399     190.721 164.927 119.365  1.00  0.86           O  
ATOM   2858  CB  VAL A 399     191.604 164.233 122.251  1.00  0.86           C  
ATOM   2859  CG1 VAL A 399     191.567 162.686 122.302  1.00  0.86           C  
ATOM   2860  CG2 VAL A 399     192.216 164.807 123.548  1.00  0.86           C  
ATOM   2861  N   ILE A 400     192.210 163.261 119.094  1.00  0.84           N  
ATOM   2862  CA  ILE A 400     191.589 162.663 117.923  1.00  0.84           C  
ATOM   2863  C   ILE A 400     191.347 161.190 118.197  1.00  0.84           C  
ATOM   2864  O   ILE A 400     192.216 160.473 118.705  1.00  0.84           O  
ATOM   2865  CB  ILE A 400     192.397 162.884 116.630  1.00  0.84           C  
ATOM   2866  CG1 ILE A 400     191.800 162.176 115.381  1.00  0.84           C  
ATOM   2867  CG2 ILE A 400     193.867 162.455 116.830  1.00  0.84           C  
ATOM   2868  CD1 ILE A 400     190.407 162.684 114.978  1.00  0.84           C  
ATOM   2869  N   THR A 401     190.126 160.700 117.906  1.00  0.81           N  
ATOM   2870  CA  THR A 401     189.722 159.309 118.075  1.00  0.81           C  
ATOM   2871  C   THR A 401     189.869 158.544 116.775  1.00  0.81           C  
ATOM   2872  O   THR A 401     189.970 159.112 115.688  1.00  0.81           O  
ATOM   2873  CB  THR A 401     188.296 159.113 118.638  1.00  0.81           C  
ATOM   2874  OG1 THR A 401     187.255 159.282 117.682  1.00  0.81           O  
ATOM   2875  CG2 THR A 401     188.067 160.121 119.777  1.00  0.81           C  
ATOM   2876  N   LYS A 402     189.853 157.201 116.830  1.00  0.76           N  
ATOM   2877  CA  LYS A 402     189.861 156.366 115.647  1.00  0.76           C  
ATOM   2878  C   LYS A 402     188.543 156.328 114.868  1.00  0.76           C  
ATOM   2879  O   LYS A 402     188.470 155.807 113.763  1.00  0.76           O  
ATOM   2880  CB  LYS A 402     190.174 154.912 116.063  1.00  0.76           C  
ATOM   2881  CG  LYS A 402     189.092 154.235 116.935  1.00  0.76           C  
ATOM   2882  CD  LYS A 402     189.483 152.803 117.349  1.00  0.76           C  
ATOM   2883  CE  LYS A 402     189.643 151.808 116.192  1.00  0.76           C  
ATOM   2884  NZ  LYS A 402     188.342 151.670 115.507  1.00  0.76           N  
ATOM   2885  N   TYR A 403     187.447 156.843 115.475  1.00  0.76           N  
ATOM   2886  CA  TYR A 403     186.114 156.809 114.904  1.00  0.76           C  
ATOM   2887  C   TYR A 403     185.762 158.136 114.265  1.00  0.76           C  
ATOM   2888  O   TYR A 403     184.654 158.298 113.797  1.00  0.76           O  
ATOM   2889  CB  TYR A 403     185.024 156.498 115.971  1.00  0.76           C  
ATOM   2890  CG  TYR A 403     185.273 155.169 116.622  1.00  0.76           C  
ATOM   2891  CD1 TYR A 403     185.193 153.982 115.874  1.00  0.76           C  
ATOM   2892  CD2 TYR A 403     185.554 155.093 117.995  1.00  0.76           C  
ATOM   2893  CE1 TYR A 403     185.415 152.741 116.488  1.00  0.76           C  
ATOM   2894  CE2 TYR A 403     185.794 153.855 118.608  1.00  0.76           C  
ATOM   2895  CZ  TYR A 403     185.758 152.684 117.842  1.00  0.76           C  
ATOM   2896  OH  TYR A 403     186.105 151.442 118.402  1.00  0.76           O  
ATOM   2897  N   GLY A 404     186.732 159.090 114.209  1.00  0.81           N  
ATOM   2898  CA  GLY A 404     186.554 160.358 113.519  1.00  0.81           C  
ATOM   2899  C   GLY A 404     186.249 161.531 114.389  1.00  0.81           C  
ATOM   2900  O   GLY A 404     186.094 162.637 113.897  1.00  0.81           O  
ATOM   2901  N   ASP A 405     186.190 161.337 115.714  1.00  0.79           N  
ATOM   2902  CA  ASP A 405     185.759 162.392 116.605  1.00  0.79           C  
ATOM   2903  C   ASP A 405     186.953 163.221 117.054  1.00  0.79           C  
ATOM   2904  O   ASP A 405     187.975 162.694 117.509  1.00  0.79           O  
ATOM   2905  CB  ASP A 405     184.996 161.865 117.846  1.00  0.79           C  
ATOM   2906  CG  ASP A 405     183.710 161.136 117.506  1.00  0.79           C  
ATOM   2907  OD1 ASP A 405     183.206 161.282 116.370  1.00  0.79           O  
ATOM   2908  OD2 ASP A 405     183.228 160.417 118.418  1.00  0.79           O  
ATOM   2909  N   VAL A 406     186.860 164.559 116.940  1.00  0.80           N  
ATOM   2910  CA  VAL A 406     187.937 165.469 117.299  1.00  0.80           C  
ATOM   2911  C   VAL A 406     187.511 166.326 118.474  1.00  0.80           C  
ATOM   2912  O   VAL A 406     186.445 166.945 118.499  1.00  0.80           O  
ATOM   2913  CB  VAL A 406     188.422 166.347 116.135  1.00  0.80           C  
ATOM   2914  CG1 VAL A 406     187.302 167.260 115.588  1.00  0.80           C  
ATOM   2915  CG2 VAL A 406     189.665 167.168 116.552  1.00  0.80           C  
ATOM   2916  N   TYR A 407     188.344 166.388 119.526  1.00  0.80           N  
ATOM   2917  CA  TYR A 407     188.008 167.075 120.753  1.00  0.80           C  
ATOM   2918  C   TYR A 407     189.043 168.147 121.006  1.00  0.80           C  
ATOM   2919  O   TYR A 407     190.243 167.892 121.029  1.00  0.80           O  
ATOM   2920  CB  TYR A 407     187.966 166.121 121.981  1.00  0.80           C  
ATOM   2921  CG  TYR A 407     186.747 165.231 122.004  1.00  0.80           C  
ATOM   2922  CD1 TYR A 407     186.587 164.182 121.078  1.00  0.80           C  
ATOM   2923  CD2 TYR A 407     185.799 165.363 123.035  1.00  0.80           C  
ATOM   2924  CE1 TYR A 407     185.518 163.283 121.198  1.00  0.80           C  
ATOM   2925  CE2 TYR A 407     184.701 164.493 123.118  1.00  0.80           C  
ATOM   2926  CZ  TYR A 407     184.571 163.445 122.210  1.00  0.80           C  
ATOM   2927  OH  TYR A 407     183.533 162.510 122.331  1.00  0.80           O  
ATOM   2928  N   VAL A 408     188.582 169.396 121.210  1.00  0.81           N  
ATOM   2929  CA  VAL A 408     189.434 170.531 121.501  1.00  0.81           C  
ATOM   2930  C   VAL A 408     188.936 171.077 122.812  1.00  0.81           C  
ATOM   2931  O   VAL A 408     187.742 171.341 122.932  1.00  0.81           O  
ATOM   2932  CB  VAL A 408     189.303 171.609 120.426  1.00  0.81           C  
ATOM   2933  CG1 VAL A 408     190.057 172.897 120.838  1.00  0.81           C  
ATOM   2934  CG2 VAL A 408     189.876 171.036 119.112  1.00  0.81           C  
ATOM   2935  N   ASN A 409     189.815 171.194 123.838  1.00  0.71           N  
ATOM   2936  CA  ASN A 409     189.497 171.719 125.167  1.00  0.71           C  
ATOM   2937  C   ASN A 409     188.331 170.999 125.864  1.00  0.71           C  
ATOM   2938  O   ASN A 409     187.559 171.597 126.604  1.00  0.71           O  
ATOM   2939  CB  ASN A 409     189.269 173.265 125.141  1.00  0.71           C  
ATOM   2940  CG  ASN A 409     190.568 174.012 124.829  1.00  0.71           C  
ATOM   2941  OD1 ASN A 409     191.683 173.588 125.111  1.00  0.71           O  
ATOM   2942  ND2 ASN A 409     190.412 175.221 124.228  1.00  0.71           N  
ATOM   2943  N   GLY A 410     188.204 169.665 125.639  1.00  0.77           N  
ATOM   2944  CA  GLY A 410     187.132 168.849 126.212  1.00  0.77           C  
ATOM   2945  C   GLY A 410     185.734 169.148 125.712  1.00  0.77           C  
ATOM   2946  O   GLY A 410     184.800 169.181 126.496  1.00  0.77           O  
ATOM   2947  N   PHE A 411     185.564 169.403 124.393  1.00  0.63           N  
ATOM   2948  CA  PHE A 411     184.268 169.753 123.828  1.00  0.63           C  
ATOM   2949  C   PHE A 411     183.749 168.766 122.784  1.00  0.63           C  
ATOM   2950  O   PHE A 411     182.560 168.541 122.681  1.00  0.63           O  
ATOM   2951  CB  PHE A 411     184.410 171.159 123.174  1.00  0.63           C  
ATOM   2952  CG  PHE A 411     183.110 171.691 122.594  1.00  0.63           C  
ATOM   2953  CD1 PHE A 411     182.004 171.959 123.418  1.00  0.63           C  
ATOM   2954  CD2 PHE A 411     182.962 171.851 121.206  1.00  0.63           C  
ATOM   2955  CE1 PHE A 411     180.791 172.407 122.873  1.00  0.63           C  
ATOM   2956  CE2 PHE A 411     181.739 172.256 120.651  1.00  0.63           C  
ATOM   2957  CZ  PHE A 411     180.658 172.552 121.487  1.00  0.63           C  
ATOM   2958  N   GLY A 412     184.628 168.147 121.957  1.00  0.80           N  
ATOM   2959  CA  GLY A 412     184.112 167.350 120.836  1.00  0.80           C  
ATOM   2960  C   GLY A 412     183.498 168.182 119.730  1.00  0.80           C  
ATOM   2961  O   GLY A 412     182.327 168.038 119.411  1.00  0.80           O  
ATOM   2962  N   TYR A 413     184.281 169.109 119.126  1.00  0.50           N  
ATOM   2963  CA  TYR A 413     183.807 170.090 118.158  1.00  0.50           C  
ATOM   2964  C   TYR A 413     183.213 169.471 116.896  1.00  0.50           C  
ATOM   2965  O   TYR A 413     182.222 169.946 116.359  1.00  0.50           O  
ATOM   2966  CB  TYR A 413     184.974 171.068 117.790  1.00  0.50           C  
ATOM   2967  CG  TYR A 413     184.524 172.173 116.862  1.00  0.50           C  
ATOM   2968  CD1 TYR A 413     183.734 173.226 117.345  1.00  0.50           C  
ATOM   2969  CD2 TYR A 413     184.819 172.121 115.487  1.00  0.50           C  
ATOM   2970  CE1 TYR A 413     183.241 174.200 116.469  1.00  0.50           C  
ATOM   2971  CE2 TYR A 413     184.338 173.109 114.612  1.00  0.50           C  
ATOM   2972  CZ  TYR A 413     183.546 174.151 115.109  1.00  0.50           C  
ATOM   2973  OH  TYR A 413     183.031 175.144 114.253  1.00  0.50           O  
ATOM   2974  N   LEU A 414     183.838 168.393 116.388  1.00  0.57           N  
ATOM   2975  CA  LEU A 414     183.401 167.806 115.149  1.00  0.57           C  
ATOM   2976  C   LEU A 414     183.558 166.304 115.217  1.00  0.57           C  
ATOM   2977  O   LEU A 414     184.370 165.774 115.980  1.00  0.57           O  
ATOM   2978  CB  LEU A 414     184.219 168.401 113.966  1.00  0.57           C  
ATOM   2979  CG  LEU A 414     183.563 168.285 112.576  1.00  0.57           C  
ATOM   2980  CD1 LEU A 414     182.270 169.119 112.489  1.00  0.57           C  
ATOM   2981  CD2 LEU A 414     184.562 168.725 111.492  1.00  0.57           C  
ATOM   2982  N   HIS A 415     182.760 165.591 114.417  1.00  0.69           N  
ATOM   2983  CA  HIS A 415     182.743 164.160 114.314  1.00  0.69           C  
ATOM   2984  C   HIS A 415     182.720 163.793 112.845  1.00  0.69           C  
ATOM   2985  O   HIS A 415     182.063 164.444 112.021  1.00  0.69           O  
ATOM   2986  CB  HIS A 415     181.512 163.573 115.043  1.00  0.69           C  
ATOM   2987  CG  HIS A 415     180.192 163.992 114.463  1.00  0.69           C  
ATOM   2988  ND1 HIS A 415     179.735 165.304 114.563  1.00  0.69           N  
ATOM   2989  CD2 HIS A 415     179.314 163.251 113.756  1.00  0.69           C  
ATOM   2990  CE1 HIS A 415     178.598 165.315 113.918  1.00  0.69           C  
ATOM   2991  NE2 HIS A 415     178.279 164.096 113.402  1.00  0.69           N  
ATOM   2992  N   LEU A 416     183.495 162.774 112.470  1.00  0.75           N  
ATOM   2993  CA  LEU A 416     183.715 162.316 111.116  1.00  0.75           C  
ATOM   2994  C   LEU A 416     183.485 160.817 111.068  1.00  0.75           C  
ATOM   2995  O   LEU A 416     183.022 160.197 112.011  1.00  0.75           O  
ATOM   2996  CB  LEU A 416     185.132 162.693 110.575  1.00  0.75           C  
ATOM   2997  CG  LEU A 416     185.234 164.138 110.037  1.00  0.75           C  
ATOM   2998  CD1 LEU A 416     185.519 165.182 111.130  1.00  0.75           C  
ATOM   2999  CD2 LEU A 416     186.327 164.219 108.957  1.00  0.75           C  
ATOM   3000  N   GLY A 417     183.735 160.213 109.888  1.00  0.81           N  
ATOM   3001  CA  GLY A 417     183.678 158.772 109.682  1.00  0.81           C  
ATOM   3002  C   GLY A 417     184.921 158.039 110.113  1.00  0.81           C  
ATOM   3003  O   GLY A 417     185.729 158.523 110.886  1.00  0.81           O  
ATOM   3004  N   LEU A 418     185.124 156.816 109.589  1.00  0.72           N  
ATOM   3005  CA  LEU A 418     186.260 155.976 109.936  1.00  0.72           C  
ATOM   3006  C   LEU A 418     187.608 156.556 109.517  1.00  0.72           C  
ATOM   3007  O   LEU A 418     187.760 157.068 108.404  1.00  0.72           O  
ATOM   3008  CB  LEU A 418     186.105 154.545 109.344  1.00  0.72           C  
ATOM   3009  CG  LEU A 418     185.159 153.599 110.128  1.00  0.72           C  
ATOM   3010  CD1 LEU A 418     185.726 153.269 111.525  1.00  0.72           C  
ATOM   3011  CD2 LEU A 418     183.697 154.086 110.218  1.00  0.72           C  
ATOM   3012  N   LEU A 419     188.628 156.461 110.391  1.00  0.75           N  
ATOM   3013  CA  LEU A 419     189.970 156.974 110.181  1.00  0.75           C  
ATOM   3014  C   LEU A 419     190.942 155.803 110.239  1.00  0.75           C  
ATOM   3015  O   LEU A 419     190.697 154.835 110.968  1.00  0.75           O  
ATOM   3016  CB  LEU A 419     190.346 158.008 111.287  1.00  0.75           C  
ATOM   3017  CG  LEU A 419     190.023 159.500 110.994  1.00  0.75           C  
ATOM   3018  CD1 LEU A 419     190.963 160.075 109.928  1.00  0.75           C  
ATOM   3019  CD2 LEU A 419     188.564 159.762 110.594  1.00  0.75           C  
ATOM   3020  N   ASP A 420     192.053 155.844 109.469  1.00  0.76           N  
ATOM   3021  CA  ASP A 420     193.061 154.802 109.439  1.00  0.76           C  
ATOM   3022  C   ASP A 420     194.487 155.337 109.641  1.00  0.76           C  
ATOM   3023  O   ASP A 420     195.336 154.663 110.222  1.00  0.76           O  
ATOM   3024  CB  ASP A 420     192.962 154.029 108.095  1.00  0.76           C  
ATOM   3025  CG  ASP A 420     193.259 154.850 106.844  1.00  0.76           C  
ATOM   3026  OD1 ASP A 420     193.268 156.104 106.917  1.00  0.76           O  
ATOM   3027  OD2 ASP A 420     193.508 154.191 105.807  1.00  0.76           O  
ATOM   3028  N   ALA A 421     194.778 156.584 109.224  1.00  0.83           N  
ATOM   3029  CA  ALA A 421     196.114 157.108 109.305  1.00  0.83           C  
ATOM   3030  C   ALA A 421     196.153 158.622 109.304  1.00  0.83           C  
ATOM   3031  O   ALA A 421     195.157 159.329 109.131  1.00  0.83           O  
ATOM   3032  CB  ALA A 421     196.938 156.546 108.125  1.00  0.83           C  
ATOM   3033  N   VAL A 422     197.336 159.189 109.557  1.00  0.78           N  
ATOM   3034  CA  VAL A 422     197.476 160.619 109.627  1.00  0.78           C  
ATOM   3035  C   VAL A 422     198.909 160.978 109.348  1.00  0.78           C  
ATOM   3036  O   VAL A 422     199.824 160.181 109.583  1.00  0.78           O  
ATOM   3037  CB  VAL A 422     197.020 161.154 110.994  1.00  0.78           C  
ATOM   3038  CG1 VAL A 422     197.972 160.737 112.137  1.00  0.78           C  
ATOM   3039  CG2 VAL A 422     196.805 162.675 110.948  1.00  0.78           C  
ATOM   3040  N   THR A 423     199.152 162.191 108.833  1.00  0.80           N  
ATOM   3041  CA  THR A 423     200.492 162.671 108.539  1.00  0.80           C  
ATOM   3042  C   THR A 423     200.672 164.004 109.220  1.00  0.80           C  
ATOM   3043  O   THR A 423     199.794 164.871 109.131  1.00  0.80           O  
ATOM   3044  CB  THR A 423     200.763 162.885 107.056  1.00  0.80           C  
ATOM   3045  OG1 THR A 423     200.450 161.736 106.288  1.00  0.80           O  
ATOM   3046  CG2 THR A 423     202.247 163.172 106.797  1.00  0.80           C  
ATOM   3047  N   VAL A 424     201.804 164.211 109.923  1.00  0.76           N  
ATOM   3048  CA  VAL A 424     202.101 165.420 110.676  1.00  0.76           C  
ATOM   3049  C   VAL A 424     203.373 166.053 110.152  1.00  0.76           C  
ATOM   3050  O   VAL A 424     204.381 165.371 109.977  1.00  0.76           O  
ATOM   3051  CB  VAL A 424     202.252 165.135 112.181  1.00  0.76           C  
ATOM   3052  CG1 VAL A 424     202.581 166.421 112.979  1.00  0.76           C  
ATOM   3053  CG2 VAL A 424     200.940 164.514 112.708  1.00  0.76           C  
ATOM   3054  N   ASN A 425     203.381 167.374 109.876  1.00  0.68           N  
ATOM   3055  CA  ASN A 425     204.569 168.075 109.458  1.00  0.68           C  
ATOM   3056  C   ASN A 425     204.548 169.443 110.124  1.00  0.68           C  
ATOM   3057  O   ASN A 425     203.495 170.037 110.339  1.00  0.68           O  
ATOM   3058  CB  ASN A 425     204.607 168.116 107.899  1.00  0.68           C  
ATOM   3059  CG  ASN A 425     205.911 168.663 107.318  1.00  0.68           C  
ATOM   3060  OD1 ASN A 425     206.767 169.194 107.996  1.00  0.68           O  
ATOM   3061  ND2 ASN A 425     206.096 168.504 105.981  1.00  0.68           N  
ATOM   3062  N   PHE A 426     205.722 169.959 110.510  1.00  0.56           N  
ATOM   3063  CA  PHE A 426     205.917 171.338 110.893  1.00  0.56           C  
ATOM   3064  C   PHE A 426     207.403 171.598 110.772  1.00  0.56           C  
ATOM   3065  O   PHE A 426     208.152 170.729 110.339  1.00  0.56           O  
ATOM   3066  CB  PHE A 426     205.367 171.741 112.304  1.00  0.56           C  
ATOM   3067  CG  PHE A 426     206.038 170.982 113.424  1.00  0.56           C  
ATOM   3068  CD1 PHE A 426     205.572 169.713 113.790  1.00  0.56           C  
ATOM   3069  CD2 PHE A 426     207.137 171.523 114.116  1.00  0.56           C  
ATOM   3070  CE1 PHE A 426     206.163 169.019 114.851  1.00  0.56           C  
ATOM   3071  CE2 PHE A 426     207.782 170.794 115.122  1.00  0.56           C  
ATOM   3072  CZ  PHE A 426     207.291 169.538 115.497  1.00  0.56           C  
ATOM   3073  N   THR A 427     207.913 172.780 111.137  1.00  0.48           N  
ATOM   3074  CA  THR A 427     209.355 173.056 111.131  1.00  0.48           C  
ATOM   3075  C   THR A 427     210.115 172.357 112.254  1.00  0.48           C  
ATOM   3076  O   THR A 427     210.712 172.949 113.135  1.00  0.48           O  
ATOM   3077  CB  THR A 427     209.637 174.550 111.122  1.00  0.48           C  
ATOM   3078  OG1 THR A 427     208.951 175.059 109.991  1.00  0.48           O  
ATOM   3079  CG2 THR A 427     211.129 174.881 110.920  1.00  0.48           C  
ATOM   3080  N   GLY A 428     210.172 171.014 112.249  1.00  0.46           N  
ATOM   3081  CA  GLY A 428     210.911 170.241 113.245  1.00  0.46           C  
ATOM   3082  C   GLY A 428     212.292 169.953 112.736  1.00  0.46           C  
ATOM   3083  O   GLY A 428     212.672 168.811 112.524  1.00  0.46           O  
ATOM   3084  N   HIS A 429     213.106 170.997 112.500  1.00  0.42           N  
ATOM   3085  CA  HIS A 429     214.409 170.852 111.853  1.00  0.42           C  
ATOM   3086  C   HIS A 429     215.545 170.546 112.811  1.00  0.42           C  
ATOM   3087  O   HIS A 429     216.638 171.092 112.716  1.00  0.42           O  
ATOM   3088  CB  HIS A 429     214.764 172.092 111.013  1.00  0.42           C  
ATOM   3089  CG  HIS A 429     213.854 172.215 109.843  1.00  0.42           C  
ATOM   3090  ND1 HIS A 429     213.941 173.371 109.094  1.00  0.42           N  
ATOM   3091  CD2 HIS A 429     212.921 171.384 109.322  1.00  0.42           C  
ATOM   3092  CE1 HIS A 429     213.054 173.225 108.143  1.00  0.42           C  
ATOM   3093  NE2 HIS A 429     212.397 172.035 108.222  1.00  0.42           N  
ATOM   3094  N   GLY A 430     215.312 169.637 113.778  1.00  0.44           N  
ATOM   3095  CA  GLY A 430     216.307 169.199 114.754  1.00  0.44           C  
ATOM   3096  C   GLY A 430     216.545 170.140 115.901  1.00  0.44           C  
ATOM   3097  O   GLY A 430     216.522 169.717 117.043  1.00  0.44           O  
ATOM   3098  N   THR A 431     216.772 171.431 115.610  1.00  0.42           N  
ATOM   3099  CA  THR A 431     217.125 172.476 116.558  1.00  0.42           C  
ATOM   3100  C   THR A 431     215.950 173.351 116.961  1.00  0.42           C  
ATOM   3101  O   THR A 431     216.150 174.310 117.674  1.00  0.42           O  
ATOM   3102  CB  THR A 431     218.159 173.438 115.969  1.00  0.42           C  
ATOM   3103  OG1 THR A 431     217.794 173.858 114.662  1.00  0.42           O  
ATOM   3104  CG2 THR A 431     219.503 172.726 115.793  1.00  0.42           C  
ATOM   3105  N   ASP A 432     214.713 173.025 116.500  1.00  0.46           N  
ATOM   3106  CA  ASP A 432     213.488 173.743 116.827  1.00  0.46           C  
ATOM   3107  C   ASP A 432     212.774 173.042 117.997  1.00  0.46           C  
ATOM   3108  O   ASP A 432     211.703 173.430 118.448  1.00  0.46           O  
ATOM   3109  CB  ASP A 432     212.578 173.751 115.555  1.00  0.46           C  
ATOM   3110  CG  ASP A 432     211.368 174.675 115.688  1.00  0.46           C  
ATOM   3111  OD1 ASP A 432     211.577 175.910 115.598  1.00  0.46           O  
ATOM   3112  OD2 ASP A 432     210.232 174.147 115.831  1.00  0.46           O  
ATOM   3113  N   ASP A 433     213.350 171.954 118.567  1.00  0.53           N  
ATOM   3114  CA  ASP A 433     212.726 171.232 119.664  1.00  0.53           C  
ATOM   3115  C   ASP A 433     212.566 172.032 120.950  1.00  0.53           C  
ATOM   3116  O   ASP A 433     211.639 171.786 121.730  1.00  0.53           O  
ATOM   3117  CB  ASP A 433     213.331 169.838 119.933  1.00  0.53           C  
ATOM   3118  CG  ASP A 433     214.816 169.780 120.246  1.00  0.53           C  
ATOM   3119  OD1 ASP A 433     215.605 170.687 119.944  1.00  0.53           O  
ATOM   3120  OD2 ASP A 433     215.216 168.743 120.831  1.00  0.53           O  
ATOM   3121  N   ASP A 434     213.439 173.036 121.148  1.00  0.46           N  
ATOM   3122  CA  ASP A 434     213.457 174.006 122.218  1.00  0.46           C  
ATOM   3123  C   ASP A 434     212.170 174.847 122.272  1.00  0.46           C  
ATOM   3124  O   ASP A 434     211.616 175.088 123.346  1.00  0.46           O  
ATOM   3125  CB  ASP A 434     214.755 174.885 122.123  1.00  0.46           C  
ATOM   3126  CG  ASP A 434     214.895 175.755 120.876  1.00  0.46           C  
ATOM   3127  OD1 ASP A 434     214.224 175.470 119.858  1.00  0.46           O  
ATOM   3128  OD2 ASP A 434     215.656 176.752 120.981  1.00  0.46           O  
ATOM   3129  N   VAL A 435     211.661 175.260 121.090  1.00  0.44           N  
ATOM   3130  CA  VAL A 435     210.465 176.068 120.882  1.00  0.44           C  
ATOM   3131  C   VAL A 435     209.383 175.217 120.222  1.00  0.44           C  
ATOM   3132  O   VAL A 435     208.391 175.688 119.674  1.00  0.44           O  
ATOM   3133  CB  VAL A 435     210.799 177.377 120.137  1.00  0.44           C  
ATOM   3134  CG1 VAL A 435     209.594 178.344 120.038  1.00  0.44           C  
ATOM   3135  CG2 VAL A 435     211.905 178.096 120.944  1.00  0.44           C  
ATOM   3136  N   SER A 436     209.492 173.874 120.333  1.00  0.53           N  
ATOM   3137  CA  SER A 436     208.495 172.974 119.766  1.00  0.53           C  
ATOM   3138  C   SER A 436     207.098 173.200 120.292  1.00  0.53           C  
ATOM   3139  O   SER A 436     206.840 173.321 121.496  1.00  0.53           O  
ATOM   3140  CB  SER A 436     208.832 171.468 119.939  1.00  0.53           C  
ATOM   3141  OG  SER A 436     207.887 170.579 119.328  1.00  0.53           O  
ATOM   3142  N   GLY A 437     206.133 173.227 119.355  1.00  0.56           N  
ATOM   3143  CA  GLY A 437     204.735 173.434 119.647  1.00  0.56           C  
ATOM   3144  C   GLY A 437     204.042 172.203 120.183  1.00  0.56           C  
ATOM   3145  O   GLY A 437     202.887 172.266 120.540  1.00  0.56           O  
ATOM   3146  N   PHE A 438     204.763 171.058 120.284  1.00  0.55           N  
ATOM   3147  CA  PHE A 438     204.234 169.836 120.864  1.00  0.55           C  
ATOM   3148  C   PHE A 438     205.050 169.443 122.078  1.00  0.55           C  
ATOM   3149  O   PHE A 438     206.237 169.131 121.979  1.00  0.55           O  
ATOM   3150  CB  PHE A 438     204.288 168.646 119.871  1.00  0.55           C  
ATOM   3151  CG  PHE A 438     203.349 168.898 118.727  1.00  0.55           C  
ATOM   3152  CD1 PHE A 438     201.959 168.955 118.934  1.00  0.55           C  
ATOM   3153  CD2 PHE A 438     203.850 169.092 117.433  1.00  0.55           C  
ATOM   3154  CE1 PHE A 438     201.088 169.178 117.859  1.00  0.55           C  
ATOM   3155  CE2 PHE A 438     202.978 169.251 116.349  1.00  0.55           C  
ATOM   3156  CZ  PHE A 438     201.595 169.274 116.561  1.00  0.55           C  
ATOM   3157  N   TRP A 439     204.421 169.417 123.271  1.00  0.63           N  
ATOM   3158  CA  TRP A 439     205.073 168.955 124.483  1.00  0.63           C  
ATOM   3159  C   TRP A 439     205.133 167.447 124.540  1.00  0.63           C  
ATOM   3160  O   TRP A 439     206.190 166.866 124.753  1.00  0.63           O  
ATOM   3161  CB  TRP A 439     204.301 169.439 125.743  1.00  0.63           C  
ATOM   3162  CG  TRP A 439     204.852 170.700 126.347  1.00  0.63           C  
ATOM   3163  CD1 TRP A 439     204.300 171.945 126.405  1.00  0.63           C  
ATOM   3164  CD2 TRP A 439     206.136 170.791 126.995  1.00  0.63           C  
ATOM   3165  NE1 TRP A 439     205.181 172.838 126.987  1.00  0.63           N  
ATOM   3166  CE2 TRP A 439     206.314 172.131 127.364  1.00  0.63           C  
ATOM   3167  CE3 TRP A 439     207.104 169.822 127.272  1.00  0.63           C  
ATOM   3168  CZ2 TRP A 439     207.480 172.547 128.006  1.00  0.63           C  
ATOM   3169  CZ3 TRP A 439     208.261 170.232 127.950  1.00  0.63           C  
ATOM   3170  CH2 TRP A 439     208.456 171.575 128.299  1.00  0.63           C  
ATOM   3171  N   THR A 440     203.968 166.795 124.345  1.00  0.76           N  
ATOM   3172  CA  THR A 440     203.808 165.366 124.531  1.00  0.76           C  
ATOM   3173  C   THR A 440     202.779 164.806 123.573  1.00  0.76           C  
ATOM   3174  O   THR A 440     201.730 165.407 123.340  1.00  0.76           O  
ATOM   3175  CB  THR A 440     203.410 164.928 125.948  1.00  0.76           C  
ATOM   3176  OG1 THR A 440     202.483 165.765 126.613  1.00  0.76           O  
ATOM   3177  CG2 THR A 440     204.643 164.921 126.842  1.00  0.76           C  
ATOM   3178  N   ILE A 441     203.072 163.618 122.999  1.00  0.79           N  
ATOM   3179  CA  ILE A 441     202.166 162.840 122.160  1.00  0.79           C  
ATOM   3180  C   ILE A 441     202.127 161.426 122.677  1.00  0.79           C  
ATOM   3181  O   ILE A 441     203.167 160.783 122.846  1.00  0.79           O  
ATOM   3182  CB  ILE A 441     202.575 162.827 120.682  1.00  0.79           C  
ATOM   3183  CG1 ILE A 441     202.209 164.209 120.083  1.00  0.79           C  
ATOM   3184  CG2 ILE A 441     201.912 161.657 119.891  1.00  0.79           C  
ATOM   3185  CD1 ILE A 441     202.537 164.363 118.592  1.00  0.79           C  
ATOM   3186  N   ALA A 442     200.915 160.905 122.946  1.00  0.85           N  
ATOM   3187  CA  ALA A 442     200.719 159.595 123.506  1.00  0.85           C  
ATOM   3188  C   ALA A 442     199.685 158.812 122.736  1.00  0.85           C  
ATOM   3189  O   ALA A 442     198.771 159.365 122.119  1.00  0.85           O  
ATOM   3190  CB  ALA A 442     200.209 159.723 124.956  1.00  0.85           C  
ATOM   3191  N   SER A 443     199.803 157.476 122.809  1.00  0.83           N  
ATOM   3192  CA  SER A 443     198.838 156.538 122.265  1.00  0.83           C  
ATOM   3193  C   SER A 443     197.883 156.202 123.376  1.00  0.83           C  
ATOM   3194  O   SER A 443     198.187 155.349 124.216  1.00  0.83           O  
ATOM   3195  CB  SER A 443     199.550 155.249 121.777  1.00  0.83           C  
ATOM   3196  OG  SER A 443     198.627 154.255 121.337  1.00  0.83           O  
ATOM   3197  N   THR A 444     196.747 156.918 123.428  1.00  0.76           N  
ATOM   3198  CA  THR A 444     195.711 156.786 124.430  1.00  0.76           C  
ATOM   3199  C   THR A 444     194.754 155.664 124.070  1.00  0.76           C  
ATOM   3200  O   THR A 444     194.486 155.378 122.901  1.00  0.76           O  
ATOM   3201  CB  THR A 444     194.923 158.076 124.697  1.00  0.76           C  
ATOM   3202  OG1 THR A 444     194.274 158.595 123.547  1.00  0.76           O  
ATOM   3203  CG2 THR A 444     195.855 159.206 125.141  1.00  0.76           C  
ATOM   3204  N   ASN A 445     194.224 154.978 125.092  1.00  0.80           N  
ATOM   3205  CA  ASN A 445     193.332 153.859 124.949  1.00  0.80           C  
ATOM   3206  C   ASN A 445     192.279 153.930 126.029  1.00  0.80           C  
ATOM   3207  O   ASN A 445     192.555 154.364 127.165  1.00  0.80           O  
ATOM   3208  CB  ASN A 445     194.079 152.520 125.178  1.00  0.80           C  
ATOM   3209  CG  ASN A 445     195.248 152.236 124.230  1.00  0.80           C  
ATOM   3210  OD1 ASN A 445     195.156 151.898 123.061  1.00  0.80           O  
ATOM   3211  ND2 ASN A 445     196.458 152.280 124.841  1.00  0.80           N  
ATOM   3212  N   PHE A 446     191.047 153.532 125.695  1.00  0.79           N  
ATOM   3213  CA  PHE A 446     189.854 153.586 126.507  1.00  0.79           C  
ATOM   3214  C   PHE A 446     189.854 152.566 127.631  1.00  0.79           C  
ATOM   3215  O   PHE A 446     189.873 151.351 127.435  1.00  0.79           O  
ATOM   3216  CB  PHE A 446     188.569 153.429 125.631  1.00  0.79           C  
ATOM   3217  CG  PHE A 446     188.298 154.569 124.649  1.00  0.79           C  
ATOM   3218  CD1 PHE A 446     188.883 155.847 124.737  1.00  0.79           C  
ATOM   3219  CD2 PHE A 446     187.373 154.355 123.611  1.00  0.79           C  
ATOM   3220  CE1 PHE A 446     188.567 156.866 123.826  1.00  0.79           C  
ATOM   3221  CE2 PHE A 446     187.054 155.367 122.691  1.00  0.79           C  
ATOM   3222  CZ  PHE A 446     187.657 156.624 122.797  1.00  0.79           C  
ATOM   3223  N   VAL A 447     189.802 153.060 128.876  1.00  0.84           N  
ATOM   3224  CA  VAL A 447     189.683 152.227 130.052  1.00  0.84           C  
ATOM   3225  C   VAL A 447     188.687 152.896 130.952  1.00  0.84           C  
ATOM   3226  O   VAL A 447     188.454 154.101 130.824  1.00  0.84           O  
ATOM   3227  CB  VAL A 447     190.999 152.019 130.813  1.00  0.84           C  
ATOM   3228  CG1 VAL A 447     191.931 151.137 129.955  1.00  0.84           C  
ATOM   3229  CG2 VAL A 447     191.675 153.367 131.184  1.00  0.84           C  
ATOM   3230  N   ASP A 448     188.058 152.130 131.864  1.00  0.82           N  
ATOM   3231  CA  ASP A 448     187.071 152.609 132.799  1.00  0.82           C  
ATOM   3232  C   ASP A 448     187.785 153.042 134.073  1.00  0.82           C  
ATOM   3233  O   ASP A 448     188.690 152.351 134.568  1.00  0.82           O  
ATOM   3234  CB  ASP A 448     186.014 151.489 133.027  1.00  0.82           C  
ATOM   3235  CG  ASP A 448     184.705 152.034 133.569  1.00  0.82           C  
ATOM   3236  OD1 ASP A 448     184.613 153.269 133.776  1.00  0.82           O  
ATOM   3237  OD2 ASP A 448     183.772 151.211 133.732  1.00  0.82           O  
ATOM   3238  N   ALA A 449     187.457 154.234 134.590  1.00  0.86           N  
ATOM   3239  CA  ALA A 449     188.145 154.788 135.727  1.00  0.86           C  
ATOM   3240  C   ALA A 449     187.331 155.841 136.441  1.00  0.86           C  
ATOM   3241  O   ALA A 449     186.463 156.514 135.876  1.00  0.86           O  
ATOM   3242  CB  ALA A 449     189.495 155.419 135.303  1.00  0.86           C  
ATOM   3243  N   LEU A 450     187.618 156.022 137.738  1.00  0.85           N  
ATOM   3244  CA  LEU A 450     186.946 156.976 138.588  1.00  0.85           C  
ATOM   3245  C   LEU A 450     187.688 158.294 138.555  1.00  0.85           C  
ATOM   3246  O   LEU A 450     188.877 158.361 138.877  1.00  0.85           O  
ATOM   3247  CB  LEU A 450     186.882 156.429 140.037  1.00  0.85           C  
ATOM   3248  CG  LEU A 450     186.472 157.436 141.142  1.00  0.85           C  
ATOM   3249  CD1 LEU A 450     185.087 158.083 140.934  1.00  0.85           C  
ATOM   3250  CD2 LEU A 450     186.527 156.739 142.509  1.00  0.85           C  
ATOM   3251  N   ILE A 451     186.991 159.376 138.157  1.00  0.82           N  
ATOM   3252  CA  ILE A 451     187.546 160.711 138.053  1.00  0.82           C  
ATOM   3253  C   ILE A 451     186.801 161.619 139.012  1.00  0.82           C  
ATOM   3254  O   ILE A 451     185.570 161.643 139.068  1.00  0.82           O  
ATOM   3255  CB  ILE A 451     187.475 161.257 136.617  1.00  0.82           C  
ATOM   3256  CG1 ILE A 451     188.243 160.345 135.611  1.00  0.82           C  
ATOM   3257  CG2 ILE A 451     187.977 162.724 136.527  1.00  0.82           C  
ATOM   3258  CD1 ILE A 451     189.709 160.039 135.979  1.00  0.82           C  
ATOM   3259  N   GLU A 452     187.564 162.397 139.800  1.00  0.76           N  
ATOM   3260  CA  GLU A 452     187.078 163.431 140.686  1.00  0.76           C  
ATOM   3261  C   GLU A 452     187.525 164.743 140.083  1.00  0.76           C  
ATOM   3262  O   GLU A 452     188.678 164.903 139.669  1.00  0.76           O  
ATOM   3263  CB  GLU A 452     187.657 163.220 142.112  1.00  0.76           C  
ATOM   3264  CG  GLU A 452     187.562 164.414 143.108  1.00  0.76           C  
ATOM   3265  CD  GLU A 452     186.153 164.775 143.585  1.00  0.76           C  
ATOM   3266  OE1 GLU A 452     185.386 163.840 143.941  1.00  0.76           O  
ATOM   3267  OE2 GLU A 452     185.889 165.996 143.710  1.00  0.76           O  
ATOM   3268  N   VAL A 453     186.590 165.698 139.960  1.00  0.77           N  
ATOM   3269  CA  VAL A 453     186.813 166.975 139.322  1.00  0.77           C  
ATOM   3270  C   VAL A 453     186.537 168.058 140.329  1.00  0.77           C  
ATOM   3271  O   VAL A 453     185.479 168.115 140.935  1.00  0.77           O  
ATOM   3272  CB  VAL A 453     185.962 167.191 138.056  1.00  0.77           C  
ATOM   3273  CG1 VAL A 453     184.435 167.147 138.314  1.00  0.77           C  
ATOM   3274  CG2 VAL A 453     186.354 168.523 137.377  1.00  0.77           C  
ATOM   3275  N   GLN A 454     187.498 168.974 140.530  1.00  0.69           N  
ATOM   3276  CA  GLN A 454     187.266 170.113 141.392  1.00  0.69           C  
ATOM   3277  C   GLN A 454     187.742 171.323 140.657  1.00  0.69           C  
ATOM   3278  O   GLN A 454     188.941 171.474 140.433  1.00  0.69           O  
ATOM   3279  CB  GLN A 454     188.074 169.962 142.708  1.00  0.69           C  
ATOM   3280  CG  GLN A 454     188.122 171.200 143.642  1.00  0.69           C  
ATOM   3281  CD  GLN A 454     189.200 171.029 144.719  1.00  0.69           C  
ATOM   3282  OE1 GLN A 454     188.944 170.662 145.854  1.00  0.69           O  
ATOM   3283  NE2 GLN A 454     190.471 171.331 144.335  1.00  0.69           N  
ATOM   3284  N   GLY A 455     186.827 172.221 140.227  1.00  0.68           N  
ATOM   3285  CA  GLY A 455     187.226 173.430 139.512  1.00  0.68           C  
ATOM   3286  C   GLY A 455     187.869 173.149 138.178  1.00  0.68           C  
ATOM   3287  O   GLY A 455     188.849 173.772 137.828  1.00  0.68           O  
ATOM   3288  N   THR A 456     187.329 172.132 137.460  1.00  0.62           N  
ATOM   3289  CA  THR A 456     187.766 171.712 136.126  1.00  0.62           C  
ATOM   3290  C   THR A 456     189.172 171.137 136.051  1.00  0.62           C  
ATOM   3291  O   THR A 456     189.807 171.131 135.004  1.00  0.62           O  
ATOM   3292  CB  THR A 456     187.454 172.675 134.967  1.00  0.62           C  
ATOM   3293  OG1 THR A 456     188.192 173.880 134.968  1.00  0.62           O  
ATOM   3294  CG2 THR A 456     185.992 173.132 135.056  1.00  0.62           C  
ATOM   3295  N   ALA A 457     189.642 170.533 137.164  1.00  0.70           N  
ATOM   3296  CA  ALA A 457     190.984 170.029 137.311  1.00  0.70           C  
ATOM   3297  C   ALA A 457     190.931 168.527 137.486  1.00  0.70           C  
ATOM   3298  O   ALA A 457     190.162 168.005 138.297  1.00  0.70           O  
ATOM   3299  CB  ALA A 457     191.650 170.689 138.542  1.00  0.70           C  
ATOM   3300  N   ILE A 458     191.742 167.795 136.695  1.00  0.68           N  
ATOM   3301  CA  ILE A 458     191.856 166.349 136.766  1.00  0.68           C  
ATOM   3302  C   ILE A 458     192.855 165.980 137.836  1.00  0.68           C  
ATOM   3303  O   ILE A 458     194.005 166.407 137.834  1.00  0.68           O  
ATOM   3304  CB  ILE A 458     192.246 165.728 135.418  1.00  0.68           C  
ATOM   3305  CG1 ILE A 458     191.025 165.829 134.466  1.00  0.68           C  
ATOM   3306  CG2 ILE A 458     192.743 164.260 135.576  1.00  0.68           C  
ATOM   3307  CD1 ILE A 458     191.260 165.190 133.092  1.00  0.68           C  
ATOM   3308  N   GLN A 459     192.438 165.157 138.805  1.00  0.68           N  
ATOM   3309  CA  GLN A 459     193.327 164.737 139.846  1.00  0.68           C  
ATOM   3310  C   GLN A 459     192.743 163.500 140.451  1.00  0.68           C  
ATOM   3311  O   GLN A 459     191.571 163.196 140.263  1.00  0.68           O  
ATOM   3312  CB  GLN A 459     193.493 165.839 140.926  1.00  0.68           C  
ATOM   3313  CG  GLN A 459     192.158 166.490 141.378  1.00  0.68           C  
ATOM   3314  CD  GLN A 459     192.436 167.822 142.073  1.00  0.68           C  
ATOM   3315  OE1 GLN A 459     193.557 168.199 142.373  1.00  0.68           O  
ATOM   3316  NE2 GLN A 459     191.338 168.574 142.324  1.00  0.68           N  
ATOM   3317  N   ARG A 460     193.585 162.742 141.181  1.00  0.65           N  
ATOM   3318  CA  ARG A 460     193.183 161.539 141.886  1.00  0.65           C  
ATOM   3319  C   ARG A 460     192.608 160.443 141.012  1.00  0.65           C  
ATOM   3320  O   ARG A 460     191.530 159.919 141.278  1.00  0.65           O  
ATOM   3321  CB  ARG A 460     192.226 161.826 143.070  1.00  0.65           C  
ATOM   3322  CG  ARG A 460     192.703 162.972 143.979  1.00  0.65           C  
ATOM   3323  CD  ARG A 460     191.901 163.128 145.271  1.00  0.65           C  
ATOM   3324  NE  ARG A 460     192.248 161.931 146.115  1.00  0.65           N  
ATOM   3325  CZ  ARG A 460     191.561 161.554 147.199  1.00  0.65           C  
ATOM   3326  NH1 ARG A 460     190.495 162.241 147.589  1.00  0.65           N  
ATOM   3327  NH2 ARG A 460     191.918 160.467 147.883  1.00  0.65           N  
ATOM   3328  N   ILE A 461     193.339 160.060 139.949  1.00  0.75           N  
ATOM   3329  CA  ILE A 461     192.968 158.958 139.088  1.00  0.75           C  
ATOM   3330  C   ILE A 461     192.926 157.638 139.837  1.00  0.75           C  
ATOM   3331  O   ILE A 461     193.679 157.418 140.787  1.00  0.75           O  
ATOM   3332  CB  ILE A 461     193.881 158.886 137.863  1.00  0.75           C  
ATOM   3333  CG1 ILE A 461     193.267 157.995 136.750  1.00  0.75           C  
ATOM   3334  CG2 ILE A 461     195.321 158.465 138.271  1.00  0.75           C  
ATOM   3335  CD1 ILE A 461     193.969 158.138 135.394  1.00  0.75           C  
ATOM   3336  N   LEU A 462     192.006 156.741 139.458  1.00  0.78           N  
ATOM   3337  CA  LEU A 462     191.901 155.459 140.088  1.00  0.78           C  
ATOM   3338  C   LEU A 462     191.361 154.496 139.048  1.00  0.78           C  
ATOM   3339  O   LEU A 462     190.267 154.693 138.512  1.00  0.78           O  
ATOM   3340  CB  LEU A 462     190.987 155.608 141.331  1.00  0.78           C  
ATOM   3341  CG  LEU A 462     190.950 154.386 142.266  1.00  0.78           C  
ATOM   3342  CD1 LEU A 462     190.909 154.856 143.730  1.00  0.78           C  
ATOM   3343  CD2 LEU A 462     189.755 153.464 141.965  1.00  0.78           C  
ATOM   3344  N   TYR A 463     192.146 153.453 138.698  1.00  0.78           N  
ATOM   3345  CA  TYR A 463     191.788 152.414 137.741  1.00  0.78           C  
ATOM   3346  C   TYR A 463     190.878 151.394 138.384  1.00  0.78           C  
ATOM   3347  O   TYR A 463     190.820 151.313 139.605  1.00  0.78           O  
ATOM   3348  CB  TYR A 463     193.025 151.636 137.210  1.00  0.78           C  
ATOM   3349  CG  TYR A 463     193.974 152.582 136.553  1.00  0.78           C  
ATOM   3350  CD1 TYR A 463     194.976 153.247 137.282  1.00  0.78           C  
ATOM   3351  CD2 TYR A 463     193.876 152.790 135.172  1.00  0.78           C  
ATOM   3352  CE1 TYR A 463     195.830 154.160 136.642  1.00  0.78           C  
ATOM   3353  CE2 TYR A 463     194.746 153.668 134.526  1.00  0.78           C  
ATOM   3354  CZ  TYR A 463     195.687 154.380 135.265  1.00  0.78           C  
ATOM   3355  OH  TYR A 463     196.485 155.282 134.553  1.00  0.78           O  
ATOM   3356  N   CYS A 464     190.145 150.589 137.591  1.00  0.80           N  
ATOM   3357  CA  CYS A 464     189.219 149.590 138.103  1.00  0.80           C  
ATOM   3358  C   CYS A 464     189.563 148.183 137.617  1.00  0.80           C  
ATOM   3359  O   CYS A 464     188.701 147.315 137.545  1.00  0.80           O  
ATOM   3360  CB  CYS A 464     187.748 149.950 137.761  1.00  0.80           C  
ATOM   3361  SG  CYS A 464     187.253 151.560 138.457  1.00  0.80           S  
ATOM   3362  N   ASP A 465     190.842 147.892 137.283  1.00  0.76           N  
ATOM   3363  CA  ASP A 465     191.289 146.626 136.740  1.00  0.76           C  
ATOM   3364  C   ASP A 465     191.693 145.617 137.818  1.00  0.76           C  
ATOM   3365  O   ASP A 465     192.579 144.795 137.625  1.00  0.76           O  
ATOM   3366  CB  ASP A 465     192.424 146.866 135.691  1.00  0.76           C  
ATOM   3367  CG  ASP A 465     193.592 147.744 136.125  1.00  0.76           C  
ATOM   3368  OD1 ASP A 465     193.555 148.374 137.212  1.00  0.76           O  
ATOM   3369  OD2 ASP A 465     194.507 147.881 135.271  1.00  0.76           O  
ATOM   3370  N   ASP A 466     190.998 145.601 138.973  1.00  0.69           N  
ATOM   3371  CA  ASP A 466     191.344 144.723 140.059  1.00  0.69           C  
ATOM   3372  C   ASP A 466     190.026 144.489 140.817  1.00  0.69           C  
ATOM   3373  O   ASP A 466     189.176 145.371 140.735  1.00  0.69           O  
ATOM   3374  CB  ASP A 466     192.451 145.382 140.930  1.00  0.69           C  
ATOM   3375  CG  ASP A 466     192.878 144.442 142.030  1.00  0.69           C  
ATOM   3376  OD1 ASP A 466     192.139 144.422 143.051  1.00  0.69           O  
ATOM   3377  OD2 ASP A 466     193.868 143.698 141.857  1.00  0.69           O  
ATOM   3378  N   PRO A 467     189.730 143.393 141.525  1.00  0.73           N  
ATOM   3379  CA  PRO A 467     188.560 143.260 142.391  1.00  0.73           C  
ATOM   3380  C   PRO A 467     188.504 144.258 143.539  1.00  0.73           C  
ATOM   3381  O   PRO A 467     187.408 144.712 143.872  1.00  0.73           O  
ATOM   3382  CB  PRO A 467     188.636 141.816 142.932  1.00  0.73           C  
ATOM   3383  CG  PRO A 467     189.467 141.069 141.880  1.00  0.73           C  
ATOM   3384  CD  PRO A 467     190.447 142.135 141.379  1.00  0.73           C  
ATOM   3385  N   VAL A 468     189.650 144.610 144.170  1.00  0.75           N  
ATOM   3386  CA  VAL A 468     189.740 145.596 145.237  1.00  0.75           C  
ATOM   3387  C   VAL A 468     189.454 146.967 144.664  1.00  0.75           C  
ATOM   3388  O   VAL A 468     188.645 147.726 145.186  1.00  0.75           O  
ATOM   3389  CB  VAL A 468     191.120 145.609 145.900  1.00  0.75           C  
ATOM   3390  CG1 VAL A 468     191.173 146.657 147.041  1.00  0.75           C  
ATOM   3391  CG2 VAL A 468     191.425 144.197 146.448  1.00  0.75           C  
ATOM   3392  N   SER A 469     190.077 147.276 143.504  1.00  0.81           N  
ATOM   3393  CA  SER A 469     189.854 148.514 142.765  1.00  0.81           C  
ATOM   3394  C   SER A 469     188.442 148.662 142.260  1.00  0.81           C  
ATOM   3395  O   SER A 469     187.867 149.750 142.356  1.00  0.81           O  
ATOM   3396  CB  SER A 469     190.782 148.700 141.551  1.00  0.81           C  
ATOM   3397  OG  SER A 469     192.134 148.808 141.987  1.00  0.81           O  
ATOM   3398  N   GLN A 470     187.825 147.572 141.750  1.00  0.77           N  
ATOM   3399  CA  GLN A 470     186.434 147.485 141.338  1.00  0.77           C  
ATOM   3400  C   GLN A 470     185.491 147.819 142.495  1.00  0.77           C  
ATOM   3401  O   GLN A 470     184.635 148.659 142.390  1.00  0.77           O  
ATOM   3402  CB  GLN A 470     186.067 146.065 140.800  1.00  0.77           C  
ATOM   3403  CG  GLN A 470     184.748 145.996 139.988  1.00  0.77           C  
ATOM   3404  CD  GLN A 470     184.968 146.549 138.574  1.00  0.77           C  
ATOM   3405  OE1 GLN A 470     185.009 147.741 138.350  1.00  0.77           O  
ATOM   3406  NE2 GLN A 470     185.131 145.636 137.581  1.00  0.77           N  
ATOM   3407  N   LEU A 471     185.703 147.201 143.691  1.00  0.77           N  
ATOM   3408  CA  LEU A 471     184.956 147.565 144.891  1.00  0.77           C  
ATOM   3409  C   LEU A 471     185.133 149.013 145.319  1.00  0.77           C  
ATOM   3410  O   LEU A 471     184.176 149.684 145.684  1.00  0.77           O  
ATOM   3411  CB  LEU A 471     185.324 146.650 146.086  1.00  0.77           C  
ATOM   3412  CG  LEU A 471     184.575 145.303 146.102  1.00  0.77           C  
ATOM   3413  CD1 LEU A 471     185.145 144.437 147.238  1.00  0.77           C  
ATOM   3414  CD2 LEU A 471     183.052 145.489 146.289  1.00  0.77           C  
ATOM   3415  N   LYS A 472     186.363 149.558 145.244  1.00  0.77           N  
ATOM   3416  CA  LYS A 472     186.616 150.964 145.510  1.00  0.77           C  
ATOM   3417  C   LYS A 472     185.883 151.925 144.582  1.00  0.77           C  
ATOM   3418  O   LYS A 472     185.287 152.907 145.020  1.00  0.77           O  
ATOM   3419  CB  LYS A 472     188.139 151.251 145.425  1.00  0.77           C  
ATOM   3420  CG  LYS A 472     188.945 150.664 146.593  1.00  0.77           C  
ATOM   3421  CD  LYS A 472     188.582 151.319 147.931  1.00  0.77           C  
ATOM   3422  CE  LYS A 472     189.446 150.799 149.073  1.00  0.77           C  
ATOM   3423  NZ  LYS A 472     189.033 151.458 150.319  1.00  0.77           N  
ATOM   3424  N   CYS A 473     185.860 151.645 143.264  1.00  0.82           N  
ATOM   3425  CA  CYS A 473     185.224 152.543 142.321  1.00  0.82           C  
ATOM   3426  C   CYS A 473     183.739 152.234 142.124  1.00  0.82           C  
ATOM   3427  O   CYS A 473     183.026 153.034 141.530  1.00  0.82           O  
ATOM   3428  CB  CYS A 473     186.002 152.612 140.975  1.00  0.82           C  
ATOM   3429  SG  CYS A 473     186.054 151.070 140.019  1.00  0.82           S  
ATOM   3430  N   SER A 474     183.204 151.126 142.706  1.00  0.82           N  
ATOM   3431  CA  SER A 474     181.772 150.807 142.663  1.00  0.82           C  
ATOM   3432  C   SER A 474     180.983 151.636 143.668  1.00  0.82           C  
ATOM   3433  O   SER A 474     179.778 151.807 143.533  1.00  0.82           O  
ATOM   3434  CB  SER A 474     181.401 149.321 142.973  1.00  0.82           C  
ATOM   3435  OG  SER A 474     181.681 148.442 141.891  1.00  0.82           O  
ATOM   3436  N   GLN A 475     181.648 152.200 144.706  1.00  0.72           N  
ATOM   3437  CA  GLN A 475     181.008 153.042 145.709  1.00  0.72           C  
ATOM   3438  C   GLN A 475     181.515 154.477 145.604  1.00  0.72           C  
ATOM   3439  O   GLN A 475     181.235 155.290 146.473  1.00  0.72           O  
ATOM   3440  CB  GLN A 475     181.251 152.500 147.159  1.00  0.72           C  
ATOM   3441  CG  GLN A 475     180.264 151.392 147.643  1.00  0.72           C  
ATOM   3442  CD  GLN A 475     180.122 150.186 146.702  1.00  0.72           C  
ATOM   3443  OE1 GLN A 475     181.060 149.488 146.362  1.00  0.72           O  
ATOM   3444  NE2 GLN A 475     178.865 149.919 146.257  1.00  0.72           N  
ATOM   3445  N   VAL A 476     182.266 154.816 144.520  1.00  0.84           N  
ATOM   3446  CA  VAL A 476     182.815 156.143 144.198  1.00  0.84           C  
ATOM   3447  C   VAL A 476     183.580 156.838 145.332  1.00  0.84           C  
ATOM   3448  O   VAL A 476     183.650 158.068 145.450  1.00  0.84           O  
ATOM   3449  CB  VAL A 476     181.815 157.088 143.510  1.00  0.84           C  
ATOM   3450  CG1 VAL A 476     181.302 156.440 142.208  1.00  0.84           C  
ATOM   3451  CG2 VAL A 476     180.637 157.476 144.436  1.00  0.84           C  
ATOM   3452  N   SER A 477     184.234 156.046 146.193  1.00  0.78           N  
ATOM   3453  CA  SER A 477     184.854 156.523 147.412  1.00  0.78           C  
ATOM   3454  C   SER A 477     186.257 156.025 147.441  1.00  0.78           C  
ATOM   3455  O   SER A 477     186.516 154.828 147.353  1.00  0.78           O  
ATOM   3456  CB  SER A 477     184.172 156.041 148.711  1.00  0.78           C  
ATOM   3457  OG  SER A 477     182.954 156.746 148.915  1.00  0.78           O  
ATOM   3458  N   PHE A 478     187.222 156.952 147.585  1.00  0.65           N  
ATOM   3459  CA  PHE A 478     188.629 156.630 147.691  1.00  0.65           C  
ATOM   3460  C   PHE A 478     188.919 155.759 148.912  1.00  0.65           C  
ATOM   3461  O   PHE A 478     189.635 154.768 148.852  1.00  0.65           O  
ATOM   3462  CB  PHE A 478     189.469 157.934 147.786  1.00  0.65           C  
ATOM   3463  CG  PHE A 478     189.347 158.746 146.518  1.00  0.65           C  
ATOM   3464  CD1 PHE A 478     190.155 158.426 145.416  1.00  0.65           C  
ATOM   3465  CD2 PHE A 478     188.461 159.838 146.411  1.00  0.65           C  
ATOM   3466  CE1 PHE A 478     190.092 159.179 144.240  1.00  0.65           C  
ATOM   3467  CE2 PHE A 478     188.406 160.605 145.236  1.00  0.65           C  
ATOM   3468  CZ  PHE A 478     189.226 160.274 144.152  1.00  0.65           C  
ATOM   3469  N   ASP A 479     188.279 156.114 150.046  1.00  0.66           N  
ATOM   3470  CA  ASP A 479     188.368 155.379 151.270  1.00  0.66           C  
ATOM   3471  C   ASP A 479     187.010 154.743 151.519  1.00  0.66           C  
ATOM   3472  O   ASP A 479     185.972 155.307 151.205  1.00  0.66           O  
ATOM   3473  CB  ASP A 479     188.833 156.311 152.414  1.00  0.66           C  
ATOM   3474  CG  ASP A 479     189.336 155.468 153.567  1.00  0.66           C  
ATOM   3475  OD1 ASP A 479     189.385 154.222 153.388  1.00  0.66           O  
ATOM   3476  OD2 ASP A 479     189.729 156.069 154.592  1.00  0.66           O  
ATOM   3477  N   LEU A 480     186.999 153.514 152.043  1.00  0.73           N  
ATOM   3478  CA  LEU A 480     185.797 152.736 152.250  1.00  0.73           C  
ATOM   3479  C   LEU A 480     185.914 152.205 153.653  1.00  0.73           C  
ATOM   3480  O   LEU A 480     186.961 151.666 153.984  1.00  0.73           O  
ATOM   3481  CB  LEU A 480     185.638 151.537 151.262  1.00  0.73           C  
ATOM   3482  CG  LEU A 480     184.358 150.693 151.475  1.00  0.73           C  
ATOM   3483  CD1 LEU A 480     183.077 151.548 151.408  1.00  0.73           C  
ATOM   3484  CD2 LEU A 480     184.306 149.537 150.460  1.00  0.73           C  
ATOM   3485  N   ASP A 481     184.867 152.368 154.492  1.00  0.71           N  
ATOM   3486  CA  ASP A 481     184.753 151.831 155.834  1.00  0.71           C  
ATOM   3487  C   ASP A 481     184.714 150.303 155.853  1.00  0.71           C  
ATOM   3488  O   ASP A 481     184.231 149.656 154.905  1.00  0.71           O  
ATOM   3489  CB  ASP A 481     183.484 152.426 156.517  1.00  0.71           C  
ATOM   3490  CG  ASP A 481     183.522 152.233 158.023  1.00  0.71           C  
ATOM   3491  OD1 ASP A 481     184.433 152.828 158.649  1.00  0.71           O  
ATOM   3492  OD2 ASP A 481     182.642 151.517 158.555  1.00  0.71           O  
ATOM   3493  N   ASP A 482     185.231 149.700 156.932  1.00  0.72           N  
ATOM   3494  CA  ASP A 482     185.259 148.279 157.181  1.00  0.72           C  
ATOM   3495  C   ASP A 482     183.873 147.656 157.251  1.00  0.72           C  
ATOM   3496  O   ASP A 482     182.944 148.128 157.906  1.00  0.72           O  
ATOM   3497  CB  ASP A 482     186.033 147.963 158.489  1.00  0.72           C  
ATOM   3498  CG  ASP A 482     187.503 148.306 158.358  1.00  0.72           C  
ATOM   3499  OD1 ASP A 482     187.965 148.604 157.231  1.00  0.72           O  
ATOM   3500  OD2 ASP A 482     188.222 148.157 159.377  1.00  0.72           O  
ATOM   3501  N   GLY A 483     183.664 146.526 156.572  1.00  0.79           N  
ATOM   3502  CA  GLY A 483     182.331 145.968 156.575  1.00  0.79           C  
ATOM   3503  C   GLY A 483     182.175 144.889 155.569  1.00  0.79           C  
ATOM   3504  O   GLY A 483     183.151 144.360 155.030  1.00  0.79           O  
ATOM   3505  N   PHE A 484     180.915 144.529 155.293  1.00  0.71           N  
ATOM   3506  CA  PHE A 484     180.558 143.446 154.406  1.00  0.71           C  
ATOM   3507  C   PHE A 484     180.021 144.006 153.106  1.00  0.71           C  
ATOM   3508  O   PHE A 484     179.131 144.859 153.116  1.00  0.71           O  
ATOM   3509  CB  PHE A 484     179.462 142.548 155.034  1.00  0.71           C  
ATOM   3510  CG  PHE A 484     180.067 141.634 156.057  1.00  0.71           C  
ATOM   3511  CD1 PHE A 484     180.681 140.441 155.642  1.00  0.71           C  
ATOM   3512  CD2 PHE A 484     180.003 141.929 157.427  1.00  0.71           C  
ATOM   3513  CE1 PHE A 484     181.188 139.537 156.585  1.00  0.71           C  
ATOM   3514  CE2 PHE A 484     180.528 141.038 158.372  1.00  0.71           C  
ATOM   3515  CZ  PHE A 484     181.119 139.840 157.951  1.00  0.71           C  
ATOM   3516  N   TYR A 485     180.539 143.537 151.950  1.00  0.76           N  
ATOM   3517  CA  TYR A 485     180.159 144.050 150.642  1.00  0.76           C  
ATOM   3518  C   TYR A 485     180.062 142.905 149.635  1.00  0.76           C  
ATOM   3519  O   TYR A 485     180.831 141.946 149.733  1.00  0.76           O  
ATOM   3520  CB  TYR A 485     181.166 145.088 150.063  1.00  0.76           C  
ATOM   3521  CG  TYR A 485     181.316 146.256 150.997  1.00  0.76           C  
ATOM   3522  CD1 TYR A 485     180.398 147.319 150.979  1.00  0.76           C  
ATOM   3523  CD2 TYR A 485     182.359 146.274 151.939  1.00  0.76           C  
ATOM   3524  CE1 TYR A 485     180.533 148.387 151.880  1.00  0.76           C  
ATOM   3525  CE2 TYR A 485     182.492 147.338 152.842  1.00  0.76           C  
ATOM   3526  CZ  TYR A 485     181.579 148.396 152.813  1.00  0.76           C  
ATOM   3527  OH  TYR A 485     181.710 149.477 153.711  1.00  0.76           O  
ATOM   3528  N   PRO A 486     179.121 142.921 148.680  1.00  0.83           N  
ATOM   3529  CA  PRO A 486     178.942 141.832 147.737  1.00  0.83           C  
ATOM   3530  C   PRO A 486     179.937 141.918 146.601  1.00  0.83           C  
ATOM   3531  O   PRO A 486     180.310 143.020 146.191  1.00  0.83           O  
ATOM   3532  CB  PRO A 486     177.498 142.022 147.233  1.00  0.83           C  
ATOM   3533  CG  PRO A 486     177.234 143.536 147.325  1.00  0.83           C  
ATOM   3534  CD  PRO A 486     178.192 144.025 148.423  1.00  0.83           C  
ATOM   3535  N   ILE A 487     180.376 140.775 146.064  1.00  0.75           N  
ATOM   3536  CA  ILE A 487     181.249 140.713 144.914  1.00  0.75           C  
ATOM   3537  C   ILE A 487     180.602 139.696 143.999  1.00  0.75           C  
ATOM   3538  O   ILE A 487     179.725 138.931 144.407  1.00  0.75           O  
ATOM   3539  CB  ILE A 487     182.713 140.383 145.269  1.00  0.75           C  
ATOM   3540  CG1 ILE A 487     182.795 139.118 146.142  1.00  0.75           C  
ATOM   3541  CG2 ILE A 487     183.310 141.590 146.013  1.00  0.75           C  
ATOM   3542  CD1 ILE A 487     184.206 138.601 146.460  1.00  0.75           C  
ATOM   3543  N   SER A 488     180.969 139.741 142.711  1.00  0.71           N  
ATOM   3544  CA  SER A 488     180.449 138.859 141.687  1.00  0.71           C  
ATOM   3545  C   SER A 488     181.596 138.078 141.145  1.00  0.71           C  
ATOM   3546  O   SER A 488     182.651 138.654 140.857  1.00  0.71           O  
ATOM   3547  CB  SER A 488     179.869 139.601 140.453  1.00  0.71           C  
ATOM   3548  OG  SER A 488     178.803 140.469 140.840  1.00  0.71           O  
ATOM   3549  N   SER A 489     181.415 136.762 140.968  1.00  0.65           N  
ATOM   3550  CA  SER A 489     182.450 135.879 140.463  1.00  0.65           C  
ATOM   3551  C   SER A 489     183.013 136.249 139.085  1.00  0.65           C  
ATOM   3552  O   SER A 489     182.308 136.647 138.151  1.00  0.65           O  
ATOM   3553  CB  SER A 489     182.046 134.376 140.518  1.00  0.65           C  
ATOM   3554  OG  SER A 489     181.019 134.040 139.591  1.00  0.65           O  
ATOM   3555  N   THR A 490     184.349 136.159 138.924  1.00  0.56           N  
ATOM   3556  CA  THR A 490     185.040 136.443 137.666  1.00  0.56           C  
ATOM   3557  C   THR A 490     184.690 135.474 136.553  1.00  0.56           C  
ATOM   3558  O   THR A 490     184.815 134.262 136.722  1.00  0.56           O  
ATOM   3559  CB  THR A 490     186.560 136.438 137.812  1.00  0.56           C  
ATOM   3560  OG1 THR A 490     186.930 137.470 138.707  1.00  0.56           O  
ATOM   3561  CG2 THR A 490     187.289 136.759 136.494  1.00  0.56           C  
ATOM   3562  N   ASN A 491     184.295 135.961 135.356  1.00  0.56           N  
ATOM   3563  CA  ASN A 491     183.966 135.095 134.240  1.00  0.56           C  
ATOM   3564  C   ASN A 491     184.588 135.581 132.925  1.00  0.56           C  
ATOM   3565  O   ASN A 491     184.307 135.054 131.864  1.00  0.56           O  
ATOM   3566  CB  ASN A 491     182.417 134.914 134.128  1.00  0.56           C  
ATOM   3567  CG  ASN A 491     181.660 136.229 133.933  1.00  0.56           C  
ATOM   3568  OD1 ASN A 491     182.195 137.324 133.910  1.00  0.56           O  
ATOM   3569  ND2 ASN A 491     180.318 136.111 133.780  1.00  0.56           N  
ATOM   3570  N   LEU A 492     185.515 136.574 132.983  1.00  0.45           N  
ATOM   3571  CA  LEU A 492     186.089 137.194 131.792  1.00  0.45           C  
ATOM   3572  C   LEU A 492     187.393 136.541 131.368  1.00  0.45           C  
ATOM   3573  O   LEU A 492     187.993 136.925 130.373  1.00  0.45           O  
ATOM   3574  CB  LEU A 492     186.428 138.696 132.029  1.00  0.45           C  
ATOM   3575  CG  LEU A 492     185.235 139.658 131.874  1.00  0.45           C  
ATOM   3576  CD1 LEU A 492     184.360 139.735 133.132  1.00  0.45           C  
ATOM   3577  CD2 LEU A 492     185.745 141.059 131.500  1.00  0.45           C  
ATOM   3578  N   LEU A 493     187.870 135.527 132.122  1.00  0.44           N  
ATOM   3579  CA  LEU A 493     189.108 134.830 131.832  1.00  0.44           C  
ATOM   3580  C   LEU A 493     189.080 134.072 130.508  1.00  0.44           C  
ATOM   3581  O   LEU A 493     190.028 134.111 129.742  1.00  0.44           O  
ATOM   3582  CB  LEU A 493     189.458 133.886 133.017  1.00  0.44           C  
ATOM   3583  CG  LEU A 493     190.871 133.252 132.964  1.00  0.44           C  
ATOM   3584  CD1 LEU A 493     191.388 133.013 134.394  1.00  0.44           C  
ATOM   3585  CD2 LEU A 493     190.939 131.927 132.171  1.00  0.44           C  
ATOM   3586  N   SER A 494     187.953 133.384 130.219  1.00  0.50           N  
ATOM   3587  CA  SER A 494     187.820 132.528 129.049  1.00  0.50           C  
ATOM   3588  C   SER A 494     186.805 133.139 128.103  1.00  0.50           C  
ATOM   3589  O   SER A 494     185.687 133.442 128.522  1.00  0.50           O  
ATOM   3590  CB  SER A 494     187.324 131.108 129.438  1.00  0.50           C  
ATOM   3591  OG  SER A 494     187.401 130.235 128.312  1.00  0.50           O  
ATOM   3592  N   HIS A 495     187.161 133.356 126.816  1.00  0.53           N  
ATOM   3593  CA  HIS A 495     186.246 133.902 125.820  1.00  0.53           C  
ATOM   3594  C   HIS A 495     185.997 132.918 124.692  1.00  0.53           C  
ATOM   3595  O   HIS A 495     185.002 133.057 123.978  1.00  0.53           O  
ATOM   3596  CB  HIS A 495     186.736 135.253 125.224  1.00  0.53           C  
ATOM   3597  CG  HIS A 495     188.197 135.300 124.931  1.00  0.53           C  
ATOM   3598  ND1 HIS A 495     188.669 134.681 123.791  1.00  0.53           N  
ATOM   3599  CD2 HIS A 495     189.225 135.724 125.698  1.00  0.53           C  
ATOM   3600  CE1 HIS A 495     189.974 134.720 123.903  1.00  0.53           C  
ATOM   3601  NE2 HIS A 495     190.379 135.358 125.036  1.00  0.53           N  
ATOM   3602  N   GLU A 496     186.824 131.856 124.539  1.00  0.65           N  
ATOM   3603  CA  GLU A 496     186.619 130.759 123.616  1.00  0.65           C  
ATOM   3604  C   GLU A 496     185.513 129.823 124.069  1.00  0.65           C  
ATOM   3605  O   GLU A 496     185.695 128.628 124.320  1.00  0.65           O  
ATOM   3606  CB  GLU A 496     187.946 129.973 123.393  1.00  0.65           C  
ATOM   3607  CG  GLU A 496     188.708 129.531 124.688  1.00  0.65           C  
ATOM   3608  CD  GLU A 496     189.714 130.531 125.267  1.00  0.65           C  
ATOM   3609  OE1 GLU A 496     189.631 131.739 124.936  1.00  0.65           O  
ATOM   3610  OE2 GLU A 496     190.559 130.083 126.083  1.00  0.65           O  
ATOM   3611  N   GLN A 497     184.294 130.376 124.167  1.00  0.69           N  
ATOM   3612  CA  GLN A 497     183.135 129.710 124.680  1.00  0.69           C  
ATOM   3613  C   GLN A 497     182.718 128.588 123.744  1.00  0.69           C  
ATOM   3614  O   GLN A 497     182.466 128.879 122.571  1.00  0.69           O  
ATOM   3615  CB  GLN A 497     181.976 130.721 124.905  1.00  0.69           C  
ATOM   3616  CG  GLN A 497     180.913 130.178 125.883  1.00  0.69           C  
ATOM   3617  CD  GLN A 497     181.533 129.983 127.266  1.00  0.69           C  
ATOM   3618  OE1 GLN A 497     181.987 128.917 127.654  1.00  0.69           O  
ATOM   3619  NE2 GLN A 497     181.589 131.092 128.037  1.00  0.69           N  
ATOM   3620  N   PRO A 498     182.648 127.309 124.123  1.00  0.85           N  
ATOM   3621  CA  PRO A 498     182.009 126.291 123.309  1.00  0.85           C  
ATOM   3622  C   PRO A 498     180.574 126.674 122.951  1.00  0.85           C  
ATOM   3623  O   PRO A 498     179.951 127.480 123.641  1.00  0.85           O  
ATOM   3624  CB  PRO A 498     182.159 124.980 124.126  1.00  0.85           C  
ATOM   3625  CG  PRO A 498     183.264 125.283 125.153  1.00  0.85           C  
ATOM   3626  CD  PRO A 498     183.085 126.779 125.409  1.00  0.85           C  
ATOM   3627  N   THR A 499     180.047 126.134 121.845  1.00  0.85           N  
ATOM   3628  CA  THR A 499     178.715 126.462 121.372  1.00  0.85           C  
ATOM   3629  C   THR A 499     177.942 125.181 121.345  1.00  0.85           C  
ATOM   3630  O   THR A 499     178.364 124.218 120.706  1.00  0.85           O  
ATOM   3631  CB  THR A 499     178.722 127.055 119.973  1.00  0.85           C  
ATOM   3632  OG1 THR A 499     179.338 128.327 120.028  1.00  0.85           O  
ATOM   3633  CG2 THR A 499     177.303 127.311 119.447  1.00  0.85           C  
ATOM   3634  N   SER A 500     176.789 125.129 122.034  1.00  0.85           N  
ATOM   3635  CA  SER A 500     175.953 123.933 122.109  1.00  0.85           C  
ATOM   3636  C   SER A 500     174.622 124.221 121.455  1.00  0.85           C  
ATOM   3637  O   SER A 500     173.953 125.188 121.814  1.00  0.85           O  
ATOM   3638  CB  SER A 500     175.622 123.511 123.573  1.00  0.85           C  
ATOM   3639  OG  SER A 500     176.701 122.813 124.202  1.00  0.85           O  
ATOM   3640  N   PHE A 501     174.184 123.383 120.499  1.00  0.77           N  
ATOM   3641  CA  PHE A 501     172.973 123.604 119.732  1.00  0.77           C  
ATOM   3642  C   PHE A 501     172.157 122.327 119.791  1.00  0.77           C  
ATOM   3643  O   PHE A 501     172.585 121.278 119.317  1.00  0.77           O  
ATOM   3644  CB  PHE A 501     173.349 123.967 118.258  1.00  0.77           C  
ATOM   3645  CG  PHE A 501     172.154 124.072 117.334  1.00  0.77           C  
ATOM   3646  CD1 PHE A 501     171.270 125.152 117.453  1.00  0.77           C  
ATOM   3647  CD2 PHE A 501     171.854 123.063 116.398  1.00  0.77           C  
ATOM   3648  CE1 PHE A 501     170.113 125.235 116.676  1.00  0.77           C  
ATOM   3649  CE2 PHE A 501     170.711 123.159 115.589  1.00  0.77           C  
ATOM   3650  CZ  PHE A 501     169.846 124.247 115.733  1.00  0.77           C  
ATOM   3651  N   VAL A 502     170.951 122.375 120.386  1.00  0.79           N  
ATOM   3652  CA  VAL A 502     170.101 121.204 120.510  1.00  0.79           C  
ATOM   3653  C   VAL A 502     168.706 121.627 120.108  1.00  0.79           C  
ATOM   3654  O   VAL A 502     168.192 122.663 120.545  1.00  0.79           O  
ATOM   3655  CB  VAL A 502     170.106 120.597 121.922  1.00  0.79           C  
ATOM   3656  CG1 VAL A 502     169.083 119.440 122.067  1.00  0.79           C  
ATOM   3657  CG2 VAL A 502     171.523 120.082 122.271  1.00  0.79           C  
ATOM   3658  N   THR A 503     168.057 120.846 119.236  1.00  0.79           N  
ATOM   3659  CA  THR A 503     166.697 121.064 118.771  1.00  0.79           C  
ATOM   3660  C   THR A 503     166.017 119.714 118.694  1.00  0.79           C  
ATOM   3661  O   THR A 503     166.539 118.717 119.196  1.00  0.79           O  
ATOM   3662  CB  THR A 503     166.579 121.795 117.425  1.00  0.79           C  
ATOM   3663  OG1 THR A 503     167.320 121.161 116.396  1.00  0.79           O  
ATOM   3664  CG2 THR A 503     167.171 123.201 117.552  1.00  0.79           C  
ATOM   3665  N   LEU A 504     164.790 119.638 118.133  1.00  0.74           N  
ATOM   3666  CA  LEU A 504     164.087 118.392 117.910  1.00  0.74           C  
ATOM   3667  C   LEU A 504     164.831 117.424 116.981  1.00  0.74           C  
ATOM   3668  O   LEU A 504     165.233 117.872 115.904  1.00  0.74           O  
ATOM   3669  CB  LEU A 504     162.695 118.705 117.314  1.00  0.74           C  
ATOM   3670  CG  LEU A 504     161.711 117.521 117.257  1.00  0.74           C  
ATOM   3671  CD1 LEU A 504     160.301 118.043 117.527  1.00  0.74           C  
ATOM   3672  CD2 LEU A 504     161.732 116.759 115.921  1.00  0.74           C  
ATOM   3673  N   PRO A 505     165.023 116.130 117.291  1.00  0.70           N  
ATOM   3674  CA  PRO A 505     165.761 115.189 116.452  1.00  0.70           C  
ATOM   3675  C   PRO A 505     165.282 115.075 115.016  1.00  0.70           C  
ATOM   3676  O   PRO A 505     164.133 114.681 114.756  1.00  0.70           O  
ATOM   3677  CB  PRO A 505     165.679 113.834 117.186  1.00  0.70           C  
ATOM   3678  CG  PRO A 505     165.315 114.203 118.627  1.00  0.70           C  
ATOM   3679  CD  PRO A 505     164.477 115.468 118.467  1.00  0.70           C  
ATOM   3680  N   SER A 506     166.142 115.354 114.042  1.00  0.62           N  
ATOM   3681  CA  SER A 506     165.773 115.294 112.648  1.00  0.62           C  
ATOM   3682  C   SER A 506     167.027 115.096 111.856  1.00  0.62           C  
ATOM   3683  O   SER A 506     168.130 115.374 112.325  1.00  0.62           O  
ATOM   3684  CB  SER A 506     164.986 116.539 112.102  1.00  0.62           C  
ATOM   3685  OG  SER A 506     165.693 117.779 112.217  1.00  0.62           O  
ATOM   3686  N   PHE A 507     166.888 114.578 110.626  1.00  0.55           N  
ATOM   3687  CA  PHE A 507     168.002 114.359 109.732  1.00  0.55           C  
ATOM   3688  C   PHE A 507     168.403 115.625 109.013  1.00  0.55           C  
ATOM   3689  O   PHE A 507     167.858 116.707 109.221  1.00  0.55           O  
ATOM   3690  CB  PHE A 507     167.734 113.216 108.723  1.00  0.55           C  
ATOM   3691  CG  PHE A 507     166.472 113.462 107.930  1.00  0.55           C  
ATOM   3692  CD1 PHE A 507     166.363 114.280 106.784  1.00  0.55           C  
ATOM   3693  CD2 PHE A 507     165.336 112.807 108.388  1.00  0.55           C  
ATOM   3694  CE1 PHE A 507     165.135 114.401 106.114  1.00  0.55           C  
ATOM   3695  CE2 PHE A 507     164.136 112.850 107.681  1.00  0.55           C  
ATOM   3696  CZ  PHE A 507     164.030 113.666 106.553  1.00  0.55           C  
ATOM   3697  N   ASN A 508     169.408 115.500 108.138  1.00  0.61           N  
ATOM   3698  CA  ASN A 508     169.918 116.603 107.371  1.00  0.61           C  
ATOM   3699  C   ASN A 508     169.033 116.893 106.160  1.00  0.61           C  
ATOM   3700  O   ASN A 508     169.168 116.243 105.122  1.00  0.61           O  
ATOM   3701  CB  ASN A 508     171.350 116.218 106.920  1.00  0.61           C  
ATOM   3702  CG  ASN A 508     172.034 117.412 106.275  1.00  0.61           C  
ATOM   3703  OD1 ASN A 508     171.706 118.564 106.500  1.00  0.61           O  
ATOM   3704  ND2 ASN A 508     173.077 117.120 105.468  1.00  0.61           N  
ATOM   3705  N   ASP A 509     168.134 117.883 106.262  1.00  0.68           N  
ATOM   3706  CA  ASP A 509     167.281 118.330 105.191  1.00  0.68           C  
ATOM   3707  C   ASP A 509     167.607 119.802 104.970  1.00  0.68           C  
ATOM   3708  O   ASP A 509     166.996 120.704 105.553  1.00  0.68           O  
ATOM   3709  CB  ASP A 509     165.795 118.116 105.595  1.00  0.68           C  
ATOM   3710  CG  ASP A 509     164.864 118.298 104.415  1.00  0.68           C  
ATOM   3711  OD1 ASP A 509     165.368 118.504 103.285  1.00  0.68           O  
ATOM   3712  OD2 ASP A 509     163.629 118.267 104.654  1.00  0.68           O  
ATOM   3713  N   HIS A 510     168.628 120.074 104.132  1.00  0.77           N  
ATOM   3714  CA  HIS A 510     169.214 121.387 103.971  1.00  0.77           C  
ATOM   3715  C   HIS A 510     168.852 121.983 102.623  1.00  0.77           C  
ATOM   3716  O   HIS A 510     168.903 121.312 101.594  1.00  0.77           O  
ATOM   3717  CB  HIS A 510     170.758 121.356 104.101  1.00  0.77           C  
ATOM   3718  CG  HIS A 510     171.336 122.721 104.309  1.00  0.77           C  
ATOM   3719  ND1 HIS A 510     171.631 123.129 105.602  1.00  0.77           N  
ATOM   3720  CD2 HIS A 510     171.536 123.736 103.441  1.00  0.77           C  
ATOM   3721  CE1 HIS A 510     171.997 124.380 105.486  1.00  0.77           C  
ATOM   3722  NE2 HIS A 510     171.960 124.807 104.197  1.00  0.77           N  
ATOM   3723  N   SER A 511     168.498 123.280 102.582  1.00  0.86           N  
ATOM   3724  CA  SER A 511     168.188 123.987 101.347  1.00  0.86           C  
ATOM   3725  C   SER A 511     168.921 125.312 101.329  1.00  0.86           C  
ATOM   3726  O   SER A 511     169.329 125.848 102.362  1.00  0.86           O  
ATOM   3727  CB  SER A 511     166.654 124.219 101.187  1.00  0.86           C  
ATOM   3728  OG  SER A 511     166.289 124.943 100.009  1.00  0.86           O  
ATOM   3729  N   PHE A 512     169.125 125.883 100.133  1.00  0.83           N  
ATOM   3730  CA  PHE A 512     169.804 127.145  99.946  1.00  0.83           C  
ATOM   3731  C   PHE A 512     168.814 128.108  99.345  1.00  0.83           C  
ATOM   3732  O   PHE A 512     168.286 127.889  98.254  1.00  0.83           O  
ATOM   3733  CB  PHE A 512     171.022 127.030  98.988  1.00  0.83           C  
ATOM   3734  CG  PHE A 512     172.045 126.080  99.548  1.00  0.83           C  
ATOM   3735  CD1 PHE A 512     172.664 126.365 100.773  1.00  0.83           C  
ATOM   3736  CD2 PHE A 512     172.419 124.916  98.855  1.00  0.83           C  
ATOM   3737  CE1 PHE A 512     173.636 125.509 101.303  1.00  0.83           C  
ATOM   3738  CE2 PHE A 512     173.390 124.054  99.380  1.00  0.83           C  
ATOM   3739  CZ  PHE A 512     173.997 124.348 100.605  1.00  0.83           C  
ATOM   3740  N   VAL A 513     168.528 129.211 100.051  1.00  0.85           N  
ATOM   3741  CA  VAL A 513     167.643 130.241  99.556  1.00  0.85           C  
ATOM   3742  C   VAL A 513     168.499 131.431  99.186  1.00  0.85           C  
ATOM   3743  O   VAL A 513     169.295 131.935  99.976  1.00  0.85           O  
ATOM   3744  CB  VAL A 513     166.545 130.643 100.538  1.00  0.85           C  
ATOM   3745  CG1 VAL A 513     165.577 129.468 100.741  1.00  0.85           C  
ATOM   3746  CG2 VAL A 513     167.118 131.035 101.910  1.00  0.85           C  
ATOM   3747  N   ASN A 514     168.394 131.905  97.935  1.00  0.86           N  
ATOM   3748  CA  ASN A 514     169.340 132.871  97.427  1.00  0.86           C  
ATOM   3749  C   ASN A 514     168.595 134.079  96.930  1.00  0.86           C  
ATOM   3750  O   ASN A 514     167.626 133.942  96.181  1.00  0.86           O  
ATOM   3751  CB  ASN A 514     170.152 132.298  96.240  1.00  0.86           C  
ATOM   3752  CG  ASN A 514     170.978 131.090  96.680  1.00  0.86           C  
ATOM   3753  OD1 ASN A 514     171.407 130.934  97.811  1.00  0.86           O  
ATOM   3754  ND2 ASN A 514     171.250 130.178  95.715  1.00  0.86           N  
ATOM   3755  N   ILE A 515     169.047 135.286  97.309  1.00  0.87           N  
ATOM   3756  CA  ILE A 515     168.537 136.542  96.793  1.00  0.87           C  
ATOM   3757  C   ILE A 515     169.657 137.185  96.003  1.00  0.87           C  
ATOM   3758  O   ILE A 515     170.792 137.337  96.461  1.00  0.87           O  
ATOM   3759  CB  ILE A 515     167.979 137.500  97.866  1.00  0.87           C  
ATOM   3760  CG1 ILE A 515     167.507 138.871  97.296  1.00  0.87           C  
ATOM   3761  CG2 ILE A 515     169.006 137.723  99.003  1.00  0.87           C  
ATOM   3762  CD1 ILE A 515     166.304 138.769  96.349  1.00  0.87           C  
ATOM   3763  N   THR A 516     169.374 137.553  94.751  1.00  0.89           N  
ATOM   3764  CA  THR A 516     170.371 138.089  93.845  1.00  0.89           C  
ATOM   3765  C   THR A 516     169.880 139.425  93.382  1.00  0.89           C  
ATOM   3766  O   THR A 516     168.729 139.538  92.958  1.00  0.89           O  
ATOM   3767  CB  THR A 516     170.565 137.174  92.647  1.00  0.89           C  
ATOM   3768  OG1 THR A 516     171.173 135.969  93.078  1.00  0.89           O  
ATOM   3769  CG2 THR A 516     171.536 137.755  91.616  1.00  0.89           C  
ATOM   3770  N   VAL A 517     170.714 140.482  93.462  1.00  0.87           N  
ATOM   3771  CA  VAL A 517     170.383 141.808  92.960  1.00  0.87           C  
ATOM   3772  C   VAL A 517     171.363 142.192  91.875  1.00  0.87           C  
ATOM   3773  O   VAL A 517     172.582 142.100  92.048  1.00  0.87           O  
ATOM   3774  CB  VAL A 517     170.345 142.889  94.061  1.00  0.87           C  
ATOM   3775  CG1 VAL A 517     171.692 143.042  94.809  1.00  0.87           C  
ATOM   3776  CG2 VAL A 517     169.897 144.262  93.498  1.00  0.87           C  
ATOM   3777  N   SER A 518     170.859 142.632  90.708  1.00  0.86           N  
ATOM   3778  CA  SER A 518     171.708 143.056  89.606  1.00  0.86           C  
ATOM   3779  C   SER A 518     171.285 144.423  89.127  1.00  0.86           C  
ATOM   3780  O   SER A 518     170.103 144.651  88.861  1.00  0.86           O  
ATOM   3781  CB  SER A 518     171.691 142.099  88.378  1.00  0.86           C  
ATOM   3782  OG  SER A 518     172.291 140.834  88.665  1.00  0.86           O  
ATOM   3783  N   ALA A 519     172.222 145.383  88.999  1.00  0.81           N  
ATOM   3784  CA  ALA A 519     171.897 146.723  88.559  1.00  0.81           C  
ATOM   3785  C   ALA A 519     173.102 147.432  87.965  1.00  0.81           C  
ATOM   3786  O   ALA A 519     174.258 147.066  88.180  1.00  0.81           O  
ATOM   3787  CB  ALA A 519     171.337 147.584  89.724  1.00  0.81           C  
ATOM   3788  N   ALA A 520     172.873 148.502  87.195  1.00  0.76           N  
ATOM   3789  CA  ALA A 520     173.930 149.309  86.649  1.00  0.76           C  
ATOM   3790  C   ALA A 520     173.619 150.751  86.993  1.00  0.76           C  
ATOM   3791  O   ALA A 520     172.445 151.099  87.208  1.00  0.76           O  
ATOM   3792  CB  ALA A 520     174.049 149.072  85.121  1.00  0.76           C  
ATOM   3793  N   PHE A 521     174.657 151.602  87.062  1.00  0.63           N  
ATOM   3794  CA  PHE A 521     174.655 153.019  87.382  1.00  0.63           C  
ATOM   3795  C   PHE A 521     175.505 153.841  86.411  1.00  0.63           C  
ATOM   3796  O   PHE A 521     175.265 155.011  86.168  1.00  0.63           O  
ATOM   3797  CB  PHE A 521     175.337 153.174  88.760  1.00  0.63           C  
ATOM   3798  CG  PHE A 521     174.398 152.821  89.857  1.00  0.63           C  
ATOM   3799  CD1 PHE A 521     173.521 153.809  90.316  1.00  0.63           C  
ATOM   3800  CD2 PHE A 521     174.396 151.554  90.460  1.00  0.63           C  
ATOM   3801  CE1 PHE A 521     172.649 153.547  91.373  1.00  0.63           C  
ATOM   3802  CE2 PHE A 521     173.529 151.288  91.525  1.00  0.63           C  
ATOM   3803  CZ  PHE A 521     172.659 152.289  91.986  1.00  0.63           C  
ATOM   3804  N   GLY A 522     176.541 153.233  85.772  1.00  0.58           N  
ATOM   3805  CA  GLY A 522     177.484 153.994  84.939  1.00  0.58           C  
ATOM   3806  C   GLY A 522     176.998 154.380  83.563  1.00  0.58           C  
ATOM   3807  O   GLY A 522     177.697 155.057  82.834  1.00  0.58           O  
ATOM   3808  N   GLY A 523     175.780 153.930  83.197  1.00  0.54           N  
ATOM   3809  CA  GLY A 523     175.153 154.197  81.905  1.00  0.54           C  
ATOM   3810  C   GLY A 523     174.180 155.356  81.867  1.00  0.54           C  
ATOM   3811  O   GLY A 523     174.118 156.045  80.861  1.00  0.54           O  
ATOM   3812  N   HIS A 524     173.362 155.600  82.927  1.00  0.52           N  
ATOM   3813  CA  HIS A 524     172.357 156.665  82.884  1.00  0.52           C  
ATOM   3814  C   HIS A 524     172.932 158.032  83.213  1.00  0.52           C  
ATOM   3815  O   HIS A 524     172.851 158.964  82.424  1.00  0.52           O  
ATOM   3816  CB  HIS A 524     171.189 156.389  83.868  1.00  0.52           C  
ATOM   3817  CG  HIS A 524     170.026 157.303  83.762  1.00  0.52           C  
ATOM   3818  ND1 HIS A 524     169.976 158.474  84.494  1.00  0.52           N  
ATOM   3819  CD2 HIS A 524     168.891 157.139  83.055  1.00  0.52           C  
ATOM   3820  CE1 HIS A 524     168.809 158.994  84.213  1.00  0.52           C  
ATOM   3821  NE2 HIS A 524     168.097 158.230  83.339  1.00  0.52           N  
ATOM   3822  N   SER A 525     173.580 158.168  84.388  1.00  0.59           N  
ATOM   3823  CA  SER A 525     174.154 159.452  84.768  1.00  0.59           C  
ATOM   3824  C   SER A 525     175.338 159.282  85.708  1.00  0.59           C  
ATOM   3825  O   SER A 525     175.950 160.245  86.147  1.00  0.59           O  
ATOM   3826  CB  SER A 525     173.081 160.388  85.441  1.00  0.59           C  
ATOM   3827  OG  SER A 525     172.894 160.162  86.846  1.00  0.59           O  
ATOM   3828  N   GLY A 526     175.699 158.025  86.069  1.00  0.62           N  
ATOM   3829  CA  GLY A 526     176.670 157.757  87.122  1.00  0.62           C  
ATOM   3830  C   GLY A 526     176.005 157.662  88.475  1.00  0.62           C  
ATOM   3831  O   GLY A 526     176.173 156.679  89.186  1.00  0.62           O  
ATOM   3832  N   ALA A 527     175.192 158.680  88.843  1.00  0.66           N  
ATOM   3833  CA  ALA A 527     174.512 158.770  90.124  1.00  0.66           C  
ATOM   3834  C   ALA A 527     173.081 158.249  90.049  1.00  0.66           C  
ATOM   3835  O   ALA A 527     172.351 158.232  91.034  1.00  0.66           O  
ATOM   3836  CB  ALA A 527     174.454 160.248  90.593  1.00  0.66           C  
ATOM   3837  N   ASN A 528     172.653 157.785  88.862  1.00  0.63           N  
ATOM   3838  CA  ASN A 528     171.341 157.226  88.644  1.00  0.63           C  
ATOM   3839  C   ASN A 528     171.473 155.887  87.963  1.00  0.63           C  
ATOM   3840  O   ASN A 528     172.404 155.631  87.199  1.00  0.63           O  
ATOM   3841  CB  ASN A 528     170.454 158.154  87.776  1.00  0.63           C  
ATOM   3842  CG  ASN A 528     170.132 159.449  88.512  1.00  0.63           C  
ATOM   3843  OD1 ASN A 528     170.476 160.549  88.096  1.00  0.63           O  
ATOM   3844  ND2 ASN A 528     169.427 159.321  89.663  1.00  0.63           N  
ATOM   3845  N   LEU A 529     170.528 154.985  88.277  1.00  0.66           N  
ATOM   3846  CA  LEU A 529     170.462 153.641  87.767  1.00  0.66           C  
ATOM   3847  C   LEU A 529     169.838 153.562  86.381  1.00  0.66           C  
ATOM   3848  O   LEU A 529     169.241 154.515  85.883  1.00  0.66           O  
ATOM   3849  CB  LEU A 529     169.708 152.694  88.747  1.00  0.66           C  
ATOM   3850  CG  LEU A 529     168.160 152.837  88.819  1.00  0.66           C  
ATOM   3851  CD1 LEU A 529     167.564 151.599  89.512  1.00  0.66           C  
ATOM   3852  CD2 LEU A 529     167.664 154.124  89.516  1.00  0.66           C  
ATOM   3853  N   ILE A 530     169.988 152.400  85.718  1.00  0.66           N  
ATOM   3854  CA  ILE A 530     169.380 152.113  84.421  1.00  0.66           C  
ATOM   3855  C   ILE A 530     168.293 151.078  84.583  1.00  0.66           C  
ATOM   3856  O   ILE A 530     167.129 151.319  84.304  1.00  0.66           O  
ATOM   3857  CB  ILE A 530     170.398 151.631  83.385  1.00  0.66           C  
ATOM   3858  CG1 ILE A 530     171.536 152.666  83.279  1.00  0.66           C  
ATOM   3859  CG2 ILE A 530     169.714 151.469  82.007  1.00  0.66           C  
ATOM   3860  CD1 ILE A 530     172.811 152.285  84.030  1.00  0.66           C  
ATOM   3861  N   ALA A 531     168.668 149.884  85.074  1.00  0.76           N  
ATOM   3862  CA  ALA A 531     167.739 148.814  85.296  1.00  0.76           C  
ATOM   3863  C   ALA A 531     168.207 148.106  86.543  1.00  0.76           C  
ATOM   3864  O   ALA A 531     169.401 148.116  86.858  1.00  0.76           O  
ATOM   3865  CB  ALA A 531     167.724 147.837  84.095  1.00  0.76           C  
ATOM   3866  N   SER A 532     167.264 147.524  87.296  1.00  0.79           N  
ATOM   3867  CA  SER A 532     167.520 146.798  88.517  1.00  0.79           C  
ATOM   3868  C   SER A 532     166.618 145.578  88.531  1.00  0.79           C  
ATOM   3869  O   SER A 532     165.405 145.687  88.360  1.00  0.79           O  
ATOM   3870  CB  SER A 532     167.308 147.687  89.786  1.00  0.79           C  
ATOM   3871  OG  SER A 532     166.061 148.391  89.763  1.00  0.79           O  
ATOM   3872  N   ASP A 533     167.197 144.373  88.691  1.00  0.77           N  
ATOM   3873  CA  ASP A 533     166.458 143.130  88.758  1.00  0.77           C  
ATOM   3874  C   ASP A 533     166.832 142.434  90.053  1.00  0.77           C  
ATOM   3875  O   ASP A 533     167.989 142.474  90.500  1.00  0.77           O  
ATOM   3876  CB  ASP A 533     166.709 142.256  87.494  1.00  0.77           C  
ATOM   3877  CG  ASP A 533     165.818 141.023  87.476  1.00  0.77           C  
ATOM   3878  OD1 ASP A 533     164.725 141.084  88.094  1.00  0.77           O  
ATOM   3879  OD2 ASP A 533     166.242 140.008  86.871  1.00  0.77           O  
ATOM   3880  N   THR A 534     165.829 141.834  90.717  1.00  0.85           N  
ATOM   3881  CA  THR A 534     165.968 141.105  91.965  1.00  0.85           C  
ATOM   3882  C   THR A 534     165.308 139.754  91.865  1.00  0.85           C  
ATOM   3883  O   THR A 534     164.114 139.619  91.592  1.00  0.85           O  
ATOM   3884  CB  THR A 534     165.498 141.820  93.237  1.00  0.85           C  
ATOM   3885  OG1 THR A 534     164.138 142.227  93.236  1.00  0.85           O  
ATOM   3886  CG2 THR A 534     166.322 143.101  93.354  1.00  0.85           C  
ATOM   3887  N   THR A 535     166.082 138.680  92.085  1.00  0.83           N  
ATOM   3888  CA  THR A 535     165.603 137.318  91.888  1.00  0.83           C  
ATOM   3889  C   THR A 535     165.808 136.463  93.114  1.00  0.83           C  
ATOM   3890  O   THR A 535     166.903 136.380  93.671  1.00  0.83           O  
ATOM   3891  CB  THR A 535     166.236 136.596  90.698  1.00  0.83           C  
ATOM   3892  OG1 THR A 535     167.653 136.649  90.684  1.00  0.83           O  
ATOM   3893  CG2 THR A 535     165.748 137.225  89.390  1.00  0.83           C  
ATOM   3894  N   ILE A 536     164.750 135.767  93.576  1.00  0.84           N  
ATOM   3895  CA  ILE A 536     164.838 134.781  94.640  1.00  0.84           C  
ATOM   3896  C   ILE A 536     164.885 133.426  93.984  1.00  0.84           C  
ATOM   3897  O   ILE A 536     163.861 132.896  93.560  1.00  0.84           O  
ATOM   3898  CB  ILE A 536     163.660 134.835  95.609  1.00  0.84           C  
ATOM   3899  CG1 ILE A 536     163.585 136.248  96.220  1.00  0.84           C  
ATOM   3900  CG2 ILE A 536     163.850 133.782  96.729  1.00  0.84           C  
ATOM   3901  CD1 ILE A 536     162.472 137.132  95.645  1.00  0.84           C  
ATOM   3902  N   ASN A 537     166.090 132.847  93.811  1.00  0.82           N  
ATOM   3903  CA  ASN A 537     166.309 131.617  93.050  1.00  0.82           C  
ATOM   3904  C   ASN A 537     165.770 131.655  91.612  1.00  0.82           C  
ATOM   3905  O   ASN A 537     165.310 130.655  91.082  1.00  0.82           O  
ATOM   3906  CB  ASN A 537     165.750 130.360  93.784  1.00  0.82           C  
ATOM   3907  CG  ASN A 537     166.515 130.176  95.084  1.00  0.82           C  
ATOM   3908  OD1 ASN A 537     167.730 130.306  95.124  1.00  0.82           O  
ATOM   3909  ND2 ASN A 537     165.805 129.821  96.181  1.00  0.82           N  
ATOM   3910  N   GLY A 538     165.841 132.831  90.941  1.00  0.88           N  
ATOM   3911  CA  GLY A 538     165.235 133.027  89.621  1.00  0.88           C  
ATOM   3912  C   GLY A 538     163.745 133.312  89.610  1.00  0.88           C  
ATOM   3913  O   GLY A 538     163.137 133.309  88.551  1.00  0.88           O  
ATOM   3914  N   PHE A 539     163.119 133.593  90.777  1.00  0.79           N  
ATOM   3915  CA  PHE A 539     161.684 133.819  90.874  1.00  0.79           C  
ATOM   3916  C   PHE A 539     161.408 135.073  91.689  1.00  0.79           C  
ATOM   3917  O   PHE A 539     162.282 135.609  92.367  1.00  0.79           O  
ATOM   3918  CB  PHE A 539     160.960 132.613  91.545  1.00  0.79           C  
ATOM   3919  CG  PHE A 539     161.136 131.372  90.709  1.00  0.79           C  
ATOM   3920  CD1 PHE A 539     160.466 131.237  89.481  1.00  0.79           C  
ATOM   3921  CD2 PHE A 539     161.997 130.343  91.125  1.00  0.79           C  
ATOM   3922  CE1 PHE A 539     160.639 130.090  88.693  1.00  0.79           C  
ATOM   3923  CE2 PHE A 539     162.175 129.195  90.340  1.00  0.79           C  
ATOM   3924  CZ  PHE A 539     161.489 129.065  89.126  1.00  0.79           C  
ATOM   3925  N   SER A 540     160.175 135.612  91.620  1.00  0.84           N  
ATOM   3926  CA  SER A 540     159.770 136.823  92.318  1.00  0.84           C  
ATOM   3927  C   SER A 540     159.344 136.573  93.760  1.00  0.84           C  
ATOM   3928  O   SER A 540     159.268 137.491  94.567  1.00  0.84           O  
ATOM   3929  CB  SER A 540     158.590 137.496  91.563  1.00  0.84           C  
ATOM   3930  OG  SER A 540     157.604 136.523  91.200  1.00  0.84           O  
ATOM   3931  N   SER A 541     159.092 135.309  94.146  1.00  0.84           N  
ATOM   3932  CA  SER A 541     158.687 134.988  95.499  1.00  0.84           C  
ATOM   3933  C   SER A 541     159.045 133.553  95.775  1.00  0.84           C  
ATOM   3934  O   SER A 541     159.290 132.774  94.849  1.00  0.84           O  
ATOM   3935  CB  SER A 541     157.168 135.232  95.773  1.00  0.84           C  
ATOM   3936  OG  SER A 541     156.317 134.445  94.934  1.00  0.84           O  
ATOM   3937  N   PHE A 542     159.148 133.168  97.060  1.00  0.84           N  
ATOM   3938  CA  PHE A 542     159.491 131.812  97.413  1.00  0.84           C  
ATOM   3939  C   PHE A 542     159.059 131.535  98.845  1.00  0.84           C  
ATOM   3940  O   PHE A 542     158.890 132.448  99.658  1.00  0.84           O  
ATOM   3941  CB  PHE A 542     161.029 131.584  97.262  1.00  0.84           C  
ATOM   3942  CG  PHE A 542     161.389 130.126  97.129  1.00  0.84           C  
ATOM   3943  CD1 PHE A 542     161.191 129.469  95.904  1.00  0.84           C  
ATOM   3944  CD2 PHE A 542     161.901 129.396  98.216  1.00  0.84           C  
ATOM   3945  CE1 PHE A 542     161.506 128.110  95.761  1.00  0.84           C  
ATOM   3946  CE2 PHE A 542     162.201 128.033  98.082  1.00  0.84           C  
ATOM   3947  CZ  PHE A 542     162.010 127.392  96.852  1.00  0.84           C  
ATOM   3948  N   CYS A 543     158.891 130.254  99.204  1.00  0.86           N  
ATOM   3949  CA  CYS A 543     158.548 129.824 100.542  1.00  0.86           C  
ATOM   3950  C   CYS A 543     159.411 128.621 100.808  1.00  0.86           C  
ATOM   3951  O   CYS A 543     159.545 127.756  99.947  1.00  0.86           O  
ATOM   3952  CB  CYS A 543     157.063 129.391 100.675  1.00  0.86           C  
ATOM   3953  SG  CYS A 543     155.879 130.779 100.631  1.00  0.86           S  
ATOM   3954  N   VAL A 544     160.055 128.559 101.986  1.00  0.86           N  
ATOM   3955  CA  VAL A 544     160.901 127.443 102.382  1.00  0.86           C  
ATOM   3956  C   VAL A 544     160.064 126.264 102.855  1.00  0.86           C  
ATOM   3957  O   VAL A 544     158.948 126.446 103.354  1.00  0.86           O  
ATOM   3958  CB  VAL A 544     161.909 127.827 103.474  1.00  0.86           C  
ATOM   3959  CG1 VAL A 544     162.707 129.061 103.006  1.00  0.86           C  
ATOM   3960  CG2 VAL A 544     161.197 128.124 104.808  1.00  0.86           C  
ATOM   3961  N   ASP A 545     160.565 125.026 102.712  1.00  0.79           N  
ATOM   3962  CA  ASP A 545     159.863 123.837 103.129  1.00  0.79           C  
ATOM   3963  C   ASP A 545     160.709 122.896 103.971  1.00  0.79           C  
ATOM   3964  O   ASP A 545     160.205 122.213 104.861  1.00  0.79           O  
ATOM   3965  CB  ASP A 545     159.401 123.072 101.857  1.00  0.79           C  
ATOM   3966  CG  ASP A 545     160.443 122.731 100.795  1.00  0.79           C  
ATOM   3967  OD1 ASP A 545     161.544 123.333 100.743  1.00  0.79           O  
ATOM   3968  OD2 ASP A 545     160.071 121.802 100.022  1.00  0.79           O  
ATOM   3969  N   THR A 546     162.023 122.845 103.691  1.00  0.78           N  
ATOM   3970  CA  THR A 546     162.997 122.060 104.421  1.00  0.78           C  
ATOM   3971  C   THR A 546     163.214 122.555 105.833  1.00  0.78           C  
ATOM   3972  O   THR A 546     162.994 123.722 106.174  1.00  0.78           O  
ATOM   3973  CB  THR A 546     164.332 121.860 103.706  1.00  0.78           C  
ATOM   3974  OG1 THR A 546     165.098 123.042 103.596  1.00  0.78           O  
ATOM   3975  CG2 THR A 546     164.095 121.372 102.276  1.00  0.78           C  
ATOM   3976  N   ARG A 547     163.627 121.657 106.740  1.00  0.72           N  
ATOM   3977  CA  ARG A 547     163.905 122.022 108.108  1.00  0.72           C  
ATOM   3978  C   ARG A 547     165.095 122.968 108.252  1.00  0.72           C  
ATOM   3979  O   ARG A 547     165.071 123.879 109.054  1.00  0.72           O  
ATOM   3980  CB  ARG A 547     164.189 120.771 108.967  1.00  0.72           C  
ATOM   3981  CG  ARG A 547     163.135 119.637 108.882  1.00  0.72           C  
ATOM   3982  CD  ARG A 547     161.716 119.968 109.367  1.00  0.72           C  
ATOM   3983  NE  ARG A 547     161.838 120.625 110.720  1.00  0.72           N  
ATOM   3984  CZ  ARG A 547     162.140 120.075 111.899  1.00  0.72           C  
ATOM   3985  NH1 ARG A 547     162.219 118.756 112.030  1.00  0.72           N  
ATOM   3986  NH2 ARG A 547     162.274 120.825 112.997  1.00  0.72           N  
ATOM   3987  N   GLN A 548     166.177 122.743 107.470  1.00  0.77           N  
ATOM   3988  CA  GLN A 548     167.363 123.564 107.544  1.00  0.77           C  
ATOM   3989  C   GLN A 548     167.491 124.390 106.289  1.00  0.77           C  
ATOM   3990  O   GLN A 548     167.437 123.892 105.166  1.00  0.77           O  
ATOM   3991  CB  GLN A 548     168.647 122.716 107.743  1.00  0.77           C  
ATOM   3992  CG  GLN A 548     168.727 122.026 109.134  1.00  0.77           C  
ATOM   3993  CD  GLN A 548     168.028 120.656 109.194  1.00  0.77           C  
ATOM   3994  OE1 GLN A 548     168.147 119.827 108.318  1.00  0.77           O  
ATOM   3995  NE2 GLN A 548     167.313 120.372 110.318  1.00  0.77           N  
ATOM   3996  N   PHE A 549     167.677 125.709 106.437  1.00  0.82           N  
ATOM   3997  CA  PHE A 549     167.836 126.559 105.288  1.00  0.82           C  
ATOM   3998  C   PHE A 549     168.983 127.508 105.557  1.00  0.82           C  
ATOM   3999  O   PHE A 549     169.312 127.808 106.708  1.00  0.82           O  
ATOM   4000  CB  PHE A 549     166.497 127.268 104.876  1.00  0.82           C  
ATOM   4001  CG  PHE A 549     166.164 128.464 105.752  1.00  0.82           C  
ATOM   4002  CD1 PHE A 549     165.785 128.324 107.097  1.00  0.82           C  
ATOM   4003  CD2 PHE A 549     166.369 129.758 105.253  1.00  0.82           C  
ATOM   4004  CE1 PHE A 549     165.618 129.452 107.916  1.00  0.82           C  
ATOM   4005  CE2 PHE A 549     166.199 130.889 106.059  1.00  0.82           C  
ATOM   4006  CZ  PHE A 549     165.806 130.736 107.393  1.00  0.82           C  
ATOM   4007  N   THR A 550     169.622 127.983 104.482  1.00  0.84           N  
ATOM   4008  CA  THR A 550     170.721 128.934 104.552  1.00  0.84           C  
ATOM   4009  C   THR A 550     170.416 130.038 103.584  1.00  0.84           C  
ATOM   4010  O   THR A 550     170.118 129.767 102.417  1.00  0.84           O  
ATOM   4011  CB  THR A 550     172.053 128.312 104.147  1.00  0.84           C  
ATOM   4012  OG1 THR A 550     172.500 127.420 105.145  1.00  0.84           O  
ATOM   4013  CG2 THR A 550     173.193 129.319 103.943  1.00  0.84           C  
ATOM   4014  N   ILE A 551     170.468 131.310 104.040  1.00  0.83           N  
ATOM   4015  CA  ILE A 551     170.323 132.496 103.201  1.00  0.83           C  
ATOM   4016  C   ILE A 551     171.624 132.851 102.508  1.00  0.83           C  
ATOM   4017  O   ILE A 551     172.716 132.705 103.062  1.00  0.83           O  
ATOM   4018  CB  ILE A 551     169.764 133.712 103.977  1.00  0.83           C  
ATOM   4019  CG1 ILE A 551     169.220 134.891 103.118  1.00  0.83           C  
ATOM   4020  CG2 ILE A 551     170.813 134.240 104.984  1.00  0.83           C  
ATOM   4021  CD1 ILE A 551     167.839 134.656 102.483  1.00  0.83           C  
ATOM   4022  N   SER A 552     171.551 133.340 101.263  1.00  0.84           N  
ATOM   4023  CA  SER A 552     172.703 133.895 100.590  1.00  0.84           C  
ATOM   4024  C   SER A 552     172.265 135.107  99.802  1.00  0.84           C  
ATOM   4025  O   SER A 552     171.250 135.078  99.105  1.00  0.84           O  
ATOM   4026  CB  SER A 552     173.362 132.849  99.663  1.00  0.84           C  
ATOM   4027  OG  SER A 552     174.654 133.275  99.229  1.00  0.84           O  
ATOM   4028  N   LEU A 553     172.997 136.228  99.919  1.00  0.84           N  
ATOM   4029  CA  LEU A 553     172.723 137.456  99.206  1.00  0.84           C  
ATOM   4030  C   LEU A 553     173.894 137.743  98.295  1.00  0.84           C  
ATOM   4031  O   LEU A 553     175.050 137.739  98.720  1.00  0.84           O  
ATOM   4032  CB  LEU A 553     172.503 138.638 100.197  1.00  0.84           C  
ATOM   4033  CG  LEU A 553     172.618 140.071  99.611  1.00  0.84           C  
ATOM   4034  CD1 LEU A 553     171.467 140.444  98.655  1.00  0.84           C  
ATOM   4035  CD2 LEU A 553     172.739 141.099 100.745  1.00  0.84           C  
ATOM   4036  N   PHE A 554     173.614 138.010  97.007  1.00  0.84           N  
ATOM   4037  CA  PHE A 554     174.614 138.346  96.021  1.00  0.84           C  
ATOM   4038  C   PHE A 554     174.339 139.720  95.416  1.00  0.84           C  
ATOM   4039  O   PHE A 554     173.209 140.062  95.071  1.00  0.84           O  
ATOM   4040  CB  PHE A 554     174.653 137.242  94.934  1.00  0.84           C  
ATOM   4041  CG  PHE A 554     175.721 137.507  93.900  1.00  0.84           C  
ATOM   4042  CD1 PHE A 554     175.368 138.074  92.667  1.00  0.84           C  
ATOM   4043  CD2 PHE A 554     177.079 137.255  94.159  1.00  0.84           C  
ATOM   4044  CE1 PHE A 554     176.320 138.271  91.667  1.00  0.84           C  
ATOM   4045  CE2 PHE A 554     178.054 137.541  93.190  1.00  0.84           C  
ATOM   4046  CZ  PHE A 554     177.670 138.032  91.936  1.00  0.84           C  
ATOM   4047  N   TYR A 555     175.414 140.524  95.262  1.00  0.84           N  
ATOM   4048  CA  TYR A 555     175.411 141.852  94.688  1.00  0.84           C  
ATOM   4049  C   TYR A 555     176.089 141.848  93.337  1.00  0.84           C  
ATOM   4050  O   TYR A 555     177.213 141.375  93.201  1.00  0.84           O  
ATOM   4051  CB  TYR A 555     176.261 142.823  95.553  1.00  0.84           C  
ATOM   4052  CG  TYR A 555     175.551 143.154  96.822  1.00  0.84           C  
ATOM   4053  CD1 TYR A 555     174.464 144.039  96.781  1.00  0.84           C  
ATOM   4054  CD2 TYR A 555     176.002 142.671  98.062  1.00  0.84           C  
ATOM   4055  CE1 TYR A 555     173.901 144.516  97.968  1.00  0.84           C  
ATOM   4056  CE2 TYR A 555     175.383 143.090  99.247  1.00  0.84           C  
ATOM   4057  CZ  TYR A 555     174.343 144.020  99.191  1.00  0.84           C  
ATOM   4058  OH  TYR A 555     173.759 144.478 100.374  1.00  0.84           O  
ATOM   4059  N   ASN A 556     175.439 142.433  92.318  1.00  0.82           N  
ATOM   4060  CA  ASN A 556     176.021 142.629  91.013  1.00  0.82           C  
ATOM   4061  C   ASN A 556     175.710 144.054  90.608  1.00  0.82           C  
ATOM   4062  O   ASN A 556     174.656 144.360  90.056  1.00  0.82           O  
ATOM   4063  CB  ASN A 556     175.372 141.597  90.061  1.00  0.82           C  
ATOM   4064  CG  ASN A 556     175.912 141.675  88.640  1.00  0.82           C  
ATOM   4065  OD1 ASN A 556     176.993 142.170  88.374  1.00  0.82           O  
ATOM   4066  ND2 ASN A 556     175.106 141.155  87.680  1.00  0.82           N  
ATOM   4067  N   VAL A 557     176.616 144.990  90.913  1.00  0.79           N  
ATOM   4068  CA  VAL A 557     176.387 146.389  90.640  1.00  0.79           C  
ATOM   4069  C   VAL A 557     177.497 146.894  89.757  1.00  0.79           C  
ATOM   4070  O   VAL A 557     178.669 146.591  89.970  1.00  0.79           O  
ATOM   4071  CB  VAL A 557     176.267 147.245  91.893  1.00  0.79           C  
ATOM   4072  CG1 VAL A 557     174.988 146.822  92.656  1.00  0.79           C  
ATOM   4073  CG2 VAL A 557     177.543 147.127  92.758  1.00  0.79           C  
ATOM   4074  N   THR A 558     177.143 147.677  88.728  1.00  0.71           N  
ATOM   4075  CA  THR A 558     178.120 148.193  87.774  1.00  0.71           C  
ATOM   4076  C   THR A 558     178.075 149.701  87.769  1.00  0.71           C  
ATOM   4077  O   THR A 558     177.034 150.306  87.562  1.00  0.71           O  
ATOM   4078  CB  THR A 558     177.839 147.748  86.349  1.00  0.71           C  
ATOM   4079  OG1 THR A 558     177.896 146.338  86.281  1.00  0.71           O  
ATOM   4080  CG2 THR A 558     178.916 148.248  85.373  1.00  0.71           C  
ATOM   4081  N   ASN A 559     179.217 150.388  87.960  1.00  0.69           N  
ATOM   4082  CA  ASN A 559     179.235 151.832  87.996  1.00  0.69           C  
ATOM   4083  C   ASN A 559     180.566 152.302  87.443  1.00  0.69           C  
ATOM   4084  O   ASN A 559     181.514 151.526  87.403  1.00  0.69           O  
ATOM   4085  CB  ASN A 559     178.927 152.410  89.425  1.00  0.69           C  
ATOM   4086  CG  ASN A 559     179.863 151.920  90.535  1.00  0.69           C  
ATOM   4087  OD1 ASN A 559     180.163 150.748  90.651  1.00  0.69           O  
ATOM   4088  ND2 ASN A 559     180.304 152.850  91.423  1.00  0.69           N  
ATOM   4089  N   SER A 560     180.671 153.573  86.972  1.00  0.67           N  
ATOM   4090  CA  SER A 560     181.932 154.146  86.477  1.00  0.67           C  
ATOM   4091  C   SER A 560     183.017 154.223  87.576  1.00  0.67           C  
ATOM   4092  O   SER A 560     184.160 153.877  87.343  1.00  0.67           O  
ATOM   4093  CB  SER A 560     181.724 155.486  85.667  1.00  0.67           C  
ATOM   4094  OG  SER A 560     182.940 156.188  85.411  1.00  0.67           O  
ATOM   4095  N   TYR A 561     182.662 154.614  88.833  1.00  0.59           N  
ATOM   4096  CA  TYR A 561     183.569 154.623  89.984  1.00  0.59           C  
ATOM   4097  C   TYR A 561     184.071 153.245  90.408  1.00  0.59           C  
ATOM   4098  O   TYR A 561     185.217 153.068  90.783  1.00  0.59           O  
ATOM   4099  CB  TYR A 561     182.921 155.383  91.181  1.00  0.59           C  
ATOM   4100  CG  TYR A 561     182.833 156.882  90.952  1.00  0.59           C  
ATOM   4101  CD1 TYR A 561     183.394 157.594  89.862  1.00  0.59           C  
ATOM   4102  CD2 TYR A 561     182.173 157.617  91.945  1.00  0.59           C  
ATOM   4103  CE1 TYR A 561     183.276 158.991  89.783  1.00  0.59           C  
ATOM   4104  CE2 TYR A 561     182.092 159.012  91.888  1.00  0.59           C  
ATOM   4105  CZ  TYR A 561     182.625 159.697  90.797  1.00  0.59           C  
ATOM   4106  OH  TYR A 561     182.510 161.098  90.730  1.00  0.59           O  
ATOM   4107  N   GLY A 562     183.184 152.232  90.337  1.00  0.61           N  
ATOM   4108  CA  GLY A 562     183.481 150.839  90.622  1.00  0.61           C  
ATOM   4109  C   GLY A 562     183.178 150.452  92.040  1.00  0.61           C  
ATOM   4110  O   GLY A 562     183.167 149.277  92.377  1.00  0.61           O  
ATOM   4111  N   TYR A 563     182.884 151.434  92.919  1.00  0.64           N  
ATOM   4112  CA  TYR A 563     182.607 151.157  94.311  1.00  0.64           C  
ATOM   4113  C   TYR A 563     181.188 151.599  94.604  1.00  0.64           C  
ATOM   4114  O   TYR A 563     180.735 152.669  94.211  1.00  0.64           O  
ATOM   4115  CB  TYR A 563     183.605 151.852  95.280  1.00  0.64           C  
ATOM   4116  CG  TYR A 563     185.027 151.844  94.770  1.00  0.64           C  
ATOM   4117  CD1 TYR A 563     185.664 150.672  94.323  1.00  0.64           C  
ATOM   4118  CD2 TYR A 563     185.736 153.056  94.719  1.00  0.64           C  
ATOM   4119  CE1 TYR A 563     186.971 150.721  93.814  1.00  0.64           C  
ATOM   4120  CE2 TYR A 563     187.043 153.107  94.221  1.00  0.64           C  
ATOM   4121  CZ  TYR A 563     187.662 151.936  93.773  1.00  0.64           C  
ATOM   4122  OH  TYR A 563     188.987 151.982  93.298  1.00  0.64           O  
ATOM   4123  N   VAL A 564     180.397 150.731  95.252  1.00  0.75           N  
ATOM   4124  CA  VAL A 564     179.050 151.085  95.650  1.00  0.75           C  
ATOM   4125  C   VAL A 564     178.871 150.642  97.072  1.00  0.75           C  
ATOM   4126  O   VAL A 564     178.819 149.435  97.341  1.00  0.75           O  
ATOM   4127  CB  VAL A 564     177.986 150.397  94.780  1.00  0.75           C  
ATOM   4128  CG1 VAL A 564     176.549 150.618  95.319  1.00  0.75           C  
ATOM   4129  CG2 VAL A 564     178.053 150.860  93.314  1.00  0.75           C  
ATOM   4130  N   SER A 565     178.706 151.594  98.007  1.00  0.76           N  
ATOM   4131  CA  SER A 565     178.349 151.352  99.398  1.00  0.76           C  
ATOM   4132  C   SER A 565     176.971 150.712  99.465  1.00  0.76           C  
ATOM   4133  O   SER A 565     176.068 151.089  98.717  1.00  0.76           O  
ATOM   4134  CB  SER A 565     178.441 152.648 100.265  1.00  0.76           C  
ATOM   4135  OG  SER A 565     177.994 152.448 101.607  1.00  0.76           O  
ATOM   4136  N   LYS A 566     176.799 149.686 100.318  1.00  0.79           N  
ATOM   4137  CA  LYS A 566     175.565 148.946 100.478  1.00  0.79           C  
ATOM   4138  C   LYS A 566     175.091 149.124 101.892  1.00  0.79           C  
ATOM   4139  O   LYS A 566     175.856 148.918 102.833  1.00  0.79           O  
ATOM   4140  CB  LYS A 566     175.763 147.420 100.244  1.00  0.79           C  
ATOM   4141  CG  LYS A 566     176.324 147.071  98.862  1.00  0.79           C  
ATOM   4142  CD  LYS A 566     175.471 147.664  97.730  1.00  0.79           C  
ATOM   4143  CE  LYS A 566     175.884 147.168  96.352  1.00  0.79           C  
ATOM   4144  NZ  LYS A 566     177.299 147.491  96.139  1.00  0.79           N  
ATOM   4145  N   SER A 567     173.818 149.505 102.084  1.00  0.86           N  
ATOM   4146  CA  SER A 567     173.258 149.651 103.412  1.00  0.86           C  
ATOM   4147  C   SER A 567     171.894 149.025 103.473  1.00  0.86           C  
ATOM   4148  O   SER A 567     171.204 148.870 102.465  1.00  0.86           O  
ATOM   4149  CB  SER A 567     173.163 151.132 103.884  1.00  0.86           C  
ATOM   4150  OG  SER A 567     172.173 151.902 103.204  1.00  0.86           O  
ATOM   4151  N   GLN A 568     171.465 148.627 104.675  1.00  0.77           N  
ATOM   4152  CA  GLN A 568     170.220 147.932 104.875  1.00  0.77           C  
ATOM   4153  C   GLN A 568     169.404 148.675 105.892  1.00  0.77           C  
ATOM   4154  O   GLN A 568     169.891 148.981 106.982  1.00  0.77           O  
ATOM   4155  CB  GLN A 568     170.461 146.484 105.381  1.00  0.77           C  
ATOM   4156  CG  GLN A 568     171.066 145.548 104.303  1.00  0.77           C  
ATOM   4157  CD  GLN A 568     172.594 145.622 104.204  1.00  0.77           C  
ATOM   4158  OE1 GLN A 568     173.309 146.272 104.947  1.00  0.77           O  
ATOM   4159  NE2 GLN A 568     173.137 144.885 103.205  1.00  0.77           N  
ATOM   4160  N   ASP A 569     168.135 148.965 105.560  1.00  0.81           N  
ATOM   4161  CA  ASP A 569     167.192 149.530 106.489  1.00  0.81           C  
ATOM   4162  C   ASP A 569     166.370 148.371 107.019  1.00  0.81           C  
ATOM   4163  O   ASP A 569     165.854 147.544 106.260  1.00  0.81           O  
ATOM   4164  CB  ASP A 569     166.316 150.614 105.810  1.00  0.81           C  
ATOM   4165  CG  ASP A 569     165.755 151.585 106.832  1.00  0.81           C  
ATOM   4166  OD1 ASP A 569     165.912 151.306 108.048  1.00  0.81           O  
ATOM   4167  OD2 ASP A 569     165.210 152.633 106.405  1.00  0.81           O  
ATOM   4168  N   SER A 570     166.298 148.242 108.352  1.00  0.74           N  
ATOM   4169  CA  SER A 570     165.735 147.082 109.014  1.00  0.74           C  
ATOM   4170  C   SER A 570     164.579 147.500 109.892  1.00  0.74           C  
ATOM   4171  O   SER A 570     164.694 148.422 110.690  1.00  0.74           O  
ATOM   4172  CB  SER A 570     166.756 146.310 109.892  1.00  0.74           C  
ATOM   4173  OG  SER A 570     166.228 145.044 110.300  1.00  0.74           O  
ATOM   4174  N   ASN A 571     163.436 146.792 109.772  1.00  0.77           N  
ATOM   4175  CA  ASN A 571     162.233 147.053 110.544  1.00  0.77           C  
ATOM   4176  C   ASN A 571     161.734 145.774 111.207  1.00  0.77           C  
ATOM   4177  O   ASN A 571     161.010 145.814 112.192  1.00  0.77           O  
ATOM   4178  CB  ASN A 571     161.072 147.537 109.633  1.00  0.77           C  
ATOM   4179  CG  ASN A 571     161.412 148.894 109.024  1.00  0.77           C  
ATOM   4180  OD1 ASN A 571     161.326 149.896 109.713  1.00  0.77           O  
ATOM   4181  ND2 ASN A 571     161.762 148.930 107.713  1.00  0.77           N  
ATOM   4182  N   CYS A 572     162.104 144.586 110.668  1.00  0.86           N  
ATOM   4183  CA  CYS A 572     161.776 143.300 111.267  1.00  0.86           C  
ATOM   4184  C   CYS A 572     162.668 143.039 112.493  1.00  0.86           C  
ATOM   4185  O   CYS A 572     163.731 143.651 112.582  1.00  0.86           O  
ATOM   4186  CB  CYS A 572     161.959 142.110 110.271  1.00  0.86           C  
ATOM   4187  SG  CYS A 572     161.284 142.391 108.603  1.00  0.86           S  
ATOM   4188  N   PRO A 573     162.344 142.161 113.455  1.00  0.81           N  
ATOM   4189  CA  PRO A 573     163.185 141.893 114.629  1.00  0.81           C  
ATOM   4190  C   PRO A 573     164.559 141.303 114.305  1.00  0.81           C  
ATOM   4191  O   PRO A 573     165.451 141.329 115.143  1.00  0.81           O  
ATOM   4192  CB  PRO A 573     162.365 140.888 115.466  1.00  0.81           C  
ATOM   4193  CG  PRO A 573     160.912 141.137 115.044  1.00  0.81           C  
ATOM   4194  CD  PRO A 573     161.031 141.534 113.571  1.00  0.81           C  
ATOM   4195  N   PHE A 574     164.709 140.703 113.108  1.00  0.80           N  
ATOM   4196  CA  PHE A 574     165.933 140.128 112.599  1.00  0.80           C  
ATOM   4197  C   PHE A 574     166.410 140.935 111.397  1.00  0.80           C  
ATOM   4198  O   PHE A 574     165.626 141.489 110.621  1.00  0.80           O  
ATOM   4199  CB  PHE A 574     165.805 138.600 112.287  1.00  0.80           C  
ATOM   4200  CG  PHE A 574     164.577 138.295 111.463  1.00  0.80           C  
ATOM   4201  CD1 PHE A 574     164.594 138.471 110.071  1.00  0.80           C  
ATOM   4202  CD2 PHE A 574     163.386 137.864 112.075  1.00  0.80           C  
ATOM   4203  CE1 PHE A 574     163.453 138.217 109.303  1.00  0.80           C  
ATOM   4204  CE2 PHE A 574     162.238 137.613 111.309  1.00  0.80           C  
ATOM   4205  CZ  PHE A 574     162.273 137.788 109.920  1.00  0.80           C  
ATOM   4206  N   THR A 575     167.744 141.031 111.268  1.00  0.75           N  
ATOM   4207  CA  THR A 575     168.521 141.685 110.235  1.00  0.75           C  
ATOM   4208  C   THR A 575     168.769 140.650 109.161  1.00  0.75           C  
ATOM   4209  O   THR A 575     168.342 139.502 109.260  1.00  0.75           O  
ATOM   4210  CB  THR A 575     169.862 142.283 110.737  1.00  0.75           C  
ATOM   4211  OG1 THR A 575     170.877 141.325 111.012  1.00  0.75           O  
ATOM   4212  CG2 THR A 575     169.627 143.026 112.061  1.00  0.75           C  
ATOM   4213  N   LEU A 576     169.461 141.025 108.077  1.00  0.66           N  
ATOM   4214  CA  LEU A 576     169.828 140.131 107.002  1.00  0.66           C  
ATOM   4215  C   LEU A 576     170.793 139.007 107.385  1.00  0.66           C  
ATOM   4216  O   LEU A 576     170.683 137.887 106.909  1.00  0.66           O  
ATOM   4217  CB  LEU A 576     170.433 140.991 105.876  1.00  0.66           C  
ATOM   4218  CG  LEU A 576     170.580 140.245 104.537  1.00  0.66           C  
ATOM   4219  CD1 LEU A 576     170.122 141.159 103.392  1.00  0.66           C  
ATOM   4220  CD2 LEU A 576     172.008 139.710 104.298  1.00  0.66           C  
ATOM   4221  N   GLN A 577     171.793 139.298 108.250  1.00  0.75           N  
ATOM   4222  CA  GLN A 577     172.814 138.335 108.613  1.00  0.75           C  
ATOM   4223  C   GLN A 577     172.496 137.596 109.905  1.00  0.75           C  
ATOM   4224  O   GLN A 577     173.004 136.503 110.109  1.00  0.75           O  
ATOM   4225  CB  GLN A 577     174.201 139.020 108.767  1.00  0.75           C  
ATOM   4226  CG  GLN A 577     174.645 139.805 107.503  1.00  0.75           C  
ATOM   4227  CD  GLN A 577     174.084 141.234 107.450  1.00  0.75           C  
ATOM   4228  OE1 GLN A 577     173.395 141.722 108.337  1.00  0.75           O  
ATOM   4229  NE2 GLN A 577     174.383 141.938 106.328  1.00  0.75           N  
ATOM   4230  N   SER A 578     171.588 138.133 110.765  1.00  0.82           N  
ATOM   4231  CA  SER A 578     171.276 137.557 112.076  1.00  0.82           C  
ATOM   4232  C   SER A 578     170.398 136.318 111.998  1.00  0.82           C  
ATOM   4233  O   SER A 578     170.181 135.600 112.963  1.00  0.82           O  
ATOM   4234  CB  SER A 578     170.553 138.540 113.047  1.00  0.82           C  
ATOM   4235  OG  SER A 578     169.248 138.938 112.611  1.00  0.82           O  
ATOM   4236  N   VAL A 579     169.830 136.040 110.807  1.00  0.80           N  
ATOM   4237  CA  VAL A 579     169.013 134.864 110.569  1.00  0.80           C  
ATOM   4238  C   VAL A 579     169.820 133.566 110.529  1.00  0.80           C  
ATOM   4239  O   VAL A 579     169.276 132.481 110.695  1.00  0.80           O  
ATOM   4240  CB  VAL A 579     168.195 134.977 109.280  1.00  0.80           C  
ATOM   4241  CG1 VAL A 579     167.260 136.201 109.388  1.00  0.80           C  
ATOM   4242  CG2 VAL A 579     169.107 135.082 108.035  1.00  0.80           C  
ATOM   4243  N   ASN A 580     171.163 133.670 110.363  1.00  0.76           N  
ATOM   4244  CA  ASN A 580     172.077 132.546 110.266  1.00  0.76           C  
ATOM   4245  C   ASN A 580     172.621 132.168 111.638  1.00  0.76           C  
ATOM   4246  O   ASN A 580     173.599 131.446 111.735  1.00  0.76           O  
ATOM   4247  CB  ASN A 580     173.284 132.890 109.344  1.00  0.76           C  
ATOM   4248  CG  ASN A 580     172.807 132.931 107.900  1.00  0.76           C  
ATOM   4249  OD1 ASN A 580     171.934 132.186 107.480  1.00  0.76           O  
ATOM   4250  ND2 ASN A 580     173.434 133.814 107.083  1.00  0.76           N  
ATOM   4251  N   ASP A 581     171.972 132.624 112.731  1.00  0.78           N  
ATOM   4252  CA  ASP A 581     172.465 132.470 114.086  1.00  0.78           C  
ATOM   4253  C   ASP A 581     171.584 131.512 114.885  1.00  0.78           C  
ATOM   4254  O   ASP A 581     171.276 131.753 116.052  1.00  0.78           O  
ATOM   4255  CB  ASP A 581     172.508 133.835 114.825  1.00  0.78           C  
ATOM   4256  CG  ASP A 581     173.454 134.826 114.171  1.00  0.78           C  
ATOM   4257  OD1 ASP A 581     174.458 134.387 113.559  1.00  0.78           O  
ATOM   4258  OD2 ASP A 581     173.199 136.048 114.344  1.00  0.78           O  
ATOM   4259  N   TYR A 582     171.133 130.398 114.260  1.00  0.73           N  
ATOM   4260  CA  TYR A 582     170.324 129.371 114.904  1.00  0.73           C  
ATOM   4261  C   TYR A 582     168.925 129.818 115.277  1.00  0.73           C  
ATOM   4262  O   TYR A 582     168.459 129.663 116.408  1.00  0.73           O  
ATOM   4263  CB  TYR A 582     171.046 128.663 116.083  1.00  0.73           C  
ATOM   4264  CG  TYR A 582     172.296 127.942 115.635  1.00  0.73           C  
ATOM   4265  CD1 TYR A 582     172.371 127.184 114.445  1.00  0.73           C  
ATOM   4266  CD2 TYR A 582     173.423 127.993 116.468  1.00  0.73           C  
ATOM   4267  CE1 TYR A 582     173.556 126.519 114.098  1.00  0.73           C  
ATOM   4268  CE2 TYR A 582     174.604 127.321 116.126  1.00  0.73           C  
ATOM   4269  CZ  TYR A 582     174.672 126.595 114.932  1.00  0.73           C  
ATOM   4270  OH  TYR A 582     175.859 125.939 114.557  1.00  0.73           O  
ATOM   4271  N   LEU A 583     168.205 130.378 114.291  1.00  0.80           N  
ATOM   4272  CA  LEU A 583     166.874 130.905 114.478  1.00  0.80           C  
ATOM   4273  C   LEU A 583     165.849 129.864 114.136  1.00  0.80           C  
ATOM   4274  O   LEU A 583     166.037 129.068 113.220  1.00  0.80           O  
ATOM   4275  CB  LEU A 583     166.630 132.192 113.651  1.00  0.80           C  
ATOM   4276  CG  LEU A 583     166.991 133.493 114.410  1.00  0.80           C  
ATOM   4277  CD1 LEU A 583     166.080 133.722 115.638  1.00  0.80           C  
ATOM   4278  CD2 LEU A 583     168.480 133.565 114.799  1.00  0.80           C  
ATOM   4279  N   SER A 584     164.751 129.850 114.914  1.00  0.80           N  
ATOM   4280  CA  SER A 584     163.723 128.834 114.841  1.00  0.80           C  
ATOM   4281  C   SER A 584     162.366 129.466 114.519  1.00  0.80           C  
ATOM   4282  O   SER A 584     161.985 130.492 115.107  1.00  0.80           O  
ATOM   4283  CB  SER A 584     163.687 128.035 116.164  1.00  0.80           C  
ATOM   4284  OG  SER A 584     163.049 126.782 116.000  1.00  0.80           O  
ATOM   4285  N   PHE A 585     161.625 128.900 113.541  1.00  0.79           N  
ATOM   4286  CA  PHE A 585     160.382 129.422 112.972  1.00  0.79           C  
ATOM   4287  C   PHE A 585     159.435 128.279 112.605  1.00  0.79           C  
ATOM   4288  O   PHE A 585     159.829 127.113 112.623  1.00  0.79           O  
ATOM   4289  CB  PHE A 585     160.610 130.264 111.674  1.00  0.79           C  
ATOM   4290  CG  PHE A 585     161.550 131.414 111.895  1.00  0.79           C  
ATOM   4291  CD1 PHE A 585     161.163 132.499 112.695  1.00  0.79           C  
ATOM   4292  CD2 PHE A 585     162.808 131.442 111.269  1.00  0.79           C  
ATOM   4293  CE1 PHE A 585     162.016 133.600 112.856  1.00  0.79           C  
ATOM   4294  CE2 PHE A 585     163.673 132.527 111.457  1.00  0.79           C  
ATOM   4295  CZ  PHE A 585     163.281 133.603 112.261  1.00  0.79           C  
ATOM   4296  N   SER A 586     158.147 128.544 112.277  1.00  0.83           N  
ATOM   4297  CA  SER A 586     157.197 127.523 111.809  1.00  0.83           C  
ATOM   4298  C   SER A 586     156.810 127.722 110.361  1.00  0.83           C  
ATOM   4299  O   SER A 586     156.735 126.761 109.606  1.00  0.83           O  
ATOM   4300  CB  SER A 586     155.845 127.455 112.605  1.00  0.83           C  
ATOM   4301  OG  SER A 586     155.318 128.739 112.943  1.00  0.83           O  
ATOM   4302  N   LYS A 587     156.569 128.967 109.921  1.00  0.79           N  
ATOM   4303  CA  LYS A 587     156.285 129.276 108.537  1.00  0.79           C  
ATOM   4304  C   LYS A 587     157.192 130.412 108.138  1.00  0.79           C  
ATOM   4305  O   LYS A 587     157.445 131.328 108.925  1.00  0.79           O  
ATOM   4306  CB  LYS A 587     154.802 129.697 108.333  1.00  0.79           C  
ATOM   4307  CG  LYS A 587     154.355 129.902 106.883  1.00  0.79           C  
ATOM   4308  CD  LYS A 587     153.102 130.786 106.792  1.00  0.79           C  
ATOM   4309  CE  LYS A 587     152.841 131.211 105.346  1.00  0.79           C  
ATOM   4310  NZ  LYS A 587     151.714 132.154 105.291  1.00  0.79           N  
ATOM   4311  N   PHE A 588     157.740 130.367 106.912  1.00  0.79           N  
ATOM   4312  CA  PHE A 588     158.602 131.413 106.437  1.00  0.79           C  
ATOM   4313  C   PHE A 588     158.438 131.559 104.930  1.00  0.79           C  
ATOM   4314  O   PHE A 588     158.602 130.602 104.169  1.00  0.79           O  
ATOM   4315  CB  PHE A 588     160.056 131.030 106.832  1.00  0.79           C  
ATOM   4316  CG  PHE A 588     161.060 132.128 106.651  1.00  0.79           C  
ATOM   4317  CD1 PHE A 588     160.800 133.421 107.127  1.00  0.79           C  
ATOM   4318  CD2 PHE A 588     162.303 131.860 106.055  1.00  0.79           C  
ATOM   4319  CE1 PHE A 588     161.755 134.437 107.001  1.00  0.79           C  
ATOM   4320  CE2 PHE A 588     163.259 132.874 105.920  1.00  0.79           C  
ATOM   4321  CZ  PHE A 588     162.989 134.161 106.400  1.00  0.79           C  
ATOM   4322  N   CYS A 589     158.102 132.770 104.454  1.00  0.85           N  
ATOM   4323  CA  CYS A 589     157.913 133.052 103.046  1.00  0.85           C  
ATOM   4324  C   CYS A 589     158.452 134.428 102.766  1.00  0.85           C  
ATOM   4325  O   CYS A 589     158.323 135.340 103.590  1.00  0.85           O  
ATOM   4326  CB  CYS A 589     156.417 133.045 102.628  1.00  0.85           C  
ATOM   4327  SG  CYS A 589     155.662 131.388 102.564  1.00  0.85           S  
ATOM   4328  N   VAL A 590     159.087 134.596 101.595  1.00  0.84           N  
ATOM   4329  CA  VAL A 590     159.775 135.804 101.190  1.00  0.84           C  
ATOM   4330  C   VAL A 590     159.222 136.227  99.843  1.00  0.84           C  
ATOM   4331  O   VAL A 590     159.037 135.404  98.940  1.00  0.84           O  
ATOM   4332  CB  VAL A 590     161.294 135.613 101.091  1.00  0.84           C  
ATOM   4333  CG1 VAL A 590     161.970 136.925 100.615  1.00  0.84           C  
ATOM   4334  CG2 VAL A 590     161.844 135.167 102.470  1.00  0.84           C  
ATOM   4335  N   SER A 591     158.921 137.523  99.661  1.00  0.85           N  
ATOM   4336  CA  SER A 591     158.425 138.041  98.398  1.00  0.85           C  
ATOM   4337  C   SER A 591     158.986 139.431  98.172  1.00  0.85           C  
ATOM   4338  O   SER A 591     159.480 140.072  99.108  1.00  0.85           O  
ATOM   4339  CB  SER A 591     156.865 138.070  98.370  1.00  0.85           C  
ATOM   4340  OG  SER A 591     156.354 138.367  97.069  1.00  0.85           O  
ATOM   4341  N   THR A 592     158.941 139.926  96.918  1.00  0.83           N  
ATOM   4342  CA  THR A 592     159.281 141.288  96.510  1.00  0.83           C  
ATOM   4343  C   THR A 592     158.037 142.134  96.372  1.00  0.83           C  
ATOM   4344  O   THR A 592     158.115 143.325  96.101  1.00  0.83           O  
ATOM   4345  CB  THR A 592     159.935 141.360  95.130  1.00  0.83           C  
ATOM   4346  OG1 THR A 592     159.233 140.581  94.169  1.00  0.83           O  
ATOM   4347  CG2 THR A 592     161.336 140.762  95.240  1.00  0.83           C  
ATOM   4348  N   SER A 593     156.841 141.539  96.554  1.00  0.79           N  
ATOM   4349  CA  SER A 593     155.584 142.260  96.490  1.00  0.79           C  
ATOM   4350  C   SER A 593     154.953 142.359  97.860  1.00  0.79           C  
ATOM   4351  O   SER A 593     155.279 141.603  98.776  1.00  0.79           O  
ATOM   4352  CB  SER A 593     154.566 141.627  95.495  1.00  0.79           C  
ATOM   4353  OG  SER A 593     154.230 140.279  95.841  1.00  0.79           O  
ATOM   4354  N   LEU A 594     154.028 143.329  98.039  1.00  0.73           N  
ATOM   4355  CA  LEU A 594     153.298 143.529  99.276  1.00  0.73           C  
ATOM   4356  C   LEU A 594     152.496 142.311  99.698  1.00  0.73           C  
ATOM   4357  O   LEU A 594     151.741 141.730  98.915  1.00  0.73           O  
ATOM   4358  CB  LEU A 594     152.338 144.746  99.153  1.00  0.73           C  
ATOM   4359  CG  LEU A 594     151.395 144.996 100.360  1.00  0.73           C  
ATOM   4360  CD1 LEU A 594     152.148 145.300 101.671  1.00  0.73           C  
ATOM   4361  CD2 LEU A 594     150.402 146.123 100.035  1.00  0.73           C  
ATOM   4362  N   LEU A 595     152.607 141.926 100.976  1.00  0.66           N  
ATOM   4363  CA  LEU A 595     151.882 140.814 101.507  1.00  0.66           C  
ATOM   4364  C   LEU A 595     151.345 141.234 102.849  1.00  0.66           C  
ATOM   4365  O   LEU A 595     151.948 142.063 103.534  1.00  0.66           O  
ATOM   4366  CB  LEU A 595     152.810 139.577 101.611  1.00  0.66           C  
ATOM   4367  CG  LEU A 595     152.078 138.243 101.866  1.00  0.66           C  
ATOM   4368  CD1 LEU A 595     150.945 137.969 100.853  1.00  0.66           C  
ATOM   4369  CD2 LEU A 595     153.090 137.085 101.838  1.00  0.66           C  
ATOM   4370  N   ALA A 596     150.172 140.698 103.245  1.00  0.66           N  
ATOM   4371  CA  ALA A 596     149.576 140.936 104.539  1.00  0.66           C  
ATOM   4372  C   ALA A 596     150.490 140.424 105.646  1.00  0.66           C  
ATOM   4373  O   ALA A 596     151.161 139.405 105.475  1.00  0.66           O  
ATOM   4374  CB  ALA A 596     148.192 140.249 104.634  1.00  0.66           C  
ATOM   4375  N   SER A 597     150.559 141.149 106.779  1.00  0.74           N  
ATOM   4376  CA  SER A 597     151.302 140.769 107.978  1.00  0.74           C  
ATOM   4377  C   SER A 597     152.802 140.568 107.785  1.00  0.74           C  
ATOM   4378  O   SER A 597     153.448 139.781 108.472  1.00  0.74           O  
ATOM   4379  CB  SER A 597     150.623 139.636 108.828  1.00  0.74           C  
ATOM   4380  OG  SER A 597     150.673 138.327 108.252  1.00  0.74           O  
ATOM   4381  N   ALA A 598     153.411 141.349 106.868  1.00  0.82           N  
ATOM   4382  CA  ALA A 598     154.791 141.202 106.492  1.00  0.82           C  
ATOM   4383  C   ALA A 598     155.494 142.530 106.667  1.00  0.82           C  
ATOM   4384  O   ALA A 598     155.033 143.580 106.223  1.00  0.82           O  
ATOM   4385  CB  ALA A 598     154.891 140.695 105.035  1.00  0.82           C  
ATOM   4386  N   CYS A 599     156.643 142.512 107.363  1.00  0.83           N  
ATOM   4387  CA  CYS A 599     157.497 143.675 107.523  1.00  0.83           C  
ATOM   4388  C   CYS A 599     158.326 143.894 106.274  1.00  0.83           C  
ATOM   4389  O   CYS A 599     158.469 142.999 105.440  1.00  0.83           O  
ATOM   4390  CB  CYS A 599     158.441 143.546 108.754  1.00  0.83           C  
ATOM   4391  SG  CYS A 599     159.322 141.947 108.735  1.00  0.83           S  
ATOM   4392  N   THR A 600     158.886 145.106 106.139  1.00  0.85           N  
ATOM   4393  CA  THR A 600     159.581 145.556 104.946  1.00  0.85           C  
ATOM   4394  C   THR A 600     161.022 145.787 105.308  1.00  0.85           C  
ATOM   4395  O   THR A 600     161.318 146.419 106.330  1.00  0.85           O  
ATOM   4396  CB  THR A 600     159.023 146.859 104.386  1.00  0.85           C  
ATOM   4397  OG1 THR A 600     157.641 146.705 104.116  1.00  0.85           O  
ATOM   4398  CG2 THR A 600     159.669 147.200 103.039  1.00  0.85           C  
ATOM   4399  N   ILE A 601     161.959 145.265 104.504  1.00  0.82           N  
ATOM   4400  CA  ILE A 601     163.390 145.488 104.642  1.00  0.82           C  
ATOM   4401  C   ILE A 601     163.870 146.103 103.354  1.00  0.82           C  
ATOM   4402  O   ILE A 601     163.583 145.589 102.267  1.00  0.82           O  
ATOM   4403  CB  ILE A 601     164.161 144.188 104.892  1.00  0.82           C  
ATOM   4404  CG1 ILE A 601     163.686 143.508 106.202  1.00  0.82           C  
ATOM   4405  CG2 ILE A 601     165.701 144.401 104.889  1.00  0.82           C  
ATOM   4406  CD1 ILE A 601     164.093 144.243 107.484  1.00  0.82           C  
ATOM   4407  N   ASP A 602     164.617 147.214 103.442  1.00  0.84           N  
ATOM   4408  CA  ASP A 602     165.016 147.988 102.292  1.00  0.84           C  
ATOM   4409  C   ASP A 602     166.514 147.906 102.099  1.00  0.84           C  
ATOM   4410  O   ASP A 602     167.307 147.819 103.039  1.00  0.84           O  
ATOM   4411  CB  ASP A 602     164.604 149.472 102.421  1.00  0.84           C  
ATOM   4412  CG  ASP A 602     163.096 149.647 102.370  1.00  0.84           C  
ATOM   4413  OD1 ASP A 602     162.415 148.873 101.642  1.00  0.84           O  
ATOM   4414  OD2 ASP A 602     162.611 150.632 102.972  1.00  0.84           O  
ATOM   4415  N   LEU A 603     166.936 147.917 100.827  1.00  0.84           N  
ATOM   4416  CA  LEU A 603     168.327 147.859 100.448  1.00  0.84           C  
ATOM   4417  C   LEU A 603     168.674 149.090  99.640  1.00  0.84           C  
ATOM   4418  O   LEU A 603     168.039 149.380  98.620  1.00  0.84           O  
ATOM   4419  CB  LEU A 603     168.592 146.599  99.595  1.00  0.84           C  
ATOM   4420  CG  LEU A 603     170.050 146.434  99.114  1.00  0.84           C  
ATOM   4421  CD1 LEU A 603     171.095 146.377 100.239  1.00  0.84           C  
ATOM   4422  CD2 LEU A 603     170.127 145.211  98.187  1.00  0.84           C  
ATOM   4423  N   PHE A 604     169.704 149.836 100.069  1.00  0.79           N  
ATOM   4424  CA  PHE A 604     170.123 151.075  99.459  1.00  0.79           C  
ATOM   4425  C   PHE A 604     171.536 150.932  98.945  1.00  0.79           C  
ATOM   4426  O   PHE A 604     172.394 150.286  99.553  1.00  0.79           O  
ATOM   4427  CB  PHE A 604     170.086 152.236 100.482  1.00  0.79           C  
ATOM   4428  CG  PHE A 604     168.688 152.684 100.793  1.00  0.79           C  
ATOM   4429  CD1 PHE A 604     167.909 152.003 101.744  1.00  0.79           C  
ATOM   4430  CD2 PHE A 604     168.177 153.852 100.204  1.00  0.79           C  
ATOM   4431  CE1 PHE A 604     166.634 152.469 102.085  1.00  0.79           C  
ATOM   4432  CE2 PHE A 604     166.903 154.326 100.548  1.00  0.79           C  
ATOM   4433  CZ  PHE A 604     166.124 153.620 101.475  1.00  0.79           C  
ATOM   4434  N   GLY A 605     171.797 151.521  97.766  1.00  0.84           N  
ATOM   4435  CA  GLY A 605     173.108 151.543  97.152  1.00  0.84           C  
ATOM   4436  C   GLY A 605     173.553 152.946  96.913  1.00  0.84           C  
ATOM   4437  O   GLY A 605     172.853 153.730  96.278  1.00  0.84           O  
ATOM   4438  N   TYR A 606     174.769 153.285  97.373  1.00  0.73           N  
ATOM   4439  CA  TYR A 606     175.344 154.605  97.191  1.00  0.73           C  
ATOM   4440  C   TYR A 606     176.585 154.439  96.319  1.00  0.73           C  
ATOM   4441  O   TYR A 606     177.542 153.841  96.802  1.00  0.73           O  
ATOM   4442  CB  TYR A 606     175.770 155.269  98.536  1.00  0.73           C  
ATOM   4443  CG  TYR A 606     174.708 155.094  99.572  1.00  0.73           C  
ATOM   4444  CD1 TYR A 606     173.595 155.939  99.554  1.00  0.73           C  
ATOM   4445  CD2 TYR A 606     174.804 154.113 100.571  1.00  0.73           C  
ATOM   4446  CE1 TYR A 606     172.522 155.727 100.426  1.00  0.73           C  
ATOM   4447  CE2 TYR A 606     173.809 154.015 101.548  1.00  0.73           C  
ATOM   4448  CZ  TYR A 606     172.653 154.798 101.454  1.00  0.73           C  
ATOM   4449  OH  TYR A 606     171.664 154.764 102.448  1.00  0.73           O  
ATOM   4450  N   PRO A 607     176.685 154.904  95.072  1.00  0.74           N  
ATOM   4451  CA  PRO A 607     177.785 154.533  94.187  1.00  0.74           C  
ATOM   4452  C   PRO A 607     178.883 155.572  94.270  1.00  0.74           C  
ATOM   4453  O   PRO A 607     179.722 155.609  93.382  1.00  0.74           O  
ATOM   4454  CB  PRO A 607     177.128 154.471  92.786  1.00  0.74           C  
ATOM   4455  CG  PRO A 607     175.989 155.481  92.865  1.00  0.74           C  
ATOM   4456  CD  PRO A 607     175.505 155.273  94.298  1.00  0.74           C  
ATOM   4457  N   GLU A 608     178.816 156.444  95.311  1.00  0.61           N  
ATOM   4458  CA  GLU A 608     179.752 157.506  95.668  1.00  0.61           C  
ATOM   4459  C   GLU A 608     179.692 158.714  94.735  1.00  0.61           C  
ATOM   4460  O   GLU A 608     180.399 159.697  94.885  1.00  0.61           O  
ATOM   4461  CB  GLU A 608     181.193 156.985  95.816  1.00  0.61           C  
ATOM   4462  CG  GLU A 608     181.365 155.815  96.818  1.00  0.61           C  
ATOM   4463  CD  GLU A 608     182.713 155.137  96.612  1.00  0.61           C  
ATOM   4464  OE1 GLU A 608     183.343 155.352  95.545  1.00  0.61           O  
ATOM   4465  OE2 GLU A 608     183.098 154.357  97.519  1.00  0.61           O  
ATOM   4466  N   PHE A 609     178.731 158.696  93.783  1.00  0.60           N  
ATOM   4467  CA  PHE A 609     178.553 159.730  92.772  1.00  0.60           C  
ATOM   4468  C   PHE A 609     177.835 160.946  93.315  1.00  0.60           C  
ATOM   4469  O   PHE A 609     177.745 161.973  92.664  1.00  0.60           O  
ATOM   4470  CB  PHE A 609     177.738 159.228  91.553  1.00  0.60           C  
ATOM   4471  CG  PHE A 609     178.600 158.488  90.591  1.00  0.60           C  
ATOM   4472  CD1 PHE A 609     178.849 157.141  90.821  1.00  0.60           C  
ATOM   4473  CD2 PHE A 609     179.141 159.098  89.448  1.00  0.60           C  
ATOM   4474  CE1 PHE A 609     179.638 156.391  89.953  1.00  0.60           C  
ATOM   4475  CE2 PHE A 609     179.941 158.361  88.567  1.00  0.60           C  
ATOM   4476  CZ  PHE A 609     180.203 157.013  88.835  1.00  0.60           C  
ATOM   4477  N   GLY A 610     177.296 160.834  94.546  1.00  0.47           N  
ATOM   4478  CA  GLY A 610     176.634 161.937  95.221  1.00  0.47           C  
ATOM   4479  C   GLY A 610     175.236 161.603  95.637  1.00  0.47           C  
ATOM   4480  O   GLY A 610     174.727 162.154  96.599  1.00  0.47           O  
ATOM   4481  N   SER A 611     174.572 160.678  94.921  1.00  0.56           N  
ATOM   4482  CA  SER A 611     173.195 160.301  95.207  1.00  0.56           C  
ATOM   4483  C   SER A 611     173.127 158.804  95.364  1.00  0.56           C  
ATOM   4484  O   SER A 611     173.823 158.084  94.653  1.00  0.56           O  
ATOM   4485  CB  SER A 611     172.224 160.733  94.075  1.00  0.56           C  
ATOM   4486  OG  SER A 611     170.862 160.465  94.409  1.00  0.56           O  
ATOM   4487  N   GLY A 612     172.311 158.312  96.321  1.00  0.73           N  
ATOM   4488  CA  GLY A 612     172.008 156.904  96.521  1.00  0.73           C  
ATOM   4489  C   GLY A 612     170.580 156.617  96.280  1.00  0.73           C  
ATOM   4490  O   GLY A 612     169.717 157.482  96.433  1.00  0.73           O  
ATOM   4491  N   VAL A 613     170.288 155.363  95.936  1.00  0.78           N  
ATOM   4492  CA  VAL A 613     168.949 154.950  95.606  1.00  0.78           C  
ATOM   4493  C   VAL A 613     168.649 153.646  96.290  1.00  0.78           C  
ATOM   4494  O   VAL A 613     169.539 152.869  96.650  1.00  0.78           O  
ATOM   4495  CB  VAL A 613     168.727 154.810  94.096  1.00  0.78           C  
ATOM   4496  CG1 VAL A 613     168.885 156.200  93.434  1.00  0.78           C  
ATOM   4497  CG2 VAL A 613     169.709 153.785  93.476  1.00  0.78           C  
ATOM   4498  N   LYS A 614     167.354 153.369  96.493  1.00  0.79           N  
ATOM   4499  CA  LYS A 614     166.885 152.122  97.041  1.00  0.79           C  
ATOM   4500  C   LYS A 614     166.596 151.165  95.910  1.00  0.79           C  
ATOM   4501  O   LYS A 614     165.766 151.458  95.047  1.00  0.79           O  
ATOM   4502  CB  LYS A 614     165.570 152.333  97.819  1.00  0.79           C  
ATOM   4503  CG  LYS A 614     165.011 151.052  98.463  1.00  0.79           C  
ATOM   4504  CD  LYS A 614     163.616 151.267  99.080  1.00  0.79           C  
ATOM   4505  CE  LYS A 614     162.466 151.398  98.073  1.00  0.79           C  
ATOM   4506  NZ  LYS A 614     162.309 150.099  97.400  1.00  0.79           N  
ATOM   4507  N   PHE A 615     167.248 149.989  95.882  1.00  0.74           N  
ATOM   4508  CA  PHE A 615     167.064 149.011  94.823  1.00  0.74           C  
ATOM   4509  C   PHE A 615     165.684 148.382  94.793  1.00  0.74           C  
ATOM   4510  O   PHE A 615     165.045 148.292  93.758  1.00  0.74           O  
ATOM   4511  CB  PHE A 615     168.087 147.851  94.958  1.00  0.74           C  
ATOM   4512  CG  PHE A 615     169.486 148.354  94.781  1.00  0.74           C  
ATOM   4513  CD1 PHE A 615     169.863 149.064  93.634  1.00  0.74           C  
ATOM   4514  CD2 PHE A 615     170.457 148.076  95.748  1.00  0.74           C  
ATOM   4515  CE1 PHE A 615     171.184 149.479  93.463  1.00  0.74           C  
ATOM   4516  CE2 PHE A 615     171.769 148.543  95.619  1.00  0.74           C  
ATOM   4517  CZ  PHE A 615     172.137 149.245  94.464  1.00  0.74           C  
ATOM   4518  N   THR A 616     165.193 147.922  95.958  1.00  0.77           N  
ATOM   4519  CA  THR A 616     163.934 147.209  96.037  1.00  0.77           C  
ATOM   4520  C   THR A 616     163.594 147.138  97.501  1.00  0.77           C  
ATOM   4521  O   THR A 616     164.329 147.683  98.327  1.00  0.77           O  
ATOM   4522  CB  THR A 616     163.929 145.817  95.400  1.00  0.77           C  
ATOM   4523  OG1 THR A 616     162.617 145.276  95.327  1.00  0.77           O  
ATOM   4524  CG2 THR A 616     164.823 144.853  96.199  1.00  0.77           C  
ATOM   4525  N   SER A 617     162.451 146.529  97.829  1.00  0.83           N  
ATOM   4526  CA  SER A 617     161.919 146.319  99.157  1.00  0.83           C  
ATOM   4527  C   SER A 617     161.661 144.817  99.287  1.00  0.83           C  
ATOM   4528  O   SER A 617     161.189 144.187  98.337  1.00  0.83           O  
ATOM   4529  CB  SER A 617     160.557 147.045  99.363  1.00  0.83           C  
ATOM   4530  OG  SER A 617     160.623 148.448  99.112  1.00  0.83           O  
ATOM   4531  N   LEU A 618     161.983 144.184 100.434  1.00  0.83           N  
ATOM   4532  CA  LEU A 618     161.808 142.755 100.686  1.00  0.83           C  
ATOM   4533  C   LEU A 618     160.765 142.578 101.757  1.00  0.83           C  
ATOM   4534  O   LEU A 618     160.764 143.308 102.747  1.00  0.83           O  
ATOM   4535  CB  LEU A 618     163.104 142.064 101.217  1.00  0.83           C  
ATOM   4536  CG  LEU A 618     164.092 141.573 100.131  1.00  0.83           C  
ATOM   4537  CD1 LEU A 618     163.480 140.450  99.266  1.00  0.83           C  
ATOM   4538  CD2 LEU A 618     164.650 142.713  99.259  1.00  0.83           C  
ATOM   4539  N   TYR A 619     159.861 141.593 101.580  1.00  0.86           N  
ATOM   4540  CA  TYR A 619     158.750 141.357 102.478  1.00  0.86           C  
ATOM   4541  C   TYR A 619     158.850 139.959 103.037  1.00  0.86           C  
ATOM   4542  O   TYR A 619     158.984 138.984 102.293  1.00  0.86           O  
ATOM   4543  CB  TYR A 619     157.371 141.501 101.777  1.00  0.86           C  
ATOM   4544  CG  TYR A 619     157.240 142.876 101.191  1.00  0.86           C  
ATOM   4545  CD1 TYR A 619     157.736 143.143  99.904  1.00  0.86           C  
ATOM   4546  CD2 TYR A 619     156.638 143.915 101.917  1.00  0.86           C  
ATOM   4547  CE1 TYR A 619     157.625 144.421  99.345  1.00  0.86           C  
ATOM   4548  CE2 TYR A 619     156.497 145.189 101.345  1.00  0.86           C  
ATOM   4549  CZ  TYR A 619     156.994 145.440 100.059  1.00  0.86           C  
ATOM   4550  OH  TYR A 619     156.862 146.714  99.474  1.00  0.86           O  
ATOM   4551  N   PHE A 620     158.793 139.826 104.376  1.00  0.84           N  
ATOM   4552  CA  PHE A 620     158.944 138.548 105.045  1.00  0.84           C  
ATOM   4553  C   PHE A 620     157.703 138.224 105.825  1.00  0.84           C  
ATOM   4554  O   PHE A 620     157.295 138.971 106.714  1.00  0.84           O  
ATOM   4555  CB  PHE A 620     160.127 138.535 106.055  1.00  0.84           C  
ATOM   4556  CG  PHE A 620     161.442 138.911 105.411  1.00  0.84           C  
ATOM   4557  CD1 PHE A 620     161.790 138.503 104.110  1.00  0.84           C  
ATOM   4558  CD2 PHE A 620     162.379 139.654 106.146  1.00  0.84           C  
ATOM   4559  CE1 PHE A 620     163.034 138.835 103.558  1.00  0.84           C  
ATOM   4560  CE2 PHE A 620     163.640 139.951 105.613  1.00  0.84           C  
ATOM   4561  CZ  PHE A 620     163.957 139.568 104.307  1.00  0.84           C  
ATOM   4562  N   GLN A 621     157.089 137.067 105.535  1.00  0.80           N  
ATOM   4563  CA  GLN A 621     155.956 136.595 106.286  1.00  0.80           C  
ATOM   4564  C   GLN A 621     156.432 135.423 107.107  1.00  0.80           C  
ATOM   4565  O   GLN A 621     156.737 134.352 106.575  1.00  0.80           O  
ATOM   4566  CB  GLN A 621     154.801 136.192 105.346  1.00  0.80           C  
ATOM   4567  CG  GLN A 621     153.488 135.901 106.100  1.00  0.80           C  
ATOM   4568  CD  GLN A 621     152.358 135.700 105.096  1.00  0.80           C  
ATOM   4569  OE1 GLN A 621     152.298 134.666 104.446  1.00  0.80           O  
ATOM   4570  NE2 GLN A 621     151.429 136.676 104.976  1.00  0.80           N  
ATOM   4571  N   PHE A 622     156.551 135.618 108.430  1.00  0.85           N  
ATOM   4572  CA  PHE A 622     157.202 134.682 109.315  1.00  0.85           C  
ATOM   4573  C   PHE A 622     156.325 134.406 110.510  1.00  0.85           C  
ATOM   4574  O   PHE A 622     155.595 135.267 111.002  1.00  0.85           O  
ATOM   4575  CB  PHE A 622     158.626 135.152 109.766  1.00  0.85           C  
ATOM   4576  CG  PHE A 622     158.608 136.448 110.550  1.00  0.85           C  
ATOM   4577  CD1 PHE A 622     158.510 137.681 109.885  1.00  0.85           C  
ATOM   4578  CD2 PHE A 622     158.615 136.441 111.957  1.00  0.85           C  
ATOM   4579  CE1 PHE A 622     158.415 138.877 110.604  1.00  0.85           C  
ATOM   4580  CE2 PHE A 622     158.539 137.641 112.682  1.00  0.85           C  
ATOM   4581  CZ  PHE A 622     158.445 138.861 112.002  1.00  0.85           C  
ATOM   4582  N   THR A 623     156.363 133.172 111.015  1.00  0.85           N  
ATOM   4583  CA  THR A 623     155.615 132.798 112.197  1.00  0.85           C  
ATOM   4584  C   THR A 623     156.590 132.077 113.130  1.00  0.85           C  
ATOM   4585  O   THR A 623     157.538 131.417 112.698  1.00  0.85           O  
ATOM   4586  CB  THR A 623     154.361 131.979 111.874  1.00  0.85           C  
ATOM   4587  OG1 THR A 623     154.711 130.808 111.187  1.00  0.85           O  
ATOM   4588  CG2 THR A 623     153.420 132.704 110.888  1.00  0.85           C  
ATOM   4589  N   LYS A 624     156.456 132.255 114.462  1.00  0.77           N  
ATOM   4590  CA  LYS A 624     157.256 131.565 115.472  1.00  0.77           C  
ATOM   4591  C   LYS A 624     156.969 130.076 115.612  1.00  0.77           C  
ATOM   4592  O   LYS A 624     155.814 129.647 115.617  1.00  0.77           O  
ATOM   4593  CB  LYS A 624     157.030 132.178 116.878  1.00  0.77           C  
ATOM   4594  CG  LYS A 624     157.340 133.676 117.025  1.00  0.77           C  
ATOM   4595  CD  LYS A 624     158.843 133.996 116.987  1.00  0.77           C  
ATOM   4596  CE  LYS A 624     159.347 134.452 115.618  1.00  0.77           C  
ATOM   4597  NZ  LYS A 624     160.761 134.846 115.752  1.00  0.77           N  
ATOM   4598  N   GLY A 625     158.012 129.234 115.759  1.00  0.77           N  
ATOM   4599  CA  GLY A 625     157.801 127.805 115.847  1.00  0.77           C  
ATOM   4600  C   GLY A 625     159.096 127.055 115.937  1.00  0.77           C  
ATOM   4601  O   GLY A 625     160.097 127.598 116.392  1.00  0.77           O  
ATOM   4602  N   GLU A 626     159.085 125.781 115.495  1.00  0.69           N  
ATOM   4603  CA  GLU A 626     160.229 124.891 115.581  1.00  0.69           C  
ATOM   4604  C   GLU A 626     160.588 124.153 114.278  1.00  0.69           C  
ATOM   4605  O   GLU A 626     161.625 123.513 114.109  1.00  0.69           O  
ATOM   4606  CB  GLU A 626     159.904 123.838 116.645  1.00  0.69           C  
ATOM   4607  CG  GLU A 626     161.190 123.164 117.153  1.00  0.69           C  
ATOM   4608  CD  GLU A 626     160.932 122.091 118.183  1.00  0.69           C  
ATOM   4609  OE1 GLU A 626     159.762 121.701 118.408  1.00  0.69           O  
ATOM   4610  OE2 GLU A 626     161.967 121.634 118.728  1.00  0.69           O  
ATOM   4611  N   LEU A 627     159.706 124.207 113.262  1.00  0.74           N  
ATOM   4612  CA  LEU A 627     159.880 123.415 112.059  1.00  0.74           C  
ATOM   4613  C   LEU A 627     160.921 123.960 111.097  1.00  0.74           C  
ATOM   4614  O   LEU A 627     161.400 123.232 110.249  1.00  0.74           O  
ATOM   4615  CB  LEU A 627     158.548 123.132 111.315  1.00  0.74           C  
ATOM   4616  CG  LEU A 627     157.734 121.939 111.900  1.00  0.74           C  
ATOM   4617  CD1 LEU A 627     158.475 120.586 111.786  1.00  0.74           C  
ATOM   4618  CD2 LEU A 627     157.238 122.147 113.346  1.00  0.74           C  
ATOM   4619  N   ILE A 628     161.337 125.224 111.234  1.00  0.82           N  
ATOM   4620  CA  ILE A 628     162.297 125.828 110.340  1.00  0.82           C  
ATOM   4621  C   ILE A 628     163.443 126.312 111.181  1.00  0.82           C  
ATOM   4622  O   ILE A 628     163.229 126.979 112.196  1.00  0.82           O  
ATOM   4623  CB  ILE A 628     161.663 126.988 109.594  1.00  0.82           C  
ATOM   4624  CG1 ILE A 628     160.505 126.468 108.708  1.00  0.82           C  
ATOM   4625  CG2 ILE A 628     162.728 127.749 108.766  1.00  0.82           C  
ATOM   4626  CD1 ILE A 628     159.656 127.602 108.136  1.00  0.82           C  
ATOM   4627  N   THR A 629     164.675 125.974 110.783  1.00  0.82           N  
ATOM   4628  CA  THR A 629     165.902 126.261 111.497  1.00  0.82           C  
ATOM   4629  C   THR A 629     166.904 126.899 110.558  1.00  0.82           C  
ATOM   4630  O   THR A 629     167.219 126.349 109.501  1.00  0.82           O  
ATOM   4631  CB  THR A 629     166.567 125.007 112.036  1.00  0.82           C  
ATOM   4632  OG1 THR A 629     165.687 124.289 112.886  1.00  0.82           O  
ATOM   4633  CG2 THR A 629     167.761 125.370 112.920  1.00  0.82           C  
ATOM   4634  N   GLY A 630     167.462 128.073 110.911  1.00  0.84           N  
ATOM   4635  CA  GLY A 630     168.457 128.778 110.101  1.00  0.84           C  
ATOM   4636  C   GLY A 630     169.852 128.521 110.596  1.00  0.84           C  
ATOM   4637  O   GLY A 630     170.185 128.876 111.727  1.00  0.84           O  
ATOM   4638  N   THR A 631     170.718 127.895 109.777  1.00  0.78           N  
ATOM   4639  CA  THR A 631     172.071 127.505 110.161  1.00  0.78           C  
ATOM   4640  C   THR A 631     173.071 128.286 109.312  1.00  0.78           C  
ATOM   4641  O   THR A 631     172.749 128.633 108.178  1.00  0.78           O  
ATOM   4642  CB  THR A 631     172.354 125.995 110.042  1.00  0.78           C  
ATOM   4643  OG1 THR A 631     172.131 125.477 108.742  1.00  0.78           O  
ATOM   4644  CG2 THR A 631     171.391 125.221 110.953  1.00  0.78           C  
ATOM   4645  N   PRO A 632     174.286 128.626 109.764  1.00  0.83           N  
ATOM   4646  CA  PRO A 632     175.245 129.373 108.951  1.00  0.83           C  
ATOM   4647  C   PRO A 632     175.825 128.513 107.851  1.00  0.83           C  
ATOM   4648  O   PRO A 632     176.214 129.026 106.810  1.00  0.83           O  
ATOM   4649  CB  PRO A 632     176.346 129.803 109.944  1.00  0.83           C  
ATOM   4650  CG  PRO A 632     176.219 128.820 111.119  1.00  0.83           C  
ATOM   4651  CD  PRO A 632     174.722 128.511 111.154  1.00  0.83           C  
ATOM   4652  N   LYS A 633     175.928 127.193 108.077  1.00  0.79           N  
ATOM   4653  CA  LYS A 633     176.481 126.298 107.098  1.00  0.79           C  
ATOM   4654  C   LYS A 633     175.719 124.984 107.160  1.00  0.79           C  
ATOM   4655  O   LYS A 633     175.164 124.666 108.217  1.00  0.79           O  
ATOM   4656  CB  LYS A 633     178.003 126.055 107.329  1.00  0.79           C  
ATOM   4657  CG  LYS A 633     178.367 125.394 108.675  1.00  0.79           C  
ATOM   4658  CD  LYS A 633     179.715 124.658 108.618  1.00  0.79           C  
ATOM   4659  CE  LYS A 633     179.869 123.649 109.761  1.00  0.79           C  
ATOM   4660  NZ  LYS A 633     181.116 122.876 109.586  1.00  0.79           N  
ATOM   4661  N   PRO A 634     175.637 124.192 106.090  1.00  0.80           N  
ATOM   4662  CA  PRO A 634     175.142 122.824 106.154  1.00  0.80           C  
ATOM   4663  C   PRO A 634     175.973 121.913 107.040  1.00  0.80           C  
ATOM   4664  O   PRO A 634     177.163 122.160 107.261  1.00  0.80           O  
ATOM   4665  CB  PRO A 634     175.140 122.321 104.694  1.00  0.80           C  
ATOM   4666  CG  PRO A 634     175.347 123.579 103.844  1.00  0.80           C  
ATOM   4667  CD  PRO A 634     176.119 124.527 104.755  1.00  0.80           C  
ATOM   4668  N   LEU A 635     175.361 120.839 107.557  1.00  0.63           N  
ATOM   4669  CA  LEU A 635     176.036 119.842 108.351  1.00  0.63           C  
ATOM   4670  C   LEU A 635     176.247 118.613 107.489  1.00  0.63           C  
ATOM   4671  O   LEU A 635     175.315 118.085 106.896  1.00  0.63           O  
ATOM   4672  CB  LEU A 635     175.200 119.479 109.600  1.00  0.63           C  
ATOM   4673  CG  LEU A 635     175.396 120.455 110.782  1.00  0.63           C  
ATOM   4674  CD1 LEU A 635     174.623 121.780 110.617  1.00  0.63           C  
ATOM   4675  CD2 LEU A 635     175.003 119.749 112.088  1.00  0.63           C  
ATOM   4676  N   GLU A 636     177.490 118.117 107.377  1.00  0.46           N  
ATOM   4677  CA  GLU A 636     177.813 117.043 106.465  1.00  0.46           C  
ATOM   4678  C   GLU A 636     178.049 115.773 107.248  1.00  0.46           C  
ATOM   4679  O   GLU A 636     178.774 115.765 108.237  1.00  0.46           O  
ATOM   4680  CB  GLU A 636     179.105 117.382 105.704  1.00  0.46           C  
ATOM   4681  CG  GLU A 636     178.982 118.664 104.845  1.00  0.46           C  
ATOM   4682  CD  GLU A 636     180.332 119.152 104.331  1.00  0.46           C  
ATOM   4683  OE1 GLU A 636     181.371 118.539 104.683  1.00  0.46           O  
ATOM   4684  OE2 GLU A 636     180.320 120.186 103.617  1.00  0.46           O  
ATOM   4685  N   GLY A 637     177.412 114.651 106.837  1.00  0.43           N  
ATOM   4686  CA  GLY A 637     177.545 113.376 107.540  1.00  0.43           C  
ATOM   4687  C   GLY A 637     176.920 113.333 108.914  1.00  0.43           C  
ATOM   4688  O   GLY A 637     177.385 112.640 109.802  1.00  0.43           O  
ATOM   4689  N   VAL A 638     175.822 114.089 109.105  1.00  0.55           N  
ATOM   4690  CA  VAL A 638     175.188 114.266 110.396  1.00  0.55           C  
ATOM   4691  C   VAL A 638     173.800 113.672 110.326  1.00  0.55           C  
ATOM   4692  O   VAL A 638     172.996 114.009 109.456  1.00  0.55           O  
ATOM   4693  CB  VAL A 638     175.122 115.742 110.782  1.00  0.55           C  
ATOM   4694  CG1 VAL A 638     174.345 115.939 112.092  1.00  0.55           C  
ATOM   4695  CG2 VAL A 638     176.569 116.249 110.962  1.00  0.55           C  
ATOM   4696  N   THR A 639     173.505 112.720 111.234  1.00  0.52           N  
ATOM   4697  CA  THR A 639     172.211 112.071 111.371  1.00  0.52           C  
ATOM   4698  C   THR A 639     171.247 112.807 112.266  1.00  0.52           C  
ATOM   4699  O   THR A 639     170.068 112.826 111.963  1.00  0.52           O  
ATOM   4700  CB  THR A 639     172.314 110.662 111.922  1.00  0.52           C  
ATOM   4701  OG1 THR A 639     173.196 110.610 113.034  1.00  0.52           O  
ATOM   4702  CG2 THR A 639     172.929 109.775 110.837  1.00  0.52           C  
ATOM   4703  N   ASP A 640     171.727 113.401 113.381  1.00  0.59           N  
ATOM   4704  CA  ASP A 640     170.940 114.255 114.235  1.00  0.59           C  
ATOM   4705  C   ASP A 640     171.714 115.557 114.317  1.00  0.59           C  
ATOM   4706  O   ASP A 640     172.917 115.551 114.584  1.00  0.59           O  
ATOM   4707  CB  ASP A 640     170.728 113.610 115.640  1.00  0.59           C  
ATOM   4708  CG  ASP A 640     169.681 114.360 116.450  1.00  0.59           C  
ATOM   4709  OD1 ASP A 640     169.148 115.379 115.937  1.00  0.59           O  
ATOM   4710  OD2 ASP A 640     169.400 113.921 117.594  1.00  0.59           O  
ATOM   4711  N   VAL A 641     171.049 116.699 114.045  1.00  0.76           N  
ATOM   4712  CA  VAL A 641     171.626 118.037 114.063  1.00  0.76           C  
ATOM   4713  C   VAL A 641     172.017 118.481 115.467  1.00  0.76           C  
ATOM   4714  O   VAL A 641     172.870 119.335 115.637  1.00  0.76           O  
ATOM   4715  CB  VAL A 641     170.687 119.086 113.435  1.00  0.76           C  
ATOM   4716  CG1 VAL A 641     169.429 119.316 114.313  1.00  0.76           C  
ATOM   4717  CG2 VAL A 641     171.423 120.424 113.156  1.00  0.76           C  
ATOM   4718  N   SER A 642     171.384 117.909 116.518  1.00  0.75           N  
ATOM   4719  CA  SER A 642     171.697 118.231 117.904  1.00  0.75           C  
ATOM   4720  C   SER A 642     173.089 117.833 118.368  1.00  0.75           C  
ATOM   4721  O   SER A 642     173.494 116.671 118.308  1.00  0.75           O  
ATOM   4722  CB  SER A 642     170.672 117.620 118.893  1.00  0.75           C  
ATOM   4723  OG  SER A 642     169.446 118.340 118.801  1.00  0.75           O  
ATOM   4724  N   PHE A 643     173.861 118.791 118.913  1.00  0.71           N  
ATOM   4725  CA  PHE A 643     175.190 118.525 119.421  1.00  0.71           C  
ATOM   4726  C   PHE A 643     175.453 119.404 120.627  1.00  0.71           C  
ATOM   4727  O   PHE A 643     175.007 120.552 120.719  1.00  0.71           O  
ATOM   4728  CB  PHE A 643     176.320 118.645 118.337  1.00  0.71           C  
ATOM   4729  CG  PHE A 643     176.542 120.064 117.844  1.00  0.71           C  
ATOM   4730  CD1 PHE A 643     175.697 120.601 116.865  1.00  0.71           C  
ATOM   4731  CD2 PHE A 643     177.552 120.887 118.375  1.00  0.71           C  
ATOM   4732  CE1 PHE A 643     175.832 121.923 116.429  1.00  0.71           C  
ATOM   4733  CE2 PHE A 643     177.696 122.216 117.947  1.00  0.71           C  
ATOM   4734  CZ  PHE A 643     176.833 122.735 116.973  1.00  0.71           C  
ATOM   4735  N   MET A 644     176.166 118.885 121.633  1.00  0.74           N  
ATOM   4736  CA  MET A 644     176.363 119.632 122.841  1.00  0.74           C  
ATOM   4737  C   MET A 644     177.537 119.069 123.579  1.00  0.74           C  
ATOM   4738  O   MET A 644     178.009 117.971 123.275  1.00  0.74           O  
ATOM   4739  CB  MET A 644     175.090 119.612 123.747  1.00  0.74           C  
ATOM   4740  CG  MET A 644     174.584 118.211 124.193  1.00  0.74           C  
ATOM   4741  SD  MET A 644     175.446 117.427 125.600  1.00  0.74           S  
ATOM   4742  CE  MET A 644     174.904 118.600 126.874  1.00  0.74           C  
ATOM   4743  N   THR A 645     178.027 119.821 124.572  1.00  0.77           N  
ATOM   4744  CA  THR A 645     179.104 119.401 125.452  1.00  0.77           C  
ATOM   4745  C   THR A 645     178.594 119.548 126.865  1.00  0.77           C  
ATOM   4746  O   THR A 645     177.921 120.535 127.175  1.00  0.77           O  
ATOM   4747  CB  THR A 645     180.379 120.212 125.275  1.00  0.77           C  
ATOM   4748  OG1 THR A 645     180.756 120.212 123.908  1.00  0.77           O  
ATOM   4749  CG2 THR A 645     181.552 119.557 126.014  1.00  0.77           C  
ATOM   4750  N   LEU A 646     178.853 118.558 127.745  1.00  0.79           N  
ATOM   4751  CA  LEU A 646     178.322 118.474 129.093  1.00  0.79           C  
ATOM   4752  C   LEU A 646     179.388 118.870 130.111  1.00  0.79           C  
ATOM   4753  O   LEU A 646     180.580 118.812 129.804  1.00  0.79           O  
ATOM   4754  CB  LEU A 646     177.837 117.020 129.357  1.00  0.79           C  
ATOM   4755  CG  LEU A 646     176.900 116.824 130.574  1.00  0.79           C  
ATOM   4756  CD1 LEU A 646     175.523 117.484 130.399  1.00  0.79           C  
ATOM   4757  CD2 LEU A 646     176.717 115.332 130.888  1.00  0.79           C  
ATOM   4758  N   ASP A 647     178.972 119.334 131.315  1.00  0.77           N  
ATOM   4759  CA  ASP A 647     179.799 119.545 132.496  1.00  0.77           C  
ATOM   4760  C   ASP A 647     180.804 120.695 132.388  1.00  0.77           C  
ATOM   4761  O   ASP A 647     181.729 120.842 133.181  1.00  0.77           O  
ATOM   4762  CB  ASP A 647     180.467 118.241 133.014  1.00  0.77           C  
ATOM   4763  CG  ASP A 647     179.441 117.133 133.158  1.00  0.77           C  
ATOM   4764  OD1 ASP A 647     178.443 117.345 133.894  1.00  0.77           O  
ATOM   4765  OD2 ASP A 647     179.632 116.065 132.522  1.00  0.77           O  
ATOM   4766  N   VAL A 648     180.596 121.596 131.412  1.00  0.79           N  
ATOM   4767  CA  VAL A 648     181.465 122.720 131.153  1.00  0.79           C  
ATOM   4768  C   VAL A 648     180.573 123.905 130.926  1.00  0.79           C  
ATOM   4769  O   VAL A 648     179.415 123.762 130.526  1.00  0.79           O  
ATOM   4770  CB  VAL A 648     182.395 122.526 129.937  1.00  0.79           C  
ATOM   4771  CG1 VAL A 648     183.463 121.466 130.293  1.00  0.79           C  
ATOM   4772  CG2 VAL A 648     181.624 122.121 128.652  1.00  0.79           C  
ATOM   4773  N   CYS A 649     181.095 125.123 131.196  1.00  0.84           N  
ATOM   4774  CA  CYS A 649     180.480 126.379 130.804  1.00  0.84           C  
ATOM   4775  C   CYS A 649     180.394 126.425 129.285  1.00  0.84           C  
ATOM   4776  O   CYS A 649     181.321 125.973 128.602  1.00  0.84           O  
ATOM   4777  CB  CYS A 649     181.256 127.590 131.413  1.00  0.84           C  
ATOM   4778  SG  CYS A 649     180.370 129.170 131.266  1.00  0.84           S  
ATOM   4779  N   THR A 650     179.253 126.858 128.731  1.00  0.86           N  
ATOM   4780  CA  THR A 650     179.039 126.846 127.299  1.00  0.86           C  
ATOM   4781  C   THR A 650     177.906 127.752 126.926  1.00  0.86           C  
ATOM   4782  O   THR A 650     176.927 127.930 127.673  1.00  0.86           O  
ATOM   4783  CB  THR A 650     178.738 125.437 126.751  1.00  0.86           C  
ATOM   4784  OG1 THR A 650     178.643 125.370 125.336  1.00  0.86           O  
ATOM   4785  CG2 THR A 650     177.418 124.855 127.293  1.00  0.86           C  
ATOM   4786  N   LYS A 651     177.969 128.293 125.703  1.00  0.83           N  
ATOM   4787  CA  LYS A 651     176.941 129.131 125.166  1.00  0.83           C  
ATOM   4788  C   LYS A 651     175.947 128.241 124.455  1.00  0.83           C  
ATOM   4789  O   LYS A 651     176.207 127.671 123.391  1.00  0.83           O  
ATOM   4790  CB  LYS A 651     177.518 130.193 124.198  1.00  0.83           C  
ATOM   4791  CG  LYS A 651     176.487 131.220 123.696  1.00  0.83           C  
ATOM   4792  CD  LYS A 651     176.005 132.147 124.830  1.00  0.83           C  
ATOM   4793  CE  LYS A 651     174.903 133.114 124.412  1.00  0.83           C  
ATOM   4794  NZ  LYS A 651     173.619 132.457 124.694  1.00  0.83           N  
ATOM   4795  N   TYR A 652     174.755 128.073 125.039  1.00  0.83           N  
ATOM   4796  CA  TYR A 652     173.792 127.119 124.546  1.00  0.83           C  
ATOM   4797  C   TYR A 652     172.648 127.816 123.857  1.00  0.83           C  
ATOM   4798  O   TYR A 652     172.287 128.960 124.173  1.00  0.83           O  
ATOM   4799  CB  TYR A 652     173.316 126.124 125.645  1.00  0.83           C  
ATOM   4800  CG  TYR A 652     172.730 126.829 126.838  1.00  0.83           C  
ATOM   4801  CD1 TYR A 652     171.379 127.210 126.858  1.00  0.83           C  
ATOM   4802  CD2 TYR A 652     173.531 127.108 127.953  1.00  0.83           C  
ATOM   4803  CE1 TYR A 652     170.836 127.870 127.971  1.00  0.83           C  
ATOM   4804  CE2 TYR A 652     172.980 127.735 129.075  1.00  0.83           C  
ATOM   4805  CZ  TYR A 652     171.648 128.147 129.074  1.00  0.83           C  
ATOM   4806  OH  TYR A 652     171.153 128.889 130.164  1.00  0.83           O  
ATOM   4807  N   THR A 653     172.078 127.141 122.857  1.00  0.81           N  
ATOM   4808  CA  THR A 653     170.885 127.542 122.151  1.00  0.81           C  
ATOM   4809  C   THR A 653     169.970 126.332 122.110  1.00  0.81           C  
ATOM   4810  O   THR A 653     170.124 125.413 121.304  1.00  0.81           O  
ATOM   4811  CB  THR A 653     171.209 128.057 120.745  1.00  0.81           C  
ATOM   4812  OG1 THR A 653     172.072 127.190 120.043  1.00  0.81           O  
ATOM   4813  CG2 THR A 653     172.050 129.333 120.826  1.00  0.81           C  
ATOM   4814  N   ILE A 654     168.973 126.281 123.013  1.00  0.80           N  
ATOM   4815  CA  ILE A 654     168.092 125.138 123.172  1.00  0.80           C  
ATOM   4816  C   ILE A 654     166.677 125.617 122.922  1.00  0.80           C  
ATOM   4817  O   ILE A 654     166.189 126.551 123.553  1.00  0.80           O
[truncated: 1,033,568 more chars]
