# Supplementary material for: Spike 1 trimer, a nanoparticle vaccine against porcine epidemic diarrhea virus induces protective immunity challenge in piglets
Source: Front Microbiol. 2024 Apr 8;15:1386136. doi: 10.3389/fmicb.2024.1386136 (PMC11033347; doi:10.3389/fmicb.2024.1386136)
Supplement: Supplementary file 8 [file Data_Sheet_6.ZIP › structure/production of S1_by sifold-recycle_3.pdb]

MODEL     1
ATOM      1  N   MET A   1     -21.574 -16.915   1.465  1.00  0.00           N  
ATOM      2  CA  MET A   1     -21.503 -18.241   2.072  1.00  0.00           C  
ATOM      3  C   MET A   1     -21.914 -19.319   1.074  1.00  0.00           C  
ATOM      4  CB  MET A   1     -22.393 -18.313   3.315  1.00  0.00           C  
ATOM      5  O   MET A   1     -23.037 -19.306   0.568  1.00  0.00           O  
ATOM      6  CG  MET A   1     -21.618 -18.419   4.618  1.00  0.00           C  
ATOM      7  SD  MET A   1     -22.718 -18.508   6.085  1.00  0.00           S  
ATOM      8  CE  MET A   1     -21.482 -18.490   7.413  1.00  0.00           C  
ATOM      9  N   SER A   2     -21.250 -19.663   0.234  1.00  0.00           N  
ATOM     10  CA  SER A   2     -21.116 -20.796  -0.678  1.00  0.00           C  
ATOM     11  C   SER A   2     -20.261 -21.900  -0.064  1.00  0.00           C  
ATOM     12  CB  SER A   2     -20.505 -20.345  -2.006  1.00  0.00           C  
ATOM     13  O   SER A   2     -19.245 -21.623   0.575  1.00  0.00           O  
ATOM     14  OG  SER A   2     -21.089 -19.130  -2.441  1.00  0.00           O  
ATOM     15  N   PHE A   3     -20.865 -22.930   0.339  1.00  0.00           N  
ATOM     16  CA  PHE A   3     -20.330 -24.259   0.610  1.00  0.00           C  
ATOM     17  C   PHE A   3     -19.806 -24.903  -0.669  1.00  0.00           C  
ATOM     18  CB  PHE A   3     -21.399 -25.152   1.246  1.00  0.00           C  
ATOM     19  O   PHE A   3     -20.507 -24.944  -1.681  1.00  0.00           O  
ATOM     20  CG  PHE A   3     -22.076 -24.532   2.439  1.00  0.00           C  
ATOM     21  CD1 PHE A   3     -21.531 -24.662   3.711  1.00  0.00           C  
ATOM     22  CD2 PHE A   3     -23.258 -23.818   2.288  1.00  0.00           C  
ATOM     23  CE1 PHE A   3     -22.155 -24.089   4.816  1.00  0.00           C  
ATOM     24  CE2 PHE A   3     -23.887 -23.243   3.388  1.00  0.00           C  
ATOM     25  CZ  PHE A   3     -23.336 -23.379   4.652  1.00  0.00           C  
ATOM     26  N   VAL A   4     -18.512 -24.784  -0.908  1.00  0.00           N  
ATOM     27  CA  VAL A   4     -17.826 -25.644  -1.867  1.00  0.00           C  
ATOM     28  C   VAL A   4     -17.028 -26.713  -1.123  1.00  0.00           C  
ATOM     29  CB  VAL A   4     -16.893 -24.831  -2.793  1.00  0.00           C  
ATOM     30  O   VAL A   4     -16.297 -26.407  -0.179  1.00  0.00           O  
ATOM     31  CG1 VAL A   4     -16.182 -25.751  -3.783  1.00  0.00           C  
ATOM     32  CG2 VAL A   4     -17.684 -23.753  -3.532  1.00  0.00           C  
ATOM     33  N   THR A   5     -17.551 -27.890  -1.018  1.00  0.00           N  
ATOM     34  CA  THR A   5     -16.883 -29.149  -0.704  1.00  0.00           C  
ATOM     35  C   THR A   5     -15.836 -29.486  -1.762  1.00  0.00           C  
ATOM     36  CB  THR A   5     -17.894 -30.304  -0.592  1.00  0.00           C  
ATOM     37  O   THR A   5     -16.098 -29.367  -2.961  1.00  0.00           O  
ATOM     38  CG2 THR A   5     -18.494 -30.377   0.808  1.00  0.00           C  
ATOM     39  OG1 THR A   5     -18.948 -30.103  -1.541  1.00  0.00           O  
ATOM     40  N   LEU A   6     -14.543 -29.161  -1.519  1.00  0.00           N  
ATOM     41  CA  LEU A   6     -13.395 -29.665  -2.265  1.00  0.00           C  
ATOM     42  C   LEU A   6     -13.354 -31.190  -2.234  1.00  0.00           C  
ATOM     43  CB  LEU A   6     -12.093 -29.096  -1.695  1.00  0.00           C  
ATOM     44  O   LEU A   6     -13.597 -31.800  -1.190  1.00  0.00           O  
ATOM     45  CG  LEU A   6     -11.869 -27.595  -1.884  1.00  0.00           C  
ATOM     46  CD1 LEU A   6     -10.745 -27.109  -0.976  1.00  0.00           C  
ATOM     47  CD2 LEU A   6     -11.560 -27.279  -3.343  1.00  0.00           C  
ATOM     48  N   PRO A   7     -13.485 -31.910  -3.542  1.00  0.00           N  
ATOM     49  CA  PRO A   7     -13.240 -33.351  -3.641  1.00  0.00           C  
ATOM     50  C   PRO A   7     -11.945 -33.778  -2.953  1.00  0.00           C  
ATOM     51  CB  PRO A   7     -13.161 -33.592  -5.150  1.00  0.00           C  
ATOM     52  O   PRO A   7     -10.957 -33.040  -2.978  1.00  0.00           O  
ATOM     53  CG  PRO A   7     -13.151 -32.225  -5.756  1.00  0.00           C  
ATOM     54  CD  PRO A   7     -13.152 -31.213  -4.647  1.00  0.00           C  
ATOM     55  N   SER A   8     -11.925 -34.338  -1.750  1.00  0.00           N  
ATOM     56  CA  SER A   8     -10.921 -35.203  -1.139  1.00  0.00           C  
ATOM     57  C   SER A   8     -10.378 -36.214  -2.143  1.00  0.00           C  
ATOM     58  CB  SER A   8     -11.508 -35.936   0.068  1.00  0.00           C  
ATOM     59  O   SER A   8     -11.144 -36.941  -2.777  1.00  0.00           O  
ATOM     60  OG  SER A   8     -12.164 -37.126  -0.337  1.00  0.00           O  
ATOM     61  N   PHE A   9      -9.533 -35.822  -3.198  1.00  0.00           N  
ATOM     62  CA  PHE A   9      -8.893 -36.761  -4.112  1.00  0.00           C  
ATOM     63  C   PHE A   9      -7.836 -37.587  -3.387  1.00  0.00           C  
ATOM     64  CB  PHE A   9      -8.260 -36.017  -5.292  1.00  0.00           C  
ATOM     65  O   PHE A   9      -6.849 -37.043  -2.890  1.00  0.00           O  
ATOM     66  CG  PHE A   9      -9.253 -35.281  -6.149  1.00  0.00           C  
ATOM     67  CD1 PHE A   9     -10.032 -35.963  -7.076  1.00  0.00           C  
ATOM     68  CD2 PHE A   9      -9.409 -33.906  -6.028  1.00  0.00           C  
ATOM     69  CE1 PHE A   9     -10.953 -35.284  -7.871  1.00  0.00           C  
ATOM     70  CE2 PHE A   9     -10.327 -33.221  -6.818  1.00  0.00           C  
ATOM     71  CZ  PHE A   9     -11.098 -33.911  -7.741  1.00  0.00           C  
ATOM     72  N   ASN A  10      -8.139 -38.539  -2.736  1.00  0.00           N  
ATOM     73  CA  ASN A  10      -7.221 -39.474  -2.093  1.00  0.00           C  
ATOM     74  C   ASN A  10      -6.510 -40.355  -3.117  1.00  0.00           C  
ATOM     75  CB  ASN A  10      -7.965 -40.340  -1.073  1.00  0.00           C  
ATOM     76  O   ASN A  10      -5.415 -40.854  -2.857  1.00  0.00           O  
ATOM     77  CG  ASN A  10      -8.134 -39.650   0.266  1.00  0.00           C  
ATOM     78  ND2 ASN A  10      -9.053 -40.155   1.081  1.00  0.00           N  
ATOM     79  OD1 ASN A  10      -7.446 -38.672   0.565  1.00  0.00           O  
ATOM     80  N   ASP A  11      -6.739 -40.320  -4.520  1.00  0.00           N  
ATOM     81  CA  ASP A  11      -5.942 -41.147  -5.421  1.00  0.00           C  
ATOM     82  C   ASP A  11      -5.509 -40.357  -6.654  1.00  0.00           C  
ATOM     83  CB  ASP A  11      -6.726 -42.392  -5.843  1.00  0.00           C  
ATOM     84  O   ASP A  11      -6.349 -39.861  -7.406  1.00  0.00           O  
ATOM     85  CG  ASP A  11      -7.986 -42.062  -6.624  1.00  0.00           C  
ATOM     86  OD1 ASP A  11      -8.286 -40.865  -6.821  1.00  0.00           O  
ATOM     87  OD2 ASP A  11      -8.686 -43.008  -7.044  1.00  0.00           O  
ATOM     88  N   HIS A  12      -4.432 -39.669  -6.667  1.00  0.00           N  
ATOM     89  CA  HIS A  12      -3.831 -38.819  -7.689  1.00  0.00           C  
ATOM     90  C   HIS A  12      -2.515 -39.406  -8.190  1.00  0.00           C  
ATOM     91  CB  HIS A  12      -3.603 -37.407  -7.146  1.00  0.00           C  
ATOM     92  O   HIS A  12      -1.679 -39.836  -7.392  1.00  0.00           O  
ATOM     93  CG  HIS A  12      -3.284 -36.401  -8.205  1.00  0.00           C  
ATOM     94  CD2 HIS A  12      -2.193 -36.255  -8.994  1.00  0.00           C  
ATOM     95  ND1 HIS A  12      -4.148 -35.383  -8.549  1.00  0.00           N  
ATOM     96  CE1 HIS A  12      -3.601 -34.655  -9.507  1.00  0.00           C  
ATOM     97  NE2 HIS A  12      -2.415 -35.162  -9.795  1.00  0.00           N  
ATOM     98  N   SER A  13      -2.438 -39.727  -9.501  1.00  0.00           N  
ATOM     99  CA  SER A  13      -1.174 -40.161 -10.088  1.00  0.00           C  
ATOM    100  C   SER A  13      -0.390 -38.979 -10.648  1.00  0.00           C  
ATOM    101  CB  SER A  13      -1.420 -41.190 -11.192  1.00  0.00           C  
ATOM    102  O   SER A  13      -0.974 -38.046 -11.201  1.00  0.00           O  
ATOM    103  OG  SER A  13      -2.035 -42.354 -10.667  1.00  0.00           O  
ATOM    104  N   PHE A  14       0.874 -38.803 -10.318  1.00  0.00           N  
ATOM    105  CA  PHE A  14       1.790 -37.816 -10.879  1.00  0.00           C  
ATOM    106  C   PHE A  14       2.642 -38.433 -11.982  1.00  0.00           C  
ATOM    107  CB  PHE A  14       2.690 -37.234  -9.784  1.00  0.00           C  
ATOM    108  O   PHE A  14       3.290 -39.459 -11.773  1.00  0.00           O  
ATOM    109  CG  PHE A  14       1.948 -36.428  -8.753  1.00  0.00           C  
ATOM    110  CD1 PHE A  14       1.715 -35.072  -8.945  1.00  0.00           C  
ATOM    111  CD2 PHE A  14       1.483 -37.028  -7.589  1.00  0.00           C  
ATOM    112  CE1 PHE A  14       1.029 -34.324  -7.992  1.00  0.00           C  
ATOM    113  CE2 PHE A  14       0.796 -36.287  -6.632  1.00  0.00           C  
ATOM    114  CZ  PHE A  14       0.570 -34.934  -6.834  1.00  0.00           C  
ATOM    115  N   VAL A  15       2.425 -38.003 -13.205  1.00  0.00           N  
ATOM    116  CA  VAL A  15       3.276 -38.390 -14.326  1.00  0.00           C  
ATOM    117  C   VAL A  15       4.413 -37.382 -14.483  1.00  0.00           C  
ATOM    118  CB  VAL A  15       2.472 -38.495 -15.640  1.00  0.00           C  
ATOM    119  O   VAL A  15       4.204 -36.274 -14.982  1.00  0.00           O  
ATOM    120  CG1 VAL A  15       3.360 -38.994 -16.779  1.00  0.00           C  
ATOM    121  CG2 VAL A  15       1.267 -39.416 -15.456  1.00  0.00           C  
ATOM    122  N   ASN A  16       5.600 -37.579 -13.899  1.00  0.00           N  
ATOM    123  CA  ASN A  16       6.778 -36.717 -13.917  1.00  0.00           C  
ATOM    124  C   ASN A  16       7.702 -37.055 -15.085  1.00  0.00           C  
ATOM    125  CB  ASN A  16       7.538 -36.818 -12.593  1.00  0.00           C  
ATOM    126  O   ASN A  16       8.262 -38.151 -15.141  1.00  0.00           O  
ATOM    127  CG  ASN A  16       6.718 -36.337 -11.411  1.00  0.00           C  
ATOM    128  ND2 ASN A  16       7.031 -36.848 -10.226  1.00  0.00           N  
ATOM    129  OD1 ASN A  16       5.812 -35.515 -11.563  1.00  0.00           O  
ATOM    130  N   ILE A  17       7.727 -36.200 -16.108  1.00  0.00           N  
ATOM    131  CA  ILE A  17       8.604 -36.354 -17.264  1.00  0.00           C  
ATOM    132  C   ILE A  17       9.910 -35.599 -17.025  1.00  0.00           C  
ATOM    133  CB  ILE A  17       7.925 -35.855 -18.558  1.00  0.00           C  
ATOM    134  O   ILE A  17       9.902 -34.386 -16.808  1.00  0.00           O  
ATOM    135  CG1 ILE A  17       6.598 -36.588 -18.783  1.00  0.00           C  
ATOM    136  CG2 ILE A  17       8.858 -36.030 -19.760  1.00  0.00           C  
ATOM    137  CD1 ILE A  17       5.728 -35.975 -19.871  1.00  0.00           C  
ATOM    138  N   THR A  18      11.015 -36.207 -16.891  1.00  0.00           N  
ATOM    139  CA  THR A  18      12.327 -35.614 -16.655  1.00  0.00           C  
ATOM    140  C   THR A  18      13.201 -35.722 -17.901  1.00  0.00           C  
ATOM    141  CB  THR A  18      13.038 -36.287 -15.466  1.00  0.00           C  
ATOM    142  O   THR A  18      13.445 -36.821 -18.401  1.00  0.00           O  
ATOM    143  CG2 THR A  18      14.337 -35.566 -15.123  1.00  0.00           C  
ATOM    144  OG1 THR A  18      12.175 -36.262 -14.324  1.00  0.00           O  
ATOM    145  N   VAL A  19      13.565 -34.550 -18.417  1.00  0.00           N  
ATOM    146  CA  VAL A  19      14.448 -34.495 -19.577  1.00  0.00           C  
ATOM    147  C   VAL A  19      15.846 -34.060 -19.143  1.00  0.00           C  
ATOM    148  CB  VAL A  19      13.903 -33.536 -20.660  1.00  0.00           C  
ATOM    149  O   VAL A  19      16.012 -32.999 -18.537  1.00  0.00           O  
ATOM    150  CG1 VAL A  19      14.837 -33.501 -21.869  1.00  0.00           C  
ATOM    151  CG2 VAL A  19      12.495 -33.952 -21.081  1.00  0.00           C  
ATOM    152  N   SER A  20      16.868 -34.883 -19.292  1.00  0.00           N  
ATOM    153  CA  SER A  20      18.270 -34.578 -19.024  1.00  0.00           C  
ATOM    154  C   SER A  20      19.063 -34.442 -20.320  1.00  0.00           C  
ATOM    155  CB  SER A  20      18.896 -35.660 -18.144  1.00  0.00           C  
ATOM    156  O   SER A  20      19.068 -35.354 -21.148  1.00  0.00           O  
ATOM    157  OG  SER A  20      18.136 -35.850 -16.962  1.00  0.00           O  
ATOM    158  N   ALA A  21      19.453 -33.220 -20.559  1.00  0.00           N  
ATOM    159  CA  ALA A  21      20.197 -32.979 -21.792  1.00  0.00           C  
ATOM    160  C   ALA A  21      21.527 -32.285 -21.504  1.00  0.00           C  
ATOM    161  CB  ALA A  21      19.365 -32.144 -22.762  1.00  0.00           C  
ATOM    162  O   ALA A  21      21.634 -31.507 -20.555  1.00  0.00           O  
ATOM    163  N   ALA A  22      22.722 -32.666 -22.184  1.00  0.00           N  
ATOM    164  CA  ALA A  22      24.049 -32.058 -22.119  1.00  0.00           C  
ATOM    165  C   ALA A  22      24.455 -31.482 -23.473  1.00  0.00           C  
ATOM    166  CB  ALA A  22      25.080 -33.080 -21.648  1.00  0.00           C  
ATOM    167  O   ALA A  22      24.338 -32.154 -24.500  1.00  0.00           O  
ATOM    168  N   PHE A  23      24.763 -30.096 -23.463  1.00  0.00           N  
ATOM    169  CA  PHE A  23      25.182 -29.422 -24.687  1.00  0.00           C  
ATOM    170  C   PHE A  23      26.687 -29.179 -24.683  1.00  0.00           C  
ATOM    171  CB  PHE A  23      24.437 -28.094 -24.852  1.00  0.00           C  
ATOM    172  O   PHE A  23      27.280 -28.941 -23.630  1.00  0.00           O  
ATOM    173  CG  PHE A  23      22.963 -28.253 -25.111  1.00  0.00           C  
ATOM    174  CD1 PHE A  23      22.480 -28.380 -26.408  1.00  0.00           C  
ATOM    175  CD2 PHE A  23      22.059 -28.276 -24.056  1.00  0.00           C  
ATOM    176  CE1 PHE A  23      21.117 -28.528 -26.650  1.00  0.00           C  
ATOM    177  CE2 PHE A  23      20.695 -28.423 -24.291  1.00  0.00           C  
ATOM    178  CZ  PHE A  23      20.225 -28.548 -25.589  1.00  0.00           C  
ATOM    179  N   GLY A  24      27.432 -29.531 -25.819  1.00  0.00           N  
ATOM    180  CA  GLY A  24      28.849 -29.274 -26.018  1.00  0.00           C  
ATOM    181  C   GLY A  24      29.126 -28.304 -27.151  1.00  0.00           C  
ATOM    182  O   GLY A  24      28.223 -27.962 -27.917  1.00  0.00           O  
ATOM    183  N   GLY A  25      30.174 -27.590 -27.212  1.00  0.00           N  
ATOM    184  CA  GLY A  25      30.695 -26.726 -28.260  1.00  0.00           C  
ATOM    185  C   GLY A  25      30.594 -25.251 -27.922  1.00  0.00           C  
ATOM    186  O   GLY A  25      29.953 -24.877 -26.938  1.00  0.00           O  
ATOM    187  N   HIS A  26      31.545 -24.400 -28.340  1.00  0.00           N  
ATOM    188  CA  HIS A  26      31.769 -22.976 -28.117  1.00  0.00           C  
ATOM    189  C   HIS A  26      30.502 -22.170 -28.385  1.00  0.00           C  
ATOM    190  CB  HIS A  26      32.910 -22.468 -29.000  1.00  0.00           C  
ATOM    191  O   HIS A  26      30.260 -21.151 -27.733  1.00  0.00           O  
ATOM    192  CG  HIS A  26      34.255 -22.551 -28.349  1.00  0.00           C  
ATOM    193  CD2 HIS A  26      35.472 -22.852 -28.860  1.00  0.00           C  
ATOM    194  ND1 HIS A  26      34.447 -22.311 -27.006  1.00  0.00           N  
ATOM    195  CE1 HIS A  26      35.729 -22.459 -26.718  1.00  0.00           C  
ATOM    196  NE2 HIS A  26      36.373 -22.788 -27.825  1.00  0.00           N  
ATOM    197  N   SER A  27      29.429 -22.832 -29.024  1.00  0.00           N  
ATOM    198  CA  SER A  27      28.196 -22.124 -29.355  1.00  0.00           C  
ATOM    199  C   SER A  27      27.012 -22.680 -28.570  1.00  0.00           C  
ATOM    200  CB  SER A  27      27.912 -22.215 -30.855  1.00  0.00           C  
ATOM    201  O   SER A  27      25.938 -22.078 -28.550  1.00  0.00           O  
ATOM    202  OG  SER A  27      27.805 -23.567 -31.266  1.00  0.00           O  
ATOM    203  N   GLY A  28      27.233 -23.708 -27.654  1.00  0.00           N  
ATOM    204  CA  GLY A  28      26.120 -24.311 -26.938  1.00  0.00           C  
ATOM    205  C   GLY A  28      25.091 -24.942 -27.857  1.00  0.00           C  
ATOM    206  O   GLY A  28      23.972 -25.237 -27.435  1.00  0.00           O  
ATOM    207  N   ALA A  29      25.505 -25.212 -29.095  1.00  0.00           N  
ATOM    208  CA  ALA A  29      24.517 -25.664 -30.071  1.00  0.00           C  
ATOM    209  C   ALA A  29      24.634 -27.166 -30.314  1.00  0.00           C  
ATOM    210  CB  ALA A  29      24.677 -24.902 -31.384  1.00  0.00           C  
ATOM    211  O   ALA A  29      23.786 -27.761 -30.983  1.00  0.00           O  
ATOM    212  N   ASN A  30      25.584 -27.917 -29.736  1.00  0.00           N  
ATOM    213  CA  ASN A  30      25.740 -29.336 -30.042  1.00  0.00           C  
ATOM    214  C   ASN A  30      25.248 -30.214 -28.894  1.00  0.00           C  
ATOM    215  CB  ASN A  30      27.200 -29.657 -30.367  1.00  0.00           C  
ATOM    216  O   ASN A  30      25.791 -30.161 -27.790  1.00  0.00           O  
ATOM    217  CG  ASN A  30      27.518 -29.499 -31.842  1.00  0.00           C  
ATOM    218  ND2 ASN A  30      28.788 -29.268 -32.152  1.00  0.00           N  
ATOM    219  OD1 ASN A  30      26.630 -29.584 -32.693  1.00  0.00           O  
ATOM    220  N   LEU A  31      24.037 -30.908 -29.025  1.00  0.00           N  
ATOM    221  CA  LEU A  31      23.513 -31.860 -28.051  1.00  0.00           C  
ATOM    222  C   LEU A  31      24.458 -33.045 -27.886  1.00  0.00           C  
ATOM    223  CB  LEU A  31      22.127 -32.353 -28.476  1.00  0.00           C  
ATOM    224  O   LEU A  31      24.753 -33.749 -28.855  1.00  0.00           O  
ATOM    225  CG  LEU A  31      21.399 -33.266 -27.488  1.00  0.00           C  
ATOM    226  CD1 LEU A  31      20.987 -32.482 -26.247  1.00  0.00           C  
ATOM    227  CD2 LEU A  31      20.185 -33.909 -28.149  1.00  0.00           C  
ATOM    228  N   ILE A  32      25.167 -33.222 -26.750  1.00  0.00           N  
ATOM    229  CA  ILE A  32      26.120 -34.277 -26.419  1.00  0.00           C  
ATOM    230  C   ILE A  32      25.367 -35.534 -25.988  1.00  0.00           C  
ATOM    231  CB  ILE A  32      27.096 -33.829 -25.308  1.00  0.00           C  
ATOM    232  O   ILE A  32      25.673 -36.636 -26.449  1.00  0.00           O  
ATOM    233  CG1 ILE A  32      27.836 -32.554 -25.729  1.00  0.00           C  
ATOM    234  CG2 ILE A  32      28.084 -34.951 -24.973  1.00  0.00           C  
ATOM    235  CD1 ILE A  32      28.661 -31.921 -24.618  1.00  0.00           C  
ATOM    236  N   ALA A  33      24.368 -35.354 -25.154  1.00  0.00           N  
ATOM    237  CA  ALA A  33      23.615 -36.477 -24.602  1.00  0.00           C  
ATOM    238  C   ALA A  33      22.237 -36.030 -24.120  1.00  0.00           C  
ATOM    239  CB  ALA A  33      24.390 -37.127 -23.459  1.00  0.00           C  
ATOM    240  O   ALA A  33      22.067 -34.892 -23.677  1.00  0.00           O  
ATOM    241  N   SER A  34      21.165 -36.785 -24.403  1.00  0.00           N  
ATOM    242  CA  SER A  34      19.828 -36.513 -23.885  1.00  0.00           C  
ATOM    243  C   SER A  34      19.160 -37.789 -23.382  1.00  0.00           C  
ATOM    244  CB  SER A  34      18.959 -35.862 -24.961  1.00  0.00           C  
ATOM    245  O   SER A  34      19.361 -38.865 -23.947  1.00  0.00           O  
ATOM    246  OG  SER A  34      18.601 -36.805 -25.957  1.00  0.00           O  
ATOM    247  N   ASP A  35      18.629 -37.770 -22.219  1.00  0.00           N  
ATOM    248  CA  ASP A  35      17.871 -38.874 -21.635  1.00  0.00           C  
ATOM    249  C   ASP A  35      16.527 -38.391 -21.095  1.00  0.00           C  
ATOM    250  CB  ASP A  35      18.675 -39.547 -20.521  1.00  0.00           C  
ATOM    251  O   ASP A  35      16.442 -37.315 -20.501  1.00  0.00           O  
ATOM    252  CG  ASP A  35      18.058 -40.852 -20.051  1.00  0.00           C  
ATOM    253  OD1 ASP A  35      17.266 -41.459 -20.803  1.00  0.00           O  
ATOM    254  OD2 ASP A  35      18.365 -41.276 -18.916  1.00  0.00           O  
ATOM    255  N   THR A  36      15.433 -39.076 -21.420  1.00  0.00           N  
ATOM    256  CA  THR A  36      14.097 -38.751 -20.932  1.00  0.00           C  
ATOM    257  C   THR A  36      13.498 -39.931 -20.170  1.00  0.00           C  
ATOM    258  CB  THR A  36      13.161 -38.354 -22.087  1.00  0.00           C  
ATOM    259  O   THR A  36      13.556 -41.070 -20.635  1.00  0.00           O  
ATOM    260  CG2 THR A  36      11.789 -37.939 -21.566  1.00  0.00           C  
ATOM    261  OG1 THR A  36      13.738 -37.259 -22.807  1.00  0.00           O  
ATOM    262  N   THR A  37      13.049 -39.699 -18.965  1.00  0.00           N  
ATOM    263  CA  THR A  37      12.393 -40.731 -18.169  1.00  0.00           C  
ATOM    264  C   THR A  37      11.006 -40.274 -17.727  1.00  0.00           C  
ATOM    265  CB  THR A  37      13.233 -41.101 -16.933  1.00  0.00           C  
ATOM    266  O   THR A  37      10.758 -39.076 -17.584  1.00  0.00           O  
ATOM    267  CG2 THR A  37      14.602 -41.636 -17.338  1.00  0.00           C  
ATOM    268  OG1 THR A  37      13.410 -39.936 -16.117  1.00  0.00           O  
ATOM    269  N   ILE A  38       9.981 -41.195 -17.670  1.00  0.00           N  
ATOM    270  CA  ILE A  38       8.634 -40.976 -17.155  1.00  0.00           C  
ATOM    271  C   ILE A  38       8.471 -41.692 -15.815  1.00  0.00           C  
ATOM    272  CB  ILE A  38       7.560 -41.460 -18.155  1.00  0.00           C  
ATOM    273  O   ILE A  38       8.441 -42.923 -15.762  1.00  0.00           O  
ATOM    274  CG1 ILE A  38       7.807 -40.852 -19.540  1.00  0.00           C  
ATOM    275  CG2 ILE A  38       6.156 -41.117 -17.649  1.00  0.00           C  
ATOM    276  CD1 ILE A  38       7.177 -41.635 -20.683  1.00  0.00           C  
ATOM    277  N   ASN A  39       8.522 -40.803 -14.653  1.00  0.00           N  
ATOM    278  CA  ASN A  39       8.527 -41.356 -13.302  1.00  0.00           C  
ATOM    279  C   ASN A  39       9.640 -42.384 -13.121  1.00  0.00           C  
ATOM    280  CB  ASN A  39       7.169 -41.980 -12.972  1.00  0.00           C  
ATOM    281  O   ASN A  39       9.461 -43.382 -12.422  1.00  0.00           O  
ATOM    282  CG  ASN A  39       6.111 -40.941 -12.654  1.00  0.00           C  
ATOM    283  ND2 ASN A  39       4.888 -41.397 -12.411  1.00  0.00           N  
ATOM    284  OD1 ASN A  39       6.391 -39.740 -12.628  1.00  0.00           O  
ATOM    285  N   GLY A  40      10.667 -42.270 -13.913  1.00  0.00           N  
ATOM    286  CA  GLY A  40      11.802 -43.175 -13.817  1.00  0.00           C  
ATOM    287  C   GLY A  40      11.701 -44.360 -14.759  1.00  0.00           C  
ATOM    288  O   GLY A  40      12.604 -45.197 -14.811  1.00  0.00           O  
ATOM    289  N   PHE A  41      10.629 -44.596 -15.487  1.00  0.00           N  
ATOM    290  CA  PHE A  41      10.428 -45.703 -16.415  1.00  0.00           C  
ATOM    291  C   PHE A  41      10.370 -45.201 -17.853  1.00  0.00           C  
ATOM    292  CB  PHE A  41       9.146 -46.468 -16.073  1.00  0.00           C  
ATOM    293  O   PHE A  41      10.361 -43.993 -18.094  1.00  0.00           O  
ATOM    294  CG  PHE A  41       9.107 -46.987 -14.661  1.00  0.00           C  
ATOM    295  CD1 PHE A  41       9.675 -48.214 -14.340  1.00  0.00           C  
ATOM    296  CD2 PHE A  41       8.501 -46.247 -13.653  1.00  0.00           C  
ATOM    297  CE1 PHE A  41       9.640 -48.696 -13.035  1.00  0.00           C  
ATOM    298  CE2 PHE A  41       8.463 -46.723 -12.346  1.00  0.00           C  
ATOM    299  CZ  PHE A  41       9.032 -47.948 -12.037  1.00  0.00           C  
ATOM    300  N   SER A  42      10.458 -46.040 -18.950  1.00  0.00           N  
ATOM    301  CA  SER A  42      10.336 -45.702 -20.364  1.00  0.00           C  
ATOM    302  C   SER A  42       8.875 -45.516 -20.763  1.00  0.00           C  
ATOM    303  CB  SER A  42      10.976 -46.785 -21.232  1.00  0.00           C  
ATOM    304  O   SER A  42       8.576 -44.813 -21.730  1.00  0.00           O  
ATOM    305  OG  SER A  42      10.389 -48.049 -20.974  1.00  0.00           O  
ATOM    306  N   SER A  43       7.937 -46.089 -19.920  1.00  0.00           N  
ATOM    307  CA  SER A  43       6.501 -46.002 -20.166  1.00  0.00           C  
ATOM    308  C   SER A  43       5.716 -46.007 -18.858  1.00  0.00           C  
ATOM    309  CB  SER A  43       6.038 -47.159 -21.052  1.00  0.00           C  
ATOM    310  O   SER A  43       6.151 -46.599 -17.869  1.00  0.00           O  
ATOM    311  OG  SER A  43       6.077 -48.385 -20.341  1.00  0.00           O  
ATOM    312  N   PHE A  44       4.643 -45.091 -18.729  1.00  0.00           N  
ATOM    313  CA  PHE A  44       3.853 -44.984 -17.508  1.00  0.00           C  
ATOM    314  C   PHE A  44       2.381 -44.760 -17.834  1.00  0.00           C  
ATOM    315  CB  PHE A  44       4.375 -43.846 -16.627  1.00  0.00           C  
ATOM    316  O   PHE A  44       2.043 -43.887 -18.635  1.00  0.00           O  
ATOM    317  CG  PHE A  44       3.660 -43.723 -15.308  1.00  0.00           C  
ATOM    318  CD1 PHE A  44       2.606 -42.830 -15.153  1.00  0.00           C  
ATOM    319  CD2 PHE A  44       4.043 -44.500 -14.222  1.00  0.00           C  
ATOM    320  CE1 PHE A  44       1.943 -42.714 -13.934  1.00  0.00           C  
ATOM    321  CE2 PHE A  44       3.385 -44.390 -13.001  1.00  0.00           C  
ATOM    322  CZ  PHE A  44       2.336 -43.496 -12.857  1.00  0.00           C  
ATOM    323  N   CYS A  45       1.555 -45.632 -17.361  1.00  0.00           N  
ATOM    324  CA  CYS A  45       0.115 -45.488 -17.546  1.00  0.00           C  
ATOM    325  C   CYS A  45      -0.563 -45.078 -16.244  1.00  0.00           C  
ATOM    326  CB  CYS A  45      -0.492 -46.793 -18.059  1.00  0.00           C  
ATOM    327  O   CYS A  45      -0.246 -45.611 -15.179  1.00  0.00           O  
ATOM    328  SG  CYS A  45       0.140 -47.306 -19.671  1.00  0.00           S  
ATOM    329  N   VAL A  46      -1.381 -44.020 -16.317  1.00  0.00           N  
ATOM    330  CA  VAL A  46      -2.091 -43.493 -15.157  1.00  0.00           C  
ATOM    331  C   VAL A  46      -3.106 -44.522 -14.661  1.00  0.00           C  
ATOM    332  CB  VAL A  46      -2.800 -42.160 -15.483  1.00  0.00           C  
ATOM    333  O   VAL A  46      -3.923 -45.021 -15.437  1.00  0.00           O  
ATOM    334  CG1 VAL A  46      -3.641 -41.691 -14.296  1.00  0.00           C  
ATOM    335  CG2 VAL A  46      -1.778 -41.093 -15.872  1.00  0.00           C  
ATOM    336  N   ASP A  47      -3.000 -44.953 -13.399  1.00  0.00           N  
ATOM    337  CA  ASP A  47      -3.874 -45.977 -12.836  1.00  0.00           C  
ATOM    338  C   ASP A  47      -4.803 -45.385 -11.778  1.00  0.00           C  
ATOM    339  CB  ASP A  47      -3.048 -47.115 -12.233  1.00  0.00           C  
ATOM    340  O   ASP A  47      -5.358 -46.114 -10.954  1.00  0.00           O  
ATOM    341  CG  ASP A  47      -2.077 -46.643 -11.165  1.00  0.00           C  
ATOM    342  OD1 ASP A  47      -1.962 -45.418 -10.945  1.00  0.00           O  
ATOM    343  OD2 ASP A  47      -1.420 -47.503 -10.541  1.00  0.00           O  
ATOM    344  N   THR A  48      -4.785 -43.975 -11.638  1.00  0.00           N  
ATOM    345  CA  THR A  48      -5.639 -43.288 -10.675  1.00  0.00           C  
ATOM    346  C   THR A  48      -6.723 -42.484 -11.389  1.00  0.00           C  
ATOM    347  CB  THR A  48      -4.818 -42.355  -9.766  1.00  0.00           C  
ATOM    348  O   THR A  48      -6.700 -42.355 -12.614  1.00  0.00           O  
ATOM    349  CG2 THR A  48      -3.792 -43.139  -8.957  1.00  0.00           C  
ATOM    350  OG1 THR A  48      -4.136 -41.389 -10.575  1.00  0.00           O  
ATOM    351  N   ARG A  49      -7.686 -42.123 -10.821  1.00  0.00           N  
ATOM    352  CA  ARG A  49      -8.824 -41.401 -11.381  1.00  0.00           C  
ATOM    353  C   ARG A  49      -8.427 -39.987 -11.794  1.00  0.00           C  
ATOM    354  CB  ARG A  49      -9.976 -41.349 -10.375  1.00  0.00           C  
ATOM    355  O   ARG A  49      -9.031 -39.406 -12.697  1.00  0.00           O  
ATOM    356  CG  ARG A  49     -10.699 -42.674 -10.197  1.00  0.00           C  
ATOM    357  CD  ARG A  49     -11.942 -42.527  -9.331  1.00  0.00           C  
ATOM    358  NE  ARG A  49     -12.334 -43.800  -8.730  1.00  0.00           N  
ATOM    359  NH1 ARG A  49     -13.985 -42.895  -7.392  1.00  0.00           N  
ATOM    360  NH2 ARG A  49     -13.570 -45.148  -7.342  1.00  0.00           N  
ATOM    361  CZ  ARG A  49     -13.295 -43.944  -7.823  1.00  0.00           C  
ATOM    362  N   GLN A  50      -7.491 -39.457 -11.113  1.00  0.00           N  
ATOM    363  CA  GLN A  50      -6.978 -38.130 -11.438  1.00  0.00           C  
ATOM    364  C   GLN A  50      -5.460 -38.153 -11.604  1.00  0.00           C  
ATOM    365  CB  GLN A  50      -7.372 -37.123 -10.357  1.00  0.00           C  
ATOM    366  O   GLN A  50      -4.779 -38.997 -11.020  1.00  0.00           O  
ATOM    367  CG  GLN A  50      -8.874 -36.896 -10.245  1.00  0.00           C  
ATOM    368  CD  GLN A  50      -9.222 -35.623  -9.498  1.00  0.00           C  
ATOM    369  NE2 GLN A  50     -10.464 -35.172  -9.641  1.00  0.00           N  
ATOM    370  OE1 GLN A  50      -8.383 -35.049  -8.798  1.00  0.00           O  
ATOM    371  N   PHE A  51      -4.922 -37.492 -12.544  1.00  0.00           N  
ATOM    372  CA  PHE A  51      -3.474 -37.447 -12.712  1.00  0.00           C  
ATOM    373  C   PHE A  51      -3.012 -36.035 -13.053  1.00  0.00           C  
ATOM    374  CB  PHE A  51      -3.027 -38.423 -13.805  1.00  0.00           C  
ATOM    375  O   PHE A  51      -3.818 -35.192 -13.451  1.00  0.00           O  
ATOM    376  CG  PHE A  51      -3.437 -38.010 -15.193  1.00  0.00           C  
ATOM    377  CD1 PHE A  51      -4.651 -38.426 -15.727  1.00  0.00           C  
ATOM    378  CD2 PHE A  51      -2.608 -37.205 -15.963  1.00  0.00           C  
ATOM    379  CE1 PHE A  51      -5.032 -38.044 -17.011  1.00  0.00           C  
ATOM    380  CE2 PHE A  51      -2.982 -36.820 -17.247  1.00  0.00           C  
ATOM    381  CZ  PHE A  51      -4.195 -37.241 -17.771  1.00  0.00           C  
ATOM    382  N   THR A  52      -1.782 -35.662 -12.699  1.00  0.00           N  
ATOM    383  CA  THR A  52      -1.066 -34.450 -13.085  1.00  0.00           C  
ATOM    384  C   THR A  52       0.244 -34.797 -13.786  1.00  0.00           C  
ATOM    385  CB  THR A  52      -0.777 -33.560 -11.862  1.00  0.00           C  
ATOM    386  O   THR A  52       0.987 -35.667 -13.329  1.00  0.00           O  
ATOM    387  CG2 THR A  52      -0.078 -32.269 -12.275  1.00  0.00           C  
ATOM    388  OG1 THR A  52      -2.011 -33.235 -11.212  1.00  0.00           O  
ATOM    389  N   ILE A  53       0.430 -34.290 -15.033  1.00  0.00           N  
ATOM    390  CA  ILE A  53       1.688 -34.467 -15.749  1.00  0.00           C  
ATOM    391  C   ILE A  53       2.602 -33.270 -15.493  1.00  0.00           C  
ATOM    392  CB  ILE A  53       1.454 -34.649 -17.266  1.00  0.00           C  
ATOM    393  O   ILE A  53       2.163 -32.121 -15.568  1.00  0.00           O  
ATOM    394  CG1 ILE A  53       0.813 -36.011 -17.548  1.00  0.00           C  
ATOM    395  CG2 ILE A  53       2.768 -34.491 -18.038  1.00  0.00           C  
ATOM    396  CD1 ILE A  53       0.518 -36.265 -19.020  1.00  0.00           C  
ATOM    397  N   SER A  54       3.771 -33.453 -14.962  1.00  0.00           N  
ATOM    398  CA  SER A  54       4.785 -32.431 -14.723  1.00  0.00           C  
ATOM    399  C   SER A  54       6.031 -32.682 -15.567  1.00  0.00           C  
ATOM    400  CB  SER A  54       5.163 -32.386 -13.242  1.00  0.00           C  
ATOM    401  O   SER A  54       6.444 -33.829 -15.748  1.00  0.00           O  
ATOM    402  OG  SER A  54       4.031 -32.090 -12.443  1.00  0.00           O  
ATOM    403  N   LEU A  55       6.568 -31.649 -16.234  1.00  0.00           N  
ATOM    404  CA  LEU A  55       7.759 -31.696 -17.076  1.00  0.00           C  
ATOM    405  C   LEU A  55       8.952 -31.067 -16.365  1.00  0.00           C  
ATOM    406  CB  LEU A  55       7.505 -30.978 -18.404  1.00  0.00           C  
ATOM    407  O   LEU A  55       8.875 -29.925 -15.905  1.00  0.00           O  
ATOM    408  CG  LEU A  55       8.658 -30.985 -19.410  1.00  0.00           C  
ATOM    409  CD1 LEU A  55       8.929 -32.405 -19.895  1.00  0.00           C  
ATOM    410  CD2 LEU A  55       8.349 -30.064 -20.585  1.00  0.00           C  
ATOM    411  N   PHE A  56       9.986 -31.794 -16.102  1.00  0.00           N  
ATOM    412  CA  PHE A  56      11.223 -31.343 -15.475  1.00  0.00           C  
ATOM    413  C   PHE A  56      12.382 -31.393 -16.464  1.00  0.00           C  
ATOM    414  CB  PHE A  56      11.546 -32.198 -14.245  1.00  0.00           C  
ATOM    415  O   PHE A  56      12.550 -32.381 -17.181  1.00  0.00           O  
ATOM    416  CG  PHE A  56      10.469 -32.181 -13.194  1.00  0.00           C  
ATOM    417  CD1 PHE A  56      10.439 -31.185 -12.226  1.00  0.00           C  
ATOM    418  CD2 PHE A  56       9.486 -33.163 -13.175  1.00  0.00           C  
ATOM    419  CE1 PHE A  56       9.443 -31.167 -11.252  1.00  0.00           C  
ATOM    420  CE2 PHE A  56       8.488 -33.152 -12.205  1.00  0.00           C  
ATOM    421  CZ  PHE A  56       8.468 -32.153 -11.243  1.00  0.00           C  
ATOM    422  N   TYR A  57      13.181 -30.265 -16.625  1.00  0.00           N  
ATOM    423  CA  TYR A  57      14.350 -30.215 -17.495  1.00  0.00           C  
ATOM    424  C   TYR A  57      15.635 -30.137 -16.678  1.00  0.00           C  
ATOM    425  CB  TYR A  57      14.262 -29.016 -18.445  1.00  0.00           C  
ATOM    426  O   TYR A  57      15.751 -29.312 -15.770  1.00  0.00           O  
ATOM    427  CG  TYR A  57      13.144 -29.121 -19.453  1.00  0.00           C  
ATOM    428  CD1 TYR A  57      13.347 -29.740 -20.685  1.00  0.00           C  
ATOM    429  CD2 TYR A  57      11.884 -28.602 -19.177  1.00  0.00           C  
ATOM    430  CE1 TYR A  57      12.320 -29.838 -21.619  1.00  0.00           C  
ATOM    431  CE2 TYR A  57      10.850 -28.695 -20.103  1.00  0.00           C  
ATOM    432  OH  TYR A  57      10.057 -29.407 -22.239  1.00  0.00           O  
ATOM    433  CZ  TYR A  57      11.077 -29.313 -21.319  1.00  0.00           C  
ATOM    434  N   ASN A  58      16.542 -31.049 -16.839  1.00  0.00           N  
ATOM    435  CA  ASN A  58      17.889 -31.002 -16.277  1.00  0.00           C  
ATOM    436  C   ASN A  58      18.945 -30.838 -17.367  1.00  0.00           C  
ATOM    437  CB  ASN A  58      18.170 -32.257 -15.449  1.00  0.00           C  
ATOM    438  O   ASN A  58      19.332 -31.813 -18.013  1.00  0.00           O  
ATOM    439  CG  ASN A  58      19.314 -32.068 -14.473  1.00  0.00           C  
ATOM    440  ND2 ASN A  58      19.577 -33.088 -13.663  1.00  0.00           N  
ATOM    441  OD1 ASN A  58      19.955 -31.015 -14.445  1.00  0.00           O  
ATOM    442  N   VAL A  59      19.234 -29.562 -17.769  1.00  0.00           N  
ATOM    443  CA  VAL A  59      20.169 -29.280 -18.854  1.00  0.00           C  
ATOM    444  C   VAL A  59      21.511 -28.836 -18.277  1.00  0.00           C  
ATOM    445  CB  VAL A  59      19.617 -28.202 -19.812  1.00  0.00           C  
ATOM    446  O   VAL A  59      21.561 -27.976 -17.395  1.00  0.00           O  
ATOM    447  CG1 VAL A  59      20.571 -27.982 -20.985  1.00  0.00           C  
ATOM    448  CG2 VAL A  59      18.229 -28.595 -20.315  1.00  0.00           C  
ATOM    449  N   THR A  60      22.604 -29.519 -18.552  1.00  0.00           N  
ATOM    450  CA  THR A  60      23.948 -29.160 -18.115  1.00  0.00           C  
ATOM    451  C   THR A  60      24.749 -28.559 -19.266  1.00  0.00           C  
ATOM    452  CB  THR A  60      24.696 -30.380 -17.547  1.00  0.00           C  
ATOM    453  O   THR A  60      24.463 -28.827 -20.434  1.00  0.00           O  
ATOM    454  CG2 THR A  60      24.188 -30.739 -16.156  1.00  0.00           C  
ATOM    455  OG1 THR A  60      24.500 -31.500 -18.419  1.00  0.00           O  
ATOM    456  N   ASN A  61      25.507 -27.427 -19.124  1.00  0.00           N  
ATOM    457  CA  ASN A  61      26.462 -26.813 -20.042  1.00  0.00           C  
ATOM    458  C   ASN A  61      25.765 -25.911 -21.057  1.00  0.00           C  
ATOM    459  CB  ASN A  61      27.282 -27.887 -20.761  1.00  0.00           C  
ATOM    460  O   ASN A  61      26.224 -25.776 -22.192  1.00  0.00           O  
ATOM    461  CG  ASN A  61      28.388 -28.455 -19.893  1.00  0.00           C  
ATOM    462  ND2 ASN A  61      29.001 -29.540 -20.350  1.00  0.00           N  
ATOM    463  OD1 ASN A  61      28.688 -27.923 -18.822  1.00  0.00           O  
ATOM    464  N   SER A  62      24.644 -25.215 -20.665  1.00  0.00           N  
ATOM    465  CA  SER A  62      23.977 -24.307 -21.593  1.00  0.00           C  
ATOM    466  C   SER A  62      23.744 -22.940 -20.957  1.00  0.00           C  
ATOM    467  CB  SER A  62      22.644 -24.897 -22.055  1.00  0.00           C  
ATOM    468  O   SER A  62      23.553 -22.838 -19.744  1.00  0.00           O  
ATOM    469  OG  SER A  62      21.635 -24.684 -21.082  1.00  0.00           O  
ATOM    470  N   TYR A  63      24.281 -21.919 -21.512  1.00  0.00           N  
ATOM    471  CA  TYR A  63      24.051 -20.499 -21.264  1.00  0.00           C  
ATOM    472  C   TYR A  63      22.621 -20.108 -21.619  1.00  0.00           C  
ATOM    473  CB  TYR A  63      25.040 -19.646 -22.064  1.00  0.00           C  
ATOM    474  O   TYR A  63      22.226 -20.171 -22.785  1.00  0.00           O  
ATOM    475  CG  TYR A  63      26.460 -19.728 -21.559  1.00  0.00           C  
ATOM    476  CD1 TYR A  63      26.874 -18.976 -20.462  1.00  0.00           C  
ATOM    477  CD2 TYR A  63      27.390 -20.557 -22.177  1.00  0.00           C  
ATOM    478  CE1 TYR A  63      28.183 -19.047 -19.994  1.00  0.00           C  
ATOM    479  CE2 TYR A  63      28.700 -20.636 -21.718  1.00  0.00           C  
ATOM    480  OH  TYR A  63      30.383 -19.953 -20.168  1.00  0.00           O  
ATOM    481  CZ  TYR A  63      29.087 -19.879 -20.627  1.00  0.00           C  
ATOM    482  N   GLY A  64      21.457 -20.684 -21.001  1.00  0.00           N  
ATOM    483  CA  GLY A  64      20.076 -20.237 -21.094  1.00  0.00           C  
ATOM    484  C   GLY A  64      19.248 -21.058 -22.064  1.00  0.00           C  
ATOM    485  O   GLY A  64      19.717 -21.407 -23.149  1.00  0.00           O  
ATOM    486  N   TYR A  65      18.332 -21.897 -21.574  1.00  0.00           N  
ATOM    487  CA  TYR A  65      17.520 -22.839 -22.338  1.00  0.00           C  
ATOM    488  C   TYR A  65      16.036 -22.516 -22.201  1.00  0.00           C  
ATOM    489  CB  TYR A  65      17.786 -24.275 -21.877  1.00  0.00           C  
ATOM    490  O   TYR A  65      15.576 -22.130 -21.124  1.00  0.00           O  
ATOM    491  CG  TYR A  65      18.479 -25.126 -22.914  1.00  0.00           C  
ATOM    492  CD1 TYR A  65      17.746 -25.901 -23.810  1.00  0.00           C  
ATOM    493  CD2 TYR A  65      19.867 -25.158 -22.998  1.00  0.00           C  
ATOM    494  CE1 TYR A  65      18.381 -26.689 -24.766  1.00  0.00           C  
ATOM    495  CE2 TYR A  65      20.512 -25.941 -23.949  1.00  0.00           C  
ATOM    496  OH  TYR A  65      20.394 -27.479 -25.772  1.00  0.00           O  
ATOM    497  CZ  TYR A  65      19.761 -26.701 -24.828  1.00  0.00           C  
ATOM    498  N   VAL A  66      15.345 -22.241 -23.369  1.00  0.00           N  
ATOM    499  CA  VAL A  66      13.890 -22.160 -23.457  1.00  0.00           C  
ATOM    500  C   VAL A  66      13.340 -23.435 -24.094  1.00  0.00           C  
ATOM    501  CB  VAL A  66      13.438 -20.923 -24.265  1.00  0.00           C  
ATOM    502  O   VAL A  66      13.882 -23.924 -25.087  1.00  0.00           O  
ATOM    503  CG1 VAL A  66      11.915 -20.816 -24.281  1.00  0.00           C  
ATOM    504  CG2 VAL A  66      14.061 -19.653 -23.688  1.00  0.00           C  
ATOM    505  N   SER A  67      12.657 -24.265 -23.368  1.00  0.00           N  
ATOM    506  CA  SER A  67      12.036 -25.453 -23.943  1.00  0.00           C  
ATOM    507  C   SER A  67      10.625 -25.154 -24.439  1.00  0.00           C  
ATOM    508  CB  SER A  67      11.996 -26.587 -22.918  1.00  0.00           C  
ATOM    509  O   SER A  67       9.899 -24.371 -23.825  1.00  0.00           O  
ATOM    510  OG  SER A  67      11.206 -26.224 -21.798  1.00  0.00           O  
ATOM    511  N   LYS A  68      10.414 -25.344 -25.664  1.00  0.00           N  
ATOM    512  CA  LYS A  68       9.100 -25.228 -26.291  1.00  0.00           C  
ATOM    513  C   LYS A  68       8.606 -26.584 -26.788  1.00  0.00           C  
ATOM    514  CB  LYS A  68       9.143 -24.229 -27.448  1.00  0.00           C  
ATOM    515  O   LYS A  68       9.408 -27.451 -27.140  1.00  0.00           O  
ATOM    516  CG  LYS A  68       8.917 -22.785 -27.029  1.00  0.00           C  
ATOM    517  CD  LYS A  68       8.878 -21.852 -28.232  1.00  0.00           C  
ATOM    518  CE  LYS A  68       8.717 -20.398 -27.809  1.00  0.00           C  
ATOM    519  NZ  LYS A  68       8.692 -19.478 -28.985  1.00  0.00           N  
ATOM    520  N   SER A  69       7.370 -27.033 -26.477  1.00  0.00           N  
ATOM    521  CA  SER A  69       6.712 -28.155 -27.140  1.00  0.00           C  
ATOM    522  C   SER A  69       6.189 -27.755 -28.516  1.00  0.00           C  
ATOM    523  CB  SER A  69       5.561 -28.684 -26.282  1.00  0.00           C  
ATOM    524  O   SER A  69       5.570 -26.700 -28.668  1.00  0.00           O  
ATOM    525  OG  SER A  69       4.460 -27.792 -26.312  1.00  0.00           O  
ATOM    526  N   GLN A  70       6.979 -27.954 -29.629  1.00  0.00           N  
ATOM    527  CA  GLN A  70       6.726 -27.478 -30.985  1.00  0.00           C  
ATOM    528  C   GLN A  70       6.446 -28.642 -31.933  1.00  0.00           C  
ATOM    529  CB  GLN A  70       7.911 -26.658 -31.497  1.00  0.00           C  
ATOM    530  O   GLN A  70       7.142 -29.658 -31.899  1.00  0.00           O  
ATOM    531  CG  GLN A  70       7.508 -25.454 -32.338  1.00  0.00           C  
ATOM    532  CD  GLN A  70       8.632 -24.447 -32.498  1.00  0.00           C  
ATOM    533  NE2 GLN A  70       8.322 -23.305 -33.104  1.00  0.00           N  
ATOM    534  OE1 GLN A  70       9.767 -24.693 -32.080  1.00  0.00           O  
ATOM    535  N   ASP A  71       5.326 -29.253 -32.088  1.00  0.00           N  
ATOM    536  CA  ASP A  71       4.744 -30.115 -33.112  1.00  0.00           C  
ATOM    537  C   ASP A  71       4.017 -31.302 -32.483  1.00  0.00           C  
ATOM    538  CB  ASP A  71       5.826 -30.612 -34.074  1.00  0.00           C  
ATOM    539  O   ASP A  71       4.625 -32.100 -31.767  1.00  0.00           O  
ATOM    540  CG  ASP A  71       6.200 -29.583 -35.127  1.00  0.00           C  
ATOM    541  OD1 ASP A  71       5.413 -28.643 -35.369  1.00  0.00           O  
ATOM    542  OD2 ASP A  71       7.290 -29.716 -35.723  1.00  0.00           O  
ATOM    543  N   SER A  72       2.673 -31.214 -32.266  1.00  0.00           N  
ATOM    544  CA  SER A  72       1.865 -32.266 -31.657  1.00  0.00           C  
ATOM    545  C   SER A  72       0.761 -32.731 -32.601  1.00  0.00           C  
ATOM    546  CB  SER A  72       1.253 -31.780 -30.343  1.00  0.00           C  
ATOM    547  O   SER A  72       0.180 -31.925 -33.330  1.00  0.00           O  
ATOM    548  OG  SER A  72       0.022 -32.435 -30.089  1.00  0.00           O  
ATOM    549  N   ASN A  73       0.686 -33.953 -32.874  1.00  0.00           N  
ATOM    550  CA  ASN A  73      -0.511 -34.496 -33.509  1.00  0.00           C  
ATOM    551  C   ASN A  73      -1.536 -34.953 -32.475  1.00  0.00           C  
ATOM    552  CB  ASN A  73      -0.146 -35.652 -34.443  1.00  0.00           C  
ATOM    553  O   ASN A  73      -2.505 -35.634 -32.815  1.00  0.00           O  
ATOM    554  CG  ASN A  73       0.476 -36.822 -33.707  1.00  0.00           C  
ATOM    555  ND2 ASN A  73       0.913 -37.828 -34.457  1.00  0.00           N  
ATOM    556  OD1 ASN A  73       0.563 -36.823 -32.477  1.00  0.00           O  
ATOM    557  N   CYS A  74      -1.294 -34.620 -31.219  1.00  0.00           N  
ATOM    558  CA  CYS A  74      -2.224 -34.954 -30.146  1.00  0.00           C  
ATOM    559  C   CYS A  74      -3.294 -33.878 -29.997  1.00  0.00           C  
ATOM    560  CB  CYS A  74      -1.477 -35.130 -28.825  1.00  0.00           C  
ATOM    561  O   CYS A  74      -3.059 -32.715 -30.326  1.00  0.00           O  
ATOM    562  SG  CYS A  74      -0.310 -36.509 -28.826  1.00  0.00           S  
ATOM    563  N   PRO A  75      -4.567 -34.226 -29.757  1.00  0.00           N  
ATOM    564  CA  PRO A  75      -5.647 -33.254 -29.576  1.00  0.00           C  
ATOM    565  C   PRO A  75      -5.436 -32.356 -28.358  1.00  0.00           C  
ATOM    566  CB  PRO A  75      -6.887 -34.133 -29.397  1.00  0.00           C  
ATOM    567  O   PRO A  75      -6.311 -31.556 -28.017  1.00  0.00           O  
ATOM    568  CG  PRO A  75      -6.363 -35.430 -28.869  1.00  0.00           C  
ATOM    569  CD  PRO A  75      -4.957 -35.613 -29.363  1.00  0.00           C  
ATOM    570  N   PHE A  76      -4.267 -32.450 -27.695  1.00  0.00           N  
ATOM    571  CA  PHE A  76      -3.935 -31.625 -26.540  1.00  0.00           C  
ATOM    572  C   PHE A  76      -2.456 -31.256 -26.545  1.00  0.00           C  
ATOM    573  CB  PHE A  76      -4.289 -32.352 -25.239  1.00  0.00           C  
ATOM    574  O   PHE A  76      -1.671 -31.828 -27.303  1.00  0.00           O  
ATOM    575  CG  PHE A  76      -3.823 -33.782 -25.196  1.00  0.00           C  
ATOM    576  CD1 PHE A  76      -4.715 -34.826 -25.412  1.00  0.00           C  
ATOM    577  CD2 PHE A  76      -2.491 -34.083 -24.940  1.00  0.00           C  
ATOM    578  CE1 PHE A  76      -4.286 -36.150 -25.373  1.00  0.00           C  
ATOM    579  CE2 PHE A  76      -2.055 -35.404 -24.899  1.00  0.00           C  
ATOM    580  CZ  PHE A  76      -2.953 -36.437 -25.115  1.00  0.00           C  
ATOM    581  N   THR A  77      -1.930 -30.189 -25.933  1.00  0.00           N  
ATOM    582  CA  THR A  77      -0.542 -29.819 -25.680  1.00  0.00           C  
ATOM    583  C   THR A  77      -0.104 -30.278 -24.291  1.00  0.00           C  
ATOM    584  CB  THR A  77      -0.337 -28.298 -25.808  1.00  0.00           C  
ATOM    585  O   THR A  77      -0.927 -30.734 -23.495  1.00  0.00           O  
ATOM    586  CG2 THR A  77      -0.831 -27.788 -27.157  1.00  0.00           C  
ATOM    587  OG1 THR A  77      -1.061 -27.634 -24.765  1.00  0.00           O  
ATOM    588  N   LEU A  78       1.257 -30.428 -24.033  1.00  0.00           N  
ATOM    589  CA  LEU A  78       1.730 -30.820 -22.709  1.00  0.00           C  
ATOM    590  C   LEU A  78       1.202 -29.869 -21.640  1.00  0.00           C  
ATOM    591  CB  LEU A  78       3.260 -30.847 -22.674  1.00  0.00           C  
ATOM    592  O   LEU A  78       0.995 -30.273 -20.493  1.00  0.00           O  
ATOM    593  CG  LEU A  78       3.921 -32.202 -22.937  1.00  0.00           C  
ATOM    594  CD1 LEU A  78       5.258 -32.011 -23.643  1.00  0.00           C  
ATOM    595  CD2 LEU A  78       4.104 -32.970 -21.632  1.00  0.00           C  
ATOM    596  N   GLN A  79       0.863 -28.596 -22.104  1.00  0.00           N  
ATOM    597  CA  GLN A  79       0.349 -27.581 -21.189  1.00  0.00           C  
ATOM    598  C   GLN A  79      -1.146 -27.769 -20.943  1.00  0.00           C  
ATOM    599  CB  GLN A  79       0.618 -26.179 -21.736  1.00  0.00           C  
ATOM    600  O   GLN A  79      -1.624 -27.578 -19.823  1.00  0.00           O  
ATOM    601  CG  GLN A  79       1.650 -25.394 -20.938  1.00  0.00           C  
ATOM    602  CD  GLN A  79       2.316 -24.301 -21.752  1.00  0.00           C  
ATOM    603  NE2 GLN A  79       3.168 -23.514 -21.102  1.00  0.00           N  
ATOM    604  OE1 GLN A  79       2.067 -24.165 -22.953  1.00  0.00           O  
ATOM    605  N   SER A  80      -1.918 -28.312 -21.947  1.00  0.00           N  
ATOM    606  CA  SER A  80      -3.375 -28.384 -21.909  1.00  0.00           C  
ATOM    607  C   SER A  80      -3.847 -29.722 -21.348  1.00  0.00           C  
ATOM    608  CB  SER A  80      -3.960 -28.173 -23.306  1.00  0.00           C  
ATOM    609  O   SER A  80      -5.001 -29.855 -20.937  1.00  0.00           O  
ATOM    610  OG  SER A  80      -3.632 -29.257 -24.158  1.00  0.00           O  
ATOM    611  N   VAL A  81      -2.850 -30.793 -21.229  1.00  0.00           N  
ATOM    612  CA  VAL A  81      -3.240 -32.144 -20.842  1.00  0.00           C  
ATOM    613  C   VAL A  81      -3.756 -32.142 -19.404  1.00  0.00           C  
ATOM    614  CB  VAL A  81      -2.065 -33.137 -20.986  1.00  0.00           C  
ATOM    615  O   VAL A  81      -4.608 -32.957 -19.043  1.00  0.00           O  
ATOM    616  CG1 VAL A  81      -1.054 -32.945 -19.857  1.00  0.00           C  
ATOM    617  CG2 VAL A  81      -2.582 -34.575 -21.004  1.00  0.00           C  
ATOM    618  N   ASN A  82      -3.257 -31.135 -18.499  1.00  0.00           N  
ATOM    619  CA  ASN A  82      -3.700 -31.016 -17.113  1.00  0.00           C  
ATOM    620  C   ASN A  82      -4.946 -30.143 -16.996  1.00  0.00           C  
ATOM    621  CB  ASN A  82      -2.577 -30.459 -16.236  1.00  0.00           C  
ATOM    622  O   ASN A  82      -5.409 -29.859 -15.890  1.00  0.00           O  
ATOM    623  CG  ASN A  82      -1.441 -31.446 -16.046  1.00  0.00           C  
ATOM    624  ND2 ASN A  82      -0.256 -30.932 -15.738  1.00  0.00           N  
ATOM    625  OD1 ASN A  82      -1.628 -32.658 -16.175  1.00  0.00           O  
ATOM    626  N   ASP A  83      -5.682 -29.724 -18.146  1.00  0.00           N  
ATOM    627  CA  ASP A  83      -6.795 -28.780 -18.186  1.00  0.00           C  
ATOM    628  C   ASP A  83      -8.133 -29.512 -18.266  1.00  0.00           C  
ATOM    629  CB  ASP A  83      -6.647 -27.824 -19.371  1.00  0.00           C  
ATOM    630  O   ASP A  83      -8.948 -29.233 -19.147  1.00  0.00           O  
ATOM    631  CG  ASP A  83      -5.543 -26.800 -19.172  1.00  0.00           C  
ATOM    632  OD1 ASP A  83      -5.052 -26.646 -18.034  1.00  0.00           O  
ATOM    633  OD2 ASP A  83      -5.164 -26.139 -20.163  1.00  0.00           O  
ATOM    634  N   TYR A  84      -8.450 -30.451 -17.222  1.00  0.00           N  
ATOM    635  CA  TYR A  84      -9.727 -31.118 -16.991  1.00  0.00           C  
ATOM    636  C   TYR A  84     -10.150 -31.926 -18.212  1.00  0.00           C  
ATOM    637  CB  TYR A  84     -10.812 -30.095 -16.640  1.00  0.00           C  
ATOM    638  O   TYR A  84     -11.330 -31.956 -18.566  1.00  0.00           O  
ATOM    639  CG  TYR A  84     -10.521 -29.309 -15.385  1.00  0.00           C  
ATOM    640  CD1 TYR A  84     -10.640 -29.897 -14.128  1.00  0.00           C  
ATOM    641  CD2 TYR A  84     -10.129 -27.976 -15.454  1.00  0.00           C  
ATOM    642  CE1 TYR A  84     -10.375 -29.175 -12.968  1.00  0.00           C  
ATOM    643  CE2 TYR A  84      -9.862 -27.245 -14.301  1.00  0.00           C  
ATOM    644  OH  TYR A  84      -9.724 -27.133 -11.920  1.00  0.00           O  
ATOM    645  CZ  TYR A  84      -9.987 -27.852 -13.065  1.00  0.00           C  
ATOM    646  N   LEU A  85      -9.118 -32.447 -18.939  1.00  0.00           N  
ATOM    647  CA  LEU A  85      -9.437 -33.331 -20.055  1.00  0.00           C  
ATOM    648  C   LEU A  85      -9.900 -34.695 -19.554  1.00  0.00           C  
ATOM    649  CB  LEU A  85      -8.223 -33.496 -20.972  1.00  0.00           C  
ATOM    650  O   LEU A  85      -9.596 -35.080 -18.422  1.00  0.00           O  
ATOM    651  CG  LEU A  85      -7.746 -32.238 -21.701  1.00  0.00           C  
ATOM    652  CD1 LEU A  85      -6.522 -32.550 -22.553  1.00  0.00           C  
ATOM    653  CD2 LEU A  85      -8.868 -31.659 -22.558  1.00  0.00           C  
ATOM    654  N   SER A  86     -10.819 -35.380 -20.247  1.00  0.00           N  
ATOM    655  CA  SER A  86     -11.479 -36.626 -19.870  1.00  0.00           C  
ATOM    656  C   SER A  86     -10.856 -37.820 -20.585  1.00  0.00           C  
ATOM    657  CB  SER A  86     -12.974 -36.557 -20.183  1.00  0.00           C  
ATOM    658  O   SER A  86     -10.812 -37.859 -21.816  1.00  0.00           O  
ATOM    659  OG  SER A  86     -13.529 -35.338 -19.720  1.00  0.00           O  
ATOM    660  N   PHE A  87     -10.120 -38.652 -19.807  1.00  0.00           N  
ATOM    661  CA  PHE A  87      -9.521 -39.851 -20.382  1.00  0.00           C  
ATOM    662  C   PHE A  87      -9.985 -41.098 -19.637  1.00  0.00           C  
ATOM    663  CB  PHE A  87      -7.993 -39.758 -20.349  1.00  0.00           C  
ATOM    664  O   PHE A  87     -10.144 -41.074 -18.416  1.00  0.00           O  
ATOM    665  CG  PHE A  87      -7.442 -38.564 -21.080  1.00  0.00           C  
ATOM    666  CD1 PHE A  87      -7.288 -38.586 -22.461  1.00  0.00           C  
ATOM    667  CD2 PHE A  87      -7.076 -37.417 -20.385  1.00  0.00           C  
ATOM    668  CE1 PHE A  87      -6.779 -37.482 -23.140  1.00  0.00           C  
ATOM    669  CE2 PHE A  87      -6.566 -36.310 -21.057  1.00  0.00           C  
ATOM    670  CZ  PHE A  87      -6.417 -36.344 -22.435  1.00  0.00           C  
ATOM    671  N   SER A  88     -10.429 -42.112 -20.215  1.00  0.00           N  
ATOM    672  CA  SER A  88     -10.659 -43.434 -19.640  1.00  0.00           C  
ATOM    673  C   SER A  88      -9.349 -44.196 -19.467  1.00  0.00           C  
ATOM    674  CB  SER A  88     -11.616 -44.242 -20.517  1.00  0.00           C  
ATOM    675  O   SER A  88      -9.197 -44.972 -18.522  1.00  0.00           O  
ATOM    676  OG  SER A  88     -11.079 -44.420 -21.817  1.00  0.00           O  
ATOM    677  N   LYS A  89      -8.258 -44.031 -20.362  1.00  0.00           N  
ATOM    678  CA  LYS A  89      -6.898 -44.563 -20.360  1.00  0.00           C  
ATOM    679  C   LYS A  89      -5.904 -43.533 -20.889  1.00  0.00           C  
ATOM    680  CB  LYS A  89      -6.821 -45.843 -21.193  1.00  0.00           C  
ATOM    681  O   LYS A  89      -6.161 -42.878 -21.901  1.00  0.00           O  
ATOM    682  CG  LYS A  89      -5.731 -46.807 -20.748  1.00  0.00           C  
ATOM    683  CD  LYS A  89      -5.764 -48.099 -21.553  1.00  0.00           C  
ATOM    684  CE  LYS A  89      -4.625 -49.031 -21.164  1.00  0.00           C  
ATOM    685  NZ  LYS A  89      -4.686 -50.323 -21.910  1.00  0.00           N  
ATOM    686  N   PHE A  90      -4.924 -43.336 -20.060  1.00  0.00           N  
ATOM    687  CA  PHE A  90      -3.904 -42.376 -20.465  1.00  0.00           C  
ATOM    688  C   PHE A  90      -2.507 -42.921 -20.190  1.00  0.00           C  
ATOM    689  CB  PHE A  90      -4.100 -41.042 -19.738  1.00  0.00           C  
ATOM    690  O   PHE A  90      -2.169 -43.224 -19.045  1.00  0.00           O  
ATOM    691  CG  PHE A  90      -3.222 -39.934 -20.253  1.00  0.00           C  
ATOM    692  CD1 PHE A  90      -2.007 -39.650 -19.641  1.00  0.00           C  
ATOM    693  CD2 PHE A  90      -3.611 -39.177 -21.351  1.00  0.00           C  
ATOM    694  CE1 PHE A  90      -1.192 -38.626 -20.116  1.00  0.00           C  
ATOM    695  CE2 PHE A  90      -2.801 -38.152 -21.831  1.00  0.00           C  
ATOM    696  CZ  PHE A  90      -1.592 -37.876 -21.213  1.00  0.00           C  
ATOM    697  N   CYS A  91      -1.696 -43.173 -21.203  1.00  0.00           N  
ATOM    698  CA  CYS A  91      -0.339 -43.697 -21.095  1.00  0.00           C  
ATOM    699  C   CYS A  91       0.651 -42.805 -21.836  1.00  0.00           C  
ATOM    700  CB  CYS A  91      -0.268 -45.121 -21.647  1.00  0.00           C  
ATOM    701  O   CYS A  91       0.323 -42.241 -22.880  1.00  0.00           O  
ATOM    702  SG  CYS A  91      -1.353 -46.287 -20.794  1.00  0.00           S  
ATOM    703  N   VAL A  92       1.845 -42.555 -21.273  1.00  0.00           N  
ATOM    704  CA  VAL A  92       2.932 -41.802 -21.890  1.00  0.00           C  
ATOM    705  C   VAL A  92       4.155 -42.701 -22.055  1.00  0.00           C  
ATOM    706  CB  VAL A  92       3.298 -40.551 -21.060  1.00  0.00           C  
ATOM    707  O   VAL A  92       4.492 -43.473 -21.154  1.00  0.00           O  
ATOM    708  CG1 VAL A  92       4.489 -39.822 -21.679  1.00  0.00           C  
ATOM    709  CG2 VAL A  92       2.095 -39.615 -20.947  1.00  0.00           C  
ATOM    710  N   SER A  93       4.711 -42.768 -23.277  1.00  0.00           N  
ATOM    711  CA  SER A  93       5.860 -43.629 -23.543  1.00  0.00           C  
ATOM    712  C   SER A  93       6.944 -42.882 -24.313  1.00  0.00           C  
ATOM    713  CB  SER A  93       5.430 -44.870 -24.327  1.00  0.00           C  
ATOM    714  O   SER A  93       6.652 -41.939 -25.050  1.00  0.00           O  
ATOM    715  OG  SER A  93       6.543 -45.704 -24.598  1.00  0.00           O  
ATOM    716  N   THR A  94       8.268 -43.194 -24.057  1.00  0.00           N  
ATOM    717  CA  THR A  94       9.393 -42.651 -24.811  1.00  0.00           C  
ATOM    718  C   THR A  94       9.640 -43.468 -26.076  1.00  0.00           C  
ATOM    719  CB  THR A  94      10.675 -42.621 -23.958  1.00  0.00           C  
ATOM    720  O   THR A  94      10.485 -43.109 -26.898  1.00  0.00           O  
ATOM    721  CG2 THR A  94      10.502 -41.723 -22.738  1.00  0.00           C  
ATOM    722  OG1 THR A  94      10.982 -43.950 -23.520  1.00  0.00           O  
ATOM    723  N   SER A  95       8.897 -44.635 -26.340  1.00  0.00           N  
ATOM    724  CA  SER A  95       8.987 -45.493 -27.518  1.00  0.00           C  
ATOM    725  C   SER A  95       7.668 -45.520 -28.284  1.00  0.00           C  
ATOM    726  CB  SER A  95       9.384 -46.914 -27.118  1.00  0.00           C  
ATOM    727  O   SER A  95       6.607 -45.268 -27.711  1.00  0.00           O  
ATOM    728  OG  SER A  95       8.562 -47.388 -26.064  1.00  0.00           O  
ATOM    729  N   LEU A  96       7.732 -45.587 -29.542  1.00  0.00           N  
ATOM    730  CA  LEU A  96       6.596 -45.570 -30.458  1.00  0.00           C  
ATOM    731  C   LEU A  96       5.563 -46.620 -30.063  1.00  0.00           C  
ATOM    732  CB  LEU A  96       7.064 -45.813 -31.895  1.00  0.00           C  
ATOM    733  O   LEU A  96       5.908 -47.782 -29.837  1.00  0.00           O  
ATOM    734  CG  LEU A  96       6.009 -45.643 -32.990  1.00  0.00           C  
ATOM    735  CD1 LEU A  96       5.619 -44.176 -33.127  1.00  0.00           C  
ATOM    736  CD2 LEU A  96       6.521 -46.192 -34.317  1.00  0.00           C  
ATOM    737  N   LEU A  97       4.252 -46.207 -29.670  1.00  0.00           N  
ATOM    738  CA  LEU A  97       3.102 -47.057 -29.383  1.00  0.00           C  
ATOM    739  C   LEU A  97       2.115 -47.048 -30.545  1.00  0.00           C  
ATOM    740  CB  LEU A  97       2.403 -46.598 -28.101  1.00  0.00           C  
ATOM    741  O   LEU A  97       2.030 -46.064 -31.285  1.00  0.00           O  
ATOM    742  CG  LEU A  97       3.223 -46.686 -26.812  1.00  0.00           C  
ATOM    743  CD1 LEU A  97       2.554 -45.881 -25.703  1.00  0.00           C  
ATOM    744  CD2 LEU A  97       3.403 -48.140 -26.390  1.00  0.00           C  
ATOM    745  N   ALA A  98       1.594 -48.098 -31.024  1.00  0.00           N  
ATOM    746  CA  ALA A  98       0.599 -48.199 -32.089  1.00  0.00           C  
ATOM    747  C   ALA A  98      -0.586 -47.274 -31.821  1.00  0.00           C  
ATOM    748  CB  ALA A  98       0.121 -49.641 -32.237  1.00  0.00           C  
ATOM    749  O   ALA A  98      -1.131 -47.259 -30.716  1.00  0.00           O  
ATOM    750  N   SER A  99      -0.991 -46.234 -32.610  1.00  0.00           N  
ATOM    751  CA  SER A  99      -2.152 -45.350 -32.607  1.00  0.00           C  
ATOM    752  C   SER A  99      -1.967 -44.199 -31.623  1.00  0.00           C  
ATOM    753  CB  SER A  99      -3.419 -46.131 -32.258  1.00  0.00           C  
ATOM    754  O   SER A  99      -2.943 -43.672 -31.086  1.00  0.00           O  
ATOM    755  OG  SER A  99      -3.345 -47.457 -32.752  1.00  0.00           O  
ATOM    756  N   ALA A 100      -0.582 -44.037 -31.248  1.00  0.00           N  
ATOM    757  CA  ALA A 100      -0.290 -42.979 -30.284  1.00  0.00           C  
ATOM    758  C   ALA A 100      -0.087 -41.639 -30.985  1.00  0.00           C  
ATOM    759  CB  ALA A 100       0.943 -43.337 -29.458  1.00  0.00           C  
ATOM    760  O   ALA A 100       0.222 -41.596 -32.178  1.00  0.00           O  
ATOM    761  N   CYS A 101      -0.643 -40.620 -30.406  1.00  0.00           N  
ATOM    762  CA  CYS A 101      -0.264 -39.303 -30.906  1.00  0.00           C  
ATOM    763  C   CYS A 101       1.090 -38.877 -30.350  1.00  0.00           C  
ATOM    764  CB  CYS A 101      -1.325 -38.265 -30.541  1.00  0.00           C  
ATOM    765  O   CYS A 101       1.561 -39.434 -29.358  1.00  0.00           O  
ATOM    766  SG  CYS A 101      -1.398 -37.888 -28.775  1.00  0.00           S  
ATOM    767  N   THR A 102       1.861 -37.908 -30.959  1.00  0.00           N  
ATOM    768  CA  THR A 102       3.254 -37.609 -30.645  1.00  0.00           C  
ATOM    769  C   THR A 102       3.430 -36.128 -30.319  1.00  0.00           C  
ATOM    770  CB  THR A 102       4.184 -37.995 -31.809  1.00  0.00           C  
ATOM    771  O   THR A 102       2.806 -35.271 -30.947  1.00  0.00           O  
ATOM    772  CG2 THR A 102       5.645 -37.745 -31.452  1.00  0.00           C  
ATOM    773  OG1 THR A 102       4.010 -39.384 -32.113  1.00  0.00           O  
ATOM    774  N   ILE A 103       4.149 -35.833 -29.204  1.00  0.00           N  
ATOM    775  CA  ILE A 103       4.583 -34.478 -28.882  1.00  0.00           C  
ATOM    776  C   ILE A 103       6.109 -34.424 -28.828  1.00  0.00           C  
ATOM    777  CB  ILE A 103       3.982 -33.994 -27.544  1.00  0.00           C  
ATOM    778  O   ILE A 103       6.738 -35.198 -28.104  1.00  0.00           O  
ATOM    779  CG1 ILE A 103       2.456 -33.896 -27.648  1.00  0.00           C  
ATOM    780  CG2 ILE A 103       4.590 -32.650 -27.133  1.00  0.00           C  
ATOM    781  CD1 ILE A 103       1.769 -33.505 -26.348  1.00  0.00           C  
ATOM    782  N   ASP A 104       6.784 -33.472 -29.638  1.00  0.00           N  
ATOM    783  CA  ASP A 104       8.236 -33.326 -29.688  1.00  0.00           C  
ATOM    784  C   ASP A 104       8.719 -32.291 -28.675  1.00  0.00           C  
ATOM    785  CB  ASP A 104       8.688 -32.934 -31.097  1.00  0.00           C  
ATOM    786  O   ASP A 104       8.114 -31.227 -28.529  1.00  0.00           O  
ATOM    787  CG  ASP A 104       8.478 -34.041 -32.116  1.00  0.00           C  
ATOM    788  OD1 ASP A 104       8.389 -35.223 -31.723  1.00  0.00           O  
ATOM    789  OD2 ASP A 104       8.405 -33.726 -33.323  1.00  0.00           O  
ATOM    790  N   LEU A 105       9.768 -32.637 -27.868  1.00  0.00           N  
ATOM    791  CA  LEU A 105      10.377 -31.714 -26.916  1.00  0.00           C  
ATOM    792  C   LEU A 105      11.664 -31.121 -27.481  1.00  0.00           C  
ATOM    793  CB  LEU A 105      10.667 -32.425 -25.591  1.00  0.00           C  
ATOM    794  O   LEU A 105      12.550 -31.857 -27.920  1.00  0.00           O  
ATOM    795  CG  LEU A 105       9.455 -32.972 -24.836  1.00  0.00           C  
ATOM    796  CD1 LEU A 105       9.903 -33.716 -23.583  1.00  0.00           C  
ATOM    797  CD2 LEU A 105       8.493 -31.844 -24.478  1.00  0.00           C  
ATOM    798  N   PHE A 106      11.728 -29.711 -27.636  1.00  0.00           N  
ATOM    799  CA  PHE A 106      12.882 -29.032 -28.214  1.00  0.00           C  
ATOM    800  C   PHE A 106      13.625 -28.229 -27.152  1.00  0.00           C  
ATOM    801  CB  PHE A 106      12.447 -28.112 -29.359  1.00  0.00           C  
ATOM    802  O   PHE A 106      13.017 -27.739 -26.198  1.00  0.00           O  
ATOM    803  CG  PHE A 106      11.989 -28.849 -30.588  1.00  0.00           C  
ATOM    804  CD1 PHE A 106      12.861 -29.073 -31.647  1.00  0.00           C  
ATOM    805  CD2 PHE A 106      10.684 -29.317 -30.686  1.00  0.00           C  
ATOM    806  CE1 PHE A 106      12.439 -29.755 -32.786  1.00  0.00           C  
ATOM    807  CE2 PHE A 106      10.256 -29.999 -31.821  1.00  0.00           C  
ATOM    808  CZ  PHE A 106      11.134 -30.216 -32.871  1.00  0.00           C  
ATOM    809  N   GLY A 107      14.899 -28.120 -27.236  1.00  0.00           N  
ATOM    810  CA  GLY A 107      15.731 -27.187 -26.494  1.00  0.00           C  
ATOM    811  C   GLY A 107      16.333 -26.101 -27.365  1.00  0.00           C  
ATOM    812  O   GLY A 107      16.747 -26.364 -28.496  1.00  0.00           O  
ATOM    813  N   TYR A 108      16.177 -24.819 -26.936  1.00  0.00           N  
ATOM    814  CA  TYR A 108      16.699 -23.691 -27.700  1.00  0.00           C  
ATOM    815  C   TYR A 108      17.914 -23.081 -27.009  1.00  0.00           C  
ATOM    816  CB  TYR A 108      15.617 -22.624 -27.892  1.00  0.00           C  
ATOM    817  O   TYR A 108      17.794 -22.498 -25.930  1.00  0.00           O  
ATOM    818  CG  TYR A 108      14.458 -23.082 -28.744  1.00  0.00           C  
ATOM    819  CD1 TYR A 108      14.459 -22.880 -30.123  1.00  0.00           C  
ATOM    820  CD2 TYR A 108      13.360 -23.716 -28.173  1.00  0.00           C  
ATOM    821  CE1 TYR A 108      13.392 -23.298 -30.912  1.00  0.00           C  
ATOM    822  CE2 TYR A 108      12.288 -24.138 -28.952  1.00  0.00           C  
ATOM    823  OH  TYR A 108      11.255 -24.342 -31.094  1.00  0.00           O  
ATOM    824  CZ  TYR A 108      12.313 -23.926 -30.318  1.00  0.00           C  
ATOM    825  N   PRO A 109      19.133 -23.381 -27.548  1.00  0.00           N  
ATOM    826  CA  PRO A 109      20.305 -22.696 -27.000  1.00  0.00           C  
ATOM    827  C   PRO A 109      20.292 -21.194 -27.274  1.00  0.00           C  
ATOM    828  CB  PRO A 109      21.476 -23.372 -27.717  1.00  0.00           C  
ATOM    829  O   PRO A 109      19.576 -20.732 -28.166  1.00  0.00           O  
ATOM    830  CG  PRO A 109      20.855 -24.086 -28.874  1.00  0.00           C  
ATOM    831  CD  PRO A 109      19.373 -24.167 -28.644  1.00  0.00           C  
ATOM    832  N   GLU A 110      20.667 -20.276 -26.365  1.00  0.00           N  
ATOM    833  CA  GLU A 110      20.717 -18.816 -26.385  1.00  0.00           C  
ATOM    834  C   GLU A 110      21.198 -18.300 -27.738  1.00  0.00           C  
ATOM    835  CB  GLU A 110      21.625 -18.294 -25.269  1.00  0.00           C  
ATOM    836  O   GLU A 110      20.680 -17.304 -28.248  1.00  0.00           O  
ATOM    837  CG  GLU A 110      20.983 -17.217 -24.407  1.00  0.00           C  
ATOM    838  CD  GLU A 110      21.865 -16.765 -23.254  1.00  0.00           C  
ATOM    839  OE1 GLU A 110      21.438 -15.886 -22.471  1.00  0.00           O  
ATOM    840  OE2 GLU A 110      22.992 -17.294 -23.133  1.00  0.00           O  
ATOM    841  N   PHE A 111      21.847 -19.033 -28.595  1.00  0.00           N  
ATOM    842  CA  PHE A 111      22.375 -18.581 -29.877  1.00  0.00           C  
ATOM    843  C   PHE A 111      22.270 -19.684 -30.925  1.00  0.00           C  
ATOM    844  CB  PHE A 111      23.833 -18.133 -29.732  1.00  0.00           C  
ATOM    845  O   PHE A 111      22.798 -19.549 -32.030  1.00  0.00           O  
ATOM    846  CG  PHE A 111      24.026 -17.008 -28.751  1.00  0.00           C  
ATOM    847  CD1 PHE A 111      23.665 -15.708 -29.083  1.00  0.00           C  
ATOM    848  CD2 PHE A 111      24.571 -17.251 -27.496  1.00  0.00           C  
ATOM    849  CE1 PHE A 111      23.843 -14.665 -28.177  1.00  0.00           C  
ATOM    850  CE2 PHE A 111      24.752 -16.214 -26.586  1.00  0.00           C  
ATOM    851  CZ  PHE A 111      24.388 -14.921 -26.928  1.00  0.00           C  
ATOM    852  N   GLY A 112      21.135 -20.527 -31.035  1.00  0.00           N  
ATOM    853  CA  GLY A 112      20.984 -21.582 -32.025  1.00  0.00           C  
ATOM    854  C   GLY A 112      19.538 -21.966 -32.271  1.00  0.00           C  
ATOM    855  O   GLY A 112      18.622 -21.320 -31.758  1.00  0.00           O  
ATOM    856  N   SER A 113      19.350 -22.762 -33.345  1.00  0.00           N  
ATOM    857  CA  SER A 113      18.069 -23.336 -33.745  1.00  0.00           C  
ATOM    858  C   SER A 113      17.650 -24.462 -32.804  1.00  0.00           C  
ATOM    859  CB  SER A 113      18.141 -23.861 -35.179  1.00  0.00           C  
ATOM    860  O   SER A 113      18.479 -25.008 -32.073  1.00  0.00           O  
ATOM    861  OG  SER A 113      19.211 -24.778 -35.327  1.00  0.00           O  
ATOM    862  N   GLY A 114      16.425 -24.484 -32.386  1.00  0.00           N  
ATOM    863  CA  GLY A 114      15.825 -25.508 -31.546  1.00  0.00           C  
ATOM    864  C   GLY A 114      16.334 -26.904 -31.852  1.00  0.00           C  
ATOM    865  O   GLY A 114      16.509 -27.266 -33.017  1.00  0.00           O  
ATOM    866  N   VAL A 115      16.974 -27.597 -30.882  1.00  0.00           N  
ATOM    867  CA  VAL A 115      17.429 -28.977 -31.012  1.00  0.00           C  
ATOM    868  C   VAL A 115      16.408 -29.920 -30.378  1.00  0.00           C  
ATOM    869  CB  VAL A 115      18.816 -29.181 -30.364  1.00  0.00           C  
ATOM    870  O   VAL A 115      15.974 -29.703 -29.244  1.00  0.00           O  
ATOM    871  CG1 VAL A 115      19.298 -30.617 -30.560  1.00  0.00           C  
ATOM    872  CG2 VAL A 115      19.826 -28.191 -30.943  1.00  0.00           C  
ATOM    873  N   LYS A 116      15.811 -30.902 -31.185  1.00  0.00           N  
ATOM    874  CA  LYS A 116      14.857 -31.891 -30.692  1.00  0.00           C  
ATOM    875  C   LYS A 116      15.520 -32.853 -29.709  1.00  0.00           C  
ATOM    876  CB  LYS A 116      14.242 -32.672 -31.854  1.00  0.00           C  
ATOM    877  O   LYS A 116      16.512 -33.503 -30.044  1.00  0.00           O  
ATOM    878  CG  LYS A 116      13.182 -33.678 -31.433  1.00  0.00           C  
ATOM    879  CD  LYS A 116      12.630 -34.443 -32.629  1.00  0.00           C  
ATOM    880  CE  LYS A 116      11.637 -35.514 -32.199  1.00  0.00           C  
ATOM    881  NZ  LYS A 116      11.068 -36.245 -33.370  1.00  0.00           N  
ATOM    882  N   PHE A 117      15.090 -32.846 -28.310  1.00  0.00           N  
ATOM    883  CA  PHE A 117      15.602 -33.722 -27.263  1.00  0.00           C  
ATOM    884  C   PHE A 117      15.079 -35.143 -27.440  1.00  0.00           C  
ATOM    885  CB  PHE A 117      15.217 -33.190 -25.879  1.00  0.00           C  
ATOM    886  O   PHE A 117      15.856 -36.098 -27.456  1.00  0.00           O  
ATOM    887  CG  PHE A 117      15.909 -31.906 -25.508  1.00  0.00           C  
ATOM    888  CD1 PHE A 117      17.253 -31.713 -25.803  1.00  0.00           C  
ATOM    889  CD2 PHE A 117      15.214 -30.890 -24.864  1.00  0.00           C  
ATOM    890  CE1 PHE A 117      17.895 -30.526 -25.462  1.00  0.00           C  
ATOM    891  CE2 PHE A 117      15.849 -29.701 -24.519  1.00  0.00           C  
ATOM    892  CZ  PHE A 117      17.190 -29.520 -24.818  1.00  0.00           C  
ATOM    893  N   THR A 118      13.754 -35.280 -27.512  1.00  0.00           N  
ATOM    894  CA  THR A 118      13.058 -36.562 -27.542  1.00  0.00           C  
ATOM    895  C   THR A 118      11.611 -36.382 -27.991  1.00  0.00           C  
ATOM    896  CB  THR A 118      13.089 -37.247 -26.163  1.00  0.00           C  
ATOM    897  O   THR A 118      11.177 -35.262 -28.270  1.00  0.00           O  
ATOM    898  CG2 THR A 118      12.145 -36.556 -25.185  1.00  0.00           C  
ATOM    899  OG1 THR A 118      12.691 -38.616 -26.307  1.00  0.00           O  
ATOM    900  N   SER A 119      10.963 -37.496 -28.421  1.00  0.00           N  
ATOM    901  CA  SER A 119       9.542 -37.556 -28.747  1.00  0.00           C  
ATOM    902  C   SER A 119       8.768 -38.353 -27.702  1.00  0.00           C  
ATOM    903  CB  SER A 119       9.335 -38.177 -30.129  1.00  0.00           C  
ATOM    904  O   SER A 119       9.250 -39.376 -27.212  1.00  0.00           O  
ATOM    905  OG  SER A 119       9.962 -37.394 -31.131  1.00  0.00           O  
ATOM    906  N   LEU A 120       7.667 -37.742 -27.166  1.00  0.00           N  
ATOM    907  CA  LEU A 120       6.774 -38.443 -26.249  1.00  0.00           C  
ATOM    908  C   LEU A 120       5.563 -39.001 -26.990  1.00  0.00           C  
ATOM    909  CB  LEU A 120       6.315 -37.507 -25.128  1.00  0.00           C  
ATOM    910  O   LEU A 120       4.945 -38.299 -27.795  1.00  0.00           O  
ATOM    911  CG  LEU A 120       7.398 -37.020 -24.164  1.00  0.00           C  
ATOM    912  CD1 LEU A 120       6.844 -35.935 -23.248  1.00  0.00           C  
ATOM    913  CD2 LEU A 120       7.951 -38.184 -23.349  1.00  0.00           C  
ATOM    914  N   TYR A 121       5.279 -40.316 -26.805  1.00  0.00           N  
ATOM    915  CA  TYR A 121       4.154 -40.991 -27.444  1.00  0.00           C  
ATOM    916  C   TYR A 121       3.019 -41.219 -26.452  1.00  0.00           C  
ATOM    917  CB  TYR A 121       4.600 -42.328 -28.044  1.00  0.00           C  
ATOM    918  O   TYR A 121       3.241 -41.731 -25.353  1.00  0.00           O  
ATOM    919  CG  TYR A 121       5.724 -42.200 -29.043  1.00  0.00           C  
ATOM    920  CD1 TYR A 121       5.461 -41.967 -30.391  1.00  0.00           C  
ATOM    921  CD2 TYR A 121       7.051 -42.313 -28.642  1.00  0.00           C  
ATOM    922  CE1 TYR A 121       6.494 -41.851 -31.316  1.00  0.00           C  
ATOM    923  CE2 TYR A 121       8.092 -42.198 -29.557  1.00  0.00           C  
ATOM    924  OH  TYR A 121       8.830 -41.852 -31.801  1.00  0.00           O  
ATOM    925  CZ  TYR A 121       7.804 -41.967 -30.890  1.00  0.00           C  
ATOM    926  N   PHE A 122       1.781 -40.649 -26.772  1.00  0.00           N  
ATOM    927  CA  PHE A 122       0.618 -40.689 -25.892  1.00  0.00           C  
ATOM    928  C   PHE A 122      -0.446 -41.632 -26.443  1.00  0.00           C  
ATOM    929  CB  PHE A 122       0.032 -39.286 -25.710  1.00  0.00           C  
ATOM    930  O   PHE A 122      -0.833 -41.525 -27.608  1.00  0.00           O  
ATOM    931  CG  PHE A 122       0.978 -38.312 -25.061  1.00  0.00           C  
ATOM    932  CD1 PHE A 122       0.925 -38.076 -23.692  1.00  0.00           C  
ATOM    933  CD2 PHE A 122       1.922 -37.632 -25.821  1.00  0.00           C  
ATOM    934  CE1 PHE A 122       1.800 -37.176 -23.090  1.00  0.00           C  
ATOM    935  CE2 PHE A 122       2.799 -36.730 -25.225  1.00  0.00           C  
ATOM    936  CZ  PHE A 122       2.737 -36.502 -23.859  1.00  0.00           C  
ATOM    937  N   GLN A 123      -0.874 -42.634 -25.663  1.00  0.00           N  
ATOM    938  CA  GLN A 123      -2.005 -43.512 -25.947  1.00  0.00           C  
ATOM    939  C   GLN A 123      -3.149 -43.270 -24.966  1.00  0.00           C  
ATOM    940  CB  GLN A 123      -1.572 -44.978 -25.897  1.00  0.00           C  
ATOM    941  O   GLN A 123      -2.945 -43.288 -23.751  1.00  0.00           O  
ATOM    942  CG  GLN A 123      -2.594 -45.942 -26.485  1.00  0.00           C  
ATOM    943  CD  GLN A 123      -2.096 -47.374 -26.526  1.00  0.00           C  
ATOM    944  NE2 GLN A 123      -2.791 -48.222 -27.277  1.00  0.00           N  
ATOM    945  OE1 GLN A 123      -1.095 -47.715 -25.889  1.00  0.00           O  
ATOM    946  N   PHE A 124      -4.304 -42.841 -25.509  1.00  0.00           N  
ATOM    947  CA  PHE A 124      -5.402 -42.496 -24.613  1.00  0.00           C  
ATOM    948  C   PHE A 124      -6.744 -42.876 -25.230  1.00  0.00           C  
ATOM    949  CB  PHE A 124      -5.381 -40.999 -24.287  1.00  0.00           C  
ATOM    950  O   PHE A 124      -6.838 -43.092 -26.439  1.00  0.00           O  
ATOM    951  CG  PHE A 124      -5.544 -40.112 -25.491  1.00  0.00           C  
ATOM    952  CD1 PHE A 124      -4.435 -39.687 -26.214  1.00  0.00           C  
ATOM    953  CD2 PHE A 124      -6.806 -39.704 -25.902  1.00  0.00           C  
ATOM    954  CE1 PHE A 124      -4.583 -38.866 -27.329  1.00  0.00           C  
ATOM    955  CE2 PHE A 124      -6.962 -38.884 -27.015  1.00  0.00           C  
ATOM    956  CZ  PHE A 124      -5.850 -38.464 -27.728  1.00  0.00           C  
ATOM    957  N   THR A 125      -7.759 -43.137 -24.366  1.00  0.00           N  
ATOM    958  CA  THR A 125      -9.158 -43.257 -24.765  1.00  0.00           C  
ATOM    959  C   THR A 125      -9.997 -42.148 -24.137  1.00  0.00           C  
ATOM    960  CB  THR A 125      -9.735 -44.629 -24.368  1.00  0.00           C  
ATOM    961  O   THR A 125      -9.852 -41.849 -22.951  1.00  0.00           O  
ATOM    962  CG2 THR A 125      -9.576 -45.640 -25.498  1.00  0.00           C  
ATOM    963  OG1 THR A 125      -9.048 -45.112 -23.208  1.00  0.00           O  
ATOM    964  N   LYS A 126     -10.681 -41.279 -24.894  1.00  0.00           N  
ATOM    965  CA  LYS A 126     -11.554 -40.218 -24.400  1.00  0.00           C  
ATOM    966  C   LYS A 126     -12.550 -40.757 -23.376  1.00  0.00           C  
ATOM    967  CB  LYS A 126     -12.301 -39.555 -25.558  1.00  0.00           C  
ATOM    968  O   LYS A 126     -13.137 -41.822 -23.576  1.00  0.00           O  
ATOM    969  CG  LYS A 126     -12.774 -38.140 -25.261  1.00  0.00           C  
ATOM    970  CD  LYS A 126     -13.372 -37.478 -26.496  1.00  0.00           C  
ATOM    971  CE  LYS A 126     -13.892 -36.081 -26.187  1.00  0.00           C  
ATOM    972  NZ  LYS A 126     -14.393 -35.392 -27.413  1.00  0.00           N  
ATOM    973  N   GLY A 127     -12.531 -40.274 -22.151  1.00  0.00           N  
ATOM    974  CA  GLY A 127     -13.378 -40.715 -21.054  1.00  0.00           C  
ATOM    975  C   GLY A 127     -14.524 -39.764 -20.765  1.00  0.00           C  
ATOM    976  O   GLY A 127     -14.629 -38.704 -21.386  1.00  0.00           O  
ATOM    977  N   GLU A 128     -15.580 -40.135 -19.988  1.00  0.00           N  
ATOM    978  CA  GLU A 128     -16.770 -39.384 -19.595  1.00  0.00           C  
ATOM    979  C   GLU A 128     -16.509 -38.553 -18.342  1.00  0.00           C  
ATOM    980  CB  GLU A 128     -17.950 -40.331 -19.362  1.00  0.00           C  
ATOM    981  O   GLU A 128     -17.221 -37.583 -18.075  1.00  0.00           O  
ATOM    982  CG  GLU A 128     -18.473 -40.987 -20.632  1.00  0.00           C  
ATOM    983  CD  GLU A 128     -19.938 -41.384 -20.543  1.00  0.00           C  
ATOM    984  OE1 GLU A 128     -20.572 -41.604 -21.600  1.00  0.00           O  
ATOM    985  OE2 GLU A 128     -20.455 -41.476 -19.408  1.00  0.00           O  
ATOM    986  N   LEU A 129     -15.293 -39.010 -17.602  1.00  0.00           N  
ATOM    987  CA  LEU A 129     -14.973 -38.325 -16.354  1.00  0.00           C  
ATOM    988  C   LEU A 129     -13.755 -37.423 -16.526  1.00  0.00           C  
ATOM    989  CB  LEU A 129     -14.718 -39.339 -15.236  1.00  0.00           C  
ATOM    990  O   LEU A 129     -12.824 -37.763 -17.261  1.00  0.00           O  
ATOM    991  CG  LEU A 129     -15.949 -40.044 -14.666  1.00  0.00           C  
ATOM    992  CD1 LEU A 129     -15.587 -41.451 -14.204  1.00  0.00           C  
ATOM    993  CD2 LEU A 129     -16.546 -39.236 -13.519  1.00  0.00           C  
ATOM    994  N   ILE A 130     -13.704 -36.205 -16.068  1.00  0.00           N  
ATOM    995  CA  ILE A 130     -12.549 -35.315 -16.049  1.00  0.00           C  
ATOM    996  C   ILE A 130     -11.421 -35.952 -15.239  1.00  0.00           C  
ATOM    997  CB  ILE A 130     -12.911 -33.931 -15.468  1.00  0.00           C  
ATOM    998  O   ILE A 130     -11.575 -36.206 -14.043  1.00  0.00           O  
ATOM    999  CG1 ILE A 130     -13.960 -33.240 -16.346  1.00  0.00           C  
ATOM   1000  CG2 ILE A 130     -11.659 -33.060 -15.324  1.00  0.00           C  
ATOM   1001  CD1 ILE A 130     -14.444 -31.905 -15.800  1.00  0.00           C  
ATOM   1002  N   THR A 131     -10.402 -36.443 -15.860  1.00  0.00           N  
ATOM   1003  CA  THR A 131      -9.330 -37.157 -15.174  1.00  0.00           C  
ATOM   1004  C   THR A 131      -8.079 -36.289 -15.075  1.00  0.00           C  
ATOM   1005  CB  THR A 131      -8.989 -38.475 -15.892  1.00  0.00           C  
ATOM   1006  O   THR A 131      -7.289 -36.435 -14.141  1.00  0.00           O  
ATOM   1007  CG2 THR A 131     -10.128 -39.480 -15.769  1.00  0.00           C  
ATOM   1008  OG1 THR A 131      -8.750 -38.209 -17.280  1.00  0.00           O  
ATOM   1009  N   GLY A 132      -7.690 -35.293 -15.969  1.00  0.00           N  
ATOM   1010  CA  GLY A 132      -6.583 -34.355 -15.885  1.00  0.00           C  
ATOM   1011  C   GLY A 132      -6.855 -33.195 -14.947  1.00  0.00           C  
ATOM   1012  O   GLY A 132      -7.941 -32.612 -14.969  1.00  0.00           O  
ATOM   1013  N   THR A 133      -6.158 -33.100 -13.897  1.00  0.00           N  
ATOM   1014  CA  THR A 133      -6.377 -32.041 -12.917  1.00  0.00           C  
ATOM   1015  C   THR A 133      -5.328 -30.942 -13.064  1.00  0.00           C  
ATOM   1016  CB  THR A 133      -6.347 -32.594 -11.481  1.00  0.00           C  
ATOM   1017  O   THR A 133      -4.183 -31.215 -13.429  1.00  0.00           O  
ATOM   1018  CG2 THR A 133      -7.482 -33.586 -11.250  1.00  0.00           C  
ATOM   1019  OG1 THR A 133      -5.097 -33.255 -11.256  1.00  0.00           O  
ATOM   1020  N   PRO A 134      -5.809 -29.804 -13.296  1.00  0.00           N  
ATOM   1021  CA  PRO A 134      -4.847 -28.703 -13.373  1.00  0.00           C  
ATOM   1022  C   PRO A 134      -3.932 -28.632 -12.152  1.00  0.00           C  
ATOM   1023  CB  PRO A 134      -5.738 -27.462 -13.461  1.00  0.00           C  
ATOM   1024  O   PRO A 134      -4.289 -29.127 -11.080  1.00  0.00           O  
ATOM   1025  CG  PRO A 134      -7.122 -27.967 -13.206  1.00  0.00           C  
ATOM   1026  CD  PRO A 134      -7.075 -29.465 -13.120  1.00  0.00           C  
ATOM   1027  N   LYS A 135      -2.680 -28.584 -12.349  1.00  0.00           N  
ATOM   1028  CA  LYS A 135      -1.885 -28.145 -11.205  1.00  0.00           C  
ATOM   1029  C   LYS A 135      -2.651 -27.130 -10.361  1.00  0.00           C  
ATOM   1030  CB  LYS A 135      -0.559 -27.544 -11.672  1.00  0.00           C  
ATOM   1031  O   LYS A 135      -3.432 -26.338 -10.891  1.00  0.00           O  
ATOM   1032  CG  LYS A 135       0.659 -28.388 -11.328  1.00  0.00           C  
ATOM   1033  CD  LYS A 135       1.952 -27.706 -11.756  1.00  0.00           C  
ATOM   1034  CE  LYS A 135       3.170 -28.560 -11.432  1.00  0.00           C  
ATOM   1035  NZ  LYS A 135       4.437 -27.917 -11.893  1.00  0.00           N  
ATOM   1036  N   PRO A 136      -3.006 -27.458  -9.118  1.00  0.00           N  
ATOM   1037  CA  PRO A 136      -3.707 -26.456  -8.312  1.00  0.00           C  
ATOM   1038  C   PRO A 136      -3.386 -25.026  -8.739  1.00  0.00           C  
ATOM   1039  CB  PRO A 136      -3.202 -26.729  -6.893  1.00  0.00           C  
ATOM   1040  O   PRO A 136      -2.212 -24.663  -8.862  1.00  0.00           O  
ATOM   1041  CG  PRO A 136      -2.204 -27.832  -7.048  1.00  0.00           C  
ATOM   1042  CD  PRO A 136      -1.975 -28.065  -8.513  1.00  0.00           C  
ATOM   1043  N   LEU A 137      -4.430 -24.688  -9.727  1.00  0.00           N  
ATOM   1044  CA  LEU A 137      -4.722 -23.323 -10.154  1.00  0.00           C  
ATOM   1045  C   LEU A 137      -5.352 -22.522  -9.019  1.00  0.00           C  
ATOM   1046  CB  LEU A 137      -5.653 -23.329 -11.369  1.00  0.00           C  
ATOM   1047  O   LEU A 137      -6.212 -23.032  -8.297  1.00  0.00           O  
ATOM   1048  CG  LEU A 137      -4.992 -23.557 -12.729  1.00  0.00           C  
ATOM   1049  CD1 LEU A 137      -5.986 -24.178 -13.704  1.00  0.00           C  
ATOM   1050  CD2 LEU A 137      -4.440 -22.248 -13.282  1.00  0.00           C  
ATOM   1051  N   GLU A 138      -4.744 -21.902  -8.212  1.00  0.00           N  
ATOM   1052  CA  GLU A 138      -5.507 -20.962  -7.395  1.00  0.00           C  
ATOM   1053  C   GLU A 138      -6.648 -20.337  -8.194  1.00  0.00           C  
ATOM   1054  CB  GLU A 138      -4.593 -19.867  -6.839  1.00  0.00           C  
ATOM   1055  O   GLU A 138      -6.428 -19.789  -9.276  1.00  0.00           O  
ATOM   1056  CG  GLU A 138      -3.989 -20.200  -5.483  1.00  0.00           C  
ATOM   1057  CD  GLU A 138      -3.191 -19.053  -4.883  1.00  0.00           C  
ATOM   1058  OE1 GLU A 138      -2.753 -19.165  -3.716  1.00  0.00           O  
ATOM   1059  OE2 GLU A 138      -3.004 -18.036  -5.585  1.00  0.00           O  
ATOM   1060  N   GLY A 139      -7.861 -21.109  -8.401  1.00  0.00           N  
ATOM   1061  CA  GLY A 139      -9.310 -21.217  -8.468  1.00  0.00           C  
ATOM   1062  C   GLY A 139      -9.967 -20.023  -9.132  1.00  0.00           C  
ATOM   1063  O   GLY A 139      -9.693 -18.876  -8.772  1.00  0.00           O  
ATOM   1064  N   VAL A 140     -10.344 -20.044 -10.474  1.00  0.00           N  
ATOM   1065  CA  VAL A 140     -11.323 -19.507 -11.414  1.00  0.00           C  
ATOM   1066  C   VAL A 140     -12.301 -20.606 -11.826  1.00  0.00           C  
ATOM   1067  CB  VAL A 140     -10.640 -18.906 -12.662  1.00  0.00           C  
ATOM   1068  O   VAL A 140     -11.887 -21.699 -12.216  1.00  0.00           O  
ATOM   1069  CG1 VAL A 140     -11.680 -18.495 -13.702  1.00  0.00           C  
ATOM   1070  CG2 VAL A 140      -9.771 -17.711 -12.272  1.00  0.00           C  
ATOM   1071  N   GLY A 141     -13.610 -20.429 -11.526  1.00  0.00           N  
ATOM   1072  CA  GLY A 141     -14.883 -20.058 -12.122  1.00  0.00           C  
ATOM   1073  C   GLY A 141     -15.285 -20.956 -13.277  1.00  0.00           C  
ATOM   1074  O   GLY A 141     -14.437 -21.379 -14.065  1.00  0.00           O  
ATOM   1075  N   GLY A 142     -16.414 -21.524 -13.186  1.00  0.00           N  
ATOM   1076  CA  GLY A 142     -17.520 -21.218 -14.079  1.00  0.00           C  
ATOM   1077  C   GLY A 142     -18.170 -22.455 -14.669  1.00  0.00           C  
ATOM   1078  O   GLY A 142     -17.493 -23.448 -14.944  1.00  0.00           O  
ATOM   1079  N   SER A 143     -19.490 -22.575 -14.709  1.00  0.00           N  
ATOM   1080  CA  SER A 143     -20.499 -22.316 -15.732  1.00  0.00           C  
ATOM   1081  C   SER A 143     -21.292 -23.578 -16.059  1.00  0.00           C  
ATOM   1082  CB  SER A 143     -19.846 -21.771 -17.003  1.00  0.00           C  
ATOM   1083  O   SER A 143     -20.720 -24.663 -16.175  1.00  0.00           O  
ATOM   1084  OG  SER A 143     -20.444 -20.545 -17.389  1.00  0.00           O  
ATOM   1085  N   GLY A 144     -22.579 -23.607 -16.067  1.00  0.00           N  
ATOM   1086  CA  GLY A 144     -23.352 -23.807 -17.282  1.00  0.00           C  
ATOM   1087  C   GLY A 144     -24.556 -24.707 -17.082  1.00  0.00           C  
ATOM   1088  O   GLY A 144     -24.487 -25.689 -16.340  1.00  0.00           O  
ATOM   1089  N   GLY A 145     -25.719 -24.225 -17.400  1.00  0.00           N  
ATOM   1090  CA  GLY A 145     -26.655 -24.370 -18.503  1.00  0.00           C  
ATOM   1091  C   GLY A 145     -27.462 -25.652 -18.437  1.00  0.00           C  
ATOM   1092  O   GLY A 145     -26.934 -26.707 -18.082  1.00  0.00           O  
ATOM   1093  N   SER A 146     -28.827 -25.572 -18.489  1.00  0.00           N  
ATOM   1094  CA  SER A 146     -30.121 -25.659 -19.158  1.00  0.00           C  
ATOM   1095  C   SER A 146     -30.548 -27.112 -19.348  1.00  0.00           C  
ATOM   1096  CB  SER A 146     -30.073 -24.953 -20.514  1.00  0.00           C  
ATOM   1097  O   SER A 146     -29.722 -27.971 -19.657  1.00  0.00           O  
ATOM   1098  OG  SER A 146     -29.155 -23.873 -20.486  1.00  0.00           O  
ATOM   1099  N   GLY A 147     -31.711 -27.527 -19.046  1.00  0.00           N  
ATOM   1100  CA  GLY A 147     -32.839 -27.946 -19.862  1.00  0.00           C  
ATOM   1101  C   GLY A 147     -33.481 -29.231 -19.377  1.00  0.00           C  
ATOM   1102  O   GLY A 147     -32.786 -30.164 -18.969  1.00  0.00           O  
ATOM   1103  N   GLY A 148     -34.785 -29.230 -19.082  1.00  0.00           N  
ATOM   1104  CA  GLY A 148     -36.003 -29.715 -19.711  1.00  0.00           C  
ATOM   1105  C   GLY A 148     -36.760 -30.712 -18.856  1.00  0.00           C  
ATOM   1106  O   GLY A 148     -36.155 -31.573 -18.214  1.00  0.00           O  
ATOM   1107  N   SER A 149     -38.124 -30.531 -18.589  1.00  0.00           N  
ATOM   1108  CA  SER A 149     -39.549 -30.611 -18.894  1.00  0.00           C  
ATOM   1109  C   SER A 149     -40.209 -31.769 -18.151  1.00  0.00           C  
ATOM   1110  CB  SER A 149     -39.768 -30.769 -20.399  1.00  0.00           C  
ATOM   1111  O   SER A 149     -39.628 -32.850 -18.035  1.00  0.00           O  
ATOM   1112  OG  SER A 149     -38.930 -29.886 -21.125  1.00  0.00           O  
ATOM   1113  N   GLY A 150     -41.359 -31.632 -17.585  1.00  0.00           N  
ATOM   1114  CA  GLY A 150     -42.735 -31.998 -17.883  1.00  0.00           C  
ATOM   1115  C   GLY A 150     -43.529 -32.386 -16.650  1.00  0.00           C  
ATOM   1116  O   GLY A 150     -43.002 -33.033 -15.743  1.00  0.00           O  
ATOM   1117  N   GLY A 151     -44.697 -31.735 -16.549  1.00  0.00           N  
ATOM   1118  CA  GLY A 151     -46.105 -31.977 -16.818  1.00  0.00           C  
ATOM   1119  C   GLY A 151     -46.985 -31.798 -15.597  1.00  0.00           C  
ATOM   1120  O   GLY A 151     -46.627 -32.225 -14.498  1.00  0.00           O  
ATOM   1121  N   SER A 152     -48.020 -30.832 -15.663  1.00  0.00           N  
ATOM   1122  CA  SER A 152     -49.290 -30.205 -16.014  1.00  0.00           C  
ATOM   1123  C   SER A 152     -50.244 -30.186 -14.824  1.00  0.00           C  
ATOM   1124  CB  SER A 152     -49.942 -30.936 -17.188  1.00  0.00           C  
ATOM   1125  O   SER A 152     -50.365 -31.177 -14.102  1.00  0.00           O  
ATOM   1126  OG  SER A 152     -49.860 -32.341 -17.015  1.00  0.00           O  
ATOM   1127  N   ASN A 153     -50.737 -28.979 -14.311  1.00  0.00           N  
ATOM   1128  CA  ASN A 153     -52.027 -28.532 -13.795  1.00  0.00           C  
ATOM   1129  C   ASN A 153     -52.232 -27.035 -14.015  1.00  0.00           C  
ATOM   1130  CB  ASN A 153     -52.158 -28.872 -12.309  1.00  0.00           C  
ATOM   1131  O   ASN A 153     -51.283 -26.255 -13.921  1.00  0.00           O  
ATOM   1132  CG  ASN A 153     -52.202 -30.366 -12.054  1.00  0.00           C  
ATOM   1133  ND2 ASN A 153     -51.855 -30.770 -10.837  1.00  0.00           N  
ATOM   1134  OD1 ASN A 153     -52.544 -31.150 -12.942  1.00  0.00           O  
ATOM   1135  N   GLY A 154     -53.140 -26.480 -14.869  1.00  0.00           N  
ATOM   1136  CA  GLY A 154     -54.290 -25.699 -15.294  1.00  0.00           C  
ATOM   1137  C   GLY A 154     -53.920 -24.535 -16.194  1.00  0.00           C  
ATOM   1138  O   GLY A 154     -52.844 -23.950 -16.052  1.00  0.00           O  
ATOM   1139  N   LEU A 155     -54.166 -24.401 -17.499  1.00  0.00           N  
ATOM   1140  CA  LEU A 155     -53.681 -23.689 -18.677  1.00  0.00           C  
ATOM   1141  C   LEU A 155     -53.450 -22.214 -18.364  1.00  0.00           C  
ATOM   1142  CB  LEU A 155     -54.673 -23.828 -19.834  1.00  0.00           C  
ATOM   1143  O   LEU A 155     -54.320 -21.554 -17.791  1.00  0.00           O  
ATOM   1144  CG  LEU A 155     -54.758 -25.206 -20.493  1.00  0.00           C  
ATOM   1145  CD1 LEU A 155     -56.029 -25.318 -21.326  1.00  0.00           C  
ATOM   1146  CD2 LEU A 155     -53.525 -25.465 -21.352  1.00  0.00           C  
ATOM   1147  N   PRO A 156     -52.206 -21.794 -18.105  1.00  0.00           N  
ATOM   1148  CA  PRO A 156     -51.718 -20.414 -18.100  1.00  0.00           C  
ATOM   1149  C   PRO A 156     -52.246 -19.597 -19.277  1.00  0.00           C  
ATOM   1150  CB  PRO A 156     -50.198 -20.577 -18.188  1.00  0.00           C  
ATOM   1151  O   PRO A 156     -52.535 -20.153 -20.340  1.00  0.00           O  
ATOM   1152  CG  PRO A 156     -49.962 -22.045 -18.028  1.00  0.00           C  
ATOM   1153  CD  PRO A 156     -51.265 -22.762 -18.232  1.00  0.00           C  
ATOM   1154  N   GLY A 157     -52.796 -18.410 -19.083  1.00  0.00           N  
ATOM   1155  CA  GLY A 157     -53.157 -17.413 -20.078  1.00  0.00           C  
ATOM   1156  C   GLY A 157     -52.148 -17.303 -21.205  1.00  0.00           C  
ATOM   1157  O   GLY A 157     -50.997 -17.717 -21.057  1.00  0.00           O  
ATOM   1158  N   PRO A 158     -52.365 -17.162 -22.523  1.00  0.00           N  
ATOM   1159  CA  PRO A 158     -51.457 -16.984 -23.659  1.00  0.00           C  
ATOM   1160  C   PRO A 158     -50.297 -16.041 -23.345  1.00  0.00           C  
ATOM   1161  CB  PRO A 158     -52.361 -16.396 -24.744  1.00  0.00           C  
ATOM   1162  O   PRO A 158     -50.393 -15.225 -22.425  1.00  0.00           O  
ATOM   1163  CG  PRO A 158     -53.590 -15.950 -24.018  1.00  0.00           C  
ATOM   1164  CD  PRO A 158     -53.606 -16.600 -22.665  1.00  0.00           C  
ATOM   1165  N   ILE A 159     -48.885 -16.326 -23.898  1.00  0.00           N  
ATOM   1166  CA  ILE A 159     -47.688 -15.494 -23.844  1.00  0.00           C  
ATOM   1167  C   ILE A 159     -48.032 -14.067 -24.268  1.00  0.00           C  
ATOM   1168  CB  ILE A 159     -46.564 -16.062 -24.739  1.00  0.00           C  
ATOM   1169  O   ILE A 159     -48.863 -13.860 -25.154  1.00  0.00           O  
ATOM   1170  CG1 ILE A 159     -45.471 -16.706 -23.879  1.00  0.00           C  
ATOM   1171  CG2 ILE A 159     -45.981 -14.966 -25.636  1.00  0.00           C  
ATOM   1172  CD1 ILE A 159     -44.467 -17.533 -24.669  1.00  0.00           C  
ATOM   1173  N   GLY A 160     -47.724 -13.054 -23.467  1.00  0.00           N  
ATOM   1174  CA  GLY A 160     -47.873 -11.653 -23.826  1.00  0.00           C  
ATOM   1175  C   GLY A 160     -47.251 -11.311 -25.166  1.00  0.00           C  
ATOM   1176  O   GLY A 160     -46.365 -12.022 -25.645  1.00  0.00           O  
ATOM   1177  N   PRO A 161     -47.689 -10.496 -26.047  1.00  0.00           N  
ATOM   1178  CA  PRO A 161     -47.069  -9.983 -27.271  1.00  0.00           C  
ATOM   1179  C   PRO A 161     -45.610  -9.578 -27.068  1.00  0.00           C  
ATOM   1180  CB  PRO A 161     -47.930  -8.767 -27.619  1.00  0.00           C  
ATOM   1181  O   PRO A 161     -45.196  -9.294 -25.941  1.00  0.00           O  
ATOM   1182  CG  PRO A 161     -48.655  -8.437 -26.355  1.00  0.00           C  
ATOM   1183  CD  PRO A 161     -48.635  -9.645 -25.464  1.00  0.00           C  
ATOM   1184  N   PRO A 162     -44.610  -9.840 -28.095  1.00  0.00           N  
ATOM   1185  CA  PRO A 162     -43.247  -9.307 -28.049  1.00  0.00           C  
ATOM   1186  C   PRO A 162     -43.202  -7.835 -27.642  1.00  0.00           C  
ATOM   1187  CB  PRO A 162     -42.748  -9.492 -29.484  1.00  0.00           C  
ATOM   1188  O   PRO A 162     -44.135  -7.082 -27.935  1.00  0.00           O  
ATOM   1189  CG  PRO A 162     -43.674 -10.500 -30.084  1.00  0.00           C  
ATOM   1190  CD  PRO A 162     -44.984 -10.439 -29.351  1.00  0.00           C  
ATOM   1191  N   GLY A 163     -42.403  -7.407 -26.708  1.00  0.00           N  
ATOM   1192  CA  GLY A 163     -42.131  -6.026 -26.346  1.00  0.00           C  
ATOM   1193  C   GLY A 163     -41.877  -5.133 -27.546  1.00  0.00           C  
ATOM   1194  O   GLY A 163     -41.611  -5.623 -28.646  1.00  0.00           O  
ATOM   1195  N   PRO A 164     -42.245  -3.912 -27.636  1.00  0.00           N  
ATOM   1196  CA  PRO A 164     -41.907  -2.944 -28.681  1.00  0.00           C  
ATOM   1197  C   PRO A 164     -40.427  -2.977 -29.060  1.00  0.00           C  
ATOM   1198  CB  PRO A 164     -42.279  -1.600 -28.051  1.00  0.00           C  
ATOM   1199  O   PRO A 164     -39.596  -3.439 -28.275  1.00  0.00           O  
ATOM   1200  CG  PRO A 164     -42.584  -1.919 -26.623  1.00  0.00           C  
ATOM   1201  CD  PRO A 164     -42.610  -3.412 -26.463  1.00  0.00           C  
ATOM   1202  N   ARG A 165     -39.997  -2.790 -30.406  1.00  0.00           N  
ATOM   1203  CA  ARG A 165     -38.630  -2.615 -30.888  1.00  0.00           C  
ATOM   1204  C   ARG A 165     -37.870  -1.611 -30.027  1.00  0.00           C  
ATOM   1205  CB  ARG A 165     -38.629  -2.158 -32.349  1.00  0.00           C  
ATOM   1206  O   ARG A 165     -38.454  -0.649 -29.526  1.00  0.00           O  
ATOM   1207  CG  ARG A 165     -37.245  -2.096 -32.974  1.00  0.00           C  
ATOM   1208  CD  ARG A 165     -37.310  -1.757 -34.457  1.00  0.00           C  
ATOM   1209  NE  ARG A 165     -37.050  -2.929 -35.289  1.00  0.00           N  
ATOM   1210  NH1 ARG A 165     -37.880  -1.990 -37.230  1.00  0.00           N  
ATOM   1211  NH2 ARG A 165     -37.049  -4.126 -37.249  1.00  0.00           N  
ATOM   1212  CZ  ARG A 165     -37.327  -3.012 -36.587  1.00  0.00           C  
ATOM   1213  N   GLY A 166     -36.743  -1.951 -29.538  1.00  0.00           N  
ATOM   1214  CA  GLY A 166     -35.866  -1.006 -28.867  1.00  0.00           C  
ATOM   1215  C   GLY A 166     -35.712   0.302 -29.618  1.00  0.00           C  
ATOM   1216  O   GLY A 166     -35.999   0.375 -30.815  1.00  0.00           O  
ATOM   1217  N   ARG A 167     -35.604   1.447 -29.060  1.00  0.00           N  
ATOM   1218  CA  ARG A 167     -35.339   2.758 -29.645  1.00  0.00           C  
ATOM   1219  C   ARG A 167     -34.161   2.698 -30.612  1.00  0.00           C  
ATOM   1220  CB  ARG A 167     -35.067   3.791 -28.550  1.00  0.00           C  
ATOM   1221  O   ARG A 167     -33.234   1.909 -30.420  1.00  0.00           O  
ATOM   1222  CG  ARG A 167     -36.281   4.623 -28.171  1.00  0.00           C  
ATOM   1223  CD  ARG A 167     -35.943   5.669 -27.118  1.00  0.00           C  
ATOM   1224  NE  ARG A 167     -37.132   6.395 -26.678  1.00  0.00           N  
ATOM   1225  NH1 ARG A 167     -35.971   7.946 -25.419  1.00  0.00           N  
ATOM   1226  NH2 ARG A 167     -38.258   8.044 -25.544  1.00  0.00           N  
ATOM   1227  CZ  ARG A 167     -37.117   7.460 -25.882  1.00  0.00           C  
ATOM   1228  N   THR A 168     -34.247   3.244 -31.899  1.00  0.00           N  
ATOM   1229  CA  THR A 168     -33.144   3.409 -32.841  1.00  0.00           C  
ATOM   1230  C   THR A 168     -31.953   4.083 -32.165  1.00  0.00           C  
ATOM   1231  CB  THR A 168     -33.576   4.233 -34.068  1.00  0.00           C  
ATOM   1232  O   THR A 168     -32.127   4.991 -31.351  1.00  0.00           O  
ATOM   1233  CG2 THR A 168     -32.475   4.269 -35.121  1.00  0.00           C  
ATOM   1234  OG1 THR A 168     -34.751   3.647 -34.640  1.00  0.00           O  
ATOM   1235  N   GLY A 169     -30.750   3.439 -32.182  1.00  0.00           N  
ATOM   1236  CA  GLY A 169     -29.513   4.019 -31.687  1.00  0.00           C  
ATOM   1237  C   GLY A 169     -29.320   5.463 -32.109  1.00  0.00           C  
ATOM   1238  O   GLY A 169     -29.848   5.891 -33.137  1.00  0.00           O  
ATOM   1239  N   ASP A 170     -28.897   6.406 -31.294  1.00  0.00           N  
ATOM   1240  CA  ASP A 170     -28.531   7.789 -31.584  1.00  0.00           C  
ATOM   1241  C   ASP A 170     -27.578   7.867 -32.775  1.00  0.00           C  
ATOM   1242  CB  ASP A 170     -27.894   8.444 -30.357  1.00  0.00           C  
ATOM   1243  O   ASP A 170     -26.847   6.915 -33.054  1.00  0.00           O  
ATOM   1244  CG  ASP A 170     -28.871   8.628 -29.208  1.00  0.00           C  
ATOM   1245  OD1 ASP A 170     -30.076   8.842 -29.462  1.00  0.00           O  
ATOM   1246  OD2 ASP A 170     -28.431   8.562 -28.041  1.00  0.00           O  
ATOM   1247  N   ALA A 171     -27.705   8.894 -33.777  1.00  0.00           N  
ATOM   1248  CA  ALA A 171     -26.720   9.190 -34.814  1.00  0.00           C  
ATOM   1249  C   ALA A 171     -25.315   9.281 -34.226  1.00  0.00           C  
ATOM   1250  CB  ALA A 171     -27.078  10.489 -35.533  1.00  0.00           C  
ATOM   1251  O   ALA A 171     -25.144   9.661 -33.066  1.00  0.00           O  
ATOM   1252  N   GLY A 172     -24.268   8.556 -34.811  1.00  0.00           N  
ATOM   1253  CA  GLY A 172     -22.864   8.610 -34.434  1.00  0.00           C  
ATOM   1254  C   GLY A 172     -22.341  10.025 -34.283  1.00  0.00           C  
ATOM   1255  O   GLY A 172     -22.905  10.965 -34.847  1.00  0.00           O  
ATOM   1256  N   PRO A 173     -21.532  10.393 -33.404  1.00  0.00           N  
ATOM   1257  CA  PRO A 173     -20.875  11.692 -33.251  1.00  0.00           C  
ATOM   1258  C   PRO A 173     -20.192  12.163 -34.533  1.00  0.00           C  
ATOM   1259  CB  PRO A 173     -19.846  11.438 -32.146  1.00  0.00           C  
ATOM   1260  O   PRO A 173     -19.981  11.368 -35.453  1.00  0.00           O  
ATOM   1261  CG  PRO A 173     -19.670   9.954 -32.122  1.00  0.00           C  
ATOM   1262  CD  PRO A 173     -20.875   9.320 -32.755  1.00  0.00           C  
ATOM   1263  N   VAL A 174     -19.962  13.600 -34.812  1.00  0.00           N  
ATOM   1264  CA  VAL A 174     -19.187  14.216 -35.883  1.00  0.00           C  
ATOM   1265  C   VAL A 174     -17.777  13.631 -35.905  1.00  0.00           C  
ATOM   1266  CB  VAL A 174     -19.125  15.752 -35.727  1.00  0.00           C  
ATOM   1267  O   VAL A 174     -17.214  13.313 -34.855  1.00  0.00           O  
ATOM   1268  CG1 VAL A 174     -17.837  16.305 -36.334  1.00  0.00           C  
ATOM   1269  CG2 VAL A 174     -20.346  16.404 -36.373  1.00  0.00           C  
ATOM   1270  N   GLY A 175     -17.242  13.124 -37.088  1.00  0.00           N  
ATOM   1271  CA  GLY A 175     -15.878  12.654 -37.271  1.00  0.00           C  
ATOM   1272  C   GLY A 175     -14.837  13.634 -36.765  1.00  0.00           C  
ATOM   1273  O   GLY A 175     -15.131  14.814 -36.567  1.00  0.00           O  
ATOM   1274  N   PRO A 176     -13.757  13.273 -36.265  1.00  0.00           N  
ATOM   1275  CA  PRO A 176     -12.641  14.128 -35.856  1.00  0.00           C  
ATOM   1276  C   PRO A 176     -12.225  15.116 -36.943  1.00  0.00           C  
ATOM   1277  CB  PRO A 176     -11.518  13.127 -35.569  1.00  0.00           C  
ATOM   1278  O   PRO A 176     -12.539  14.914 -38.119  1.00  0.00           O  
ATOM   1279  CG  PRO A 176     -11.887  11.905 -36.347  1.00  0.00           C  
ATOM   1280  CD  PRO A 176     -13.375  11.898 -36.545  1.00  0.00           C  
ATOM   1281  N   PRO A 177     -11.669  16.430 -36.592  1.00  0.00           N  
ATOM   1282  CA  PRO A 177     -11.054  17.338 -37.563  1.00  0.00           C  
ATOM   1283  C   PRO A 177     -10.021  16.643 -38.448  1.00  0.00           C  
ATOM   1284  CB  PRO A 177     -10.392  18.400 -36.682  1.00  0.00           C  
ATOM   1285  O   PRO A 177      -9.388  15.674 -38.020  1.00  0.00           O  
ATOM   1286  CG  PRO A 177     -11.080  18.283 -35.360  1.00  0.00           C  
ATOM   1287  CD  PRO A 177     -11.563  16.870 -35.197  1.00  0.00           C  
ATOM   1288  N   GLY A 178      -9.988  16.831 -39.800  1.00  0.00           N  
ATOM   1289  CA  GLY A 178      -8.983  16.361 -40.740  1.00  0.00           C  
ATOM   1290  C   GLY A 178      -7.565  16.677 -40.305  1.00  0.00           C  
ATOM   1291  O   GLY A 178      -7.356  17.416 -39.341  1.00  0.00           O  
ATOM   1292  N   PRO A 179      -6.614  16.032 -40.619  1.00  0.00           N  
ATOM   1293  CA  PRO A 179      -5.200  16.320 -40.372  1.00  0.00           C  
ATOM   1294  C   PRO A 179      -4.815  17.751 -40.741  1.00  0.00           C  
ATOM   1295  CB  PRO A 179      -4.473  15.312 -41.265  1.00  0.00           C  
ATOM   1296  O   PRO A 179      -5.528  18.408 -41.506  1.00  0.00           O  
ATOM   1297  CG  PRO A 179      -5.475  14.932 -42.307  1.00  0.00           C  
ATOM   1298  CD  PRO A 179      -6.851  15.169 -41.754  1.00  0.00           C  
ATOM   1299  N   PRO A 180      -3.790  18.478 -39.950  1.00  0.00           N  
ATOM   1300  CA  PRO A 180      -3.233  19.768 -40.362  1.00  0.00           C  
ATOM   1301  C   PRO A 180      -2.849  19.801 -41.840  1.00  0.00           C  
ATOM   1302  CB  PRO A 180      -1.996  19.918 -39.473  1.00  0.00           C  
ATOM   1303  O   PRO A 180      -2.482  18.769 -42.409  1.00  0.00           O  
ATOM   1304  CG  PRO A 180      -2.227  18.978 -38.334  1.00  0.00           C  
ATOM   1305  CD  PRO A 180      -3.104  17.856 -38.812  1.00  0.00           C  
ATOM   1306  N   GLY A 181      -3.229  20.834 -42.605  1.00  0.00           N  
ATOM   1307  CA  GLY A 181      -2.797  21.082 -43.971  1.00  0.00           C  
ATOM   1308  C   GLY A 181      -1.296  20.966 -44.152  1.00  0.00           C  
ATOM   1309  O   GLY A 181      -0.554  20.845 -43.175  1.00  0.00           O  
ATOM   1310  N   PRO A 182      -0.769  20.658 -45.143  1.00  0.00           N  
ATOM   1311  CA  PRO A 182       0.658  20.634 -45.472  1.00  0.00           C  
ATOM   1312  C   PRO A 182       1.384  21.909 -45.046  1.00  0.00           C  
ATOM   1313  CB  PRO A 182       0.666  20.483 -46.995  1.00  0.00           C  
ATOM   1314  O   PRO A 182       0.748  22.946 -44.843  1.00  0.00           O  
ATOM   1315  CG  PRO A 182      -0.691  20.932 -47.431  1.00  0.00           C  
ATOM   1316  CD  PRO A 182      -1.628  20.820 -46.263  1.00  0.00           C  
ATOM   1317  N   PRO A 183       2.749  21.877 -44.539  1.00  0.00           N  
ATOM   1318  CA  PRO A 183       3.593  23.052 -44.314  1.00  0.00           C  
ATOM   1319  C   PRO A 183       3.498  24.073 -45.445  1.00  0.00           C  
ATOM   1320  CB  PRO A 183       5.003  22.461 -44.230  1.00  0.00           C  
ATOM   1321  O   PRO A 183       3.270  23.702 -46.600  1.00  0.00           O  
ATOM   1322  CG  PRO A 183       4.793  21.012 -43.928  1.00  0.00           C  
ATOM   1323  CD  PRO A 183       3.460  20.599 -44.481  1.00  0.00           C  
ATOM   1324  N   GLY A 184       3.295  25.353 -45.154  1.00  0.00           N  
ATOM   1325  CA  GLY A 184       3.390  26.447 -46.107  1.00  0.00           C  
ATOM   1326  C   GLY A 184       4.654  26.401 -46.943  1.00  0.00           C  
ATOM   1327  O   GLY A 184       5.561  25.614 -46.665  1.00  0.00           O  
ATOM   1328  N   PRO A 185       4.740  26.796 -48.092  1.00  0.00           N  
ATOM   1329  CA  PRO A 185       5.927  26.927 -48.939  1.00  0.00           C  
ATOM   1330  C   PRO A 185       7.125  27.509 -48.190  1.00  0.00           C  
ATOM   1331  CB  PRO A 185       5.465  27.874 -50.049  1.00  0.00           C  
ATOM   1332  O   PRO A 185       6.953  28.176 -47.167  1.00  0.00           O  
ATOM   1333  CG  PRO A 185       4.215  28.501 -49.521  1.00  0.00           C  
ATOM   1334  CD  PRO A 185       3.701  27.659 -48.389  1.00  0.00           C  
ATOM   1335  N   PRO A 186       8.442  27.032 -48.407  1.00  0.00           N  
ATOM   1336  CA  PRO A 186       9.690  27.641 -47.942  1.00  0.00           C  
ATOM   1337  C   PRO A 186       9.712  29.157 -48.129  1.00  0.00           C  
ATOM   1338  CB  PRO A 186      10.756  26.968 -48.811  1.00  0.00           C  
ATOM   1339  O   PRO A 186       9.077  29.678 -49.050  1.00  0.00           O  
ATOM   1340  CG  PRO A 186      10.098  25.732 -49.334  1.00  0.00           C  
ATOM   1341  CD  PRO A 186       8.615  25.963 -49.379  1.00  0.00           C  
ATOM   1342  N   GLY A 187      10.056  29.951 -47.083  1.00  0.00           N  
ATOM   1343  CA  GLY A 187      10.305  31.381 -47.154  1.00  0.00           C  
ATOM   1344  C   GLY A 187      11.205  31.773 -48.311  1.00  0.00           C  
ATOM   1345  O   GLY A 187      11.879  30.923 -48.896  1.00  0.00           O  
ATOM   1346  N   PRO A 188      10.967  32.854 -49.077  1.00  0.00           N  
ATOM   1347  CA  PRO A 188      11.790  33.414 -50.151  1.00  0.00           C  
ATOM   1348  C   PRO A 188      13.286  33.334 -49.852  1.00  0.00           C  
ATOM   1349  CB  PRO A 188      11.326  34.870 -50.229  1.00  0.00           C  
ATOM   1350  O   PRO A 188      13.690  33.404 -48.688  1.00  0.00           O  
ATOM   1351  CG  PRO A 188      10.529  35.084 -48.983  1.00  0.00           C  
ATOM   1352  CD  PRO A 188      10.219  33.745 -48.379  1.00  0.00           C  
ATOM   1353  N   PRO A 189      14.206  32.724 -50.737  1.00  0.00           N  
ATOM   1354  CA  PRO A 189      15.666  32.827 -50.758  1.00  0.00           C  
ATOM   1355  C   PRO A 189      16.157  34.274 -50.732  1.00  0.00           C  
ATOM   1356  CB  PRO A 189      16.049  32.145 -52.074  1.00  0.00           C  
ATOM   1357  O   PRO A 189      15.433  35.182 -51.150  1.00  0.00           O  
ATOM   1358  CG  PRO A 189      14.746  31.772 -52.704  1.00  0.00           C  
ATOM   1359  CD  PRO A 189      13.634  32.229 -51.805  1.00  0.00           C  
ATOM   1360  N   SER A 190      17.066  34.658 -49.689  1.00  0.00           N  
ATOM   1361  CA  SER A 190      17.802  35.918 -49.701  1.00  0.00           C  
ATOM   1362  C   SER A 190      18.215  36.304 -51.118  1.00  0.00           C  
ATOM   1363  CB  SER A 190      19.039  35.825 -48.807  1.00  0.00           C  
ATOM   1364  O   SER A 190      18.618  35.448 -51.907  1.00  0.00           O  
ATOM   1365  OG  SER A 190      19.860  36.970 -48.964  1.00  0.00           O  
ATOM   1366  N   ALA A 191      17.643  37.428 -51.852  1.00  0.00           N  
ATOM   1367  CA  ALA A 191      17.889  38.313 -52.988  1.00  0.00           C  
ATOM   1368  C   ALA A 191      19.380  38.399 -53.303  1.00  0.00           C  
ATOM   1369  CB  ALA A 191      17.326  39.704 -52.711  1.00  0.00           C  
ATOM   1370  O   ALA A 191      20.190  38.699 -52.423  1.00  0.00           O  
ATOM   1371  N   GLY A 192      19.979  37.370 -54.057  1.00  0.00           N  
ATOM   1372  CA  GLY A 192      21.154  37.879 -54.745  1.00  0.00           C  
ATOM   1373  C   GLY A 192      21.526  37.066 -55.971  1.00  0.00           C  
ATOM   1374  O   GLY A 192      21.426  35.838 -55.962  1.00  0.00           O  
ATOM   1375  N   PHE A 193      21.298  37.560 -57.262  1.00  0.00           N  
ATOM   1376  CA  PHE A 193      21.811  37.973 -58.563  1.00  0.00           C  
ATOM   1377  C   PHE A 193      21.972  36.773 -59.488  1.00  0.00           C  
ATOM   1378  CB  PHE A 193      23.151  38.699 -58.407  1.00  0.00           C  
ATOM   1379  O   PHE A 193      22.510  35.740 -59.085  1.00  0.00           O  
ATOM   1380  CG  PHE A 193      23.086  39.909 -57.515  1.00  0.00           C  
ATOM   1381  CD1 PHE A 193      22.552  41.105 -57.979  1.00  0.00           C  
ATOM   1382  CD2 PHE A 193      23.560  39.851 -56.210  1.00  0.00           C  
ATOM   1383  CE1 PHE A 193      22.490  42.226 -57.155  1.00  0.00           C  
ATOM   1384  CE2 PHE A 193      23.502  40.967 -55.381  1.00  0.00           C  
ATOM   1385  CZ  PHE A 193      22.968  42.155 -55.855  1.00  0.00           C  
ATOM   1386  N   ASP A 194      21.186  36.644 -60.635  1.00  0.00           N  
ATOM   1387  CA  ASP A 194      20.877  36.171 -61.981  1.00  0.00           C  
ATOM   1388  C   ASP A 194      22.144  36.050 -62.825  1.00  0.00           C  
ATOM   1389  CB  ASP A 194      19.878  37.107 -62.663  1.00  0.00           C  
ATOM   1390  O   ASP A 194      22.912  37.007 -62.942  1.00  0.00           O  
ATOM   1391  CG  ASP A 194      19.194  36.473 -63.862  1.00  0.00           C  
ATOM   1392  OD1 ASP A 194      19.479  35.297 -64.175  1.00  0.00           O  
ATOM   1393  OD2 ASP A 194      18.365  37.156 -64.500  1.00  0.00           O  
ATOM   1394  N   PHE A 195      22.634  34.885 -63.357  1.00  0.00           N  
ATOM   1395  CA  PHE A 195      22.932  34.681 -64.770  1.00  0.00           C  
ATOM   1396  C   PHE A 195      23.068  33.195 -65.086  1.00  0.00           C  
ATOM   1397  CB  PHE A 195      24.215  35.420 -65.162  1.00  0.00           C  
ATOM   1398  O   PHE A 195      23.859  32.492 -64.455  1.00  0.00           O  
ATOM   1399  CG  PHE A 195      23.972  36.757 -65.808  1.00  0.00           C  
ATOM   1400  CD1 PHE A 195      23.697  36.849 -67.167  1.00  0.00           C  
ATOM   1401  CD2 PHE A 195      24.019  37.924 -65.055  1.00  0.00           C  
ATOM   1402  CE1 PHE A 195      23.471  38.085 -67.767  1.00  0.00           C  
ATOM   1403  CE2 PHE A 195      23.795  39.163 -65.647  1.00  0.00           C  
ATOM   1404  CZ  PHE A 195      23.522  39.243 -67.004  1.00  0.00           C  
ATOM   1405  N   SER A 196      22.098  32.455 -65.663  1.00  0.00           N  
ATOM   1406  CA  SER A 196      21.712  31.526 -66.720  1.00  0.00           C  
ATOM   1407  C   SER A 196      22.834  31.351 -67.739  1.00  0.00           C  
ATOM   1408  CB  SER A 196      20.444  32.010 -67.424  1.00  0.00           C  
ATOM   1409  O   SER A 196      23.435  32.331 -68.181  1.00  0.00           O  
ATOM   1410  OG  SER A 196      19.923  33.162 -66.785  1.00  0.00           O  
ATOM   1411  N   PHE A 197      23.469  30.172 -67.815  1.00  0.00           N  
ATOM   1412  CA  PHE A 197      23.680  29.515 -69.100  1.00  0.00           C  
ATOM   1413  C   PHE A 197      24.404  28.186 -68.916  1.00  0.00           C  
ATOM   1414  CB  PHE A 197      24.478  30.421 -70.043  1.00  0.00           C  
ATOM   1415  O   PHE A 197      25.479  28.136 -68.317  1.00  0.00           O  
ATOM   1416  CG  PHE A 197      23.624  31.375 -70.834  1.00  0.00           C  
ATOM   1417  CD1 PHE A 197      23.047  30.980 -72.035  1.00  0.00           C  
ATOM   1418  CD2 PHE A 197      23.400  32.667 -70.377  1.00  0.00           C  
ATOM   1419  CE1 PHE A 197      22.256  31.861 -72.769  1.00  0.00           C  
ATOM   1420  CE2 PHE A 197      22.611  33.553 -71.105  1.00  0.00           C  
ATOM   1421  CZ  PHE A 197      22.041  33.149 -72.302  1.00  0.00           C  
ATOM   1422  N   LEU A 198      23.693  27.024 -68.876  1.00  0.00           N  
ATOM   1423  CA  LEU A 198      23.977  25.647 -69.265  1.00  0.00           C  
ATOM   1424  C   LEU A 198      24.452  25.577 -70.713  1.00  0.00           C  
ATOM   1425  CB  LEU A 198      22.735  24.771 -69.080  1.00  0.00           C  
ATOM   1426  O   LEU A 198      24.000  26.354 -71.557  1.00  0.00           O  
ATOM   1427  CG  LEU A 198      22.303  24.502 -67.638  1.00  0.00           C  
ATOM   1428  CD1 LEU A 198      20.966  23.770 -67.613  1.00  0.00           C  
ATOM   1429  CD2 LEU A 198      23.371  23.701 -66.900  1.00  0.00           C  
ATOM   1430  N   PRO A 199      25.153  24.538 -71.161  1.00  0.00           N  
ATOM   1431  CA  PRO A 199      24.838  23.126 -71.384  1.00  0.00           C  
ATOM   1432  C   PRO A 199      26.086  22.266 -71.578  1.00  0.00           C  
ATOM   1433  CB  PRO A 199      23.989  23.151 -72.658  1.00  0.00           C  
ATOM   1434  O   PRO A 199      27.106  22.756 -72.070  1.00  0.00           O  
ATOM   1435  CG  PRO A 199      24.455  24.359 -73.404  1.00  0.00           C  
ATOM   1436  CD  PRO A 199      25.515  25.043 -72.589  1.00  0.00           C  
ATOM   1437  N   GLN A 200      26.073  21.050 -70.795  1.00  0.00           N  
ATOM   1438  CA  GLN A 200      26.253  19.602 -70.816  1.00  0.00           C  
ATOM   1439  C   GLN A 200      27.273  19.190 -71.875  1.00  0.00           C  
ATOM   1440  CB  GLN A 200      24.920  18.898 -71.070  1.00  0.00           C  
ATOM   1441  O   GLN A 200      27.229  19.674 -73.007  1.00  0.00           O  
ATOM   1442  CG  GLN A 200      24.068  18.724 -69.820  1.00  0.00           C  
ATOM   1443  CD  GLN A 200      22.755  18.016 -70.096  1.00  0.00           C  
ATOM   1444  NE2 GLN A 200      21.963  17.805 -69.050  1.00  0.00           N  
ATOM   1445  OE1 GLN A 200      22.456  17.661 -71.240  1.00  0.00           O  
ATOM   1446  N   PRO A 201      27.991  18.049 -71.617  1.00  0.00           N  
ATOM   1447  CA  PRO A 201      29.294  17.385 -71.675  1.00  0.00           C  
ATOM   1448  C   PRO A 201      29.383  16.355 -72.799  1.00  0.00           C  
ATOM   1449  CB  PRO A 201      29.407  16.710 -70.306  1.00  0.00           C  
ATOM   1450  O   PRO A 201      28.424  16.176 -73.554  1.00  0.00           O  
ATOM   1451  CG  PRO A 201      28.011  16.299 -69.966  1.00  0.00           C  
ATOM   1452  CD  PRO A 201      27.087  16.830 -71.024  1.00  0.00           C  
ATOM   1453  N   PRO A 202      30.634  15.923 -73.226  1.00  0.00           N  
ATOM   1454  CA  PRO A 202      30.697  14.500 -73.565  1.00  0.00           C  
ATOM   1455  C   PRO A 202      31.958  13.821 -73.033  1.00  0.00           C  
ATOM   1456  CB  PRO A 202      30.681  14.501 -75.095  1.00  0.00           C  
ATOM   1457  O   PRO A 202      32.994  14.473 -72.877  1.00  0.00           O  
ATOM   1458  CG  PRO A 202      31.246  15.830 -75.482  1.00  0.00           C  
ATOM   1459  CD  PRO A 202      31.569  16.593 -74.230  1.00  0.00           C  
ATOM   1460  N   GLN A 203      31.800  12.622 -72.413  1.00  0.00           N  
ATOM   1461  CA  GLN A 203      32.060  11.187 -72.356  1.00  0.00           C  
ATOM   1462  C   GLN A 203      33.363  10.836 -73.069  1.00  0.00           C  
ATOM   1463  CB  GLN A 203      30.897  10.406 -72.970  1.00  0.00           C  
ATOM   1464  O   GLN A 203      33.602  11.284 -74.191  1.00  0.00           O  
ATOM   1465  CG  GLN A 203      29.755  10.139 -72.000  1.00  0.00           C  
ATOM   1466  CD  GLN A 203      28.707   9.201 -72.570  1.00  0.00           C  
ATOM   1467  NE2 GLN A 203      27.881   8.634 -71.697  1.00  0.00           N  
ATOM   1468  OE1 GLN A 203      28.641   8.988 -73.784  1.00  0.00           O  
ATOM   1469  N   GLU A 204      34.312  10.292 -72.353  1.00  0.00           N  
ATOM   1470  CA  GLU A 204      34.970   9.057 -72.770  1.00  0.00           C  
ATOM   1471  C   GLU A 204      36.189   8.760 -71.901  1.00  0.00           C  
ATOM   1472  CB  GLU A 204      35.381   9.136 -74.242  1.00  0.00           C  
ATOM   1473  O   GLU A 204      37.053   9.620 -71.720  1.00  0.00           O  
ATOM   1474  CG  GLU A 204      34.861   7.983 -75.089  1.00  0.00           C  
ATOM   1475  CD  GLU A 204      35.205   8.118 -76.564  1.00  0.00           C  
ATOM   1476  OE1 GLU A 204      34.842   7.220 -77.356  1.00  0.00           O  
ATOM   1477  OE2 GLU A 204      35.842   9.130 -76.929  1.00  0.00           O  
ATOM   1478  N   LYS A 205      36.225   7.544 -71.235  1.00  0.00           N  
ATOM   1479  CA  LYS A 205      36.672   6.156 -71.155  1.00  0.00           C  
ATOM   1480  C   LYS A 205      38.167   6.077 -70.855  1.00  0.00           C  
ATOM   1481  CB  LYS A 205      36.360   5.416 -72.457  1.00  0.00           C  
ATOM   1482  O   LYS A 205      38.966   6.793 -71.461  1.00  0.00           O  
ATOM   1483  CG  LYS A 205      34.888   5.080 -72.640  1.00  0.00           C  
ATOM   1484  CD  LYS A 205      34.688   3.994 -73.689  1.00  0.00           C  
ATOM   1485  CE  LYS A 205      33.211   3.711 -73.929  1.00  0.00           C  
ATOM   1486  NZ  LYS A 205      33.008   2.696 -75.005  1.00  0.00           N  
ATOM   1487  N   ALA A 206      38.502   5.344 -69.826  1.00  0.00           N  
ATOM   1488  CA  ALA A 206      39.076   4.022 -69.591  1.00  0.00           C  
ATOM   1489  C   ALA A 206      40.438   4.129 -68.910  1.00  0.00           C  
ATOM   1490  CB  ALA A 206      39.201   3.254 -70.904  1.00  0.00           C  
ATOM   1491  O   ALA A 206      41.262   4.965 -69.284  1.00  0.00           O  
ATOM   1492  N   HIS A 207      40.585   3.418 -67.707  1.00  0.00           N  
ATOM   1493  CA  HIS A 207      41.339   2.210 -67.393  1.00  0.00           C  
ATOM   1494  C   HIS A 207      42.027   2.326 -66.037  1.00  0.00           C  
ATOM   1495  CB  HIS A 207      42.373   1.925 -68.484  1.00  0.00           C  
ATOM   1496  O   HIS A 207      42.675   3.335 -65.749  1.00  0.00           O  
ATOM   1497  CG  HIS A 207      41.973   0.830 -69.420  1.00  0.00           C  
ATOM   1498  CD2 HIS A 207      41.560   0.869 -70.709  1.00  0.00           C  
ATOM   1499  ND1 HIS A 207      41.968  -0.498 -69.052  1.00  0.00           N  
ATOM   1500  CE1 HIS A 207      41.569  -1.231 -70.078  1.00  0.00           C  
ATOM   1501  NE2 HIS A 207      41.316  -0.426 -71.096  1.00  0.00           N  
ATOM   1502  N   ASP A 208      41.698   1.436 -64.984  1.00  0.00           N  
ATOM   1503  CA  ASP A 208      42.222   0.216 -64.378  1.00  0.00           C  
ATOM   1504  C   ASP A 208      42.988   0.526 -63.093  1.00  0.00           C  
ATOM   1505  CB  ASP A 208      43.128  -0.526 -65.363  1.00  0.00           C  
ATOM   1506  O   ASP A 208      43.906   1.347 -63.094  1.00  0.00           O  
ATOM   1507  CG  ASP A 208      43.390  -1.966 -64.958  1.00  0.00           C  
ATOM   1508  OD1 ASP A 208      42.689  -2.486 -64.064  1.00  0.00           O  
ATOM   1509  OD2 ASP A 208      44.309  -2.585 -65.536  1.00  0.00           O  
ATOM   1510  N   GLY A 209      42.418   0.173 -61.839  1.00  0.00           N  
ATOM   1511  CA  GLY A 209      43.081  -0.642 -60.834  1.00  0.00           C  
ATOM   1512  C   GLY A 209      42.464  -0.508 -59.455  1.00  0.00           C  
ATOM   1513  O   GLY A 209      42.492   0.571 -58.859  1.00  0.00           O  
ATOM   1514  N   GLY A 210      41.409  -1.296 -58.981  1.00  0.00           N  
ATOM   1515  CA  GLY A 210      41.054  -2.347 -58.042  1.00  0.00           C  
ATOM   1516  C   GLY A 210      41.742  -2.203 -56.698  1.00  0.00           C  
ATOM   1517  O   GLY A 210      42.952  -1.976 -56.634  1.00  0.00           O  
ATOM   1518  N   ARG A 211      41.005  -1.822 -55.563  1.00  0.00           N  
ATOM   1519  CA  ARG A 211      41.197  -2.523 -54.297  1.00  0.00           C  
ATOM   1520  C   ARG A 211      39.872  -2.703 -53.565  1.00  0.00           C  
ATOM   1521  CB  ARG A 211      42.188  -1.768 -53.409  1.00  0.00           C  
ATOM   1522  O   ARG A 211      39.154  -1.732 -53.321  1.00  0.00           O  
ATOM   1523  CG  ARG A 211      43.449  -2.553 -53.086  1.00  0.00           C  
ATOM   1524  CD  ARG A 211      44.372  -1.781 -52.154  1.00  0.00           C  
ATOM   1525  NE  ARG A 211      45.740  -2.291 -52.206  1.00  0.00           N  
ATOM   1526  NH1 ARG A 211      46.593  -0.741 -50.721  1.00  0.00           N  
ATOM   1527  NH2 ARG A 211      47.967  -2.327 -51.644  1.00  0.00           N  
ATOM   1528  CZ  ARG A 211      46.763  -1.785 -51.524  1.00  0.00           C  
ATOM   1529  N   TYR A 212      39.096  -3.804 -53.698  1.00  0.00           N  
ATOM   1530  CA  TYR A 212      38.234  -4.792 -53.058  1.00  0.00           C  
ATOM   1531  C   TYR A 212      38.236  -4.618 -51.543  1.00  0.00           C  
ATOM   1532  CB  TYR A 212      38.681  -6.211 -53.420  1.00  0.00           C  
ATOM   1533  O   TYR A 212      39.297  -4.503 -50.927  1.00  0.00           O  
ATOM   1534  CG  TYR A 212      38.355  -6.605 -54.841  1.00  0.00           C  
ATOM   1535  CD1 TYR A 212      37.103  -7.118 -55.172  1.00  0.00           C  
ATOM   1536  CD2 TYR A 212      39.299  -6.468 -55.853  1.00  0.00           C  
ATOM   1537  CE1 TYR A 212      36.799  -7.485 -56.480  1.00  0.00           C  
ATOM   1538  CE2 TYR A 212      39.007  -6.831 -57.163  1.00  0.00           C  
ATOM   1539  OH  TYR A 212      37.460  -7.699 -58.762  1.00  0.00           O  
ATOM   1540  CZ  TYR A 212      37.756  -7.337 -57.466  1.00  0.00           C  
ATOM   1541  N   TYR A 213      37.181  -3.866 -50.783  1.00  0.00           N  
ATOM   1542  CA  TYR A 213      36.673  -4.044 -49.427  1.00  0.00           C  
ATOM   1543  C   TYR A 213      36.559  -5.523 -49.077  1.00  0.00           C  
ATOM   1544  CB  TYR A 213      35.309  -3.364 -49.270  1.00  0.00           C  
ATOM   1545  O   TYR A 213      36.092  -6.325 -49.888  1.00  0.00           O  
ATOM   1546  CG  TYR A 213      35.379  -1.856 -49.273  1.00  0.00           C  
ATOM   1547  CD1 TYR A 213      35.742  -1.155 -48.125  1.00  0.00           C  
ATOM   1548  CD2 TYR A 213      35.082  -1.130 -50.421  1.00  0.00           C  
ATOM   1549  CE1 TYR A 213      35.806   0.236 -48.122  1.00  0.00           C  
ATOM   1550  CE2 TYR A 213      35.142   0.259 -50.429  1.00  0.00           C  
ATOM   1551  OH  TYR A 213      35.567   2.308 -49.279  1.00  0.00           O  
ATOM   1552  CZ  TYR A 213      35.505   0.932 -49.277  1.00  0.00           C  
ATOM   1553  N   ARG A 214      37.453  -6.152 -48.309  1.00  0.00           N  
ATOM   1554  CA  ARG A 214      37.522  -7.451 -47.647  1.00  0.00           C  
ATOM   1555  C   ARG A 214      36.207  -7.781 -46.948  1.00  0.00           C  
ATOM   1556  CB  ARG A 214      38.673  -7.480 -46.639  1.00  0.00           C  
ATOM   1557  O   ARG A 214      35.565  -6.899 -46.375  1.00  0.00           O  
ATOM   1558  CG  ARG A 214      39.936  -8.142 -47.164  1.00  0.00           C  
ATOM   1559  CD  ARG A 214      41.018  -8.221 -46.097  1.00  0.00           C  
ATOM   1560  NE  ARG A 214      42.220  -8.885 -46.595  1.00  0.00           N  
ATOM   1561  NH1 ARG A 214      43.552  -7.000 -46.496  1.00  0.00           N  
ATOM   1562  NH2 ARG A 214      44.424  -8.988 -47.232  1.00  0.00           N  
ATOM   1563  CZ  ARG A 214      43.396  -8.289 -46.773  1.00  0.00           C  
ATOM   1564  N   ALA A 215      35.263  -8.645 -47.325  1.00  0.00           N  
ATOM   1565  CA  ALA A 215      34.135  -9.342 -46.712  1.00  0.00           C  
ATOM   1566  C   ALA A 215      34.175  -9.220 -45.191  1.00  0.00           C  
ATOM   1567  CB  ALA A 215      34.131 -10.812 -47.124  1.00  0.00           C  
ATOM   1568  O   ALA A 215      33.131  -9.143 -44.540  1.00  0.00           O  
ATOM   1569  N   ASP A 216      35.408  -8.937 -44.558  1.00  0.00           N  
ATOM   1570  CA  ASP A 216      35.518  -8.884 -43.103  1.00  0.00           C  
ATOM   1571  C   ASP A 216      34.994  -7.555 -42.561  1.00  0.00           C  
ATOM   1572  CB  ASP A 216      36.969  -9.094 -42.666  1.00  0.00           C  
ATOM   1573  O   ASP A 216      34.450  -7.501 -41.457  1.00  0.00           O  
ATOM   1574  CG  ASP A 216      37.462 -10.510 -42.909  1.00  0.00           C  
ATOM   1575  OD1 ASP A 216      36.628 -11.425 -43.080  1.00  0.00           O  
ATOM   1576  OD2 ASP A 216      38.695 -10.713 -42.926  1.00  0.00           O  
ATOM   1577  N   ASP A 217      34.907  -6.406 -43.319  1.00  0.00           N  
ATOM   1578  CA  ASP A 217      34.478  -5.069 -42.917  1.00  0.00           C  
ATOM   1579  C   ASP A 217      32.963  -4.918 -43.042  1.00  0.00           C  
ATOM   1580  CB  ASP A 217      35.184  -4.004 -43.758  1.00  0.00           C  
ATOM   1581  O   ASP A 217      32.336  -4.225 -42.239  1.00  0.00           O  
ATOM   1582  CG  ASP A 217      36.610  -3.740 -43.306  1.00  0.00           C  
ATOM   1583  OD1 ASP A 217      36.941  -4.027 -42.136  1.00  0.00           O  
ATOM   1584  OD2 ASP A 217      37.408  -3.239 -44.127  1.00  0.00           O  
ATOM   1585  N   ALA A 218      32.291  -5.657 -43.921  1.00  0.00           N  
ATOM   1586  CA  ALA A 218      30.837  -5.666 -44.069  1.00  0.00           C  
ATOM   1587  C   ALA A 218      30.174  -6.421 -42.920  1.00  0.00           C  
ATOM   1588  CB  ALA A 218      30.442  -6.285 -45.407  1.00  0.00           C  
ATOM   1589  O   ALA A 218      29.100  -6.033 -42.454  1.00  0.00           O  
ATOM   1590  N   ASN A 219      30.868  -7.545 -42.392  1.00  0.00           N  
ATOM   1591  CA  ASN A 219      30.375  -8.316 -41.254  1.00  0.00           C  
ATOM   1592  C   ASN A 219      30.457  -7.515 -39.957  1.00  0.00           C  
ATOM   1593  CB  ASN A 219      31.150  -9.628 -41.118  1.00  0.00           C  
ATOM   1594  O   ASN A 219      29.588  -7.636 -39.093  1.00  0.00           O  
ATOM   1595  CG  ASN A 219      30.734 -10.661 -42.147  1.00  0.00           C  
ATOM   1596  ND2 ASN A 219      31.638 -11.581 -42.462  1.00  0.00           N  
ATOM   1597  OD1 ASN A 219      29.610 -10.632 -42.653  1.00  0.00           O  
ATOM   1598  N   VAL A 220      31.464  -6.564 -39.814  1.00  0.00           N  
ATOM   1599  CA  VAL A 220      31.676  -5.727 -38.639  1.00  0.00           C  
ATOM   1600  C   VAL A 220      30.589  -4.656 -38.563  1.00  0.00           C  
ATOM   1601  CB  VAL A 220      33.073  -5.068 -38.656  1.00  0.00           C  
ATOM   1602  O   VAL A 220      30.049  -4.387 -37.489  1.00  0.00           O  
ATOM   1603  CG1 VAL A 220      33.231  -4.103 -37.482  1.00  0.00           C  
ATOM   1604  CG2 VAL A 220      34.167  -6.134 -38.626  1.00  0.00           C  
ATOM   1605  N   VAL A 221      30.173  -4.018 -39.693  1.00  0.00           N  
ATOM   1606  CA  VAL A 221      29.122  -3.007 -39.753  1.00  0.00           C  
ATOM   1607  C   VAL A 221      27.767  -3.653 -39.475  1.00  0.00           C  
ATOM   1608  CB  VAL A 221      29.101  -2.293 -41.123  1.00  0.00           C  
ATOM   1609  O   VAL A 221      26.954  -3.106 -38.727  1.00  0.00           O  
ATOM   1610  CG1 VAL A 221      27.930  -1.315 -41.204  1.00  0.00           C  
ATOM   1611  CG2 VAL A 221      30.423  -1.568 -41.368  1.00  0.00           C  
ATOM   1612  N   ARG A 222      27.532  -4.881 -39.988  1.00  0.00           N  
ATOM   1613  CA  ARG A 222      26.298  -5.622 -39.746  1.00  0.00           C  
ATOM   1614  C   ARG A 222      26.187  -6.039 -38.283  1.00  0.00           C  
ATOM   1615  CB  ARG A 222      26.226  -6.856 -40.649  1.00  0.00           C  
ATOM   1616  O   ARG A 222      25.114  -5.945 -37.685  1.00  0.00           O  
ATOM   1617  CG  ARG A 222      25.833  -6.546 -42.084  1.00  0.00           C  
ATOM   1618  CD  ARG A 222      25.599  -7.815 -42.892  1.00  0.00           C  
ATOM   1619  NE  ARG A 222      26.857  -8.422 -43.318  1.00  0.00           N  
ATOM   1620  NH1 ARG A 222      25.901  -9.757 -44.943  1.00  0.00           N  
ATOM   1621  NH2 ARG A 222      28.165  -9.817 -44.590  1.00  0.00           N  
ATOM   1622  CZ  ARG A 222      26.971  -9.330 -44.283  1.00  0.00           C  
ATOM   1623  N   ASP A 223      27.318  -6.484 -37.659  1.00  0.00           N  
ATOM   1624  CA  ASP A 223      27.363  -6.879 -36.254  1.00  0.00           C  
ATOM   1625  C   ASP A 223      27.055  -5.695 -35.340  1.00  0.00           C  
ATOM   1626  CB  ASP A 223      28.731  -7.469 -35.907  1.00  0.00           C  
ATOM   1627  O   ASP A 223      26.314  -5.834 -34.365  1.00  0.00           O  
ATOM   1628  CG  ASP A 223      28.876  -8.921 -36.329  1.00  0.00           C  
ATOM   1629  OD1 ASP A 223      27.873  -9.537 -36.749  1.00  0.00           O  
ATOM   1630  OD2 ASP A 223      30.003  -9.454 -36.239  1.00  0.00           O  
ATOM   1631  N   ARG A 224      27.525  -4.512 -35.666  1.00  0.00           N  
ATOM   1632  CA  ARG A 224      27.280  -3.302 -34.886  1.00  0.00           C  
ATOM   1633  C   ARG A 224      25.824  -2.862 -35.002  1.00  0.00           C  
ATOM   1634  CB  ARG A 224      28.207  -2.173 -35.340  1.00  0.00           C  
ATOM   1635  O   ARG A 224      25.213  -2.455 -34.013  1.00  0.00           O  
ATOM   1636  CG  ARG A 224      28.084  -0.904 -34.512  1.00  0.00           C  
ATOM   1637  CD  ARG A 224      28.468  -1.141 -33.058  1.00  0.00           C  
ATOM   1638  NE  ARG A 224      28.362   0.082 -32.266  1.00  0.00           N  
ATOM   1639  NH1 ARG A 224      28.679  -0.962 -30.230  1.00  0.00           N  
ATOM   1640  NH2 ARG A 224      28.353   1.305 -30.322  1.00  0.00           N  
ATOM   1641  CZ  ARG A 224      28.465   0.139 -30.942  1.00  0.00           C  
ATOM   1642  N   ASP A 225      25.278  -2.867 -36.209  1.00  0.00           N  
ATOM   1643  CA  ASP A 225      23.875  -2.518 -36.413  1.00  0.00           C  
ATOM   1644  C   ASP A 225      22.959  -3.436 -35.607  1.00  0.00           C  
ATOM   1645  CB  ASP A 225      23.515  -2.586 -37.898  1.00  0.00           C  
ATOM   1646  O   ASP A 225      21.971  -2.983 -35.027  1.00  0.00           O  
ATOM   1647  CG  ASP A 225      24.061  -1.414 -38.695  1.00  0.00           C  
ATOM   1648  OD1 ASP A 225      24.462  -0.398 -38.089  1.00  0.00           O  
ATOM   1649  OD2 ASP A 225      24.088  -1.508 -39.941  1.00  0.00           O  
ATOM   1650  N   LEU A 226      23.289  -4.749 -35.543  1.00  0.00           N  
ATOM   1651  CA  LEU A 226      22.518  -5.718 -34.771  1.00  0.00           C  
ATOM   1652  C   LEU A 226      22.608  -5.420 -33.278  1.00  0.00           C  
ATOM   1653  CB  LEU A 226      23.013  -7.140 -35.050  1.00  0.00           C  
ATOM   1654  O   LEU A 226      21.609  -5.516 -32.561  1.00  0.00           O  
ATOM   1655  CG  LEU A 226      22.214  -8.275 -34.406  1.00  0.00           C  
ATOM   1656  CD1 LEU A 226      20.806  -8.327 -34.987  1.00  0.00           C  
ATOM   1657  CD2 LEU A 226      22.928  -9.608 -34.600  1.00  0.00           C  
ATOM   1658  N   GLU A 227      23.794  -5.048 -32.810  1.00  0.00           N  
ATOM   1659  CA  GLU A 227      23.998  -4.679 -31.412  1.00  0.00           C  
ATOM   1660  C   GLU A 227      23.157  -3.463 -31.033  1.00  0.00           C  
ATOM   1661  CB  GLU A 227      25.478  -4.399 -31.140  1.00  0.00           C  
ATOM   1662  O   GLU A 227      22.543  -3.435 -29.965  1.00  0.00           O  
ATOM   1663  CG  GLU A 227      25.803  -4.179 -29.670  1.00  0.00           C  
ATOM   1664  CD  GLU A 227      27.278  -3.911 -29.414  1.00  0.00           C  
ATOM   1665  OE1 GLU A 227      27.646  -3.598 -28.259  1.00  0.00           O  
ATOM   1666  OE2 GLU A 227      28.070  -4.014 -30.376  1.00  0.00           O  
ATOM   1667  N   VAL A 228      23.123  -2.367 -31.865  1.00  0.00           N  
ATOM   1668  CA  VAL A 228      22.349  -1.152 -31.631  1.00  0.00           C  
ATOM   1669  C   VAL A 228      20.858  -1.483 -31.616  1.00  0.00           C  
ATOM   1670  CB  VAL A 228      22.645  -0.076 -32.701  1.00  0.00           C  
ATOM   1671  O   VAL A 228      20.128  -1.042 -30.726  1.00  0.00           O  
ATOM   1672  CG1 VAL A 228      21.668   1.091 -32.578  1.00  0.00           C  
ATOM   1673  CG2 VAL A 228      24.087   0.415 -32.579  1.00  0.00           C  
ATOM   1674  N   ASP A 229      20.383  -2.317 -32.552  1.00  0.00           N  
ATOM   1675  CA  ASP A 229      18.977  -2.700 -32.634  1.00  0.00           C  
ATOM   1676  C   ASP A 229      18.550  -3.489 -31.397  1.00  0.00           C  
ATOM   1677  CB  ASP A 229      18.717  -3.523 -33.898  1.00  0.00           C  
ATOM   1678  O   ASP A 229      17.458  -3.277 -30.867  1.00  0.00           O  
ATOM   1679  CG  ASP A 229      18.700  -2.680 -35.161  1.00  0.00           C  
ATOM   1680  OD1 ASP A 229      18.615  -1.437 -35.063  1.00  0.00           O  
ATOM   1681  OD2 ASP A 229      18.767  -3.264 -36.263  1.00  0.00           O  
ATOM   1682  N   THR A 230      19.407  -4.447 -30.939  1.00  0.00           N  
ATOM   1683  CA  THR A 230      19.143  -5.245 -29.746  1.00  0.00           C  
ATOM   1684  C   THR A 230      19.037  -4.354 -28.512  1.00  0.00           C  
ATOM   1685  CB  THR A 230      20.242  -6.302 -29.527  1.00  0.00           C  
ATOM   1686  O   THR A 230      18.162  -4.556 -27.668  1.00  0.00           O  
ATOM   1687  CG2 THR A 230      19.904  -7.210 -28.350  1.00  0.00           C  
ATOM   1688  OG1 THR A 230      20.373  -7.099 -30.710  1.00  0.00           O  
ATOM   1689  N   THR A 231      19.974  -3.344 -28.409  1.00  0.00           N  
ATOM   1690  CA  THR A 231      19.968  -2.418 -27.281  1.00  0.00           C  
ATOM   1691  C   THR A 231      18.721  -1.539 -27.309  1.00  0.00           C  
ATOM   1692  CB  THR A 231      21.226  -1.530 -27.282  1.00  0.00           C  
ATOM   1693  O   THR A 231      18.107  -1.291 -26.270  1.00  0.00           O  
ATOM   1694  CG2 THR A 231      21.269  -0.637 -26.047  1.00  0.00           C  
ATOM   1695  OG1 THR A 231      22.392  -2.362 -27.296  1.00  0.00           O  
ATOM   1696  N   LEU A 232      18.331  -0.956 -28.488  1.00  0.00           N  
ATOM   1697  CA  LEU A 232      17.140  -0.127 -28.636  1.00  0.00           C  
ATOM   1698  C   LEU A 232      15.887  -0.898 -28.233  1.00  0.00           C  
ATOM   1699  CB  LEU A 232      17.006   0.366 -30.079  1.00  0.00           C  
ATOM   1700  O   LEU A 232      15.017  -0.360 -27.544  1.00  0.00           O  
ATOM   1701  CG  LEU A 232      17.982   1.461 -30.515  1.00  0.00           C  
ATOM   1702  CD1 LEU A 232      17.811   1.764 -31.999  1.00  0.00           C  
ATOM   1703  CD2 LEU A 232      17.778   2.721 -29.680  1.00  0.00           C  
ATOM   1704  N   LYS A 233      15.782  -2.204 -28.637  1.00  0.00           N  
ATOM   1705  CA  LYS A 233      14.658  -3.063 -28.274  1.00  0.00           C  
ATOM   1706  C   LYS A 233      14.617  -3.307 -26.768  1.00  0.00           C  
ATOM   1707  CB  LYS A 233      14.738  -4.395 -29.020  1.00  0.00           C  
ATOM   1708  O   LYS A 233      13.544  -3.299 -26.162  1.00  0.00           O  
ATOM   1709  CG  LYS A 233      14.321  -4.314 -30.481  1.00  0.00           C  
ATOM   1710  CD  LYS A 233      14.362  -5.681 -31.152  1.00  0.00           C  
ATOM   1711  CE  LYS A 233      14.033  -5.587 -32.636  1.00  0.00           C  
ATOM   1712  NZ  LYS A 233      14.159  -6.910 -33.316  1.00  0.00           N  
ATOM   1713  N   SER A 234      15.816  -3.518 -26.241  1.00  0.00           N  
ATOM   1714  CA  SER A 234      15.950  -3.718 -24.802  1.00  0.00           C  
ATOM   1715  C   SER A 234      15.494  -2.486 -24.027  1.00  0.00           C  
ATOM   1716  CB  SER A 234      17.398  -4.051 -24.440  1.00  0.00           C  
ATOM   1717  O   SER A 234      14.766  -2.602 -23.040  1.00  0.00           O  
ATOM   1718  OG  SER A 234      17.560  -4.128 -23.033  1.00  0.00           O  
ATOM   1719  N   LEU A 235      15.915  -1.289 -24.451  1.00  0.00           N  
ATOM   1720  CA  LEU A 235      15.536  -0.045 -23.790  1.00  0.00           C  
ATOM   1721  C   LEU A 235      14.034   0.196 -23.905  1.00  0.00           C  
ATOM   1722  CB  LEU A 235      16.301   1.137 -24.391  1.00  0.00           C  
ATOM   1723  O   LEU A 235      13.395   0.629 -22.944  1.00  0.00           O  
ATOM   1724  CG  LEU A 235      17.786   1.234 -24.035  1.00  0.00           C  
ATOM   1725  CD1 LEU A 235      18.441   2.377 -24.803  1.00  0.00           C  
ATOM   1726  CD2 LEU A 235      17.965   1.420 -22.532  1.00  0.00           C  
ATOM   1727  N   SER A 236      13.511  -0.063 -25.094  1.00  0.00           N  
ATOM   1728  CA  SER A 236      12.072   0.058 -25.304  1.00  0.00           C  
ATOM   1729  C   SER A 236      11.296  -0.847 -24.352  1.00  0.00           C  
ATOM   1730  CB  SER A 236      11.711  -0.280 -26.751  1.00  0.00           C  
ATOM   1731  O   SER A 236      10.289  -0.433 -23.776  1.00  0.00           O  
ATOM   1732  OG  SER A 236      12.069   0.780 -27.620  1.00  0.00           O  
ATOM   1733  N   GLN A 237      11.770  -2.120 -24.182  1.00  0.00           N  
ATOM   1734  CA  GLN A 237      11.143  -3.068 -23.266  1.00  0.00           C  
ATOM   1735  C   GLN A 237      11.260  -2.594 -21.820  1.00  0.00           C  
ATOM   1736  CB  GLN A 237      11.769  -4.455 -23.417  1.00  0.00           C  
ATOM   1737  O   GLN A 237      10.313  -2.719 -21.042  1.00  0.00           O  
ATOM   1738  CG  GLN A 237      11.063  -5.539 -22.613  1.00  0.00           C  
ATOM   1739  CD  GLN A 237       9.601  -5.691 -22.990  1.00  0.00           C  
ATOM   1740  NE2 GLN A 237       8.728  -5.696 -21.987  1.00  0.00           N  
ATOM   1741  OE1 GLN A 237       9.259  -5.802 -24.170  1.00  0.00           O  
ATOM   1742  N   GLN A 238      12.399  -2.041 -21.440  1.00  0.00           N  
ATOM   1743  CA  GLN A 238      12.593  -1.517 -20.092  1.00  0.00           C  
ATOM   1744  C   GLN A 238      11.609  -0.388 -19.794  1.00  0.00           C  
ATOM   1745  CB  GLN A 238      14.029  -1.023 -19.909  1.00  0.00           C  
ATOM   1746  O   GLN A 238      11.063  -0.309 -18.692  1.00  0.00           O  
ATOM   1747  CG  GLN A 238      15.056  -2.142 -19.806  1.00  0.00           C  
ATOM   1748  CD  GLN A 238      16.460  -1.629 -19.546  1.00  0.00           C  
ATOM   1749  NE2 GLN A 238      17.436  -2.192 -20.251  1.00  0.00           N  
ATOM   1750  OE1 GLN A 238      16.665  -0.735 -18.721  1.00  0.00           O  
ATOM   1751  N   ILE A 239      11.393   0.482 -20.787  1.00  0.00           N  
ATOM   1752  CA  ILE A 239      10.450   1.587 -20.653  1.00  0.00           C  
ATOM   1753  C   ILE A 239       9.034   1.040 -20.487  1.00  0.00           C  
ATOM   1754  CB  ILE A 239      10.518   2.539 -21.868  1.00  0.00           C  
ATOM   1755  O   ILE A 239       8.273   1.517 -19.642  1.00  0.00           O  
ATOM   1756  CG1 ILE A 239      11.838   3.318 -21.864  1.00  0.00           C  
ATOM   1757  CG2 ILE A 239       9.320   3.494 -21.874  1.00  0.00           C  
ATOM   1758  CD1 ILE A 239      12.059   4.170 -23.106  1.00  0.00           C  
ATOM   1759  N   GLU A 240       8.711  -0.030 -21.266  1.00  0.00           N  
ATOM   1760  CA  GLU A 240       7.398  -0.660 -21.161  1.00  0.00           C  
ATOM   1761  C   GLU A 240       7.204  -1.305 -19.791  1.00  0.00           C  
ATOM   1762  CB  GLU A 240       7.214  -1.705 -22.264  1.00  0.00           C  
ATOM   1763  O   GLU A 240       6.119  -1.228 -19.212  1.00  0.00           O  
ATOM   1764  CG  GLU A 240       5.812  -2.294 -22.325  1.00  0.00           C  
ATOM   1765  CD  GLU A 240       4.729  -1.246 -22.539  1.00  0.00           C  
ATOM   1766  OE1 GLU A 240       3.582  -1.459 -22.086  1.00  0.00           O  
ATOM   1767  OE2 GLU A 240       5.032  -0.206 -23.164  1.00  0.00           O  
ATOM   1768  N   ASN A 241       8.269  -1.904 -19.196  1.00  0.00           N  
ATOM   1769  CA  ASN A 241       8.207  -2.532 -17.880  1.00  0.00           C  
ATOM   1770  C   ASN A 241       8.037  -1.496 -16.772  1.00  0.00           C  
ATOM   1771  CB  ASN A 241       9.458  -3.377 -17.628  1.00  0.00           C  
ATOM   1772  O   ASN A 241       7.530  -1.811 -15.695  1.00  0.00           O  
ATOM   1773  CG  ASN A 241       9.471  -4.657 -18.441  1.00  0.00           C  
ATOM   1774  ND2 ASN A 241      10.652  -5.241 -18.608  1.00  0.00           N  
ATOM   1775  OD1 ASN A 241       8.429  -5.115 -18.915  1.00  0.00           O  
ATOM   1776  N   ILE A 242       8.499  -0.282 -17.056  1.00  0.00           N  
ATOM   1777  CA  ILE A 242       8.295   0.813 -16.113  1.00  0.00           C  
ATOM   1778  C   ILE A 242       6.837   1.266 -16.156  1.00  0.00           C  
ATOM   1779  CB  ILE A 242       9.235   2.001 -16.415  1.00  0.00           C  
ATOM   1780  O   ILE A 242       6.225   1.505 -15.113  1.00  0.00           O  
ATOM   1781  CG1 ILE A 242      10.688   1.627 -16.100  1.00  0.00           C  
ATOM   1782  CG2 ILE A 242       8.806   3.243 -15.629  1.00  0.00           C  
ATOM   1783  CD1 ILE A 242      11.706   2.670 -16.538  1.00  0.00           C  
ATOM   1784  N   ARG A 243       6.264   1.302 -17.329  1.00  0.00           N  
ATOM   1785  CA  ARG A 243       4.891   1.760 -17.516  1.00  0.00           C  
ATOM   1786  C   ARG A 243       3.893   0.695 -17.072  1.00  0.00           C  
ATOM   1787  CB  ARG A 243       4.642   2.134 -18.979  1.00  0.00           C  
ATOM   1788  O   ARG A 243       2.887   1.008 -16.433  1.00  0.00           O  
ATOM   1789  CG  ARG A 243       5.330   3.419 -19.412  1.00  0.00           C  
ATOM   1790  CD  ARG A 243       5.030   3.758 -20.865  1.00  0.00           C  
ATOM   1791  NE  ARG A 243       5.620   5.036 -21.254  1.00  0.00           N  
ATOM   1792  NH1 ARG A 243       4.734   5.031 -23.387  1.00  0.00           N  
ATOM   1793  NH2 ARG A 243       6.047   6.776 -22.691  1.00  0.00           N  
ATOM   1794  CZ  ARG A 243       5.465   5.611 -22.443  1.00  0.00           C  
ATOM   1795  N   SER A 244       4.162  -0.567 -17.385  1.00  0.00           N  
ATOM   1796  CA  SER A 244       3.280  -1.691 -17.088  1.00  0.00           C  
ATOM   1797  C   SER A 244       4.066  -2.886 -16.558  1.00  0.00           C  
ATOM   1798  CB  SER A 244       2.493  -2.100 -18.334  1.00  0.00           C  
ATOM   1799  O   SER A 244       4.405  -3.797 -17.315  1.00  0.00           O  
ATOM   1800  OG  SER A 244       1.504  -3.062 -18.011  1.00  0.00           O  
ATOM   1801  N   PRO A 245       4.447  -2.862 -15.281  1.00  0.00           N  
ATOM   1802  CA  PRO A 245       5.288  -3.906 -14.693  1.00  0.00           C  
ATOM   1803  C   PRO A 245       4.652  -5.293 -14.775  1.00  0.00           C  
ATOM   1804  CB  PRO A 245       5.437  -3.459 -13.236  1.00  0.00           C  
ATOM   1805  O   PRO A 245       3.425  -5.416 -14.734  1.00  0.00           O  
ATOM   1806  CG  PRO A 245       5.078  -2.008 -13.243  1.00  0.00           C  
ATOM   1807  CD  PRO A 245       4.136  -1.755 -14.385  1.00  0.00           C  
ATOM   1808  N   GLU A 246       5.420  -6.313 -14.797  1.00  0.00           N  
ATOM   1809  CA  GLU A 246       4.955  -7.669 -15.071  1.00  0.00           C  
ATOM   1810  C   GLU A 246       4.849  -8.487 -13.787  1.00  0.00           C  
ATOM   1811  CB  GLU A 246       5.889  -8.367 -16.063  1.00  0.00           C  
ATOM   1812  O   GLU A 246       4.405  -9.636 -13.811  1.00  0.00           O  
ATOM   1813  CG  GLU A 246       7.315  -8.526 -15.558  1.00  0.00           C  
ATOM   1814  CD  GLU A 246       8.244  -9.170 -16.575  1.00  0.00           C  
ATOM   1815  OE1 GLU A 246       9.441  -9.365 -16.266  1.00  0.00           O  
ATOM   1816  OE2 GLU A 246       7.771  -9.481 -17.690  1.00  0.00           O  
ATOM   1817  N   GLY A 247       5.257  -7.911 -12.632  1.00  0.00           N  
ATOM   1818  CA  GLY A 247       5.059  -8.577 -11.355  1.00  0.00           C  
ATOM   1819  C   GLY A 247       6.218  -9.474 -10.965  1.00  0.00           C  
ATOM   1820  O   GLY A 247       6.049 -10.412 -10.184  1.00  0.00           O  
ATOM   1821  N   SER A 248       7.477  -9.268 -11.528  1.00  0.00           N  
ATOM   1822  CA  SER A 248       8.726  -9.920 -11.145  1.00  0.00           C  
ATOM   1823  C   SER A 248       9.429  -9.154 -10.028  1.00  0.00           C  
ATOM   1824  CB  SER A 248       9.656 -10.046 -12.352  1.00  0.00           C  
ATOM   1825  O   SER A 248       9.028  -8.040  -9.685  1.00  0.00           O  
ATOM   1826  OG  SER A 248      10.132  -8.774 -12.756  1.00  0.00           O  
ATOM   1827  N   ARG A 249      10.394  -9.791  -9.440  1.00  0.00           N  
ATOM   1828  CA  ARG A 249      11.167  -9.125  -8.396  1.00  0.00           C  
ATOM   1829  C   ARG A 249      11.825  -7.855  -8.928  1.00  0.00           C  
ATOM   1830  CB  ARG A 249      12.229 -10.068  -7.829  1.00  0.00           C  
ATOM   1831  O   ARG A 249      11.903  -6.849  -8.222  1.00  0.00           O  
ATOM   1832  CG  ARG A 249      13.062  -9.458  -6.712  1.00  0.00           C  
ATOM   1833  CD  ARG A 249      12.232  -9.211  -5.460  1.00  0.00           C  
ATOM   1834  NE  ARG A 249      13.046  -8.683  -4.369  1.00  0.00           N  
ATOM   1835  NH1 ARG A 249      11.668  -6.880  -3.937  1.00  0.00           N  
ATOM   1836  NH2 ARG A 249      13.570  -7.197  -2.698  1.00  0.00           N  
ATOM   1837  CZ  ARG A 249      12.759  -7.588  -3.671  1.00  0.00           C  
ATOM   1838  N   LYS A 250      12.238  -7.852 -10.175  1.00  0.00           N  
ATOM   1839  CA  LYS A 250      12.931  -6.721 -10.785  1.00  0.00           C  
ATOM   1840  C   LYS A 250      11.948  -5.622 -11.178  1.00  0.00           C  
ATOM   1841  CB  LYS A 250      13.727  -7.175 -12.009  1.00  0.00           C  
ATOM   1842  O   LYS A 250      12.277  -4.436 -11.113  1.00  0.00           O  
ATOM   1843  CG  LYS A 250      14.699  -6.131 -12.538  1.00  0.00           C  
ATOM   1844  CD  LYS A 250      15.546  -6.682 -13.677  1.00  0.00           C  
ATOM   1845  CE  LYS A 250      16.480  -5.621 -14.245  1.00  0.00           C  
ATOM   1846  NZ  LYS A 250      17.338  -6.166 -15.339  1.00  0.00           N  
ATOM   1847  N   ASN A 251      10.744  -6.014 -11.610  1.00  0.00           N  
ATOM   1848  CA  ASN A 251       9.718  -5.067 -12.035  1.00  0.00           C  
ATOM   1849  C   ASN A 251       8.373  -5.365 -11.376  1.00  0.00           C  
ATOM   1850  CB  ASN A 251       9.576  -5.077 -13.558  1.00  0.00           C  
ATOM   1851  O   ASN A 251       7.455  -5.864 -12.028  1.00  0.00           O  
ATOM   1852  CG  ASN A 251      10.875  -4.745 -14.268  1.00  0.00           C  
ATOM   1853  ND2 ASN A 251      11.498  -5.755 -14.865  1.00  0.00           N  
ATOM   1854  OD1 ASN A 251      11.313  -3.593 -14.278  1.00  0.00           O  
ATOM   1855  N   PRO A 252       8.405  -5.185 -10.043  1.00  0.00           N  
ATOM   1856  CA  PRO A 252       7.182  -5.491  -9.297  1.00  0.00           C  
ATOM   1857  C   PRO A 252       6.024  -4.562  -9.655  1.00  0.00           C  
ATOM   1858  CB  PRO A 252       7.603  -5.302  -7.838  1.00  0.00           C  
ATOM   1859  O   PRO A 252       6.243  -3.387  -9.961  1.00  0.00           O  
ATOM   1860  CG  PRO A 252       8.695  -4.281  -7.884  1.00  0.00           C  
ATOM   1861  CD  PRO A 252       9.492  -4.492  -9.139  1.00  0.00           C  
ATOM   1862  N   ALA A 253       4.862  -5.108  -9.799  1.00  0.00           N  
ATOM   1863  CA  ALA A 253       3.668  -4.287  -9.987  1.00  0.00           C  
ATOM   1864  C   ALA A 253       3.281  -3.576  -8.693  1.00  0.00           C  
ATOM   1865  CB  ALA A 253       2.507  -5.142 -10.489  1.00  0.00           C  
ATOM   1866  O   ALA A 253       3.838  -3.862  -7.631  1.00  0.00           O  
ATOM   1867  N   ARG A 254       2.447  -2.581  -8.710  1.00  0.00           N  
ATOM   1868  CA  ARG A 254       1.992  -1.866  -7.521  1.00  0.00           C  
ATOM   1869  C   ARG A 254       1.081  -2.746  -6.670  1.00  0.00           C  
ATOM   1870  CB  ARG A 254       1.261  -0.581  -7.913  1.00  0.00           C  
ATOM   1871  O   ARG A 254       1.231  -2.803  -5.448  1.00  0.00           O  
ATOM   1872  CG  ARG A 254       0.997   0.359  -6.747  1.00  0.00           C  
ATOM   1873  CD  ARG A 254       0.583   1.745  -7.221  1.00  0.00           C  
ATOM   1874  NE  ARG A 254       0.379   2.659  -6.101  1.00  0.00           N  
ATOM   1875  NH1 ARG A 254       0.204   4.553  -7.411  1.00  0.00           N  
ATOM   1876  NH2 ARG A 254       0.026   4.710  -5.131  1.00  0.00           N  
ATOM   1877  CZ  ARG A 254       0.203   3.972  -6.217  1.00  0.00           C  
ATOM   1878  N   THR A 255       0.070  -3.406  -7.252  1.00  0.00           N  
ATOM   1879  CA  THR A 255      -0.850  -4.336  -6.607  1.00  0.00           C  
ATOM   1880  C   THR A 255      -1.255  -5.450  -7.568  1.00  0.00           C  
ATOM   1881  CB  THR A 255      -2.110  -3.611  -6.097  1.00  0.00           C  
ATOM   1882  O   THR A 255      -0.989  -5.369  -8.768  1.00  0.00           O  
ATOM   1883  CG2 THR A 255      -1.742  -2.410  -5.233  1.00  0.00           C  
ATOM   1884  OG1 THR A 255      -2.882  -3.161  -7.217  1.00  0.00           O  
ATOM   1885  N   CYS A 256      -1.820  -6.506  -7.053  1.00  0.00           N  
ATOM   1886  CA  CYS A 256      -2.321  -7.600  -7.878  1.00  0.00           C  
ATOM   1887  C   CYS A 256      -3.435  -7.120  -8.802  1.00  0.00           C  
ATOM   1888  CB  CYS A 256      -2.831  -8.742  -7.001  1.00  0.00           C  
ATOM   1889  O   CYS A 256      -3.561  -7.601  -9.929  1.00  0.00           O  
ATOM   1890  SG  CYS A 256      -1.523  -9.624  -6.120  1.00  0.00           S  
ATOM   1891  N   ARG A 257      -4.192  -6.200  -8.299  1.00  0.00           N  
ATOM   1892  CA  ARG A 257      -5.254  -5.626  -9.120  1.00  0.00           C  
ATOM   1893  C   ARG A 257      -4.678  -4.911 -10.338  1.00  0.00           C  
ATOM   1894  CB  ARG A 257      -6.106  -4.657  -8.297  1.00  0.00           C  
ATOM   1895  O   ARG A 257      -5.206  -5.036 -11.445  1.00  0.00           O  
ATOM   1896  CG  ARG A 257      -7.317  -4.117  -9.041  1.00  0.00           C  
ATOM   1897  CD  ARG A 257      -8.235  -3.323  -8.123  1.00  0.00           C  
ATOM   1898  NE  ARG A 257      -9.464  -2.924  -8.804  1.00  0.00           N  
ATOM   1899  NH1 ARG A 257     -10.540  -2.215  -6.886  1.00  0.00           N  
ATOM   1900  NH2 ARG A 257     -11.596  -2.078  -8.916  1.00  0.00           N  
ATOM   1901  CZ  ARG A 257     -10.530  -2.407  -8.201  1.00  0.00           C  
ATOM   1902  N   ASP A 258      -3.585  -4.150 -10.155  1.00  0.00           N  
ATOM   1903  CA  ASP A 258      -2.892  -3.488 -11.256  1.00  0.00           C  
ATOM   1904  C   ASP A 258      -2.348  -4.508 -12.255  1.00  0.00           C  
ATOM   1905  CB  ASP A 258      -1.754  -2.614 -10.725  1.00  0.00           C  
ATOM   1906  O   ASP A 258      -2.480  -4.328 -13.467  1.00  0.00           O  
ATOM   1907  CG  ASP A 258      -2.247  -1.369 -10.009  1.00  0.00           C  
ATOM   1908  OD1 ASP A 258      -2.783  -0.456 -10.673  1.00  0.00           O  
ATOM   1909  OD2 ASP A 258      -2.095  -1.299  -8.771  1.00  0.00           O  
ATOM   1910  N   LEU A 259      -1.767  -5.488 -11.739  1.00  0.00           N  
ATOM   1911  CA  LEU A 259      -1.218  -6.555 -12.570  1.00  0.00           C  
ATOM   1912  C   LEU A 259      -2.312  -7.205 -13.411  1.00  0.00           C  
ATOM   1913  CB  LEU A 259      -0.531  -7.611 -11.701  1.00  0.00           C  
ATOM   1914  O   LEU A 259      -2.125  -7.435 -14.608  1.00  0.00           O  
ATOM   1915  CG  LEU A 259       0.304  -8.659 -12.440  1.00  0.00           C  
ATOM   1916  CD1 LEU A 259       1.424  -7.985 -13.226  1.00  0.00           C  
ATOM   1917  CD2 LEU A 259       0.870  -9.681 -11.460  1.00  0.00           C  
ATOM   1918  N   LYS A 260      -3.498  -7.538 -12.792  1.00  0.00           N  
ATOM   1919  CA  LYS A 260      -4.653  -8.128 -13.463  1.00  0.00           C  
ATOM   1920  C   LYS A 260      -5.168  -7.215 -14.573  1.00  0.00           C  
ATOM   1921  CB  LYS A 260      -5.770  -8.414 -12.459  1.00  0.00           C  
ATOM   1922  O   LYS A 260      -5.473  -7.678 -15.673  1.00  0.00           O  
ATOM   1923  CG  LYS A 260      -7.044  -8.957 -13.088  1.00  0.00           C  
ATOM   1924  CD  LYS A 260      -8.147  -9.135 -12.054  1.00  0.00           C  
ATOM   1925  CE  LYS A 260      -9.463  -9.544 -12.702  1.00  0.00           C  
ATOM   1926  NZ  LYS A 260     -10.563  -9.660 -11.698  1.00  0.00           N  
ATOM   1927  N   MET A 261      -5.197  -5.907 -14.315  1.00  0.00           N  
ATOM   1928  CA  MET A 261      -5.735  -4.928 -15.256  1.00  0.00           C  
ATOM   1929  C   MET A 261      -4.796  -4.743 -16.444  1.00  0.00           C  
ATOM   1930  CB  MET A 261      -5.970  -3.586 -14.562  1.00  0.00           C  
ATOM   1931  O   MET A 261      -5.242  -4.693 -17.591  1.00  0.00           O  
ATOM   1932  CG  MET A 261      -7.173  -3.580 -13.632  1.00  0.00           C  
ATOM   1933  SD  MET A 261      -7.527  -1.913 -12.951  1.00  0.00           S  
ATOM   1934  CE  MET A 261      -6.133  -1.733 -11.804  1.00  0.00           C  
ATOM   1935  N   CYS A 262      -3.541  -4.694 -16.212  1.00  0.00           N  
ATOM   1936  CA  CYS A 262      -2.561  -4.390 -17.249  1.00  0.00           C  
ATOM   1937  C   CYS A 262      -2.180  -5.646 -18.025  1.00  0.00           C  
ATOM   1938  CB  CYS A 262      -1.310  -3.759 -16.637  1.00  0.00           C  
ATOM   1939  O   CYS A 262      -1.762  -5.564 -19.180  1.00  0.00           O  
ATOM   1940  SG  CYS A 262      -1.560  -2.069 -16.051  1.00  0.00           S  
ATOM   1941  N   HIS A 263      -2.369  -6.790 -17.335  1.00  0.00           N  
ATOM   1942  CA  HIS A 263      -2.049  -8.070 -17.958  1.00  0.00           C  
ATOM   1943  C   HIS A 263      -3.191  -9.067 -17.785  1.00  0.00           C  
ATOM   1944  CB  HIS A 263      -0.758  -8.644 -17.371  1.00  0.00           C  
ATOM   1945  O   HIS A 263      -3.134  -9.936 -16.911  1.00  0.00           O  
ATOM   1946  CG  HIS A 263       0.418  -7.728 -17.498  1.00  0.00           C  
ATOM   1947  CD2 HIS A 263       0.994  -6.892 -16.602  1.00  0.00           C  
ATOM   1948  ND1 HIS A 263       1.139  -7.600 -18.665  1.00  0.00           N  
ATOM   1949  CE1 HIS A 263       2.111  -6.724 -18.481  1.00  0.00           C  
ATOM   1950  NE2 HIS A 263       2.045  -6.279 -17.237  1.00  0.00           N  
ATOM   1951  N   SER A 264      -4.244  -9.004 -18.576  1.00  0.00           N  
ATOM   1952  CA  SER A 264      -5.485  -9.751 -18.400  1.00  0.00           C  
ATOM   1953  C   SER A 264      -5.264 -11.246 -18.609  1.00  0.00           C  
ATOM   1954  CB  SER A 264      -6.557  -9.247 -19.366  1.00  0.00           C  
ATOM   1955  O   SER A 264      -6.045 -12.068 -18.126  1.00  0.00           O  
ATOM   1956  OG  SER A 264      -6.116  -9.355 -20.708  1.00  0.00           O  
ATOM   1957  N   ASP A 265      -4.170 -11.626 -19.147  1.00  0.00           N  
ATOM   1958  CA  ASP A 265      -3.924 -13.024 -19.488  1.00  0.00           C  
ATOM   1959  C   ASP A 265      -3.139 -13.729 -18.383  1.00  0.00           C  
ATOM   1960  CB  ASP A 265      -3.172 -13.129 -20.816  1.00  0.00           C  
ATOM   1961  O   ASP A 265      -2.928 -14.941 -18.441  1.00  0.00           O  
ATOM   1962  CG  ASP A 265      -3.958 -12.567 -21.988  1.00  0.00           C  
ATOM   1963  OD1 ASP A 265      -5.206 -12.566 -21.941  1.00  0.00           O  
ATOM   1964  OD2 ASP A 265      -3.322 -12.126 -22.969  1.00  0.00           O  
ATOM   1965  N   TRP A 266      -2.730 -12.958 -17.338  1.00  0.00           N  
ATOM   1966  CA  TRP A 266      -1.923 -13.540 -16.271  1.00  0.00           C  
ATOM   1967  C   TRP A 266      -2.784 -14.379 -15.332  1.00  0.00           C  
ATOM   1968  CB  TRP A 266      -1.204 -12.443 -15.481  1.00  0.00           C  
ATOM   1969  O   TRP A 266      -3.959 -14.072 -15.118  1.00  0.00           O  
ATOM   1970  CG  TRP A 266      -0.029 -11.848 -16.197  1.00  0.00           C  
ATOM   1971  CD1 TRP A 266       0.102 -11.649 -17.543  1.00  0.00           C  
ATOM   1972  CD2 TRP A 266       1.185 -11.378 -15.601  1.00  0.00           C  
ATOM   1973  CE2 TRP A 266       2.007 -10.906 -16.648  1.00  0.00           C  
ATOM   1974  CE3 TRP A 266       1.657 -11.309 -14.285  1.00  0.00           C  
ATOM   1975  NE1 TRP A 266       1.325 -11.082 -17.821  1.00  0.00           N  
ATOM   1976  CH2 TRP A 266       3.715 -10.316 -15.118  1.00  0.00           C  
ATOM   1977  CZ2 TRP A 266       3.278 -10.372 -16.417  1.00  0.00           C  
ATOM   1978  CZ3 TRP A 266       2.921 -10.777 -14.056  1.00  0.00           C  
ATOM   1979  N   LYS A 267      -2.261 -15.509 -14.774  1.00  0.00           N  
ATOM   1980  CA  LYS A 267      -2.976 -16.465 -13.933  1.00  0.00           C  
ATOM   1981  C   LYS A 267      -2.674 -16.231 -12.455  1.00  0.00           C  
ATOM   1982  CB  LYS A 267      -2.614 -17.899 -14.322  1.00  0.00           C  
ATOM   1983  O   LYS A 267      -1.703 -15.553 -12.115  1.00  0.00           O  
ATOM   1984  CG  LYS A 267      -2.847 -18.219 -15.791  1.00  0.00           C  
ATOM   1985  CD  LYS A 267      -4.331 -18.225 -16.134  1.00  0.00           C  
ATOM   1986  CE  LYS A 267      -4.566 -18.574 -17.597  1.00  0.00           C  
ATOM   1987  NZ  LYS A 267      -6.002 -18.425 -17.979  1.00  0.00           N  
ATOM   1988  N   SER A 268      -3.589 -16.664 -11.642  1.00  0.00           N  
ATOM   1989  CA  SER A 268      -3.378 -16.582 -10.200  1.00  0.00           C  
ATOM   1990  C   SER A 268      -2.074 -17.261  -9.793  1.00  0.00           C  
ATOM   1991  CB  SER A 268      -4.549 -17.218  -9.450  1.00  0.00           C  
ATOM   1992  O   SER A 268      -1.682 -18.268 -10.385  1.00  0.00           O  
ATOM   1993  OG  SER A 268      -5.759 -16.538  -9.736  1.00  0.00           O  
ATOM   1994  N   GLY A 269      -1.361 -16.727  -8.919  1.00  0.00           N  
ATOM   1995  CA  GLY A 269      -0.098 -17.271  -8.444  1.00  0.00           C  
ATOM   1996  C   GLY A 269       0.715 -16.275  -7.640  1.00  0.00           C  
ATOM   1997  O   GLY A 269       0.176 -15.289  -7.135  1.00  0.00           O  
ATOM   1998  N   GLU A 270       1.980 -16.639  -7.399  1.00  0.00           N  
ATOM   1999  CA  GLU A 270       2.897 -15.800  -6.632  1.00  0.00           C  
ATOM   2000  C   GLU A 270       3.527 -14.724  -7.511  1.00  0.00           C  
ATOM   2001  CB  GLU A 270       3.989 -16.653  -5.980  1.00  0.00           C  
ATOM   2002  O   GLU A 270       4.002 -15.013  -8.611  1.00  0.00           O  
ATOM   2003  CG  GLU A 270       3.469 -17.615  -4.922  1.00  0.00           C  
ATOM   2004  CD  GLU A 270       4.576 -18.307  -4.143  1.00  0.00           C  
ATOM   2005  OE1 GLU A 270       4.357 -18.665  -2.964  1.00  0.00           O  
ATOM   2006  OE2 GLU A 270       5.672 -18.493  -4.718  1.00  0.00           O  
ATOM   2007  N   TYR A 271       3.410 -13.507  -7.055  1.00  0.00           N  
ATOM   2008  CA  TYR A 271       3.967 -12.350  -7.748  1.00  0.00           C  
ATOM   2009  C   TYR A 271       4.636 -11.395  -6.766  1.00  0.00           C  
ATOM   2010  CB  TYR A 271       2.875 -11.615  -8.530  1.00  0.00           C  
ATOM   2011  O   TYR A 271       4.500 -11.550  -5.550  1.00  0.00           O  
ATOM   2012  CG  TYR A 271       2.280 -12.428  -9.653  1.00  0.00           C  
ATOM   2013  CD1 TYR A 271       2.841 -12.408 -10.928  1.00  0.00           C  
ATOM   2014  CD2 TYR A 271       1.155 -13.218  -9.442  1.00  0.00           C  
ATOM   2015  CE1 TYR A 271       2.295 -13.155 -11.967  1.00  0.00           C  
ATOM   2016  CE2 TYR A 271       0.600 -13.969 -10.473  1.00  0.00           C  
ATOM   2017  OH  TYR A 271       0.631 -14.673 -12.754  1.00  0.00           O  
ATOM   2018  CZ  TYR A 271       1.176 -13.931 -11.730  1.00  0.00           C  
ATOM   2019  N   TRP A 272       5.479 -10.432  -7.303  1.00  0.00           N  
ATOM   2020  CA  TRP A 272       6.060  -9.375  -6.481  1.00  0.00           C  
ATOM   2021  C   TRP A 272       5.329  -8.053  -6.697  1.00  0.00           C  
ATOM   2022  CB  TRP A 272       7.549  -9.205  -6.797  1.00  0.00           C  
ATOM   2023  O   TRP A 272       5.042  -7.674  -7.834  1.00  0.00           O  
ATOM   2024  CG  TRP A 272       8.402 -10.350  -6.338  1.00  0.00           C  
ATOM   2025  CD1 TRP A 272       8.603 -11.539  -6.983  1.00  0.00           C  
ATOM   2026  CD2 TRP A 272       9.168 -10.414  -5.130  1.00  0.00           C  
ATOM   2027  CE2 TRP A 272       9.808 -11.672  -5.108  1.00  0.00           C  
ATOM   2028  CE3 TRP A 272       9.374  -9.529  -4.065  1.00  0.00           C  
ATOM   2029  NE1 TRP A 272       9.448 -12.339  -6.248  1.00  0.00           N  
ATOM   2030  CH2 TRP A 272      10.828 -11.181  -3.029  1.00  0.00           C  
ATOM   2031  CZ2 TRP A 272      10.643 -12.067  -4.060  1.00  0.00           C  
ATOM   2032  CZ3 TRP A 272      10.205  -9.923  -3.022  1.00  0.00           C  
ATOM   2033  N   ILE A 273       4.968  -7.437  -5.614  1.00  0.00           N  
ATOM   2034  CA  ILE A 273       4.304  -6.142  -5.707  1.00  0.00           C  
ATOM   2035  C   ILE A 273       5.063  -5.111  -4.874  1.00  0.00           C  
ATOM   2036  CB  ILE A 273       2.832  -6.226  -5.245  1.00  0.00           C  
ATOM   2037  O   ILE A 273       5.740  -5.464  -3.906  1.00  0.00           O  
ATOM   2038  CG1 ILE A 273       2.758  -6.631  -3.768  1.00  0.00           C  
ATOM   2039  CG2 ILE A 273       2.046  -7.207  -6.121  1.00  0.00           C  
ATOM   2040  CD1 ILE A 273       1.380  -6.456  -3.145  1.00  0.00           C  
ATOM   2041  N   ASP A 274       4.968  -3.850  -5.228  1.00  0.00           N  
ATOM   2042  CA  ASP A 274       5.592  -2.725  -4.537  1.00  0.00           C  
ATOM   2043  C   ASP A 274       4.610  -1.567  -4.376  1.00  0.00           C  
ATOM   2044  CB  ASP A 274       6.838  -2.256  -5.292  1.00  0.00           C  
ATOM   2045  O   ASP A 274       4.678  -0.581  -5.112  1.00  0.00           O  
ATOM   2046  CG  ASP A 274       7.604  -1.171  -4.555  1.00  0.00           C  
ATOM   2047  OD1 ASP A 274       7.411  -1.013  -3.331  1.00  0.00           O  
ATOM   2048  OD2 ASP A 274       8.405  -0.467  -5.207  1.00  0.00           O  
ATOM   2049  N   PRO A 275       3.708  -1.702  -3.382  1.00  0.00           N  
ATOM   2050  CA  PRO A 275       2.631  -0.729  -3.194  1.00  0.00           C  
ATOM   2051  C   PRO A 275       3.150   0.684  -2.938  1.00  0.00           C  
ATOM   2052  CB  PRO A 275       1.881  -1.265  -1.972  1.00  0.00           C  
ATOM   2053  O   PRO A 275       2.542   1.660  -3.386  1.00  0.00           O  
ATOM   2054  CG  PRO A 275       2.120  -2.740  -1.994  1.00  0.00           C  
ATOM   2055  CD  PRO A 275       3.516  -2.990  -2.487  1.00  0.00           C  
ATOM   2056  N   ASN A 276       4.239   0.909  -2.116  1.00  0.00           N  
ATOM   2057  CA  ASN A 276       4.756   2.231  -1.776  1.00  0.00           C  
ATOM   2058  C   ASN A 276       5.651   2.785  -2.881  1.00  0.00           C  
ATOM   2059  CB  ASN A 276       5.518   2.185  -0.449  1.00  0.00           C  
ATOM   2060  O   ASN A 276       6.176   3.893  -2.764  1.00  0.00           O  
ATOM   2061  CG  ASN A 276       6.795   1.373  -0.538  1.00  0.00           C  
ATOM   2062  ND2 ASN A 276       7.768   1.707   0.302  1.00  0.00           N  
ATOM   2063  OD1 ASN A 276       6.907   0.456  -1.354  1.00  0.00           O  
ATOM   2064  N   GLN A 277       5.985   1.925  -3.952  1.00  0.00           N  
ATOM   2065  CA  GLN A 277       6.845   2.313  -5.065  1.00  0.00           C  
ATOM   2066  C   GLN A 277       8.202   2.802  -4.568  1.00  0.00           C  
ATOM   2067  CB  GLN A 277       6.173   3.397  -5.910  1.00  0.00           C  
ATOM   2068  O   GLN A 277       8.699   2.333  -3.543  1.00  0.00           O  
ATOM   2069  CG  GLN A 277       4.860   2.958  -6.543  1.00  0.00           C  
ATOM   2070  CD  GLN A 277       5.061   2.140  -7.805  1.00  0.00           C  
ATOM   2071  NE2 GLN A 277       4.490   2.607  -8.911  1.00  0.00           N  
ATOM   2072  OE1 GLN A 277       5.725   1.099  -7.787  1.00  0.00           O  
ATOM   2073  N   GLY A 278       9.002   3.471  -5.316  1.00  0.00           N  
ATOM   2074  CA  GLY A 278      10.372   3.843  -5.001  1.00  0.00           C  
ATOM   2075  C   GLY A 278      11.375   2.751  -5.319  1.00  0.00           C  
ATOM   2076  O   GLY A 278      11.356   2.183  -6.413  1.00  0.00           O  
ATOM   2077  N   CYS A 279      12.250   2.480  -4.363  1.00  0.00           N  
ATOM   2078  CA  CYS A 279      13.229   1.418  -4.562  1.00  0.00           C  
ATOM   2079  C   CYS A 279      12.552   0.053  -4.604  1.00  0.00           C  
ATOM   2080  CB  CYS A 279      14.280   1.442  -3.453  1.00  0.00           C  
ATOM   2081  O   CYS A 279      11.760  -0.279  -3.721  1.00  0.00           O  
ATOM   2082  SG  CYS A 279      15.603   0.232  -3.677  1.00  0.00           S  
ATOM   2083  N   ASN A 280      12.781  -0.735  -5.595  1.00  0.00           N  
ATOM   2084  CA  ASN A 280      12.056  -1.987  -5.787  1.00  0.00           C  
ATOM   2085  C   ASN A 280      12.623  -3.103  -4.913  1.00  0.00           C  
ATOM   2086  CB  ASN A 280      12.081  -2.401  -7.260  1.00  0.00           C  
ATOM   2087  O   ASN A 280      12.098  -4.217  -4.905  1.00  0.00           O  
ATOM   2088  CG  ASN A 280      13.489  -2.606  -7.785  1.00  0.00           C  
ATOM   2089  ND2 ASN A 280      13.599  -3.194  -8.971  1.00  0.00           N  
ATOM   2090  OD1 ASN A 280      14.468  -2.240  -7.131  1.00  0.00           O  
ATOM   2091  N   LEU A 281      13.684  -2.896  -4.075  1.00  0.00           N  
ATOM   2092  CA  LEU A 281      14.321  -3.901  -3.230  1.00  0.00           C  
ATOM   2093  C   LEU A 281      13.442  -4.240  -2.031  1.00  0.00           C  
ATOM   2094  CB  LEU A 281      15.689  -3.408  -2.751  1.00  0.00           C  
ATOM   2095  O   LEU A 281      13.618  -5.287  -1.403  1.00  0.00           O  
ATOM   2096  CG  LEU A 281      16.776  -3.277  -3.820  1.00  0.00           C  
ATOM   2097  CD1 LEU A 281      18.085  -2.813  -3.191  1.00  0.00           C  
ATOM   2098  CD2 LEU A 281      16.968  -4.601  -4.552  1.00  0.00           C  
ATOM   2099  N   ASP A 282      12.468  -3.370  -1.760  1.00  0.00           N  
ATOM   2100  CA  ASP A 282      11.598  -3.616  -0.613  1.00  0.00           C  
ATOM   2101  C   ASP A 282      10.266  -4.219  -1.054  1.00  0.00           C  
ATOM   2102  CB  ASP A 282      11.358  -2.321   0.165  1.00  0.00           C  
ATOM   2103  O   ASP A 282       9.291  -4.199  -0.301  1.00  0.00           O  
ATOM   2104  CG  ASP A 282      10.694  -1.241  -0.672  1.00  0.00           C  
ATOM   2105  OD1 ASP A 282      10.562  -1.417  -1.901  1.00  0.00           O  
ATOM   2106  OD2 ASP A 282      10.303  -0.203  -0.095  1.00  0.00           O  
ATOM   2107  N   ALA A 283      10.157  -4.659  -2.296  1.00  0.00           N  
ATOM   2108  CA  ALA A 283       8.958  -5.310  -2.818  1.00  0.00           C  
ATOM   2109  C   ALA A 283       8.625  -6.567  -2.020  1.00  0.00           C  
ATOM   2110  CB  ALA A 283       9.139  -5.653  -4.295  1.00  0.00           C  
ATOM   2111  O   ALA A 283       9.518  -7.216  -1.471  1.00  0.00           O  
ATOM   2112  N   ILE A 284       7.322  -6.885  -1.879  1.00  0.00           N  
ATOM   2113  CA  ILE A 284       6.914  -8.048  -1.098  1.00  0.00           C  
ATOM   2114  C   ILE A 284       6.305  -9.102  -2.021  1.00  0.00           C  
ATOM   2115  CB  ILE A 284       5.909  -7.660   0.010  1.00  0.00           C  
ATOM   2116  O   ILE A 284       5.670  -8.766  -3.023  1.00  0.00           O  
ATOM   2117  CG1 ILE A 284       4.683  -6.970  -0.599  1.00  0.00           C  
ATOM   2118  CG2 ILE A 284       6.577  -6.766   1.057  1.00  0.00           C  
ATOM   2119  CD1 ILE A 284       3.568  -6.693   0.399  1.00  0.00           C  
ATOM   2120  N   LYS A 285       6.589 -10.303  -1.717  1.00  0.00           N  
ATOM   2121  CA  LYS A 285       6.022 -11.438  -2.440  1.00  0.00           C  
ATOM   2122  C   LYS A 285       4.619 -11.765  -1.938  1.00  0.00           C  
ATOM   2123  CB  LYS A 285       6.925 -12.665  -2.306  1.00  0.00           C  
ATOM   2124  O   LYS A 285       4.405 -11.917  -0.734  1.00  0.00           O  
ATOM   2125  CG  LYS A 285       6.576 -13.798  -3.260  1.00  0.00           C  
ATOM   2126  CD  LYS A 285       7.617 -14.909  -3.215  1.00  0.00           C  
ATOM   2127  CE  LYS A 285       7.667 -15.574  -1.846  1.00  0.00           C  
ATOM   2128  NZ  LYS A 285       8.593 -16.746  -1.834  1.00  0.00           N  
ATOM   2129  N   VAL A 286       3.661 -11.899  -2.854  1.00  0.00           N  
ATOM   2130  CA  VAL A 286       2.264 -12.095  -2.478  1.00  0.00           C  
ATOM   2131  C   VAL A 286       1.615 -13.113  -3.413  1.00  0.00           C  
ATOM   2132  CB  VAL A 286       1.477 -10.766  -2.509  1.00  0.00           C  
ATOM   2133  O   VAL A 286       2.209 -13.508  -4.419  1.00  0.00           O  
ATOM   2134  CG1 VAL A 286       2.091  -9.751  -1.547  1.00  0.00           C  
ATOM   2135  CG2 VAL A 286       1.435 -10.203  -3.928  1.00  0.00           C  
ATOM   2136  N   PHE A 287       0.487 -13.603  -3.009  1.00  0.00           N  
ATOM   2137  CA  PHE A 287      -0.361 -14.385  -3.902  1.00  0.00           C  
ATOM   2138  C   PHE A 287      -1.410 -13.501  -4.565  1.00  0.00           C  
ATOM   2139  CB  PHE A 287      -1.041 -15.525  -3.138  1.00  0.00           C  
ATOM   2140  O   PHE A 287      -2.146 -12.785  -3.883  1.00  0.00           O  
ATOM   2141  CG  PHE A 287      -1.887 -16.418  -4.005  1.00  0.00           C  
ATOM   2142  CD1 PHE A 287      -3.233 -16.139  -4.210  1.00  0.00           C  
ATOM   2143  CD2 PHE A 287      -1.335 -17.536  -4.617  1.00  0.00           C  
ATOM   2144  CE1 PHE A 287      -4.018 -16.964  -5.012  1.00  0.00           C  
ATOM   2145  CE2 PHE A 287      -2.113 -18.364  -5.421  1.00  0.00           C  
ATOM   2146  CZ  PHE A 287      -3.455 -18.078  -5.617  1.00  0.00           C  
ATOM   2147  N   CYS A 288      -1.368 -13.484  -5.929  1.00  0.00           N  
ATOM   2148  CA  CYS A 288      -2.361 -12.719  -6.675  1.00  0.00           C  
ATOM   2149  C   CYS A 288      -3.470 -13.626  -7.196  1.00  0.00           C  
ATOM   2150  CB  CYS A 288      -1.704 -11.980  -7.841  1.00  0.00           C  
ATOM   2151  O   CYS A 288      -3.204 -14.582  -7.925  1.00  0.00           O  
ATOM   2152  SG  CYS A 288      -0.579 -10.664  -7.327  1.00  0.00           S  
ATOM   2153  N   ASN A 289      -4.714 -13.356  -6.702  1.00  0.00           N  
ATOM   2154  CA  ASN A 289      -5.881 -13.997  -7.301  1.00  0.00           C  
ATOM   2155  C   ASN A 289      -6.383 -13.224  -8.517  1.00  0.00           C  
ATOM   2156  CB  ASN A 289      -7.000 -14.148  -6.268  1.00  0.00           C  
ATOM   2157  O   ASN A 289      -7.021 -12.180  -8.374  1.00  0.00           O  
ATOM   2158  CG  ASN A 289      -8.144 -15.007  -6.768  1.00  0.00           C  
ATOM   2159  ND2 ASN A 289      -8.833 -15.672  -5.847  1.00  0.00           N  
ATOM   2160  OD1 ASN A 289      -8.407 -15.074  -7.971  1.00  0.00           O  
ATOM   2161  N   MET A 290      -5.976 -13.638  -9.765  1.00  0.00           N  
ATOM   2162  CA  MET A 290      -6.198 -12.874 -10.989  1.00  0.00           C  
ATOM   2163  C   MET A 290      -7.663 -12.933 -11.410  1.00  0.00           C  
ATOM   2164  CB  MET A 290      -5.307 -13.395 -12.119  1.00  0.00           C  
ATOM   2165  O   MET A 290      -8.088 -12.194 -12.299  1.00  0.00           O  
ATOM   2166  CG  MET A 290      -3.821 -13.205 -11.865  1.00  0.00           C  
ATOM   2167  SD  MET A 290      -3.365 -11.441 -11.640  1.00  0.00           S  
ATOM   2168  CE  MET A 290      -1.566 -11.595 -11.468  1.00  0.00           C  
ATOM   2169  N   GLU A 291      -8.524 -13.847 -10.650  1.00  0.00           N  
ATOM   2170  CA  GLU A 291      -9.965 -13.898 -10.883  1.00  0.00           C  
ATOM   2171  C   GLU A 291     -10.678 -12.743 -10.185  1.00  0.00           C  
ATOM   2172  CB  GLU A 291     -10.539 -15.235 -10.409  1.00  0.00           C  
ATOM   2173  O   GLU A 291     -11.548 -12.098 -10.773  1.00  0.00           O  
ATOM   2174  CG  GLU A 291     -10.092 -16.427 -11.242  1.00  0.00           C  
ATOM   2175  CD  GLU A 291     -10.677 -17.747 -10.764  1.00  0.00           C  
ATOM   2176  OE1 GLU A 291     -10.379 -18.799 -11.374  1.00  0.00           O  
ATOM   2177  OE2 GLU A 291     -11.439 -17.729  -9.773  1.00  0.00           O  
ATOM   2178  N   THR A 292     -10.133 -12.542  -8.939  1.00  0.00           N  
ATOM   2179  CA  THR A 292     -10.803 -11.535  -8.124  1.00  0.00           C  
ATOM   2180  C   THR A 292      -9.985 -10.247  -8.074  1.00  0.00           C  
ATOM   2181  CB  THR A 292     -11.048 -12.047  -6.692  1.00  0.00           C  
ATOM   2182  O   THR A 292     -10.527  -9.171  -7.817  1.00  0.00           O  
ATOM   2183  CG2 THR A 292     -11.923 -13.296  -6.697  1.00  0.00           C  
ATOM   2184  OG1 THR A 292      -9.790 -12.361  -6.082  1.00  0.00           O  
ATOM   2185  N   GLY A 293      -8.582 -10.269  -8.348  1.00  0.00           N  
ATOM   2186  CA  GLY A 293      -7.678  -9.138  -8.213  1.00  0.00           C  
ATOM   2187  C   GLY A 293      -7.180  -8.938  -6.794  1.00  0.00           C  
ATOM   2188  O   GLY A 293      -6.613  -7.893  -6.470  1.00  0.00           O  
ATOM   2189  N   GLU A 294      -7.416  -9.914  -5.837  1.00  0.00           N  
ATOM   2190  CA  GLU A 294      -7.033  -9.857  -4.430  1.00  0.00           C  
ATOM   2191  C   GLU A 294      -5.527 -10.037  -4.260  1.00  0.00           C  
ATOM   2192  CB  GLU A 294      -7.784 -10.921  -3.624  1.00  0.00           C  
ATOM   2193  O   GLU A 294      -4.910 -10.838  -4.963  1.00  0.00           O  
ATOM   2194  CG  GLU A 294      -9.277 -10.655  -3.496  1.00  0.00           C  
ATOM   2195  CD  GLU A 294     -10.014 -11.731  -2.714  1.00  0.00           C  
ATOM   2196  OE1 GLU A 294     -11.081 -11.434  -2.131  1.00  0.00           O  
ATOM   2197  OE2 GLU A 294      -9.519 -12.879  -2.684  1.00  0.00           O  
ATOM   2198  N   THR A 295      -4.972  -9.214  -3.452  1.00  0.00           N  
ATOM   2199  CA  THR A 295      -3.592  -9.348  -3.000  1.00  0.00           C  
ATOM   2200  C   THR A 295      -3.532 -10.033  -1.638  1.00  0.00           C  
ATOM   2201  CB  THR A 295      -2.895  -7.977  -2.920  1.00  0.00           C  
ATOM   2202  O   THR A 295      -4.001  -9.482  -0.640  1.00  0.00           O  
ATOM   2203  CG2 THR A 295      -1.427  -8.128  -2.535  1.00  0.00           C  
ATOM   2204  OG1 THR A 295      -2.978  -7.330  -4.195  1.00  0.00           O  
ATOM   2205  N   CYS A 296      -2.997 -11.238  -1.583  1.00  0.00           N  
ATOM   2206  CA  CYS A 296      -2.969 -12.022  -0.353  1.00  0.00           C  
ATOM   2207  C   CYS A 296      -1.559 -12.084   0.222  1.00  0.00           C  
ATOM   2208  CB  CYS A 296      -3.489 -13.436  -0.607  1.00  0.00           C  
ATOM   2209  O   CYS A 296      -0.647 -12.610  -0.417  1.00  0.00           O  
ATOM   2210  SG  CYS A 296      -5.198 -13.490  -1.191  1.00  0.00           S  
ATOM   2211  N   VAL A 297      -1.426 -11.532   1.415  1.00  0.00           N  
ATOM   2212  CA  VAL A 297      -0.144 -11.495   2.111  1.00  0.00           C  
ATOM   2213  C   VAL A 297      -0.127 -12.546   3.219  1.00  0.00           C  
ATOM   2214  CB  VAL A 297       0.142 -10.095   2.700  1.00  0.00           C  
ATOM   2215  O   VAL A 297      -0.982 -12.535   4.107  1.00  0.00           O  
ATOM   2216  CG1 VAL A 297       1.536 -10.046   3.322  1.00  0.00           C  
ATOM   2217  CG2 VAL A 297      -0.004  -9.023   1.621  1.00  0.00           C  
ATOM   2218  N   TYR A 298       0.824 -13.435   3.149  1.00  0.00           N  
ATOM   2219  CA  TYR A 298       0.891 -14.523   4.120  1.00  0.00           C  
ATOM   2220  C   TYR A 298       1.636 -14.087   5.376  1.00  0.00           C  
ATOM   2221  CB  TYR A 298       1.574 -15.749   3.507  1.00  0.00           C  
ATOM   2222  O   TYR A 298       2.561 -13.274   5.306  1.00  0.00           O  
ATOM   2223  CG  TYR A 298       0.755 -16.428   2.436  1.00  0.00           C  
ATOM   2224  CD1 TYR A 298      -0.407 -17.126   2.757  1.00  0.00           C  
ATOM   2225  CD2 TYR A 298       1.142 -16.373   1.101  1.00  0.00           C  
ATOM   2226  CE1 TYR A 298      -1.164 -17.754   1.773  1.00  0.00           C  
ATOM   2227  CE2 TYR A 298       0.393 -16.997   0.109  1.00  0.00           C  
ATOM   2228  OH  TYR A 298      -1.502 -18.304  -0.524  1.00  0.00           O  
ATOM   2229  CZ  TYR A 298      -0.757 -17.684   0.454  1.00  0.00           C  
ATOM   2230  N   PRO A 299       1.180 -14.651   6.552  1.00  0.00           N  
ATOM   2231  CA  PRO A 299       1.930 -14.380   7.780  1.00  0.00           C  
ATOM   2232  C   PRO A 299       3.296 -15.062   7.800  1.00  0.00           C  
ATOM   2233  CB  PRO A 299       1.023 -14.943   8.878  1.00  0.00           C  
ATOM   2234  O   PRO A 299       3.483 -16.096   7.154  1.00  0.00           O  
ATOM   2235  CG  PRO A 299       0.232 -16.019   8.206  1.00  0.00           C  
ATOM   2236  CD  PRO A 299       0.031 -15.637   6.768  1.00  0.00           C  
ATOM   2237  N   THR A 300       4.220 -14.421   8.410  1.00  0.00           N  
ATOM   2238  CA  THR A 300       5.559 -14.989   8.530  1.00  0.00           C  
ATOM   2239  C   THR A 300       5.511 -16.344   9.231  1.00  0.00           C  
ATOM   2240  CB  THR A 300       6.500 -14.043   9.299  1.00  0.00           C  
ATOM   2241  O   THR A 300       6.208 -17.279   8.834  1.00  0.00           O  
ATOM   2242  CG2 THR A 300       7.922 -14.591   9.333  1.00  0.00           C  
ATOM   2243  OG1 THR A 300       6.509 -12.762   8.658  1.00  0.00           O  
ATOM   2244  N   GLN A 301       4.530 -16.411  10.248  1.00  0.00           N  
ATOM   2245  CA  GLN A 301       4.251 -17.660  10.950  1.00  0.00           C  
ATOM   2246  C   GLN A 301       2.788 -18.065  10.791  1.00  0.00           C  
ATOM   2247  CB  GLN A 301       4.602 -17.532  12.433  1.00  0.00           C  
ATOM   2248  O   GLN A 301       1.908 -17.501  11.443  1.00  0.00           O  
ATOM   2249  CG  GLN A 301       6.087 -17.323  12.698  1.00  0.00           C  
ATOM   2250  CD  GLN A 301       6.422 -17.299  14.177  1.00  0.00           C  
ATOM   2251  NE2 GLN A 301       7.382 -16.461  14.554  1.00  0.00           N  
ATOM   2252  OE1 GLN A 301       5.823 -18.028  14.974  1.00  0.00           O  
ATOM   2253  N   PRO A 302       2.501 -19.086   9.930  1.00  0.00           N  
ATOM   2254  CA  PRO A 302       1.115 -19.376   9.557  1.00  0.00           C  
ATOM   2255  C   PRO A 302       0.334 -20.061  10.677  1.00  0.00           C  
ATOM   2256  CB  PRO A 302       1.263 -20.303   8.348  1.00  0.00           C  
ATOM   2257  O   PRO A 302      -0.900 -20.058  10.665  1.00  0.00           O  
ATOM   2258  CG  PRO A 302       2.633 -20.885   8.477  1.00  0.00           C  
ATOM   2259  CD  PRO A 302       3.504 -19.898   9.199  1.00  0.00           C  
ATOM   2260  N   SER A 303       1.088 -20.604  11.739  1.00  0.00           N  
ATOM   2261  CA  SER A 303       0.357 -21.311  12.785  1.00  0.00           C  
ATOM   2262  C   SER A 303       1.054 -21.176  14.135  1.00  0.00           C  
ATOM   2263  CB  SER A 303       0.204 -22.790  12.426  1.00  0.00           C  
ATOM   2264  O   SER A 303       2.247 -20.874  14.195  1.00  0.00           O  
ATOM   2265  OG  SER A 303       1.468 -23.430  12.382  1.00  0.00           O  
ATOM   2266  N   VAL A 304       0.330 -21.191  15.233  1.00  0.00           N  
ATOM   2267  CA  VAL A 304       0.794 -21.210  16.616  1.00  0.00           C  
ATOM   2268  C   VAL A 304       0.678 -22.624  17.181  1.00  0.00           C  
ATOM   2269  CB  VAL A 304       0.001 -20.218  17.495  1.00  0.00           C  
ATOM   2270  O   VAL A 304      -0.338 -23.295  16.985  1.00  0.00           O  
ATOM   2271  CG1 VAL A 304       0.492 -20.264  18.940  1.00  0.00           C  
ATOM   2272  CG2 VAL A 304       0.113 -18.801  16.934  1.00  0.00           C  
ATOM   2273  N   ALA A 305       1.749 -23.167  17.810  1.00  0.00           N  
ATOM   2274  CA  ALA A 305       1.774 -24.517  18.367  1.00  0.00           C  
ATOM   2275  C   ALA A 305       0.642 -24.717  19.371  1.00  0.00           C  
ATOM   2276  CB  ALA A 305       3.122 -24.795  19.028  1.00  0.00           C  
ATOM   2277  O   ALA A 305       0.308 -23.804  20.129  1.00  0.00           O  
ATOM   2278  N   GLN A 306      -0.118 -25.857  19.290  1.00  0.00           N  
ATOM   2279  CA  GLN A 306      -1.156 -26.218  20.250  1.00  0.00           C  
ATOM   2280  C   GLN A 306      -0.547 -26.701  21.564  1.00  0.00           C  
ATOM   2281  CB  GLN A 306      -2.074 -27.295  19.671  1.00  0.00           C  
ATOM   2282  O   GLN A 306      -0.020 -27.812  21.638  1.00  0.00           O  
ATOM   2283  CG  GLN A 306      -2.732 -26.900  18.355  1.00  0.00           C  
ATOM   2284  CD  GLN A 306      -3.564 -28.018  17.756  1.00  0.00           C  
ATOM   2285  NE2 GLN A 306      -3.740 -27.985  16.439  1.00  0.00           N  
ATOM   2286  OE1 GLN A 306      -4.045 -28.902  18.470  1.00  0.00           O  
ATOM   2287  N   LYS A 307      -0.530 -25.778  22.637  1.00  0.00           N  
ATOM   2288  CA  LYS A 307      -0.031 -26.131  23.963  1.00  0.00           C  
ATOM   2289  C   LYS A 307      -0.721 -25.306  25.047  1.00  0.00           C  
ATOM   2290  CB  LYS A 307       1.483 -25.932  24.037  1.00  0.00           C  
ATOM   2291  O   LYS A 307      -1.589 -24.484  24.750  1.00  0.00           O  
ATOM   2292  CG  LYS A 307       1.924 -24.481  23.927  1.00  0.00           C  
ATOM   2293  CD  LYS A 307       3.440 -24.349  23.993  1.00  0.00           C  
ATOM   2294  CE  LYS A 307       3.878 -22.891  23.958  1.00  0.00           C  
ATOM   2295  NZ  LYS A 307       5.356 -22.753  24.123  1.00  0.00           N  
ATOM   2296  N   ASN A 308      -0.436 -25.718  26.232  1.00  0.00           N  
ATOM   2297  CA  ASN A 308      -0.959 -24.916  27.334  1.00  0.00           C  
ATOM   2298  C   ASN A 308      -0.201 -23.599  27.478  1.00  0.00           C  
ATOM   2299  CB  ASN A 308      -0.907 -25.705  28.644  1.00  0.00           C  
ATOM   2300  O   ASN A 308       0.877 -23.561  28.072  1.00  0.00           O  
ATOM   2301  CG  ASN A 308      -1.907 -26.844  28.680  1.00  0.00           C  
ATOM   2302  ND2 ASN A 308      -1.545 -27.930  29.354  1.00  0.00           N  
ATOM   2303  OD1 ASN A 308      -2.995 -26.749  28.108  1.00  0.00           O  
ATOM   2304  N   TRP A 309      -0.767 -22.413  27.005  1.00  0.00           N  
ATOM   2305  CA  TRP A 309      -0.091 -21.128  26.858  1.00  0.00           C  
ATOM   2306  C   TRP A 309      -0.218 -20.297  28.130  1.00  0.00           C  
ATOM   2307  CB  TRP A 309      -0.661 -20.354  25.667  1.00  0.00           C  
ATOM   2308  O   TRP A 309       0.658 -19.487  28.439  1.00  0.00           O  
ATOM   2309  CG  TRP A 309      -0.196 -20.857  24.333  1.00  0.00           C  
ATOM   2310  CD1 TRP A 309      -0.856 -21.718  23.501  1.00  0.00           C  
ATOM   2311  CD2 TRP A 309       1.036 -20.532  23.680  1.00  0.00           C  
ATOM   2312  CE2 TRP A 309       1.055 -21.233  22.454  1.00  0.00           C  
ATOM   2313  CE3 TRP A 309       2.124 -19.716  24.013  1.00  0.00           C  
ATOM   2314  NE1 TRP A 309      -0.109 -21.948  22.368  1.00  0.00           N  
ATOM   2315  CH2 TRP A 309       3.176 -20.335  21.909  1.00  0.00           C  
ATOM   2316  CZ2 TRP A 309       2.123 -21.141  21.558  1.00  0.00           C  
ATOM   2317  CZ3 TRP A 309       3.186 -19.626  23.121  1.00  0.00           C  
ATOM   2318  N   TYR A 310      -1.223 -20.456  28.899  1.00  0.00           N  
ATOM   2319  CA  TYR A 310      -1.470 -19.563  30.026  1.00  0.00           C  
ATOM   2320  C   TYR A 310      -2.076 -20.322  31.200  1.00  0.00           C  
ATOM   2321  CB  TYR A 310      -2.398 -18.417  29.611  1.00  0.00           C  
ATOM   2322  O   TYR A 310      -3.048 -21.062  31.034  1.00  0.00           O  
ATOM   2323  CG  TYR A 310      -2.671 -17.426  30.716  1.00  0.00           C  
ATOM   2324  CD1 TYR A 310      -3.890 -17.423  31.390  1.00  0.00           C  
ATOM   2325  CD2 TYR A 310      -1.711 -16.491  31.088  1.00  0.00           C  
ATOM   2326  CE1 TYR A 310      -4.147 -16.510  32.408  1.00  0.00           C  
ATOM   2327  CE2 TYR A 310      -1.957 -15.574  32.105  1.00  0.00           C  
ATOM   2328  OH  TYR A 310      -3.424 -14.686  33.765  1.00  0.00           O  
ATOM   2329  CZ  TYR A 310      -3.176 -15.592  32.758  1.00  0.00           C  
ATOM   2330  N   ILE A 311      -1.387 -20.175  32.336  1.00  0.00           N  
ATOM   2331  CA  ILE A 311      -1.891 -20.676  33.610  1.00  0.00           C  
ATOM   2332  C   ILE A 311      -2.080 -19.515  34.583  1.00  0.00           C  
ATOM   2333  CB  ILE A 311      -0.943 -21.735  34.216  1.00  0.00           C  
ATOM   2334  O   ILE A 311      -1.127 -18.799  34.897  1.00  0.00           O  
ATOM   2335  CG1 ILE A 311      -0.736 -22.892  33.233  1.00  0.00           C  
ATOM   2336  CG2 ILE A 311      -1.487 -22.243  35.555  1.00  0.00           C  
ATOM   2337  CD1 ILE A 311       0.345 -23.878  33.654  1.00  0.00           C  
ATOM   2338  N   SER A 312      -3.344 -19.195  34.929  1.00  0.00           N  
ATOM   2339  CA  SER A 312      -3.643 -18.088  35.831  1.00  0.00           C  
ATOM   2340  C   SER A 312      -3.093 -18.351  37.229  1.00  0.00           C  
ATOM   2341  CB  SER A 312      -5.151 -17.848  35.905  1.00  0.00           C  
ATOM   2342  O   SER A 312      -3.101 -19.489  37.702  1.00  0.00           O  
ATOM   2343  OG  SER A 312      -5.451 -16.810  36.822  1.00  0.00           O  
ATOM   2344  N   LYS A 313      -2.432 -17.358  37.912  1.00  0.00           N  
ATOM   2345  CA  LYS A 313      -1.947 -17.449  39.286  1.00  0.00           C  
ATOM   2346  C   LYS A 313      -3.104 -17.610  40.269  1.00  0.00           C  
ATOM   2347  CB  LYS A 313      -1.121 -16.213  39.647  1.00  0.00           C  
ATOM   2348  O   LYS A 313      -2.975 -18.305  41.278  1.00  0.00           O  
ATOM   2349  CG  LYS A 313       0.224 -16.139  38.940  1.00  0.00           C  
ATOM   2350  CD  LYS A 313       1.035 -14.937  39.405  1.00  0.00           C  
ATOM   2351  CE  LYS A 313       2.355 -14.827  38.654  1.00  0.00           C  
ATOM   2352  NZ  LYS A 313       3.138 -13.629  39.081  1.00  0.00           N  
ATOM   2353  N   ASN A 314      -4.279 -17.099  39.805  1.00  0.00           N  
ATOM   2354  CA  ASN A 314      -5.534 -17.179  40.546  1.00  0.00           C  
ATOM   2355  C   ASN A 314      -6.656 -17.756  39.688  1.00  0.00           C  
ATOM   2356  CB  ASN A 314      -5.930 -15.801  41.081  1.00  0.00           C  
ATOM   2357  O   ASN A 314      -7.111 -17.115  38.740  1.00  0.00           O  
ATOM   2358  CG  ASN A 314      -7.098 -15.863  42.046  1.00  0.00           C  
ATOM   2359  ND2 ASN A 314      -7.394 -14.740  42.691  1.00  0.00           N  
ATOM   2360  OD1 ASN A 314      -7.727 -16.911  42.211  1.00  0.00           O  
ATOM   2361  N   PRO A 315      -7.136 -19.031  39.903  1.00  0.00           N  
ATOM   2362  CA  PRO A 315      -8.158 -19.701  39.097  1.00  0.00           C  
ATOM   2363  C   PRO A 315      -9.477 -18.932  39.057  1.00  0.00           C  
ATOM   2364  CB  PRO A 315      -8.333 -21.049  39.800  1.00  0.00           C  
ATOM   2365  O   PRO A 315     -10.272 -19.112  38.131  1.00  0.00           O  
ATOM   2366  CG  PRO A 315      -7.159 -21.157  40.719  1.00  0.00           C  
ATOM   2367  CD  PRO A 315      -6.586 -19.784  40.922  1.00  0.00           C  
ATOM   2368  N   LYS A 316      -9.634 -17.951  39.945  1.00  0.00           N  
ATOM   2369  CA  LYS A 316     -10.876 -17.185  39.984  1.00  0.00           C  
ATOM   2370  C   LYS A 316     -10.792 -15.953  39.086  1.00  0.00           C  
ATOM   2371  CB  LYS A 316     -11.204 -16.766  41.418  1.00  0.00           C  
ATOM   2372  O   LYS A 316     -11.816 -15.374  38.721  1.00  0.00           O  
ATOM   2373  CG  LYS A 316     -11.632 -17.917  42.316  1.00  0.00           C  
ATOM   2374  CD  LYS A 316     -12.143 -17.418  43.661  1.00  0.00           C  
ATOM   2375  CE  LYS A 316     -12.527 -18.571  44.579  1.00  0.00           C  
ATOM   2376  NZ  LYS A 316     -13.000 -18.086  45.909  1.00  0.00           N  
ATOM   2377  N   ASP A 317      -9.656 -15.628  38.652  1.00  0.00           N  
ATOM   2378  CA  ASP A 317      -9.433 -14.430  37.849  1.00  0.00           C  
ATOM   2379  C   ASP A 317      -9.425 -14.761  36.358  1.00  0.00           C  
ATOM   2380  CB  ASP A 317      -8.117 -13.756  38.245  1.00  0.00           C  
ATOM   2381  O   ASP A 317      -8.402 -15.183  35.816  1.00  0.00           O  
ATOM   2382  CG  ASP A 317      -7.952 -12.374  37.635  1.00  0.00           C  
ATOM   2383  OD1 ASP A 317      -8.929 -11.835  37.073  1.00  0.00           O  
ATOM   2384  OD2 ASP A 317      -6.834 -11.823  37.716  1.00  0.00           O  
ATOM   2385  N   LYS A 318     -10.625 -14.880  35.778  1.00  0.00           N  
ATOM   2386  CA  LYS A 318     -10.738 -15.114  34.341  1.00  0.00           C  
ATOM   2387  C   LYS A 318     -10.937 -13.803  33.585  1.00  0.00           C  
ATOM   2388  CB  LYS A 318     -11.892 -16.072  34.041  1.00  0.00           C  
ATOM   2389  O   LYS A 318     -11.970 -13.147  33.731  1.00  0.00           O  
ATOM   2390  CG  LYS A 318     -11.699 -17.470  34.608  1.00  0.00           C  
ATOM   2391  CD  LYS A 318     -12.786 -18.423  34.130  1.00  0.00           C  
ATOM   2392  CE  LYS A 318     -12.613 -19.815  34.723  1.00  0.00           C  
ATOM   2393  NZ  LYS A 318     -13.664 -20.759  34.239  1.00  0.00           N  
ATOM   2394  N   ARG A 319      -9.875 -13.261  33.049  1.00  0.00           N  
ATOM   2395  CA  ARG A 319      -9.896 -12.036  32.256  1.00  0.00           C  
ATOM   2396  C   ARG A 319      -9.268 -12.260  30.884  1.00  0.00           C  
ATOM   2397  CB  ARG A 319      -9.166 -10.908  32.989  1.00  0.00           C  
ATOM   2398  O   ARG A 319      -8.650 -13.298  30.642  1.00  0.00           O  
ATOM   2399  CG  ARG A 319      -7.681 -11.163  33.189  1.00  0.00           C  
ATOM   2400  CD  ARG A 319      -7.015 -10.037  33.967  1.00  0.00           C  
ATOM   2401  NE  ARG A 319      -5.574 -10.245  34.089  1.00  0.00           N  
ATOM   2402  NH1 ARG A 319      -5.508  -9.892  36.371  1.00  0.00           N  
ATOM   2403  NH2 ARG A 319      -3.583 -10.378  35.225  1.00  0.00           N  
ATOM   2404  CZ  ARG A 319      -4.892 -10.171  35.228  1.00  0.00           C  
ATOM   2405  N   HIS A 320      -9.554 -11.302  29.976  1.00  0.00           N  
ATOM   2406  CA  HIS A 320      -8.887 -11.347  28.679  1.00  0.00           C  
ATOM   2407  C   HIS A 320      -7.380 -11.161  28.828  1.00  0.00           C  
ATOM   2408  CB  HIS A 320      -9.459 -10.279  27.746  1.00  0.00           C  
ATOM   2409  O   HIS A 320      -6.929 -10.262  29.541  1.00  0.00           O  
ATOM   2410  CG  HIS A 320     -10.847 -10.575  27.274  1.00  0.00           C  
ATOM   2411  CD2 HIS A 320     -12.025  -9.960  27.536  1.00  0.00           C  
ATOM   2412  ND1 HIS A 320     -11.137 -11.621  26.425  1.00  0.00           N  
ATOM   2413  CE1 HIS A 320     -12.437 -11.637  26.185  1.00  0.00           C  
ATOM   2414  NE2 HIS A 320     -12.998 -10.640  26.847  1.00  0.00           N  
ATOM   2415  N   VAL A 321      -6.658 -12.094  28.259  1.00  0.00           N  
ATOM   2416  CA  VAL A 321      -5.200 -12.034  28.280  1.00  0.00           C  
ATOM   2417  C   VAL A 321      -4.663 -11.989  26.851  1.00  0.00           C  
ATOM   2418  CB  VAL A 321      -4.593 -13.235  29.040  1.00  0.00           C  
ATOM   2419  O   VAL A 321      -4.977 -12.860  26.036  1.00  0.00           O  
ATOM   2420  CG1 VAL A 321      -3.071 -13.122  29.102  1.00  0.00           C  
ATOM   2421  CG2 VAL A 321      -5.183 -13.330  30.446  1.00  0.00           C  
ATOM   2422  N   TRP A 322      -3.806 -10.958  26.506  1.00  0.00           N  
ATOM   2423  CA  TRP A 322      -3.263 -10.791  25.162  1.00  0.00           C  
ATOM   2424  C   TRP A 322      -2.109 -11.759  24.917  1.00  0.00           C  
ATOM   2425  CB  TRP A 322      -2.791  -9.350  24.947  1.00  0.00           C  
ATOM   2426  O   TRP A 322      -1.183 -11.846  25.725  1.00  0.00           O  
ATOM   2427  CG  TRP A 322      -3.906  -8.355  24.834  1.00  0.00           C  
ATOM   2428  CD1 TRP A 322      -4.222  -7.366  25.723  1.00  0.00           C  
ATOM   2429  CD2 TRP A 322      -4.858  -8.256  23.769  1.00  0.00           C  
ATOM   2430  CE2 TRP A 322      -5.721  -7.183  24.080  1.00  0.00           C  
ATOM   2431  CE3 TRP A 322      -5.063  -8.970  22.582  1.00  0.00           C  
ATOM   2432  NE1 TRP A 322      -5.313  -6.657  25.276  1.00  0.00           N  
ATOM   2433  CH2 TRP A 322      -6.954  -7.523  22.088  1.00  0.00           C  
ATOM   2434  CZ2 TRP A 322      -6.776  -6.806  23.244  1.00  0.00           C  
ATOM   2435  CZ3 TRP A 322      -6.112  -8.595  21.751  1.00  0.00           C  
ATOM   2436  N   PHE A 323      -2.170 -12.511  23.818  1.00  0.00           N  
ATOM   2437  CA  PHE A 323      -1.190 -13.513  23.415  1.00  0.00           C  
ATOM   2438  C   PHE A 323       0.186 -12.882  23.233  1.00  0.00           C  
ATOM   2439  CB  PHE A 323      -1.626 -14.203  22.119  1.00  0.00           C  
ATOM   2440  O   PHE A 323       1.171 -13.354  23.804  1.00  0.00           O  
ATOM   2441  CG  PHE A 323      -0.572 -15.097  21.522  1.00  0.00           C  
ATOM   2442  CD1 PHE A 323       0.050 -14.759  20.327  1.00  0.00           C  
ATOM   2443  CD2 PHE A 323      -0.204 -16.276  22.158  1.00  0.00           C  
ATOM   2444  CE1 PHE A 323       1.026 -15.584  19.773  1.00  0.00           C  
ATOM   2445  CE2 PHE A 323       0.771 -17.105  21.610  1.00  0.00           C  
ATOM   2446  CZ  PHE A 323       1.384 -16.759  20.417  1.00  0.00           C  
ATOM   2447  N   GLY A 324       0.362 -11.892  22.549  1.00  0.00           N  
ATOM   2448  CA  GLY A 324       1.640 -11.301  22.189  1.00  0.00           C  
ATOM   2449  C   GLY A 324       2.165 -10.335  23.234  1.00  0.00           C  
ATOM   2450  O   GLY A 324       3.328  -9.930  23.184  1.00  0.00           O  
ATOM   2451  N   GLU A 325       1.408  -9.985  24.273  1.00  0.00           N  
ATOM   2452  CA  GLU A 325       1.796  -8.955  25.232  1.00  0.00           C  
ATOM   2453  C   GLU A 325       2.061  -9.556  26.610  1.00  0.00           C  
ATOM   2454  CB  GLU A 325       0.715  -7.875  25.328  1.00  0.00           C  
ATOM   2455  O   GLU A 325       3.053  -9.220  27.258  1.00  0.00           O  
ATOM   2456  CG  GLU A 325       0.587  -7.019  24.077  1.00  0.00           C  
ATOM   2457  CD  GLU A 325      -0.473  -5.935  24.195  1.00  0.00           C  
ATOM   2458  OE1 GLU A 325      -0.803  -5.295  23.172  1.00  0.00           O  
ATOM   2459  OE2 GLU A 325      -0.975  -5.725  25.321  1.00  0.00           O  
ATOM   2460  N   SER A 326       1.198 -10.593  27.000  1.00  0.00           N  
ATOM   2461  CA  SER A 326       1.183 -10.980  28.407  1.00  0.00           C  
ATOM   2462  C   SER A 326       1.563 -12.447  28.581  1.00  0.00           C  
ATOM   2463  CB  SER A 326      -0.195 -10.726  29.019  1.00  0.00           C  
ATOM   2464  O   SER A 326       2.038 -12.848  29.645  1.00  0.00           O  
ATOM   2465  OG  SER A 326      -0.550  -9.358  28.909  1.00  0.00           O  
ATOM   2466  N   MET A 327       1.461 -13.238  27.505  1.00  0.00           N  
ATOM   2467  CA  MET A 327       1.744 -14.667  27.614  1.00  0.00           C  
ATOM   2468  C   MET A 327       3.209 -14.957  27.303  1.00  0.00           C  
ATOM   2469  CB  MET A 327       0.841 -15.468  26.675  1.00  0.00           C  
ATOM   2470  O   MET A 327       3.794 -14.334  26.417  1.00  0.00           O  
ATOM   2471  CG  MET A 327      -0.633 -15.401  27.037  1.00  0.00           C  
ATOM   2472  SD  MET A 327      -1.683 -16.383  25.895  1.00  0.00           S  
ATOM   2473  CE  MET A 327      -3.312 -16.118  26.650  1.00  0.00           C  
ATOM   2474  N   THR A 328       3.856 -15.855  28.120  1.00  0.00           N  
ATOM   2475  CA  THR A 328       5.257 -16.222  27.941  1.00  0.00           C  
ATOM   2476  C   THR A 328       5.493 -16.793  26.545  1.00  0.00           C  
ATOM   2477  CB  THR A 328       5.706 -17.246  29.000  1.00  0.00           C  
ATOM   2478  O   THR A 328       4.764 -17.682  26.101  1.00  0.00           O  
ATOM   2479  CG2 THR A 328       7.215 -17.459  28.955  1.00  0.00           C  
ATOM   2480  OG1 THR A 328       5.340 -16.770  30.301  1.00  0.00           O  
ATOM   2481  N   ASP A 329       6.350 -16.211  25.716  1.00  0.00           N  
ATOM   2482  CA  ASP A 329       6.766 -16.632  24.381  1.00  0.00           C  
ATOM   2483  C   ASP A 329       5.734 -16.227  23.331  1.00  0.00           C  
ATOM   2484  CB  ASP A 329       6.991 -18.145  24.341  1.00  0.00           C  
ATOM   2485  O   ASP A 329       5.689 -16.804  22.243  1.00  0.00           O  
ATOM   2486  CG  ASP A 329       8.156 -18.595  25.206  1.00  0.00           C  
ATOM   2487  OD1 ASP A 329       9.141 -17.839  25.343  1.00  0.00           O  
ATOM   2488  OD2 ASP A 329       8.088 -19.717  25.753  1.00  0.00           O  
ATOM   2489  N   GLY A 330       4.717 -15.501  23.824  1.00  0.00           N  
ATOM   2490  CA  GLY A 330       3.754 -14.934  22.893  1.00  0.00           C  
ATOM   2491  C   GLY A 330       4.363 -13.907  21.958  1.00  0.00           C  
ATOM   2492  O   GLY A 330       5.410 -13.331  22.257  1.00  0.00           O  
ATOM   2493  N   PHE A 331       3.875 -13.810  20.817  1.00  0.00           N  
ATOM   2494  CA  PHE A 331       4.351 -12.844  19.834  1.00  0.00           C  
ATOM   2495  C   PHE A 331       3.182 -12.217  19.082  1.00  0.00           C  
ATOM   2496  CB  PHE A 331       5.314 -13.509  18.847  1.00  0.00           C  
ATOM   2497  O   PHE A 331       2.087 -12.779  19.047  1.00  0.00           O  
ATOM   2498  CG  PHE A 331       4.722 -14.686  18.120  1.00  0.00           C  
ATOM   2499  CD1 PHE A 331       4.833 -15.970  18.641  1.00  0.00           C  
ATOM   2500  CD2 PHE A 331       4.054 -14.508  16.915  1.00  0.00           C  
ATOM   2501  CE1 PHE A 331       4.286 -17.061  17.970  1.00  0.00           C  
ATOM   2502  CE2 PHE A 331       3.505 -15.594  16.240  1.00  0.00           C  
ATOM   2503  CZ  PHE A 331       3.622 -16.870  16.767  1.00  0.00           C  
ATOM   2504  N   GLN A 332       3.466 -11.002  18.505  1.00  0.00           N  
ATOM   2505  CA  GLN A 332       2.500 -10.366  17.615  1.00  0.00           C  
ATOM   2506  C   GLN A 332       2.614 -10.917  16.196  1.00  0.00           C  
ATOM   2507  CB  GLN A 332       2.693  -8.849  17.607  1.00  0.00           C  
ATOM   2508  O   GLN A 332       3.714 -11.218  15.729  1.00  0.00           O  
ATOM   2509  CG  GLN A 332       2.305  -8.172  18.914  1.00  0.00           C  
ATOM   2510  CD  GLN A 332       2.303  -6.658  18.813  1.00  0.00           C  
ATOM   2511  NE2 GLN A 332       1.902  -5.993  19.892  1.00  0.00           N  
ATOM   2512  OE1 GLN A 332       2.660  -6.092  17.776  1.00  0.00           O  
ATOM   2513  N   PHE A 333       1.477 -11.190  15.558  1.00  0.00           N  
ATOM   2514  CA  PHE A 333       1.503 -11.712  14.196  1.00  0.00           C  
ATOM   2515  C   PHE A 333       2.114 -10.696  13.238  1.00  0.00           C  
ATOM   2516  CB  PHE A 333       0.091 -12.084  13.735  1.00  0.00           C  
ATOM   2517  O   PHE A 333       1.752  -9.518  13.260  1.00  0.00           O  
ATOM   2518  CG  PHE A 333      -0.562 -13.148  14.576  1.00  0.00           C  
ATOM   2519  CD1 PHE A 333      -0.112 -14.462  14.532  1.00  0.00           C  
ATOM   2520  CD2 PHE A 333      -1.626 -12.834  15.412  1.00  0.00           C  
ATOM   2521  CE1 PHE A 333      -0.714 -15.449  15.309  1.00  0.00           C  
ATOM   2522  CE2 PHE A 333      -2.232 -13.814  16.192  1.00  0.00           C  
ATOM   2523  CZ  PHE A 333      -1.776 -15.122  16.139  1.00  0.00           C  
ATOM   2524  N   GLU A 334       3.190 -11.189  12.555  1.00  0.00           N  
ATOM   2525  CA  GLU A 334       3.843 -10.369  11.540  1.00  0.00           C  
ATOM   2526  C   GLU A 334       3.561 -10.899  10.137  1.00  0.00           C  
ATOM   2527  CB  GLU A 334       5.353 -10.309  11.786  1.00  0.00           C  
ATOM   2528  O   GLU A 334       3.258 -12.081   9.964  1.00  0.00           O  
ATOM   2529  CG  GLU A 334       5.736  -9.649  13.103  1.00  0.00           C  
ATOM   2530  CD  GLU A 334       7.238  -9.593  13.332  1.00  0.00           C  
ATOM   2531  OE1 GLU A 334       7.674  -9.035  14.364  1.00  0.00           O  
ATOM   2532  OE2 GLU A 334       7.984 -10.110  12.471  1.00  0.00           O  
ATOM   2533  N   TYR A 335       3.558 -10.021   9.232  1.00  0.00           N  
ATOM   2534  CA  TYR A 335       3.299 -10.370   7.840  1.00  0.00           C  
ATOM   2535  C   TYR A 335       4.519 -10.085   6.970  1.00  0.00           C  
ATOM   2536  CB  TYR A 335       2.088  -9.598   7.308  1.00  0.00           C  
ATOM   2537  O   TYR A 335       5.380  -9.286   7.342  1.00  0.00           O  
ATOM   2538  CG  TYR A 335       0.802  -9.913   8.033  1.00  0.00           C  
ATOM   2539  CD1 TYR A 335      -0.093 -10.854   7.528  1.00  0.00           C  
ATOM   2540  CD2 TYR A 335       0.478  -9.270   9.224  1.00  0.00           C  
ATOM   2541  CE1 TYR A 335      -1.281 -11.146   8.191  1.00  0.00           C  
ATOM   2542  CE2 TYR A 335      -0.706  -9.555   9.895  1.00  0.00           C  
ATOM   2543  OH  TYR A 335      -2.751 -10.778  10.033  1.00  0.00           O  
ATOM   2544  CZ  TYR A 335      -1.577 -10.493   9.373  1.00  0.00           C  
ATOM   2545  N   GLY A 336       4.618 -10.881   5.992  1.00  0.00           N  
ATOM   2546  CA  GLY A 336       5.741 -10.707   5.085  1.00  0.00           C  
ATOM   2547  C   GLY A 336       6.728 -11.857   5.132  1.00  0.00           C  
ATOM   2548  O   GLY A 336       6.638 -12.726   6.002  1.00  0.00           O  
ATOM   2549  N   GLY A 337       7.127 -12.493   3.992  1.00  0.00           N  
ATOM   2550  CA  GLY A 337       8.039 -13.615   3.842  1.00  0.00           C  
ATOM   2551  C   GLY A 337       9.198 -13.576   4.819  1.00  0.00           C  
ATOM   2552  O   GLY A 337       9.426 -12.561   5.481  1.00  0.00           O  
ATOM   2553  N   GLN A 338       9.782 -14.707   5.152  1.00  0.00           N  
ATOM   2554  CA  GLN A 338      10.957 -14.859   6.004  1.00  0.00           C  
ATOM   2555  C   GLN A 338      12.105 -13.977   5.521  1.00  0.00           C  
ATOM   2556  CB  GLN A 338      11.402 -16.322   6.050  1.00  0.00           C  
ATOM   2557  O   GLN A 338      12.418 -13.954   4.329  1.00  0.00           O  
ATOM   2558  CG  GLN A 338      10.649 -17.162   7.072  1.00  0.00           C  
ATOM   2559  CD  GLN A 338      11.336 -18.483   7.367  1.00  0.00           C  
ATOM   2560  NE2 GLN A 338      10.885 -19.164   8.415  1.00  0.00           N  
ATOM   2561  OE1 GLN A 338      12.262 -18.887   6.658  1.00  0.00           O  
ATOM   2562  N   GLY A 339      12.595 -12.964   6.329  1.00  0.00           N  
ATOM   2563  CA  GLY A 339      13.752 -12.150   5.997  1.00  0.00           C  
ATOM   2564  C   GLY A 339      13.396 -10.711   5.674  1.00  0.00           C  
ATOM   2565  O   GLY A 339      14.281  -9.872   5.497  1.00  0.00           O  
ATOM   2566  N   SER A 340      12.069 -10.424   5.627  1.00  0.00           N  
ATOM   2567  CA  SER A 340      11.668  -9.056   5.317  1.00  0.00           C  
ATOM   2568  C   SER A 340      11.760  -8.160   6.549  1.00  0.00           C  
ATOM   2569  CB  SER A 340      10.244  -9.027   4.761  1.00  0.00           C  
ATOM   2570  O   SER A 340      11.510  -8.609   7.668  1.00  0.00           O  
ATOM   2571  OG  SER A 340      10.137  -9.847   3.610  1.00  0.00           O  
ATOM   2572  N   ASP A 341      12.280  -6.958   6.424  1.00  0.00           N  
ATOM   2573  CA  ASP A 341      12.310  -5.953   7.483  1.00  0.00           C  
ATOM   2574  C   ASP A 341      10.896  -5.542   7.890  1.00  0.00           C  
ATOM   2575  CB  ASP A 341      13.107  -4.726   7.037  1.00  0.00           C  
ATOM   2576  O   ASP A 341      10.124  -5.056   7.062  1.00  0.00           O  
ATOM   2577  CG  ASP A 341      13.282  -3.699   8.143  1.00  0.00           C  
ATOM   2578  OD1 ASP A 341      12.528  -3.740   9.138  1.00  0.00           O  
ATOM   2579  OD2 ASP A 341      14.181  -2.840   8.014  1.00  0.00           O  
ATOM   2580  N   PRO A 342      10.481  -5.826   9.109  1.00  0.00           N  
ATOM   2581  CA  PRO A 342       9.129  -5.537   9.590  1.00  0.00           C  
ATOM   2582  C   PRO A 342       8.692  -4.103   9.296  1.00  0.00           C  
ATOM   2583  CB  PRO A 342       9.233  -5.778  11.098  1.00  0.00           C  
ATOM   2584  O   PRO A 342       7.515  -3.858   9.017  1.00  0.00           O  
ATOM   2585  CG  PRO A 342      10.348  -6.761  11.253  1.00  0.00           C  
ATOM   2586  CD  PRO A 342      11.366  -6.499  10.180  1.00  0.00           C  
ATOM   2587  N   ALA A 343       9.616  -3.129   9.423  1.00  0.00           N  
ATOM   2588  CA  ALA A 343       9.303  -1.733   9.130  1.00  0.00           C  
ATOM   2589  C   ALA A 343       8.913  -1.553   7.666  1.00  0.00           C  
ATOM   2590  CB  ALA A 343      10.491  -0.838   9.475  1.00  0.00           C  
ATOM   2591  O   ALA A 343       7.965  -0.830   7.354  1.00  0.00           O  
ATOM   2592  N   ASP A 344       9.636  -2.296   6.715  1.00  0.00           N  
ATOM   2593  CA  ASP A 344       9.349  -2.228   5.285  1.00  0.00           C  
ATOM   2594  C   ASP A 344       7.982  -2.831   4.970  1.00  0.00           C  
ATOM   2595  CB  ASP A 344      10.437  -2.944   4.484  1.00  0.00           C  
ATOM   2596  O   ASP A 344       7.219  -2.274   4.179  1.00  0.00           O  
ATOM   2597  CG  ASP A 344      11.775  -2.225   4.526  1.00  0.00           C  
ATOM   2598  OD1 ASP A 344      11.801  -1.000   4.770  1.00  0.00           O  
ATOM   2599  OD2 ASP A 344      12.811  -2.890   4.309  1.00  0.00           O  
ATOM   2600  N   VAL A 345       7.699  -3.929   5.627  1.00  0.00           N  
ATOM   2601  CA  VAL A 345       6.433  -4.617   5.400  1.00  0.00           C  
ATOM   2602  C   VAL A 345       5.278  -3.756   5.909  1.00  0.00           C  
ATOM   2603  CB  VAL A 345       6.408  -6.001   6.087  1.00  0.00           C  
ATOM   2604  O   VAL A 345       4.231  -3.667   5.263  1.00  0.00           O  
ATOM   2605  CG1 VAL A 345       5.030  -6.646   5.952  1.00  0.00           C  
ATOM   2606  CG2 VAL A 345       7.486  -6.908   5.497  1.00  0.00           C  
ATOM   2607  N   ALA A 346       5.484  -3.078   7.086  1.00  0.00           N  
ATOM   2608  CA  ALA A 346       4.468  -2.203   7.665  1.00  0.00           C  
ATOM   2609  C   ALA A 346       4.119  -1.063   6.712  1.00  0.00           C  
ATOM   2610  CB  ALA A 346       4.946  -1.646   9.004  1.00  0.00           C  
ATOM   2611  O   ALA A 346       2.945  -0.734   6.531  1.00  0.00           O  
ATOM   2612  N   ILE A 347       5.148  -0.480   6.099  1.00  0.00           N  
ATOM   2613  CA  ILE A 347       4.951   0.617   5.159  1.00  0.00           C  
ATOM   2614  C   ILE A 347       4.211   0.111   3.923  1.00  0.00           C  
ATOM   2615  CB  ILE A 347       6.296   1.261   4.752  1.00  0.00           C  
ATOM   2616  O   ILE A 347       3.276   0.757   3.444  1.00  0.00           O  
ATOM   2617  CG1 ILE A 347       6.927   1.981   5.948  1.00  0.00           C  
ATOM   2618  CG2 ILE A 347       6.101   2.221   3.574  1.00  0.00           C  
ATOM   2619  CD1 ILE A 347       8.384   2.370   5.739  1.00  0.00           C  
ATOM   2620  N   GLN A 348       4.625  -1.086   3.400  1.00  0.00           N  
ATOM   2621  CA  GLN A 348       3.973  -1.697   2.246  1.00  0.00           C  
ATOM   2622  C   GLN A 348       2.496  -1.965   2.528  1.00  0.00           C  
ATOM   2623  CB  GLN A 348       4.677  -2.997   1.856  1.00  0.00           C  
ATOM   2624  O   GLN A 348       1.638  -1.681   1.690  1.00  0.00           O  
ATOM   2625  CG  GLN A 348       6.089  -2.795   1.322  1.00  0.00           C  
ATOM   2626  CD  GLN A 348       6.113  -2.104  -0.028  1.00  0.00           C  
ATOM   2627  NE2 GLN A 348       7.311  -1.895  -0.566  1.00  0.00           N  
ATOM   2628  OE1 GLN A 348       5.065  -1.762  -0.584  1.00  0.00           O  
ATOM   2629  N   LEU A 349       2.141  -2.460   3.683  1.00  0.00           N  
ATOM   2630  CA  LEU A 349       0.771  -2.781   4.067  1.00  0.00           C  
ATOM   2631  C   LEU A 349      -0.063  -1.513   4.216  1.00  0.00           C  
ATOM   2632  CB  LEU A 349       0.753  -3.575   5.376  1.00  0.00           C  
ATOM   2633  O   LEU A 349      -1.261  -1.516   3.923  1.00  0.00           O  
ATOM   2634  CG  LEU A 349       1.230  -5.026   5.296  1.00  0.00           C  
ATOM   2635  CD1 LEU A 349       1.204  -5.669   6.678  1.00  0.00           C  
ATOM   2636  CD2 LEU A 349       0.370  -5.818   4.316  1.00  0.00           C  
ATOM   2637  N   THR A 350       0.607  -0.357   4.737  1.00  0.00           N  
ATOM   2638  CA  THR A 350      -0.073   0.930   4.833  1.00  0.00           C  
ATOM   2639  C   THR A 350      -0.600   1.367   3.469  1.00  0.00           C  
ATOM   2640  CB  THR A 350       0.864   2.015   5.396  1.00  0.00           C  
ATOM   2641  O   THR A 350      -1.764   1.753   3.343  1.00  0.00           O  
ATOM   2642  CG2 THR A 350       0.176   3.376   5.423  1.00  0.00           C  
ATOM   2643  OG1 THR A 350       1.250   1.661   6.729  1.00  0.00           O  
ATOM   2644  N   PHE A 351       0.213   1.236   2.398  1.00  0.00           N  
ATOM   2645  CA  PHE A 351      -0.174   1.638   1.050  1.00  0.00           C  
ATOM   2646  C   PHE A 351      -1.152   0.638   0.446  1.00  0.00           C  
ATOM   2647  CB  PHE A 351       1.061   1.772   0.153  1.00  0.00           C  
ATOM   2648  O   PHE A 351      -2.070   1.021  -0.281  1.00  0.00           O  
ATOM   2649  CG  PHE A 351       1.757   3.101   0.273  1.00  0.00           C  
ATOM   2650  CD1 PHE A 351       1.469   4.134  -0.612  1.00  0.00           C  
ATOM   2651  CD2 PHE A 351       2.699   3.318   1.270  1.00  0.00           C  
ATOM   2652  CE1 PHE A 351       2.112   5.365  -0.504  1.00  0.00           C  
ATOM   2653  CE2 PHE A 351       3.345   4.545   1.385  1.00  0.00           C  
ATOM   2654  CZ  PHE A 351       3.051   5.568   0.496  1.00  0.00           C  
ATOM   2655  N   LEU A 352      -0.956  -0.656   0.766  1.00  0.00           N  
ATOM   2656  CA  LEU A 352      -1.907  -1.660   0.300  1.00  0.00           C  
ATOM   2657  C   LEU A 352      -3.301  -1.386   0.854  1.00  0.00           C  
ATOM   2658  CB  LEU A 352      -1.449  -3.062   0.708  1.00  0.00           C  
ATOM   2659  O   LEU A 352      -4.297  -1.532   0.141  1.00  0.00           O  
ATOM   2660  CG  LEU A 352      -2.184  -4.233   0.053  1.00  0.00           C  
ATOM   2661  CD1 LEU A 352      -2.055  -4.158  -1.464  1.00  0.00           C  
ATOM   2662  CD2 LEU A 352      -1.648  -5.562   0.576  1.00  0.00           C  
ATOM   2663  N   ARG A 353      -3.435  -0.903   2.109  1.00  0.00           N  
ATOM   2664  CA  ARG A 353      -4.710  -0.556   2.729  1.00  0.00           C  
ATOM   2665  C   ARG A 353      -5.357   0.631   2.022  1.00  0.00           C  
ATOM   2666  CB  ARG A 353      -4.517  -0.240   4.214  1.00  0.00           C  
ATOM   2667  O   ARG A 353      -6.569   0.640   1.798  1.00  0.00           O  
ATOM   2668  CG  ARG A 353      -4.216  -1.460   5.070  1.00  0.00           C  
ATOM   2669  CD  ARG A 353      -4.101  -1.101   6.544  1.00  0.00           C  
ATOM   2670  NE  ARG A 353      -3.564  -2.209   7.329  1.00  0.00           N  
ATOM   2671  NH1 ARG A 353      -1.432  -1.333   7.489  1.00  0.00           N  
ATOM   2672  NH2 ARG A 353      -1.925  -3.347   8.466  1.00  0.00           N  
ATOM   2673  CZ  ARG A 353      -2.309  -2.294   7.759  1.00  0.00           C  
ATOM   2674  N   LEU A 354      -4.468   1.621   1.598  1.00  0.00           N  
ATOM   2675  CA  LEU A 354      -4.946   2.818   0.913  1.00  0.00           C  
ATOM   2676  C   LEU A 354      -5.494   2.472  -0.468  1.00  0.00           C  
ATOM   2677  CB  LEU A 354      -3.821   3.848   0.785  1.00  0.00           C  
ATOM   2678  O   LEU A 354      -6.390   3.152  -0.973  1.00  0.00           O  
ATOM   2679  CG  LEU A 354      -3.422   4.579   2.068  1.00  0.00           C  
ATOM   2680  CD1 LEU A 354      -2.153   5.393   1.840  1.00  0.00           C  
ATOM   2681  CD2 LEU A 354      -4.559   5.475   2.549  1.00  0.00           C  
ATOM   2682  N   MET A 355      -4.984   1.371  -1.083  1.00  0.00           N  
ATOM   2683  CA  MET A 355      -5.311   1.026  -2.463  1.00  0.00           C  
ATOM   2684  C   MET A 355      -6.356  -0.084  -2.514  1.00  0.00           C  
ATOM   2685  CB  MET A 355      -4.055   0.597  -3.223  1.00  0.00           C  
ATOM   2686  O   MET A 355      -6.611  -0.655  -3.575  1.00  0.00           O  
ATOM   2687  CG  MET A 355      -3.052   1.718  -3.432  1.00  0.00           C  
ATOM   2688  SD  MET A 355      -1.577   1.176  -4.382  1.00  0.00           S  
ATOM   2689  CE  MET A 355      -0.743   0.165  -3.127  1.00  0.00           C  
ATOM   2690  N   SER A 356      -6.881  -0.447  -1.318  1.00  0.00           N  
ATOM   2691  CA  SER A 356      -7.895  -1.492  -1.223  1.00  0.00           C  
ATOM   2692  C   SER A 356      -9.210  -0.938  -0.682  1.00  0.00           C  
ATOM   2693  CB  SER A 356      -7.408  -2.633  -0.330  1.00  0.00           C  
ATOM   2694  O   SER A 356      -9.212  -0.002   0.119  1.00  0.00           O  
ATOM   2695  OG  SER A 356      -6.207  -3.191  -0.836  1.00  0.00           O  
ATOM   2696  N   THR A 357     -10.341  -1.315  -1.164  1.00  0.00           N  
ATOM   2697  CA  THR A 357     -11.664  -0.894  -0.714  1.00  0.00           C  
ATOM   2698  C   THR A 357     -12.206  -1.852   0.343  1.00  0.00           C  
ATOM   2699  CB  THR A 357     -12.653  -0.810  -1.891  1.00  0.00           C  
ATOM   2700  O   THR A 357     -13.078  -1.485   1.132  1.00  0.00           O  
ATOM   2701  CG2 THR A 357     -12.268   0.307  -2.855  1.00  0.00           C  
ATOM   2702  OG1 THR A 357     -12.654  -2.056  -2.597  1.00  0.00           O  
ATOM   2703  N   GLU A 358     -11.627  -3.055   0.341  1.00  0.00           N  
ATOM   2704  CA  GLU A 358     -12.037  -4.092   1.284  1.00  0.00           C  
ATOM   2705  C   GLU A 358     -10.848  -4.949   1.712  1.00  0.00           C  
ATOM   2706  CB  GLU A 358     -13.128  -4.975   0.672  1.00  0.00           C  
ATOM   2707  O   GLU A 358      -9.843  -5.023   1.004  1.00  0.00           O  
ATOM   2708  CG  GLU A 358     -14.374  -4.210   0.251  1.00  0.00           C  
ATOM   2709  CD  GLU A 358     -15.411  -5.083  -0.437  1.00  0.00           C  
ATOM   2710  OE1 GLU A 358     -16.461  -4.554  -0.866  1.00  0.00           O  
ATOM   2711  OE2 GLU A 358     -15.171  -6.305  -0.548  1.00  0.00           O  
ATOM   2712  N   ALA A 359     -10.874  -5.456   2.939  1.00  0.00           N  
ATOM   2713  CA  ALA A 359      -9.877  -6.409   3.422  1.00  0.00           C  
ATOM   2714  C   ALA A 359     -10.537  -7.547   4.197  1.00  0.00           C  
ATOM   2715  CB  ALA A 359      -8.845  -5.703   4.297  1.00  0.00           C  
ATOM   2716  O   ALA A 359     -11.590  -7.360   4.810  1.00  0.00           O  
ATOM   2717  N   SER A 360      -9.999  -8.679   3.903  1.00  0.00           N  
ATOM   2718  CA  SER A 360     -10.505  -9.832   4.643  1.00  0.00           C  
ATOM   2719  C   SER A 360      -9.362 -10.693   5.172  1.00  0.00           C  
ATOM   2720  CB  SER A 360     -11.423 -10.676   3.759  1.00  0.00           C  
ATOM   2721  O   SER A 360      -8.268 -10.698   4.605  1.00  0.00           O  
ATOM   2722  OG  SER A 360     -10.700 -11.246   2.682  1.00  0.00           O  
ATOM   2723  N   GLN A 361      -9.597 -11.197   6.361  1.00  0.00           N  
ATOM   2724  CA  GLN A 361      -8.639 -12.122   6.958  1.00  0.00           C  
ATOM   2725  C   GLN A 361      -9.351 -13.221   7.743  1.00  0.00           C  
ATOM   2726  CB  GLN A 361      -7.666 -11.372   7.870  1.00  0.00           C  
ATOM   2727  O   GLN A 361     -10.344 -12.960   8.423  1.00  0.00           O  
ATOM   2728  CG  GLN A 361      -6.530 -12.237   8.400  1.00  0.00           C  
ATOM   2729  CD  GLN A 361      -5.554 -11.459   9.264  1.00  0.00           C  
ATOM   2730  NE2 GLN A 361      -4.316 -11.937   9.335  1.00  0.00           N  
ATOM   2731  OE1 GLN A 361      -5.910 -10.439   9.861  1.00  0.00           O  
ATOM   2732  N   ASN A 362      -8.859 -14.468   7.567  1.00  0.00           N  
ATOM   2733  CA  ASN A 362      -9.380 -15.591   8.340  1.00  0.00           C  
ATOM   2734  C   ASN A 362      -8.383 -16.054   9.399  1.00  0.00           C  
ATOM   2735  CB  ASN A 362      -9.752 -16.753   7.416  1.00  0.00           C  
ATOM   2736  O   ASN A 362      -7.182 -16.130   9.135  1.00  0.00           O  
ATOM   2737  CG  ASN A 362     -10.900 -16.414   6.485  1.00  0.00           C  
ATOM   2738  ND2 ASN A 362     -11.041 -17.187   5.414  1.00  0.00           N  
ATOM   2739  OD1 ASN A 362     -11.651 -15.466   6.725  1.00  0.00           O  
ATOM   2740  N   ILE A 363      -8.908 -16.222  10.689  1.00  0.00           N  
ATOM   2741  CA  ILE A 363      -8.084 -16.763  11.765  1.00  0.00           C  
ATOM   2742  C   ILE A 363      -8.786 -17.960  12.402  1.00  0.00           C  
ATOM   2743  CB  ILE A 363      -7.775 -15.691  12.834  1.00  0.00           C  
ATOM   2744  O   ILE A 363      -9.986 -17.907  12.681  1.00  0.00           O  
ATOM   2745  CG1 ILE A 363      -6.876 -16.273  13.930  1.00  0.00           C  
ATOM   2746  CG2 ILE A 363      -9.072 -15.133  13.429  1.00  0.00           C  
ATOM   2747  CD1 ILE A 363      -6.225 -15.223  14.820  1.00  0.00           C  
ATOM   2748  N   THR A 364      -8.006 -19.048  12.530  1.00  0.00           N  
ATOM   2749  CA  THR A 364      -8.544 -20.247  13.164  1.00  0.00           C  
ATOM   2750  C   THR A 364      -8.002 -20.399  14.582  1.00  0.00           C  
ATOM   2751  CB  THR A 364      -8.210 -21.508  12.346  1.00  0.00           C  
ATOM   2752  O   THR A 364      -6.791 -20.337  14.799  1.00  0.00           O  
ATOM   2753  CG2 THR A 364      -8.883 -22.742  12.938  1.00  0.00           C  
ATOM   2754  OG1 THR A 364      -8.664 -21.332  10.999  1.00  0.00           O  
ATOM   2755  N   TYR A 365      -8.914 -20.524  15.652  1.00  0.00           N  
ATOM   2756  CA  TYR A 365      -8.564 -20.742  17.051  1.00  0.00           C  
ATOM   2757  C   TYR A 365      -8.825 -22.187  17.460  1.00  0.00           C  
ATOM   2758  CB  TYR A 365      -9.353 -19.792  17.957  1.00  0.00           C  
ATOM   2759  O   TYR A 365      -9.978 -22.600  17.599  1.00  0.00           O  
ATOM   2760  CG  TYR A 365      -9.071 -19.982  19.428  1.00  0.00           C  
ATOM   2761  CD1 TYR A 365      -9.978 -20.645  20.251  1.00  0.00           C  
ATOM   2762  CD2 TYR A 365      -7.898 -19.497  19.997  1.00  0.00           C  
ATOM   2763  CE1 TYR A 365      -9.723 -20.821  21.608  1.00  0.00           C  
ATOM   2764  CE2 TYR A 365      -7.633 -19.667  21.352  1.00  0.00           C  
ATOM   2765  OH  TYR A 365      -8.292 -20.500  23.490  1.00  0.00           O  
ATOM   2766  CZ  TYR A 365      -8.550 -20.329  22.148  1.00  0.00           C  
ATOM   2767  N   HIS A 366      -7.789 -22.913  17.535  1.00  0.00           N  
ATOM   2768  CA  HIS A 366      -7.893 -24.284  18.021  1.00  0.00           C  
ATOM   2769  C   HIS A 366      -8.037 -24.321  19.539  1.00  0.00           C  
ATOM   2770  CB  HIS A 366      -6.673 -25.100  17.590  1.00  0.00           C  
ATOM   2771  O   HIS A 366      -7.271 -23.671  20.255  1.00  0.00           O  
ATOM   2772  CG  HIS A 366      -6.553 -25.262  16.107  1.00  0.00           C  
ATOM   2773  CD2 HIS A 366      -5.900 -24.521  15.182  1.00  0.00           C  
ATOM   2774  ND1 HIS A 366      -7.158 -26.293  15.421  1.00  0.00           N  
ATOM   2775  CE1 HIS A 366      -6.880 -26.178  14.133  1.00  0.00           C  
ATOM   2776  NE2 HIS A 366      -6.118 -25.111  13.962  1.00  0.00           N  
ATOM   2777  N   CYS A 367      -9.070 -24.959  20.138  1.00  0.00           N  
ATOM   2778  CA  CYS A 367      -9.326 -24.857  21.571  1.00  0.00           C  
ATOM   2779  C   CYS A 367      -9.499 -26.237  22.194  1.00  0.00           C  
ATOM   2780  CB  CYS A 367     -10.571 -24.009  21.833  1.00  0.00           C  
ATOM   2781  O   CYS A 367      -9.892 -27.185  21.513  1.00  0.00           O  
ATOM   2782  SG  CYS A 367     -12.065 -24.644  21.042  1.00  0.00           S  
ATOM   2783  N   LYS A 368      -8.994 -26.498  23.379  1.00  0.00           N  
ATOM   2784  CA  LYS A 368      -9.237 -27.618  24.284  1.00  0.00           C  
ATOM   2785  C   LYS A 368      -9.746 -27.130  25.638  1.00  0.00           C  
ATOM   2786  CB  LYS A 368      -7.963 -28.444  24.470  1.00  0.00           C  
ATOM   2787  O   LYS A 368      -9.034 -26.429  26.358  1.00  0.00           O  
ATOM   2788  CG  LYS A 368      -8.167 -29.727  25.262  1.00  0.00           C  
ATOM   2789  CD  LYS A 368      -6.875 -30.526  25.377  1.00  0.00           C  
ATOM   2790  CE  LYS A 368      -7.078 -31.809  26.170  1.00  0.00           C  
ATOM   2791  NZ  LYS A 368      -5.821 -32.610  26.260  1.00  0.00           N  
ATOM   2792  N   ASN A 369     -11.088 -27.426  25.938  1.00  0.00           N  
ATOM   2793  CA  ASN A 369     -11.769 -26.991  27.153  1.00  0.00           C  
ATOM   2794  C   ASN A 369     -11.756 -25.470  27.289  1.00  0.00           C  
ATOM   2795  CB  ASN A 369     -11.134 -27.639  28.386  1.00  0.00           C  
ATOM   2796  O   ASN A 369     -11.522 -24.942  28.376  1.00  0.00           O  
ATOM   2797  CG  ASN A 369     -11.261 -29.150  28.381  1.00  0.00           C  
ATOM   2798  ND2 ASN A 369     -10.234 -29.832  28.876  1.00  0.00           N  
ATOM   2799  OD1 ASN A 369     -12.272 -29.699  27.937  1.00  0.00           O  
ATOM   2800  N   SER A 370     -11.822 -24.740  26.288  1.00  0.00           N  
ATOM   2801  CA  SER A 370     -11.815 -23.282  26.223  1.00  0.00           C  
ATOM   2802  C   SER A 370     -12.922 -22.764  25.310  1.00  0.00           C  
ATOM   2803  CB  SER A 370     -10.459 -22.773  25.733  1.00  0.00           C  
ATOM   2804  O   SER A 370     -13.104 -23.267  24.200  1.00  0.00           O  
ATOM   2805  OG  SER A 370     -10.471 -21.362  25.594  1.00  0.00           O  
ATOM   2806  N   VAL A 371     -13.753 -21.778  25.758  1.00  0.00           N  
ATOM   2807  CA  VAL A 371     -14.797 -21.130  24.972  1.00  0.00           C  
ATOM   2808  C   VAL A 371     -14.174 -20.100  24.033  1.00  0.00           C  
ATOM   2809  CB  VAL A 371     -15.853 -20.456  25.877  1.00  0.00           C  
ATOM   2810  O   VAL A 371     -13.403 -19.241  24.467  1.00  0.00           O  
ATOM   2811  CG1 VAL A 371     -16.928 -19.771  25.035  1.00  0.00           C  
ATOM   2812  CG2 VAL A 371     -16.481 -21.482  26.819  1.00  0.00           C  
ATOM   2813  N   ALA A 372     -14.479 -20.165  22.715  1.00  0.00           N  
ATOM   2814  CA  ALA A 372     -13.926 -19.245  21.724  1.00  0.00           C  
ATOM   2815  C   ALA A 372     -14.899 -18.106  21.430  1.00  0.00           C  
ATOM   2816  CB  ALA A 372     -13.584 -19.993  20.437  1.00  0.00           C  
ATOM   2817  O   ALA A 372     -14.487 -16.953  21.285  1.00  0.00           O  
ATOM   2818  N   TYR A 373     -16.132 -18.330  21.320  1.00  0.00           N  
ATOM   2819  CA  TYR A 373     -17.146 -17.348  20.952  1.00  0.00           C  
ATOM   2820  C   TYR A 373     -18.381 -17.482  21.835  1.00  0.00           C  
ATOM   2821  CB  TYR A 373     -17.537 -17.504  19.480  1.00  0.00           C  
ATOM   2822  O   TYR A 373     -18.597 -16.671  22.738  1.00  0.00           O  
ATOM   2823  CG  TYR A 373     -18.575 -16.510  19.018  1.00  0.00           C  
ATOM   2824  CD1 TYR A 373     -19.819 -16.936  18.558  1.00  0.00           C  
ATOM   2825  CD2 TYR A 373     -18.314 -15.144  19.041  1.00  0.00           C  
ATOM   2826  CE1 TYR A 373     -20.779 -16.024  18.130  1.00  0.00           C  
ATOM   2827  CE2 TYR A 373     -19.265 -14.224  18.616  1.00  0.00           C  
ATOM   2828  OH  TYR A 373     -21.438 -13.765  17.740  1.00  0.00           O  
ATOM   2829  CZ  TYR A 373     -20.493 -14.672  18.163  1.00  0.00           C  
ATOM   2830  N   MET A 374     -19.328 -18.553  21.614  1.00  0.00           N  
ATOM   2831  CA  MET A 374     -20.555 -18.696  22.394  1.00  0.00           C  
ATOM   2832  C   MET A 374     -20.390 -19.754  23.480  1.00  0.00           C  
ATOM   2833  CB  MET A 374     -21.731 -19.058  21.485  1.00  0.00           C  
ATOM   2834  O   MET A 374     -19.927 -20.862  23.207  1.00  0.00           O  
ATOM   2835  CG  MET A 374     -23.065 -19.130  22.209  1.00  0.00           C  
ATOM   2836  SD  MET A 374     -24.488 -19.235  21.054  1.00  0.00           S  
ATOM   2837  CE  MET A 374     -24.341 -17.630  20.220  1.00  0.00           C  
ATOM   2838  N   ASP A 375     -20.703 -19.335  24.698  1.00  0.00           N  
ATOM   2839  CA  ASP A 375     -20.772 -20.270  25.816  1.00  0.00           C  
ATOM   2840  C   ASP A 375     -22.106 -21.013  25.829  1.00  0.00           C  
ATOM   2841  CB  ASP A 375     -20.565 -19.537  27.143  1.00  0.00           C  
ATOM   2842  O   ASP A 375     -23.150 -20.419  26.101  1.00  0.00           O  
ATOM   2843  CG  ASP A 375     -20.424 -20.480  28.326  1.00  0.00           C  
ATOM   2844  OD1 ASP A 375     -20.807 -21.663  28.211  1.00  0.00           O  
ATOM   2845  OD2 ASP A 375     -19.927 -20.033  29.382  1.00  0.00           O  
ATOM   2846  N   GLN A 376     -22.082 -22.256  25.522  1.00  0.00           N  
ATOM   2847  CA  GLN A 376     -23.306 -23.037  25.377  1.00  0.00           C  
ATOM   2848  C   GLN A 376     -24.072 -23.109  26.695  1.00  0.00           C  
ATOM   2849  CB  GLN A 376     -22.988 -24.447  24.876  1.00  0.00           C  
ATOM   2850  O   GLN A 376     -25.304 -23.126  26.702  1.00  0.00           O  
ATOM   2851  CG  GLN A 376     -22.542 -24.497  23.421  1.00  0.00           C  
ATOM   2852  CD  GLN A 376     -22.318 -25.913  22.924  1.00  0.00           C  
ATOM   2853  NE2 GLN A 376     -22.123 -26.058  21.618  1.00  0.00           N  
ATOM   2854  OE1 GLN A 376     -22.319 -26.867  23.708  1.00  0.00           O  
ATOM   2855  N   GLN A 377     -23.403 -23.051  27.804  1.00  0.00           N  
ATOM   2856  CA  GLN A 377     -24.023 -23.175  29.119  1.00  0.00           C  
ATOM   2857  C   GLN A 377     -24.799 -21.911  29.483  1.00  0.00           C  
ATOM   2858  CB  GLN A 377     -22.968 -23.468  30.186  1.00  0.00           C  
ATOM   2859  O   GLN A 377     -25.939 -21.987  29.942  1.00  0.00           O  
ATOM   2860  CG  GLN A 377     -22.373 -24.867  30.095  1.00  0.00           C  
ATOM   2861  CD  GLN A 377     -21.351 -25.142  31.182  1.00  0.00           C  
ATOM   2862  NE2 GLN A 377     -20.697 -26.297  31.102  1.00  0.00           N  
ATOM   2863  OE1 GLN A 377     -21.150 -24.325  32.084  1.00  0.00           O  
ATOM   2864  N   THR A 378     -24.246 -20.791  29.249  1.00  0.00           N  
ATOM   2865  CA  THR A 378     -24.859 -19.529  29.648  1.00  0.00           C  
ATOM   2866  C   THR A 378     -25.643 -18.919  28.489  1.00  0.00           C  
ATOM   2867  CB  THR A 378     -23.801 -18.525  30.141  1.00  0.00           C  
ATOM   2868  O   THR A 378     -26.554 -18.117  28.703  1.00  0.00           O  
ATOM   2869  CG2 THR A 378     -23.034 -19.076  31.337  1.00  0.00           C  
ATOM   2870  OG1 THR A 378     -22.878 -18.253  29.079  1.00  0.00           O  
ATOM   2871  N   GLY A 379     -25.262 -19.303  27.188  1.00  0.00           N  
ATOM   2872  CA  GLY A 379     -25.883 -18.750  25.995  1.00  0.00           C  
ATOM   2873  C   GLY A 379     -25.400 -17.351  25.664  1.00  0.00           C  
ATOM   2874  O   GLY A 379     -25.947 -16.693  24.777  1.00  0.00           O  
ATOM   2875  N   ASN A 380     -24.505 -16.875  26.401  1.00  0.00           N  
ATOM   2876  CA  ASN A 380     -24.036 -15.516  26.149  1.00  0.00           C  
ATOM   2877  C   ASN A 380     -22.637 -15.509  25.539  1.00  0.00           C  
ATOM   2878  CB  ASN A 380     -24.057 -14.693  27.439  1.00  0.00           C  
ATOM   2879  O   ASN A 380     -22.030 -16.565  25.356  1.00  0.00           O  
ATOM   2880  CG  ASN A 380     -23.109 -15.233  28.492  1.00  0.00           C  
ATOM   2881  ND2 ASN A 380     -23.589 -15.331  29.726  1.00  0.00           N  
ATOM   2882  OD1 ASN A 380     -21.957 -15.557  28.198  1.00  0.00           O  
ATOM   2883  N   LEU A 381     -22.082 -14.329  25.020  1.00  0.00           N  
ATOM   2884  CA  LEU A 381     -20.820 -14.165  24.306  1.00  0.00           C  
ATOM   2885  C   LEU A 381     -19.775 -13.499  25.195  1.00  0.00           C  
ATOM   2886  CB  LEU A 381     -21.027 -13.337  23.035  1.00  0.00           C  
ATOM   2887  O   LEU A 381     -18.798 -12.936  24.696  1.00  0.00           O  
ATOM   2888  CG  LEU A 381     -22.071 -13.861  22.046  1.00  0.00           C  
ATOM   2889  CD1 LEU A 381     -22.217 -12.901  20.871  1.00  0.00           C  
ATOM   2890  CD2 LEU A 381     -21.694 -15.257  21.560  1.00  0.00           C  
ATOM   2891  N   LYS A 382     -19.999 -13.549  26.479  1.00  0.00           N  
ATOM   2892  CA  LYS A 382     -19.141 -12.839  27.424  1.00  0.00           C  
ATOM   2893  C   LYS A 382     -17.739 -13.440  27.453  1.00  0.00           C  
ATOM   2894  CB  LYS A 382     -19.751 -12.865  28.826  1.00  0.00           C  
ATOM   2895  O   LYS A 382     -16.775 -12.763  27.813  1.00  0.00           O  
ATOM   2896  CG  LYS A 382     -21.015 -12.029  28.967  1.00  0.00           C  
ATOM   2897  CD  LYS A 382     -21.423 -11.873  30.427  1.00  0.00           C  
ATOM   2898  CE  LYS A 382     -22.661 -10.999  30.572  1.00  0.00           C  
ATOM   2899  NZ  LYS A 382     -23.084 -10.870  31.998  1.00  0.00           N  
ATOM   2900  N   LYS A 383     -17.582 -14.703  26.983  1.00  0.00           N  
ATOM   2901  CA  LYS A 383     -16.299 -15.399  27.042  1.00  0.00           C  
ATOM   2902  C   LYS A 383     -15.642 -15.458  25.666  1.00  0.00           C  
ATOM   2903  CB  LYS A 383     -16.480 -16.812  27.597  1.00  0.00           C  
ATOM   2904  O   LYS A 383     -14.700 -16.224  25.455  1.00  0.00           O  
ATOM   2905  CG  LYS A 383     -16.930 -16.854  29.050  1.00  0.00           C  
ATOM   2906  CD  LYS A 383     -17.001 -18.282  29.573  1.00  0.00           C  
ATOM   2907  CE  LYS A 383     -17.481 -18.327  31.018  1.00  0.00           C  
ATOM   2908  NZ  LYS A 383     -17.599 -19.728  31.520  1.00  0.00           N  
ATOM   2909  N   ALA A 384     -16.197 -14.687  24.711  1.00  0.00           N  
ATOM   2910  CA  ALA A 384     -15.691 -14.665  23.340  1.00  0.00           C  
ATOM   2911  C   ALA A 384     -14.286 -14.071  23.283  1.00  0.00           C  
ATOM   2912  CB  ALA A 384     -16.636 -13.874  22.437  1.00  0.00           C  
ATOM   2913  O   ALA A 384     -13.946 -13.189  24.074  1.00  0.00           O  
ATOM   2914  N   LEU A 385     -13.420 -14.592  22.456  1.00  0.00           N  
ATOM   2915  CA  LEU A 385     -12.066 -14.081  22.266  1.00  0.00           C  
ATOM   2916  C   LEU A 385     -12.092 -12.688  21.645  1.00  0.00           C  
ATOM   2917  CB  LEU A 385     -11.253 -15.032  21.383  1.00  0.00           C  
ATOM   2918  O   LEU A 385     -13.068 -12.315  20.989  1.00  0.00           O  
ATOM   2919  CG  LEU A 385     -11.806 -15.293  19.980  1.00  0.00           C  
ATOM   2920  CD1 LEU A 385     -11.240 -14.280  18.991  1.00  0.00           C  
ATOM   2921  CD2 LEU A 385     -11.488 -16.717  19.537  1.00  0.00           C  
ATOM   2922  N   LEU A 386     -11.021 -11.919  21.933  1.00  0.00           N  
ATOM   2923  CA  LEU A 386     -10.819 -10.595  21.353  1.00  0.00           C  
ATOM   2924  C   LEU A 386      -9.679 -10.614  20.339  1.00  0.00           C  
ATOM   2925  CB  LEU A 386     -10.526  -9.568  22.449  1.00  0.00           C  
ATOM   2926  O   LEU A 386      -8.719 -11.372  20.494  1.00  0.00           O  
ATOM   2927  CG  LEU A 386     -11.583  -9.426  23.546  1.00  0.00           C  
ATOM   2928  CD1 LEU A 386     -11.056  -8.554  24.680  1.00  0.00           C  
ATOM   2929  CD2 LEU A 386     -12.873  -8.848  22.974  1.00  0.00           C  
ATOM   2930  N   LEU A 387      -9.877  -9.893  19.243  1.00  0.00           N  
ATOM   2931  CA  LEU A 387      -8.811  -9.685  18.268  1.00  0.00           C  
ATOM   2932  C   LEU A 387      -8.380  -8.222  18.237  1.00  0.00           C  
ATOM   2933  CB  LEU A 387      -9.266 -10.125  16.874  1.00  0.00           C  
ATOM   2934  O   LEU A 387      -9.209  -7.323  18.399  1.00  0.00           O  
ATOM   2935  CG  LEU A 387      -9.725 -11.578  16.737  1.00  0.00           C  
ATOM   2936  CD1 LEU A 387     -10.321 -11.817  15.354  1.00  0.00           C  
ATOM   2937  CD2 LEU A 387      -8.565 -12.532  16.997  1.00  0.00           C  
ATOM   2938  N   GLN A 388      -7.107  -8.101  18.141  1.00  0.00           N  
ATOM   2939  CA  GLN A 388      -6.594  -6.737  18.063  1.00  0.00           C  
ATOM   2940  C   GLN A 388      -6.286  -6.346  16.620  1.00  0.00           C  
ATOM   2941  CB  GLN A 388      -5.341  -6.583  18.927  1.00  0.00           C  
ATOM   2942  O   GLN A 388      -5.557  -7.053  15.922  1.00  0.00           O  
ATOM   2943  CG  GLN A 388      -4.887  -5.141  19.101  1.00  0.00           C  
ATOM   2944  CD  GLN A 388      -3.777  -4.993  20.125  1.00  0.00           C  
ATOM   2945  NE2 GLN A 388      -3.780  -3.876  20.845  1.00  0.00           N  
ATOM   2946  OE1 GLN A 388      -2.926  -5.876  20.268  1.00  0.00           O  
ATOM   2947  N   GLY A 389      -6.949  -5.263  16.108  1.00  0.00           N  
ATOM   2948  CA  GLY A 389      -6.657  -4.728  14.788  1.00  0.00           C  
ATOM   2949  C   GLY A 389      -5.379  -3.912  14.745  1.00  0.00           C  
ATOM   2950  O   GLY A 389      -4.767  -3.652  15.782  1.00  0.00           O  
ATOM   2951  N   SER A 390      -4.828  -3.482  13.605  1.00  0.00           N  
ATOM   2952  CA  SER A 390      -3.620  -2.687  13.409  1.00  0.00           C  
ATOM   2953  C   SER A 390      -3.797  -1.272  13.951  1.00  0.00           C  
ATOM   2954  CB  SER A 390      -3.247  -2.631  11.927  1.00  0.00           C  
ATOM   2955  O   SER A 390      -2.815  -0.584  14.237  1.00  0.00           O  
ATOM   2956  OG  SER A 390      -4.319  -2.112  11.159  1.00  0.00           O  
ATOM   2957  N   ASN A 391      -5.052  -0.810  14.059  1.00  0.00           N  
ATOM   2958  CA  ASN A 391      -5.360   0.525  14.563  1.00  0.00           C  
ATOM   2959  C   ASN A 391      -5.684   0.501  16.054  1.00  0.00           C  
ATOM   2960  CB  ASN A 391      -6.519   1.142  13.777  1.00  0.00           C  
ATOM   2961  O   ASN A 391      -6.273   1.446  16.580  1.00  0.00           O  
ATOM   2962  CG  ASN A 391      -7.775   0.294  13.828  1.00  0.00           C  
ATOM   2963  ND2 ASN A 391      -8.861   0.809  13.263  1.00  0.00           N  
ATOM   2964  OD1 ASN A 391      -7.770  -0.813  14.372  1.00  0.00           O  
ATOM   2965  N   GLU A 392      -5.396  -0.653  16.733  1.00  0.00           N  
ATOM   2966  CA  GLU A 392      -5.524  -0.876  18.170  1.00  0.00           C  
ATOM   2967  C   GLU A 392      -6.988  -1.005  18.581  1.00  0.00           C  
ATOM   2968  CB  GLU A 392      -4.856   0.258  18.952  1.00  0.00           C  
ATOM   2969  O   GLU A 392      -7.311  -0.955  19.769  1.00  0.00           O  
ATOM   2970  CG  GLU A 392      -3.354   0.359  18.729  1.00  0.00           C  
ATOM   2971  CD  GLU A 392      -2.683   1.394  19.617  1.00  0.00           C  
ATOM   2972  OE1 GLU A 392      -1.438   1.517  19.571  1.00  0.00           O  
ATOM   2973  OE2 GLU A 392      -3.407   2.085  20.366  1.00  0.00           O  
ATOM   2974  N   ILE A 393      -7.791  -0.985  17.451  1.00  0.00           N  
ATOM   2975  CA  ILE A 393      -9.206  -1.207  17.726  1.00  0.00           C  
ATOM   2976  C   ILE A 393      -9.456  -2.693  17.979  1.00  0.00           C  
ATOM   2977  CB  ILE A 393     -10.093  -0.705  16.564  1.00  0.00           C  
ATOM   2978  O   ILE A 393      -8.956  -3.546  17.244  1.00  0.00           O  
ATOM   2979  CG1 ILE A 393      -9.987   0.818  16.431  1.00  0.00           C  
ATOM   2980  CG2 ILE A 393     -11.548  -1.138  16.770  1.00  0.00           C  
ATOM   2981  CD1 ILE A 393     -10.720   1.387  15.225  1.00  0.00           C  
ATOM   2982  N   GLU A 394     -10.211  -2.955  19.068  1.00  0.00           N  
ATOM   2983  CA  GLU A 394     -10.537  -4.320  19.473  1.00  0.00           C  
ATOM   2984  C   GLU A 394     -11.761  -4.840  18.724  1.00  0.00           C  
ATOM   2985  CB  GLU A 394     -10.775  -4.391  20.983  1.00  0.00           C  
ATOM   2986  O   GLU A 394     -12.767  -4.137  18.604  1.00  0.00           O  
ATOM   2987  CG  GLU A 394      -9.559  -4.016  21.816  1.00  0.00           C  
ATOM   2988  CD  GLU A 394      -9.832  -4.013  23.312  1.00  0.00           C  
ATOM   2989  OE1 GLU A 394      -8.894  -3.757  24.100  1.00  0.00           O  
ATOM   2990  OE2 GLU A 394     -10.993  -4.270  23.698  1.00  0.00           O  
ATOM   2991  N   ILE A 395     -11.569  -5.952  18.114  1.00  0.00           N  
ATOM   2992  CA  ILE A 395     -12.688  -6.604  17.443  1.00  0.00           C  
ATOM   2993  C   ILE A 395     -13.370  -7.577  18.403  1.00  0.00           C  
ATOM   2994  CB  ILE A 395     -12.228  -7.345  16.167  1.00  0.00           C  
ATOM   2995  O   ILE A 395     -12.775  -8.576  18.811  1.00  0.00           O  
ATOM   2996  CG1 ILE A 395     -11.514  -6.379  15.216  1.00  0.00           C  
ATOM   2997  CG2 ILE A 395     -13.418  -8.016  15.474  1.00  0.00           C  
ATOM   2998  CD1 ILE A 395     -10.808  -7.061  14.054  1.00  0.00           C  
ATOM   2999  N   ARG A 396     -14.662  -7.236  18.788  1.00  0.00           N  
ATOM   3000  CA  ARG A 396     -15.394  -7.979  19.810  1.00  0.00           C  
ATOM   3001  C   ARG A 396     -16.602  -8.690  19.209  1.00  0.00           C  
ATOM   3002  CB  ARG A 396     -15.843  -7.045  20.936  1.00  0.00           C  
ATOM   3003  O   ARG A 396     -17.083  -8.312  18.139  1.00  0.00           O  
ATOM   3004  CG  ARG A 396     -14.697  -6.348  21.652  1.00  0.00           C  
ATOM   3005  CD  ARG A 396     -15.200  -5.318  22.653  1.00  0.00           C  
ATOM   3006  NE  ARG A 396     -14.099  -4.677  23.366  1.00  0.00           N  
ATOM   3007  NH1 ARG A 396     -14.152  -6.122  25.167  1.00  0.00           N  
ATOM   3008  NH2 ARG A 396     -12.621  -4.418  25.105  1.00  0.00           N  
ATOM   3009  CZ  ARG A 396     -13.627  -5.074  24.544  1.00  0.00           C  
ATOM   3010  N   ALA A 397     -17.014  -9.698  19.829  1.00  0.00           N  
ATOM   3011  CA  ALA A 397     -18.223 -10.408  19.417  1.00  0.00           C  
ATOM   3012  C   ALA A 397     -19.459  -9.529  19.586  1.00  0.00           C  
ATOM   3013  CB  ALA A 397     -18.379 -11.700  20.214  1.00  0.00           C  
ATOM   3014  O   ALA A 397     -20.354  -9.537  18.739  1.00  0.00           O  
ATOM   3015  N   GLU A 398     -19.465  -8.734  20.757  1.00  0.00           N  
ATOM   3016  CA  GLU A 398     -20.539  -7.795  21.067  1.00  0.00           C  
ATOM   3017  C   GLU A 398     -20.019  -6.362  21.126  1.00  0.00           C  
ATOM   3018  CB  GLU A 398     -21.212  -8.165  22.392  1.00  0.00           C  
ATOM   3019  O   GLU A 398     -18.869  -6.128  21.502  1.00  0.00           O  
ATOM   3020  CG  GLU A 398     -21.979  -9.479  22.346  1.00  0.00           C  
ATOM   3021  CD  GLU A 398     -22.671  -9.816  23.658  1.00  0.00           C  
ATOM   3022  OE1 GLU A 398     -23.901 -10.046  23.653  1.00  0.00           O  
ATOM   3023  OE2 GLU A 398     -21.977  -9.849  24.698  1.00  0.00           O  
ATOM   3024  N   GLY A 399     -20.675  -5.349  20.506  1.00  0.00           N  
ATOM   3025  CA  GLY A 399     -20.263  -3.955  20.484  1.00  0.00           C  
ATOM   3026  C   GLY A 399     -20.580  -3.260  19.174  1.00  0.00           C  
ATOM   3027  O   GLY A 399     -21.537  -3.623  18.488  1.00  0.00           O  
ATOM   3028  N   ASN A 400     -20.067  -2.046  19.071  1.00  0.00           N  
ATOM   3029  CA  ASN A 400     -20.273  -1.238  17.873  1.00  0.00           C  
ATOM   3030  C   ASN A 400     -20.306  -2.100  16.614  1.00  0.00           C  
ATOM   3031  CB  ASN A 400     -19.187  -0.166  17.754  1.00  0.00           C  
ATOM   3032  O   ASN A 400     -19.385  -2.880  16.367  1.00  0.00           O  
ATOM   3033  CG  ASN A 400     -19.507   0.875  16.700  1.00  0.00           C  
ATOM   3034  ND2 ASN A 400     -18.792   1.994  16.737  1.00  0.00           N  
ATOM   3035  OD1 ASN A 400     -20.389   0.677  15.862  1.00  0.00           O  
ATOM   3036  N   SER A 401     -21.574  -2.144  16.033  1.00  0.00           N  
ATOM   3037  CA  SER A 401     -21.819  -2.947  14.839  1.00  0.00           C  
ATOM   3038  C   SER A 401     -20.722  -2.741  13.799  1.00  0.00           C  
ATOM   3039  CB  SER A 401     -23.180  -2.603  14.232  1.00  0.00           C  
ATOM   3040  O   SER A 401     -20.523  -3.585  12.924  1.00  0.00           O  
ATOM   3041  OG  SER A 401     -23.260  -1.221  13.927  1.00  0.00           O  
ATOM   3042  N   ARG A 402     -19.963  -1.618  14.029  1.00  0.00           N  
ATOM   3043  CA  ARG A 402     -18.895  -1.256  13.102  1.00  0.00           C  
ATOM   3044  C   ARG A 402     -17.643  -2.089  13.357  1.00  0.00           C  
ATOM   3045  CB  ARG A 402     -18.566   0.234  13.217  1.00  0.00           C  
ATOM   3046  O   ARG A 402     -16.891  -2.387  12.428  1.00  0.00           O  
ATOM   3047  CG  ARG A 402     -19.532   1.138  12.470  1.00  0.00           C  
ATOM   3048  CD  ARG A 402     -19.037   2.577  12.422  1.00  0.00           C  
ATOM   3049  NE  ARG A 402     -19.762   3.428  13.362  1.00  0.00           N  
ATOM   3050  NH1 ARG A 402     -18.997   5.417  12.472  1.00  0.00           N  
ATOM   3051  NH2 ARG A 402     -20.424   5.433  14.265  1.00  0.00           N  
ATOM   3052  CZ  ARG A 402     -19.726   4.757  13.364  1.00  0.00           C  
ATOM   3053  N   PHE A 403     -17.615  -2.585  14.566  1.00  0.00           N  
ATOM   3054  CA  PHE A 403     -16.471  -3.383  14.992  1.00  0.00           C  
ATOM   3055  C   PHE A 403     -16.927  -4.706  15.595  1.00  0.00           C  
ATOM   3056  CB  PHE A 403     -15.622  -2.609  16.006  1.00  0.00           C  
ATOM   3057  O   PHE A 403     -16.103  -5.564  15.918  1.00  0.00           O  
ATOM   3058  CG  PHE A 403     -15.082  -1.307  15.478  1.00  0.00           C  
ATOM   3059  CD1 PHE A 403     -14.017  -1.291  14.586  1.00  0.00           C  
ATOM   3060  CD2 PHE A 403     -15.641  -0.099  15.874  1.00  0.00           C  
ATOM   3061  CE1 PHE A 403     -13.515  -0.088  14.096  1.00  0.00           C  
ATOM   3062  CE2 PHE A 403     -15.145   1.108  15.388  1.00  0.00           C  
ATOM   3063  CZ  PHE A 403     -14.081   1.112  14.499  1.00  0.00           C  
ATOM   3064  N   GLY A 404     -18.418  -4.809  15.556  1.00  0.00           N  
ATOM   3065  CA  GLY A 404     -19.168  -5.974  15.999  1.00  0.00           C  
ATOM   3066  C   GLY A 404     -19.823  -6.730  14.860  1.00  0.00           C  
ATOM   3067  O   GLY A 404     -19.929  -6.215  13.745  1.00  0.00           O  
ATOM   3068  N   SER A 405     -19.520  -7.941  14.412  1.00  0.00           N  
ATOM   3069  CA  SER A 405     -20.042  -8.893  13.437  1.00  0.00           C  
ATOM   3070  C   SER A 405     -21.503  -8.604  13.110  1.00  0.00           C  
ATOM   3071  CB  SER A 405     -19.900 -10.324  13.957  1.00  0.00           C  
ATOM   3072  O   SER A 405     -22.371  -8.705  13.980  1.00  0.00           O  
ATOM   3073  OG  SER A 405     -20.823 -10.573  15.004  1.00  0.00           O  
ATOM   3074  N   HIS A 406     -21.993  -7.379  12.648  1.00  0.00           N  
ATOM   3075  CA  HIS A 406     -23.318  -6.996  12.170  1.00  0.00           C  
ATOM   3076  C   HIS A 406     -23.490  -7.334  10.693  1.00  0.00           C  
ATOM   3077  CB  HIS A 406     -23.558  -5.503  12.399  1.00  0.00           C  
ATOM   3078  O   HIS A 406     -22.570  -7.136   9.896  1.00  0.00           O  
ATOM   3079  CG  HIS A 406     -24.206  -5.193  13.711  1.00  0.00           C  
ATOM   3080  CD2 HIS A 406     -23.695  -4.682  14.856  1.00  0.00           C  
ATOM   3081  ND1 HIS A 406     -25.546  -5.414  13.950  1.00  0.00           N  
ATOM   3082  CE1 HIS A 406     -25.831  -5.050  15.188  1.00  0.00           C  
ATOM   3083  NE2 HIS A 406     -24.726  -4.602  15.760  1.00  0.00           N  
ATOM   3084  N   HIS A 407     -24.354  -8.384  10.403  1.00  0.00           N  
ATOM   3085  CA  HIS A 407     -25.567  -8.761   9.686  1.00  0.00           C  
ATOM   3086  C   HIS A 407     -25.709  -7.969   8.390  1.00  0.00           C  
ATOM   3087  CB  HIS A 407     -26.799  -8.549  10.568  1.00  0.00           C  
ATOM   3088  O   HIS A 407     -26.785  -7.946   7.786  1.00  0.00           O  
ATOM   3089  CG  HIS A 407     -27.064  -9.681  11.509  1.00  0.00           C  
ATOM   3090  CD2 HIS A 407     -27.056  -9.733  12.862  1.00  0.00           C  
ATOM   3091  ND1 HIS A 407     -27.382 -10.950  11.076  1.00  0.00           N  
ATOM   3092  CE1 HIS A 407     -27.558 -11.735  12.124  1.00  0.00           C  
ATOM   3093  NE2 HIS A 407     -27.367 -11.021  13.220  1.00  0.00           N  
ATOM   3094  N   HIS A 408     -24.630  -7.702   7.590  1.00  0.00           N  
ATOM   3095  CA  HIS A 408     -24.790  -7.460   6.161  1.00  0.00           C  
ATOM   3096  C   HIS A 408     -24.046  -8.506   5.337  1.00  0.00           C  
ATOM   3097  CB  HIS A 408     -24.298  -6.058   5.797  1.00  0.00           C  
ATOM   3098  O   HIS A 408     -22.914  -8.869   5.666  1.00  0.00           O  
ATOM   3099  CG  HIS A 408     -25.352  -5.002   5.915  1.00  0.00           C  
ATOM   3100  CD2 HIS A 408     -25.413  -3.890   6.685  1.00  0.00           C  
ATOM   3101  ND1 HIS A 408     -26.518  -5.030   5.182  1.00  0.00           N  
ATOM   3102  CE1 HIS A 408     -27.253  -3.977   5.496  1.00  0.00           C  
ATOM   3103  NE2 HIS A 408     -26.605  -3.270   6.406  1.00  0.00           N  
ATOM   3104  N   HIS A 409     -24.497  -9.755   5.313  1.00  0.00           N  
ATOM   3105  CA  HIS A 409     -24.341 -10.827   4.336  1.00  0.00           C  
ATOM   3106  C   HIS A 409     -22.871 -11.188   4.144  1.00  0.00           C  
ATOM   3107  CB  HIS A 409     -24.962 -10.427   2.997  1.00  0.00           C  
ATOM   3108  O   HIS A 409     -22.528 -11.948   3.236  1.00  0.00           O  
ATOM   3109  CG  HIS A 409     -26.430 -10.701   2.911  1.00  0.00           C  
ATOM   3110  CD2 HIS A 409     -27.481  -9.866   2.732  1.00  0.00           C  
ATOM   3111  ND1 HIS A 409     -26.957 -11.970   3.016  1.00  0.00           N  
ATOM   3112  CE1 HIS A 409     -28.273 -11.903   2.904  1.00  0.00           C  
ATOM   3113  NE2 HIS A 409     -28.616 -10.638   2.731  1.00  0.00           N  
ATOM   3114  N   HIS A 410     -21.957 -11.377   5.243  1.00  0.00           N  
ATOM   3115  CA  HIS A 410     -20.780 -12.235   5.170  1.00  0.00           C  
ATOM   3116  C   HIS A 410     -20.519 -12.928   6.503  1.00  0.00           C  
ATOM   3117  CB  HIS A 410     -19.552 -11.426   4.749  1.00  0.00           C  
ATOM   3118  O   HIS A 410     -20.501 -12.278   7.552  1.00  0.00           O  
ATOM   3119  CG  HIS A 410     -19.528 -11.085   3.293  1.00  0.00           C  
ATOM   3120  CD2 HIS A 410     -19.805  -9.928   2.646  1.00  0.00           C  
ATOM   3121  ND1 HIS A 410     -19.188 -12.000   2.320  1.00  0.00           N  
ATOM   3122  CE1 HIS A 410     -19.256 -11.419   1.135  1.00  0.00           C  
ATOM   3123  NE2 HIS A 410     -19.628 -10.161   1.305  1.00  0.00           N  
ATOM   3124  N   HIS A 411     -21.148 -14.083   6.954  1.00  0.00           N  
ATOM   3125  CA  HIS A 411     -21.111 -15.224   7.862  1.00  0.00           C  
ATOM   3126  C   HIS A 411     -19.760 -15.328   8.561  1.00  0.00           C  
ATOM   3127  CB  HIS A 411     -21.414 -16.520   7.108  1.00  0.00           C  
ATOM   3128  O   HIS A 411     -18.718 -15.385   7.903  1.00  0.00           O  
ATOM   3129  CG  HIS A 411     -22.869 -16.728   6.832  1.00  0.00           C  
ATOM   3130  CD2 HIS A 411     -23.605 -16.495   5.720  1.00  0.00           C  
ATOM   3131  ND1 HIS A 411     -23.740 -17.233   7.773  1.00  0.00           N  
ATOM   3132  CE1 HIS A 411     -24.952 -17.303   7.250  1.00  0.00           C  
ATOM   3133  NE2 HIS A 411     -24.897 -16.861   6.005  1.00  0.00           N  
ATOM   3134  N   MET A 412     -19.388 -14.607   9.760  1.00  0.00           N  
ATOM   3135  CA  MET A 412     -18.492 -15.209  10.743  1.00  0.00           C  
ATOM   3136  C   MET A 412     -19.041 -16.546  11.232  1.00  0.00           C  
ATOM   3137  CB  MET A 412     -18.283 -14.265  11.929  1.00  0.00           C  
ATOM   3138  O   MET A 412     -20.195 -16.632  11.652  1.00  0.00           O  
ATOM   3139  CG  MET A 412     -17.173 -13.249  11.715  1.00  0.00           C  
ATOM   3140  SD  MET A 412     -17.014 -12.075  13.117  1.00  0.00           S  
ATOM   3141  CE  MET A 412     -15.854 -12.989  14.170  1.00  0.00           C  
ATOM   3142  N   SER A 413     -18.781 -17.607  10.615  1.00  0.00           N  
ATOM   3143  CA  SER A 413     -19.071 -18.976  11.028  1.00  0.00           C  
ATOM   3144  C   SER A 413     -18.075 -19.460  12.077  1.00  0.00           C  
ATOM   3145  CB  SER A 413     -19.051 -19.916   9.822  1.00  0.00           C  
ATOM   3146  O   SER A 413     -16.865 -19.292  11.915  1.00  0.00           O  
ATOM   3147  OG  SER A 413     -19.607 -19.284   8.682  1.00  0.00           O  
ATOM   3148  N   PHE A 414     -18.408 -19.450  13.343  1.00  0.00           N  
ATOM   3149  CA  PHE A 414     -17.718 -20.100  14.451  1.00  0.00           C  
ATOM   3150  C   PHE A 414     -18.307 -21.480  14.721  1.00  0.00           C  
ATOM   3151  CB  PHE A 414     -17.798 -19.239  15.715  1.00  0.00           C  
ATOM   3152  O   PHE A 414     -19.528 -21.646  14.741  1.00  0.00           O  
ATOM   3153  CG  PHE A 414     -17.213 -17.862  15.550  1.00  0.00           C  
ATOM   3154  CD1 PHE A 414     -15.852 -17.643  15.732  1.00  0.00           C  
ATOM   3155  CD2 PHE A 414     -18.024 -16.786  15.212  1.00  0.00           C  
ATOM   3156  CE1 PHE A 414     -15.308 -16.370  15.580  1.00  0.00           C  
ATOM   3157  CE2 PHE A 414     -17.487 -15.511  15.058  1.00  0.00           C  
ATOM   3158  CZ  PHE A 414     -16.129 -15.304  15.243  1.00  0.00           C  
ATOM   3159  N   VAL A 415     -17.742 -22.479  14.205  1.00  0.00           N  
ATOM   3160  CA  VAL A 415     -18.040 -23.844  14.627  1.00  0.00           C  
ATOM   3161  C   VAL A 415     -17.501 -24.079  16.036  1.00  0.00           C  
ATOM   3162  CB  VAL A 415     -17.447 -24.883  13.649  1.00  0.00           C  
ATOM   3163  O   VAL A 415     -16.314 -23.870  16.296  1.00  0.00           O  
ATOM   3164  CG1 VAL A 415     -17.769 -26.303  14.109  1.00  0.00           C  
ATOM   3165  CG2 VAL A 415     -17.971 -24.644  12.234  1.00  0.00           C  
ATOM   3166  N   THR A 416     -18.378 -23.771  16.975  1.00  0.00           N  
ATOM   3167  CA  THR A 416     -18.151 -24.293  18.318  1.00  0.00           C  
ATOM   3168  C   THR A 416     -18.601 -25.748  18.415  1.00  0.00           C  
ATOM   3169  CB  THR A 416     -18.888 -23.453  19.376  1.00  0.00           C  
ATOM   3170  O   THR A 416     -19.674 -26.105  17.926  1.00  0.00           O  
ATOM   3171  CG2 THR A 416     -17.914 -22.585  20.166  1.00  0.00           C  
ATOM   3172  OG1 THR A 416     -19.844 -22.608  18.726  1.00  0.00           O  
ATOM   3173  N   LEU A 417     -17.747 -26.682  18.214  1.00  0.00           N  
ATOM   3174  CA  LEU A 417     -18.097 -28.068  18.508  1.00  0.00           C  
ATOM   3175  C   LEU A 417     -18.879 -28.166  19.814  1.00  0.00           C  
ATOM   3176  CB  LEU A 417     -16.837 -28.934  18.588  1.00  0.00           C  
ATOM   3177  O   LEU A 417     -18.531 -27.513  20.801  1.00  0.00           O  
ATOM   3178  CG  LEU A 417     -16.110 -29.197  17.268  1.00  0.00           C  
ATOM   3179  CD1 LEU A 417     -14.687 -29.676  17.534  1.00  0.00           C  
ATOM   3180  CD2 LEU A 417     -16.875 -30.216  16.430  1.00  0.00           C  
ATOM   3181  N   PRO A 418     -20.321 -28.617  19.711  1.00  0.00           N  
ATOM   3182  CA  PRO A 418     -20.906 -29.012  20.995  1.00  0.00           C  
ATOM   3183  C   PRO A 418     -19.976 -29.900  21.819  1.00  0.00           C  
ATOM   3184  CB  PRO A 418     -22.169 -29.775  20.587  1.00  0.00           C  
ATOM   3185  O   PRO A 418     -19.225 -30.702  21.258  1.00  0.00           O  
ATOM   3186  CG  PRO A 418     -22.065 -29.921  19.103  1.00  0.00           C  
ATOM   3187  CD  PRO A 418     -20.745 -29.359  18.660  1.00  0.00           C  
ATOM   3188  N   SER A 419     -19.375 -29.266  22.829  1.00  0.00           N  
ATOM   3189  CA  SER A 419     -18.979 -29.984  24.036  1.00  0.00           C  
ATOM   3190  C   SER A 419     -20.050 -30.984  24.460  1.00  0.00           C  
ATOM   3191  CB  SER A 419     -18.705 -29.004  25.177  1.00  0.00           C  
ATOM   3192  O   SER A 419     -19.859 -31.736  25.418  1.00  0.00           O  
ATOM   3193  OG  SER A 419     -19.859 -28.831  25.981  1.00  0.00           O  
ATOM   3194  N   PHE A 420     -20.620 -31.884  23.460  1.00  0.00           N  
ATOM   3195  CA  PHE A 420     -21.114 -33.248  23.606  1.00  0.00           C  
ATOM   3196  C   PHE A 420     -21.697 -33.757  22.292  1.00  0.00           C  
ATOM   3197  CB  PHE A 420     -22.170 -33.324  24.712  1.00  0.00           C  
ATOM   3198  O   PHE A 420     -22.772 -33.322  21.875  1.00  0.00           O  
ATOM   3199  CG  PHE A 420     -21.620 -33.093  26.094  1.00  0.00           C  
ATOM   3200  CD1 PHE A 420     -20.983 -34.117  26.784  1.00  0.00           C  
ATOM   3201  CD2 PHE A 420     -21.740 -31.850  26.703  1.00  0.00           C  
ATOM   3202  CE1 PHE A 420     -20.473 -33.906  28.062  1.00  0.00           C  
ATOM   3203  CE2 PHE A 420     -21.232 -31.631  27.980  1.00  0.00           C  
ATOM   3204  CZ  PHE A 420     -20.599 -32.660  28.660  1.00  0.00           C  
ATOM   3205  N   ASN A 421     -21.055 -33.637  21.131  1.00  0.00           N  
ATOM   3206  CA  ASN A 421     -21.693 -34.383  20.050  1.00  0.00           C  
ATOM   3207  C   ASN A 421     -21.016 -35.732  19.825  1.00  0.00           C  
ATOM   3208  CB  ASN A 421     -21.689 -33.564  18.757  1.00  0.00           C  
ATOM   3209  O   ASN A 421     -19.841 -35.789  19.460  1.00  0.00           O  
ATOM   3210  CG  ASN A 421     -22.824 -32.561  18.698  1.00  0.00           C  
ATOM   3211  ND2 ASN A 421     -22.644 -31.508  17.909  1.00  0.00           N  
ATOM   3212  OD1 ASN A 421     -23.853 -32.730  19.356  1.00  0.00           O  
ATOM   3213  N   ASP A 422     -21.214 -36.504  20.740  1.00  0.00           N  
ATOM   3214  CA  ASP A 422     -20.754 -37.861  20.458  1.00  0.00           C  
ATOM   3215  C   ASP A 422     -21.386 -38.400  19.176  1.00  0.00           C  
ATOM   3216  CB  ASP A 422     -21.069 -38.790  21.632  1.00  0.00           C  
ATOM   3217  O   ASP A 422     -22.542 -38.097  18.873  1.00  0.00           O  
ATOM   3218  CG  ASP A 422     -22.500 -38.658  22.124  1.00  0.00           C  
ATOM   3219  OD1 ASP A 422     -23.244 -37.795  21.612  1.00  0.00           O  
ATOM   3220  OD2 ASP A 422     -22.884 -39.422  23.035  1.00  0.00           O  
ATOM   3221  N   HIS A 423     -20.766 -38.294  18.039  1.00  0.00           N  
ATOM   3222  CA  HIS A 423     -21.142 -38.917  16.774  1.00  0.00           C  
ATOM   3223  C   HIS A 423     -20.523 -40.304  16.637  1.00  0.00           C  
ATOM   3224  CB  HIS A 423     -20.720 -38.035  15.597  1.00  0.00           C  
ATOM   3225  O   HIS A 423     -19.327 -40.481  16.882  1.00  0.00           O  
ATOM   3226  CG  HIS A 423     -21.370 -38.411  14.303  1.00  0.00           C  
ATOM   3227  CD2 HIS A 423     -22.176 -39.451  13.982  1.00  0.00           C  
ATOM   3228  ND1 HIS A 423     -21.212 -37.673  13.150  1.00  0.00           N  
ATOM   3229  CE1 HIS A 423     -21.896 -38.244  12.173  1.00  0.00           C  
ATOM   3230  NE2 HIS A 423     -22.490 -39.324  12.652  1.00  0.00           N  
ATOM   3231  N   SER A 424     -21.252 -41.194  16.532  1.00  0.00           N  
ATOM   3232  CA  SER A 424     -20.740 -42.539  16.287  1.00  0.00           C  
ATOM   3233  C   SER A 424     -20.832 -42.904  14.809  1.00  0.00           C  
ATOM   3234  CB  SER A 424     -21.506 -43.565  17.123  1.00  0.00           C  
ATOM   3235  O   SER A 424     -21.746 -42.463  14.111  1.00  0.00           O  
ATOM   3236  OG  SER A 424     -21.426 -43.251  18.503  1.00  0.00           O  
ATOM   3237  N   PHE A 425     -19.805 -43.367  14.187  1.00  0.00           N  
ATOM   3238  CA  PHE A 425     -19.787 -43.898  12.829  1.00  0.00           C  
ATOM   3239  C   PHE A 425     -19.966 -45.412  12.837  1.00  0.00           C  
ATOM   3240  CB  PHE A 425     -18.479 -43.528  12.123  1.00  0.00           C  
ATOM   3241  O   PHE A 425     -19.264 -46.121  13.560  1.00  0.00           O  
ATOM   3242  CG  PHE A 425     -18.312 -42.051  11.889  1.00  0.00           C  
ATOM   3243  CD1 PHE A 425     -18.815 -41.453  10.740  1.00  0.00           C  
ATOM   3244  CD2 PHE A 425     -17.651 -41.259  12.820  1.00  0.00           C  
ATOM   3245  CE1 PHE A 425     -18.662 -40.087  10.521  1.00  0.00           C  
ATOM   3246  CE2 PHE A 425     -17.494 -39.893  12.608  1.00  0.00           C  
ATOM   3247  CZ  PHE A 425     -17.999 -39.307  11.458  1.00  0.00           C  
ATOM   3248  N   VAL A 426     -21.067 -45.830  12.304  1.00  0.00           N  
ATOM   3249  CA  VAL A 426     -21.262 -47.261  12.096  1.00  0.00           C  
ATOM   3250  C   VAL A 426     -20.748 -47.657  10.713  1.00  0.00           C  
ATOM   3251  CB  VAL A 426     -22.747 -47.660  12.247  1.00  0.00           C  
ATOM   3252  O   VAL A 426     -21.402 -47.393   9.702  1.00  0.00           O  
ATOM   3253  CG1 VAL A 426     -22.916 -49.173  12.124  1.00  0.00           C  
ATOM   3254  CG2 VAL A 426     -23.299 -47.165  13.582  1.00  0.00           C  
ATOM   3255  N   ASN A 427     -19.461 -48.015  10.521  1.00  0.00           N  
ATOM   3256  CA  ASN A 427     -18.818 -48.406   9.271  1.00  0.00           C  
ATOM   3257  C   ASN A 427     -19.006 -49.894   8.984  1.00  0.00           C  
ATOM   3258  CB  ASN A 427     -17.329 -48.055   9.300  1.00  0.00           C  
ATOM   3259  O   ASN A 427     -18.519 -50.740   9.735  1.00  0.00           O  
ATOM   3260  CG  ASN A 427     -17.083 -46.563   9.408  1.00  0.00           C  
ATOM   3261  ND2 ASN A 427     -15.927 -46.190   9.946  1.00  0.00           N  
ATOM   3262  OD1 ASN A 427     -17.924 -45.753   9.012  1.00  0.00           O  
ATOM   3263  N   ILE A 428     -19.836 -50.206   8.071  1.00  0.00           N  
ATOM   3264  CA  ILE A 428     -20.072 -51.584   7.652  1.00  0.00           C  
ATOM   3265  C   ILE A 428     -19.146 -51.934   6.488  1.00  0.00           C  
ATOM   3266  CB  ILE A 428     -21.547 -51.808   7.250  1.00  0.00           C  
ATOM   3267  O   ILE A 428     -19.183 -51.285   5.441  1.00  0.00           O  
ATOM   3268  CG1 ILE A 428     -22.479 -51.431   8.407  1.00  0.00           C  
ATOM   3269  CG2 ILE A 428     -21.773 -53.258   6.813  1.00  0.00           C  
ATOM   3270  CD1 ILE A 428     -23.949 -51.355   8.019  1.00  0.00           C  
ATOM   3271  N   THR A 429     -18.188 -52.698   6.601  1.00  0.00           N  
ATOM   3272  CA  THR A 429     -17.255 -53.134   5.567  1.00  0.00           C  
ATOM   3273  C   THR A 429     -17.591 -54.547   5.097  1.00  0.00           C  
ATOM   3274  CB  THR A 429     -15.801 -53.089   6.072  1.00  0.00           C  
ATOM   3275  O   THR A 429     -17.605 -55.485   5.895  1.00  0.00           O  
ATOM   3276  CG2 THR A 429     -14.819 -53.391   4.946  1.00  0.00           C  
ATOM   3277  OG1 THR A 429     -15.523 -51.786   6.597  1.00  0.00           O  
ATOM   3278  N   VAL A 430     -17.977 -54.663   3.889  1.00  0.00           N  
ATOM   3279  CA  VAL A 430     -18.280 -55.953   3.278  1.00  0.00           C  
ATOM   3280  C   VAL A 430     -17.123 -56.383   2.378  1.00  0.00           C  
ATOM   3281  CB  VAL A 430     -19.595 -55.903   2.468  1.00  0.00           C  
ATOM   3282  O   VAL A 430     -16.742 -55.657   1.457  1.00  0.00           O  
ATOM   3283  CG1 VAL A 430     -19.913 -57.271   1.868  1.00  0.00           C  
ATOM   3284  CG2 VAL A 430     -20.746 -55.422   3.349  1.00  0.00           C  
ATOM   3285  N   SER A 431     -16.413 -57.375   2.671  1.00  0.00           N  
ATOM   3286  CA  SER A 431     -15.345 -57.960   1.867  1.00  0.00           C  
ATOM   3287  C   SER A 431     -15.807 -59.243   1.184  1.00  0.00           C  
ATOM   3288  CB  SER A 431     -14.117 -58.247   2.732  1.00  0.00           C  
ATOM   3289  O   SER A 431     -16.341 -60.142   1.836  1.00  0.00           O  
ATOM   3290  OG  SER A 431     -13.756 -57.104   3.488  1.00  0.00           O  
ATOM   3291  N   ALA A 432     -15.915 -59.165  -0.020  1.00  0.00           N  
ATOM   3292  CA  ALA A 432     -16.339 -60.342  -0.773  1.00  0.00           C  
ATOM   3293  C   ALA A 432     -15.337 -60.677  -1.876  1.00  0.00           C  
ATOM   3294  CB  ALA A 432     -17.727 -60.121  -1.369  1.00  0.00           C  
ATOM   3295  O   ALA A 432     -14.702 -59.783  -2.438  1.00  0.00           O  
ATOM   3296  N   ALA A 433     -14.909 -61.905  -2.137  1.00  0.00           N  
ATOM   3297  CA  ALA A 433     -14.055 -62.441  -3.193  1.00  0.00           C  
ATOM   3298  C   ALA A 433     -14.840 -63.371  -4.115  1.00  0.00           C  
ATOM   3299  CB  ALA A 433     -12.861 -63.178  -2.590  1.00  0.00           C  
ATOM   3300  O   ALA A 433     -15.579 -64.239  -3.647  1.00  0.00           O  
ATOM   3301  N   PHE A 434     -14.935 -63.071  -5.405  1.00  0.00           N  
ATOM   3302  CA  PHE A 434     -15.628 -63.880  -6.400  1.00  0.00           C  
ATOM   3303  C   PHE A 434     -14.637 -64.701  -7.217  1.00  0.00           C  
ATOM   3304  CB  PHE A 434     -16.465 -62.993  -7.328  1.00  0.00           C  
ATOM   3305  O   PHE A 434     -13.517 -64.255  -7.474  1.00  0.00           O  
ATOM   3306  CG  PHE A 434     -17.630 -62.329  -6.644  1.00  0.00           C  
ATOM   3307  CD1 PHE A 434     -18.864 -62.965  -6.568  1.00  0.00           C  
ATOM   3308  CD2 PHE A 434     -17.491 -61.068  -6.078  1.00  0.00           C  
ATOM   3309  CE1 PHE A 434     -19.943 -62.352  -5.936  1.00  0.00           C  
ATOM   3310  CE2 PHE A 434     -18.565 -60.450  -5.445  1.00  0.00           C  
ATOM   3311  CZ  PHE A 434     -19.792 -61.093  -5.375  1.00  0.00           C  
ATOM   3312  N   GLY A 435     -14.848 -66.027  -7.383  1.00  0.00           N  
ATOM   3313  CA  GLY A 435     -14.063 -66.941  -8.197  1.00  0.00           C  
ATOM   3314  C   GLY A 435     -14.735 -67.297  -9.510  1.00  0.00           C  
ATOM   3315  O   GLY A 435     -15.960 -67.228  -9.625  1.00  0.00           O  
ATOM   3316  N   GLY A 436     -14.089 -67.504 -10.529  1.00  0.00           N  
ATOM   3317  CA  GLY A 436     -14.539 -68.038 -11.804  1.00  0.00           C  
ATOM   3318  C   GLY A 436     -14.738 -66.969 -12.861  1.00  0.00           C  
ATOM   3319  O   GLY A 436     -14.722 -65.775 -12.556  1.00  0.00           O  
ATOM   3320  N   HIS A 437     -14.463 -67.166 -14.103  1.00  0.00           N  
ATOM   3321  CA  HIS A 437     -14.539 -66.333 -15.298  1.00  0.00           C  
ATOM   3322  C   HIS A 437     -15.903 -65.660 -15.415  1.00  0.00           C  
ATOM   3323  CB  HIS A 437     -14.256 -67.165 -16.550  1.00  0.00           C  
ATOM   3324  O   HIS A 437     -16.014 -64.566 -15.974  1.00  0.00           O  
ATOM   3325  CG  HIS A 437     -12.799 -67.382 -16.809  1.00  0.00           C  
ATOM   3326  CD2 HIS A 437     -12.112 -68.500 -17.144  1.00  0.00           C  
ATOM   3327  ND1 HIS A 437     -11.869 -66.367 -16.729  1.00  0.00           N  
ATOM   3328  CE1 HIS A 437     -10.672 -66.853 -17.006  1.00  0.00           C  
ATOM   3329  NE2 HIS A 437     -10.791 -68.145 -17.261  1.00  0.00           N  
ATOM   3330  N   SER A 438     -16.925 -66.137 -14.656  1.00  0.00           N  
ATOM   3331  CA  SER A 438     -18.266 -65.571 -14.764  1.00  0.00           C  
ATOM   3332  C   SER A 438     -18.544 -64.589 -13.630  1.00  0.00           C  
ATOM   3333  CB  SER A 438     -19.318 -66.681 -14.757  1.00  0.00           C  
ATOM   3334  O   SER A 438     -19.465 -63.775 -13.719  1.00  0.00           O  
ATOM   3335  OG  SER A 438     -19.181 -67.498 -13.608  1.00  0.00           O  
ATOM   3336  N   GLY A 439     -17.544 -64.341 -12.640  1.00  0.00           N  
ATOM   3337  CA  GLY A 439     -17.812 -63.478 -11.502  1.00  0.00           C  
ATOM   3338  C   GLY A 439     -19.060 -63.872 -10.735  1.00  0.00           C  
ATOM   3339  O   GLY A 439     -19.545 -63.112  -9.894  1.00  0.00           O  
ATOM   3340  N   ALA A 440     -19.512 -65.083 -11.020  1.00  0.00           N  
ATOM   3341  CA  ALA A 440     -20.775 -65.493 -10.411  1.00  0.00           C  
ATOM   3342  C   ALA A 440     -20.534 -66.314  -9.148  1.00  0.00           C  
ATOM   3343  CB  ALA A 440     -21.613 -66.289 -11.408  1.00  0.00           C  
ATOM   3344  O   ALA A 440     -21.447 -66.509  -8.343  1.00  0.00           O  
ATOM   3345  N   ASN A 441     -19.305 -66.758  -8.805  1.00  0.00           N  
ATOM   3346  CA  ASN A 441     -19.095 -67.637  -7.659  1.00  0.00           C  
ATOM   3347  C   ASN A 441     -18.437 -66.897  -6.497  1.00  0.00           C  
ATOM   3348  CB  ASN A 441     -18.254 -68.851  -8.060  1.00  0.00           C  
ATOM   3349  O   ASN A 441     -17.269 -66.517  -6.581  1.00  0.00           O  
ATOM   3350  CG  ASN A 441     -19.097 -70.083  -8.328  1.00  0.00           C  
ATOM   3351  ND2 ASN A 441     -18.551 -71.018  -9.096  1.00  0.00           N  
ATOM   3352  OD1 ASN A 441     -20.228 -70.191  -7.851  1.00  0.00           O  
ATOM   3353  N   LEU A 442     -19.196 -66.477  -5.414  1.00  0.00           N  
ATOM   3354  CA  LEU A 442     -18.676 -65.870  -4.193  1.00  0.00           C  
ATOM   3355  C   LEU A 442     -17.715 -66.817  -3.482  1.00  0.00           C  
ATOM   3356  CB  LEU A 442     -19.823 -65.489  -3.254  1.00  0.00           C  
ATOM   3357  O   LEU A 442     -18.091 -67.936  -3.123  1.00  0.00           O  
ATOM   3358  CG  LEU A 442     -19.446 -64.666  -2.021  1.00  0.00           C  
ATOM   3359  CD1 LEU A 442     -19.078 -63.243  -2.426  1.00  0.00           C  
ATOM   3360  CD2 LEU A 442     -20.587 -64.662  -1.010  1.00  0.00           C  
ATOM   3361  N   ILE A 443     -16.368 -66.554  -3.487  1.00  0.00           N  
ATOM   3362  CA  ILE A 443     -15.311 -67.350  -2.871  1.00  0.00           C  
ATOM   3363  C   ILE A 443     -15.291 -67.104  -1.364  1.00  0.00           C  
ATOM   3364  CB  ILE A 443     -13.931 -67.029  -3.486  1.00  0.00           C  
ATOM   3365  O   ILE A 443     -15.227 -68.049  -0.575  1.00  0.00           O  
ATOM   3366  CG1 ILE A 443     -13.957 -67.247  -5.003  1.00  0.00           C  
ATOM   3367  CG2 ILE A 443     -12.837 -67.878  -2.830  1.00  0.00           C  
ATOM   3368  CD1 ILE A 443     -12.697 -66.781  -5.718  1.00  0.00           C  
ATOM   3369  N   ALA A 444     -15.425 -65.880  -1.002  1.00  0.00           N  
ATOM   3370  CA  ALA A 444     -15.359 -65.521   0.412  1.00  0.00           C  
ATOM   3371  C   ALA A 444     -16.001 -64.159   0.663  1.00  0.00           C  
ATOM   3372  CB  ALA A 444     -13.909 -65.518   0.893  1.00  0.00           C  
ATOM   3373  O   ALA A 444     -15.955 -63.276  -0.196  1.00  0.00           O  
ATOM   3374  N   SER A 445     -16.855 -64.027   1.652  1.00  0.00           N  
ATOM   3375  CA  SER A 445     -17.422 -62.741   2.049  1.00  0.00           C  
ATOM   3376  C   SER A 445     -17.287 -62.518   3.552  1.00  0.00           C  
ATOM   3377  CB  SER A 445     -18.893 -62.655   1.642  1.00  0.00           C  
ATOM   3378  O   SER A 445     -17.398 -63.461   4.337  1.00  0.00           O  
ATOM   3379  OG  SER A 445     -19.724 -63.238   2.631  1.00  0.00           O  
ATOM   3380  N   ASP A 446     -16.759 -61.448   3.916  1.00  0.00           N  
ATOM   3381  CA  ASP A 446     -16.661 -61.049   5.317  1.00  0.00           C  
ATOM   3382  C   ASP A 446     -17.258 -59.661   5.536  1.00  0.00           C  
ATOM   3383  CB  ASP A 446     -15.203 -61.074   5.782  1.00  0.00           C  
ATOM   3384  O   ASP A 446     -17.097 -58.772   4.698  1.00  0.00           O  
ATOM   3385  CG  ASP A 446     -15.062 -61.015   7.293  1.00  0.00           C  
ATOM   3386  OD1 ASP A 446     -16.074 -61.180   8.007  1.00  0.00           O  
ATOM   3387  OD2 ASP A 446     -13.928 -60.799   7.773  1.00  0.00           O  
ATOM   3388  N   THR A 447     -18.128 -59.561   6.502  1.00  0.00           N  
ATOM   3389  CA  THR A 447     -18.718 -58.271   6.843  1.00  0.00           C  
ATOM   3390  C   THR A 447     -18.371 -57.879   8.277  1.00  0.00           C  
ATOM   3391  CB  THR A 447     -20.248 -58.294   6.670  1.00  0.00           C  
ATOM   3392  O   THR A 447     -18.463 -58.702   9.190  1.00  0.00           O  
ATOM   3393  CG2 THR A 447     -20.850 -56.914   6.915  1.00  0.00           C  
ATOM   3394  OG1 THR A 447     -20.567 -58.712   5.338  1.00  0.00           O  
ATOM   3395  N   THR A 448     -17.776 -56.750   8.453  1.00  0.00           N  
ATOM   3396  CA  THR A 448     -17.476 -56.247   9.789  1.00  0.00           C  
ATOM   3397  C   THR A 448     -18.148 -54.896  10.022  1.00  0.00           C  
ATOM   3398  CB  THR A 448     -15.957 -56.112  10.007  1.00  0.00           C  
ATOM   3399  O   THR A 448     -18.388 -54.145   9.075  1.00  0.00           O  
ATOM   3400  CG2 THR A 448     -15.260 -57.460   9.868  1.00  0.00           C  
ATOM   3401  OG1 THR A 448     -15.420 -55.206   9.035  1.00  0.00           O  
ATOM   3402  N   ILE A 449     -18.693 -54.698  11.243  1.00  0.00           N  
ATOM   3403  CA  ILE A 449     -19.245 -53.420  11.681  1.00  0.00           C  
ATOM   3404  C   ILE A 449     -18.264 -52.732  12.628  1.00  0.00           C  
ATOM   3405  CB  ILE A 449     -20.616 -53.603  12.368  1.00  0.00           C  
ATOM   3406  O   ILE A 449     -18.042 -53.199  13.747  1.00  0.00           O  
ATOM   3407  CG1 ILE A 449     -21.559 -54.415  11.473  1.00  0.00           C  
ATOM   3408  CG2 ILE A 449     -21.230 -52.245  12.720  1.00  0.00           C  
ATOM   3409  CD1 ILE A 449     -22.711 -55.071  12.220  1.00  0.00           C  
ATOM   3410  N   ASN A 450     -17.515 -51.640  12.062  1.00  0.00           N  
ATOM   3411  CA  ASN A 450     -16.444 -50.975  12.796  1.00  0.00           C  
ATOM   3412  C   ASN A 450     -15.394 -51.971  13.281  1.00  0.00           C  
ATOM   3413  CB  ASN A 450     -17.012 -50.185  13.977  1.00  0.00           C  
ATOM   3414  O   ASN A 450     -14.832 -51.809  14.365  1.00  0.00           O  
ATOM   3415  CG  ASN A 450     -17.677 -48.891  13.548  1.00  0.00           C  
ATOM   3416  ND2 ASN A 450     -18.271 -48.186  14.504  1.00  0.00           N  
ATOM   3417  OD1 ASN A 450     -17.657 -48.531  12.369  1.00  0.00           O  
ATOM   3418  N   GLY A 451     -15.292 -53.073  12.543  1.00  0.00           N  
ATOM   3419  CA  GLY A 451     -14.323 -54.099  12.895  1.00  0.00           C  
ATOM   3420  C   GLY A 451     -14.881 -55.149  13.835  1.00  0.00           C  
ATOM   3421  O   GLY A 451     -14.191 -56.109  14.183  1.00  0.00           O  
ATOM   3422  N   PHE A 452     -16.126 -55.100  14.372  1.00  0.00           N  
ATOM   3423  CA  PHE A 452     -16.745 -56.048  15.291  1.00  0.00           C  
ATOM   3424  C   PHE A 452     -17.931 -56.745  14.634  1.00  0.00           C  
ATOM   3425  CB  PHE A 452     -17.197 -55.339  16.572  1.00  0.00           C  
ATOM   3426  O   PHE A 452     -18.324 -56.394  13.520  1.00  0.00           O  
ATOM   3427  CG  PHE A 452     -16.093 -54.601  17.280  1.00  0.00           C  
ATOM   3428  CD1 PHE A 452     -15.250 -55.264  18.163  1.00  0.00           C  
ATOM   3429  CD2 PHE A 452     -15.898 -53.243  17.061  1.00  0.00           C  
ATOM   3430  CE1 PHE A 452     -14.227 -54.584  18.819  1.00  0.00           C  
ATOM   3431  CE2 PHE A 452     -14.878 -52.557  17.713  1.00  0.00           C  
ATOM   3432  CZ  PHE A 452     -14.043 -53.228  18.593  1.00  0.00           C  
ATOM   3433  N   SER A 453     -18.552 -57.857  15.138  1.00  0.00           N  
ATOM   3434  CA  SER A 453     -19.730 -58.568  14.651  1.00  0.00           C  
ATOM   3435  C   SER A 453     -21.012 -57.826  15.013  1.00  0.00           C  
ATOM   3436  CB  SER A 453     -19.774 -59.987  15.220  1.00  0.00           C  
ATOM   3437  O   SER A 453     -22.031 -57.971  14.335  1.00  0.00           O  
ATOM   3438  OG  SER A 453     -19.776 -59.960  16.637  1.00  0.00           O  
ATOM   3439  N   SER A 454     -20.992 -56.962  16.046  1.00  0.00           N  
ATOM   3440  CA  SER A 454     -22.146 -56.193  16.503  1.00  0.00           C  
ATOM   3441  C   SER A 454     -21.722 -54.838  17.061  1.00  0.00           C  
ATOM   3442  CB  SER A 454     -22.922 -56.971  17.566  1.00  0.00           C  
ATOM   3443  O   SER A 454     -20.616 -54.696  17.585  1.00  0.00           O  
ATOM   3444  OG  SER A 454     -22.175 -57.066  18.766  1.00  0.00           O  
ATOM   3445  N   PHE A 455     -22.488 -53.725  16.724  1.00  0.00           N  
ATOM   3446  CA  PHE A 455     -22.157 -52.382  17.185  1.00  0.00           C  
ATOM   3447  C   PHE A 455     -23.421 -51.603  17.534  1.00  0.00           C  
ATOM   3448  CB  PHE A 455     -21.355 -51.629  16.119  1.00  0.00           C  
ATOM   3449  O   PHE A 455     -24.362 -51.549  16.741  1.00  0.00           O  
ATOM   3450  CG  PHE A 455     -20.918 -50.254  16.547  1.00  0.00           C  
ATOM   3451  CD1 PHE A 455     -21.645 -49.130  16.171  1.00  0.00           C  
ATOM   3452  CD2 PHE A 455     -19.780 -50.084  17.325  1.00  0.00           C  
ATOM   3453  CE1 PHE A 455     -21.244 -47.857  16.565  1.00  0.00           C  
ATOM   3454  CE2 PHE A 455     -19.373 -48.814  17.722  1.00  0.00           C  
ATOM   3455  CZ  PHE A 455     -20.105 -47.701  17.341  1.00  0.00           C  
ATOM   3456  N   CYS A 456     -23.561 -51.181  18.745  1.00  0.00           N  
ATOM   3457  CA  CYS A 456     -24.686 -50.366  19.191  1.00  0.00           C  
ATOM   3458  C   CYS A 456     -24.270 -48.910  19.361  1.00  0.00           C  
ATOM   3459  CB  CYS A 456     -25.248 -50.903  20.507  1.00  0.00           C  
ATOM   3460  O   CYS A 456     -23.191 -48.625  19.881  1.00  0.00           O  
ATOM   3461  SG  CYS A 456     -25.912 -52.578  20.386  1.00  0.00           S  
ATOM   3462  N   VAL A 457     -25.119 -47.931  18.816  1.00  0.00           N  
ATOM   3463  CA  VAL A 457     -24.849 -46.498  18.844  1.00  0.00           C  
ATOM   3464  C   VAL A 457     -25.040 -45.964  20.262  1.00  0.00           C  
ATOM   3465  CB  VAL A 457     -25.756 -45.729  17.858  1.00  0.00           C  
ATOM   3466  O   VAL A 457     -26.072 -46.208  20.890  1.00  0.00           O  
ATOM   3467  CG1 VAL A 457     -25.512 -44.225  17.960  1.00  0.00           C  
ATOM   3468  CG2 VAL A 457     -25.524 -46.216  16.429  1.00  0.00           C  
ATOM   3469  N   ASP A 458     -23.947 -45.456  20.880  1.00  0.00           N  
ATOM   3470  CA  ASP A 458     -24.045 -44.916  22.233  1.00  0.00           C  
ATOM   3471  C   ASP A 458     -24.074 -43.389  22.214  1.00  0.00           C  
ATOM   3472  CB  ASP A 458     -22.880 -45.409  23.093  1.00  0.00           C  
ATOM   3473  O   ASP A 458     -23.991 -42.748  23.263  1.00  0.00           O  
ATOM   3474  CG  ASP A 458     -21.522 -45.041  22.521  1.00  0.00           C  
ATOM   3475  OD1 ASP A 458     -21.463 -44.474  21.409  1.00  0.00           O  
ATOM   3476  OD2 ASP A 458     -20.503 -45.323  23.187  1.00  0.00           O  
ATOM   3477  N   THR A 459     -24.102 -42.770  20.938  1.00  0.00           N  
ATOM   3478  CA  THR A 459     -24.125 -41.317  20.802  1.00  0.00           C  
ATOM   3479  C   THR A 459     -25.475 -40.844  20.271  1.00  0.00           C  
ATOM   3480  CB  THR A 459     -23.002 -40.826  19.868  1.00  0.00           C  
ATOM   3481  O   THR A 459     -26.258 -41.642  19.753  1.00  0.00           O  
ATOM   3482  CG2 THR A 459     -21.632 -41.241  20.391  1.00  0.00           C  
ATOM   3483  OG1 THR A 459     -23.194 -41.387  18.564  1.00  0.00           O  
ATOM   3484  N   ARG A 460     -25.852 -39.834  20.496  1.00  0.00           N  
ATOM   3485  CA  ARG A 460     -27.127 -39.249  20.095  1.00  0.00           C  
ATOM   3486  C   ARG A 460     -27.194 -39.065  18.582  1.00  0.00           C  
ATOM   3487  CB  ARG A 460     -27.347 -37.907  20.796  1.00  0.00           C  
ATOM   3488  O   ARG A 460     -28.281 -39.054  18.001  1.00  0.00           O  
ATOM   3489  CG  ARG A 460     -27.674 -38.030  22.276  1.00  0.00           C  
ATOM   3490  CD  ARG A 460     -28.130 -36.704  22.866  1.00  0.00           C  
ATOM   3491  NE  ARG A 460     -28.300 -36.788  24.314  1.00  0.00           N  
ATOM   3492  NH1 ARG A 460     -28.477 -34.507  24.633  1.00  0.00           N  
ATOM   3493  NH2 ARG A 460     -28.607 -35.933  26.423  1.00  0.00           N  
ATOM   3494  CZ  ARG A 460     -28.461 -35.742  25.120  1.00  0.00           C  
ATOM   3495  N   GLN A 461     -26.164 -38.888  17.922  1.00  0.00           N  
ATOM   3496  CA  GLN A 461     -26.059 -38.771  16.471  1.00  0.00           C  
ATOM   3497  C   GLN A 461     -25.102 -39.815  15.903  1.00  0.00           C  
ATOM   3498  CB  GLN A 461     -25.599 -37.367  16.076  1.00  0.00           C  
ATOM   3499  O   GLN A 461     -24.062 -40.100  16.499  1.00  0.00           O  
ATOM   3500  CG  GLN A 461     -26.603 -36.273  16.413  1.00  0.00           C  
ATOM   3501  CD  GLN A 461     -26.263 -34.944  15.766  1.00  0.00           C  
ATOM   3502  NE2 GLN A 461     -27.222 -34.023  15.764  1.00  0.00           N  
ATOM   3503  OE1 GLN A 461     -25.149 -34.746  15.272  1.00  0.00           O  
ATOM   3504  N   PHE A 462     -25.503 -40.499  14.908  1.00  0.00           N  
ATOM   3505  CA  PHE A 462     -24.631 -41.487  14.283  1.00  0.00           C  
ATOM   3506  C   PHE A 462     -24.797 -41.473  12.768  1.00  0.00           C  
ATOM   3507  CB  PHE A 462     -24.925 -42.887  14.831  1.00  0.00           C  
ATOM   3508  O   PHE A 462     -25.767 -40.919  12.249  1.00  0.00           O  
ATOM   3509  CG  PHE A 462     -26.239 -43.457  14.369  1.00  0.00           C  
ATOM   3510  CD1 PHE A 462     -27.409 -43.202  15.074  1.00  0.00           C  
ATOM   3511  CD2 PHE A 462     -26.304 -44.247  13.228  1.00  0.00           C  
ATOM   3512  CE1 PHE A 462     -28.626 -43.728  14.649  1.00  0.00           C  
ATOM   3513  CE2 PHE A 462     -27.517 -44.776  12.797  1.00  0.00           C  
ATOM   3514  CZ  PHE A 462     -28.678 -44.517  13.509  1.00  0.00           C  
ATOM   3515  N   THR A 463     -23.780 -41.864  12.010  1.00  0.00           N  
ATOM   3516  CA  THR A 463     -23.782 -42.066  10.565  1.00  0.00           C  
ATOM   3517  C   THR A 463     -23.411 -43.506  10.219  1.00  0.00           C  
ATOM   3518  CB  THR A 463     -22.809 -41.100   9.864  1.00  0.00           C  
ATOM   3519  O   THR A 463     -22.483 -44.070  10.801  1.00  0.00           O  
ATOM   3520  CG2 THR A 463     -22.845 -41.285   8.351  1.00  0.00           C  
ATOM   3521  OG1 THR A 463     -23.174 -39.751  10.179  1.00  0.00           O  
ATOM   3522  N   ILE A 464     -24.265 -44.137   9.450  1.00  0.00           N  
ATOM   3523  CA  ILE A 464     -23.956 -45.485   8.985  1.00  0.00           C  
ATOM   3524  C   ILE A 464     -23.342 -45.422   7.588  1.00  0.00           C  
ATOM   3525  CB  ILE A 464     -25.214 -46.382   8.977  1.00  0.00           C  
ATOM   3526  O   ILE A 464     -23.844 -44.713   6.714  1.00  0.00           O  
ATOM   3527  CG1 ILE A 464     -25.203 -47.330  10.181  1.00  0.00           C  
ATOM   3528  CG2 ILE A 464     -25.311 -47.166   7.664  1.00  0.00           C  
ATOM   3529  CD1 ILE A 464     -26.450 -48.195  10.301  1.00  0.00           C  
ATOM   3530  N   SER A 465     -22.157 -45.868   7.388  1.00  0.00           N  
ATOM   3531  CA  SER A 465     -21.473 -45.932   6.101  1.00  0.00           C  
ATOM   3532  C   SER A 465     -21.230 -47.377   5.676  1.00  0.00           C  
ATOM   3533  CB  SER A 465     -20.143 -45.180   6.162  1.00  0.00           C  
ATOM   3534  O   SER A 465     -20.942 -48.235   6.512  1.00  0.00           O  
ATOM   3535  OG  SER A 465     -20.352 -43.812   6.468  1.00  0.00           O  
ATOM   3536  N   LEU A 466     -21.463 -47.711   4.495  1.00  0.00           N  
ATOM   3537  CA  LEU A 466     -21.279 -49.035   3.910  1.00  0.00           C  
ATOM   3538  C   LEU A 466     -20.053 -49.063   3.003  1.00  0.00           C  
ATOM   3539  CB  LEU A 466     -22.523 -49.449   3.118  1.00  0.00           C  
ATOM   3540  O   LEU A 466     -19.913 -48.219   2.115  1.00  0.00           O  
ATOM   3541  CG  LEU A 466     -22.492 -50.841   2.486  1.00  0.00           C  
ATOM   3542  CD1 LEU A 466     -22.525 -51.915   3.568  1.00  0.00           C  
ATOM   3543  CD2 LEU A 466     -23.657 -51.015   1.517  1.00  0.00           C  
ATOM   3544  N   PHE A 467     -19.084 -49.829   3.328  1.00  0.00           N  
ATOM   3545  CA  PHE A 467     -17.871 -50.014   2.541  1.00  0.00           C  
ATOM   3546  C   PHE A 467     -17.829 -51.411   1.931  1.00  0.00           C  
ATOM   3547  CB  PHE A 467     -16.627 -49.781   3.404  1.00  0.00           C  
ATOM   3548  O   PHE A 467     -18.094 -52.401   2.616  1.00  0.00           O  
ATOM   3549  CG  PHE A 467     -16.573 -48.416   4.034  1.00  0.00           C  
ATOM   3550  CD1 PHE A 467     -16.017 -47.341   3.350  1.00  0.00           C  
ATOM   3551  CD2 PHE A 467     -17.078 -48.207   5.311  1.00  0.00           C  
ATOM   3552  CE1 PHE A 467     -15.965 -46.076   3.931  1.00  0.00           C  
ATOM   3553  CE2 PHE A 467     -17.030 -46.946   5.898  1.00  0.00           C  
ATOM   3554  CZ  PHE A 467     -16.472 -45.881   5.207  1.00  0.00           C  
ATOM   3555  N   TYR A 468     -17.690 -51.557   0.608  1.00  0.00           N  
ATOM   3556  CA  TYR A 468     -17.553 -52.842  -0.069  1.00  0.00           C  
ATOM   3557  C   TYR A 468     -16.104 -53.096  -0.469  1.00  0.00           C  
ATOM   3558  CB  TYR A 468     -18.453 -52.896  -1.307  1.00  0.00           C  
ATOM   3559  O   TYR A 468     -15.449 -52.222  -1.041  1.00  0.00           O  
ATOM   3560  CG  TYR A 468     -19.927 -52.929  -0.984  1.00  0.00           C  
ATOM   3561  CD1 TYR A 468     -20.588 -54.139  -0.777  1.00  0.00           C  
ATOM   3562  CD2 TYR A 468     -20.663 -51.753  -0.887  1.00  0.00           C  
ATOM   3563  CE1 TYR A 468     -21.947 -54.174  -0.482  1.00  0.00           C  
ATOM   3564  CE2 TYR A 468     -22.021 -51.777  -0.592  1.00  0.00           C  
ATOM   3565  OH  TYR A 468     -23.999 -53.020  -0.098  1.00  0.00           O  
ATOM   3566  CZ  TYR A 468     -22.654 -52.990  -0.391  1.00  0.00           C  
ATOM   3567  N   ASN A 469     -15.457 -54.100  -0.034  1.00  0.00           N  
ATOM   3568  CA  ASN A 469     -14.159 -54.585  -0.490  1.00  0.00           C  
ATOM   3569  C   ASN A 469     -14.291 -55.883  -1.283  1.00  0.00           C  
ATOM   3570  CB  ASN A 469     -13.212 -54.783   0.697  1.00  0.00           C  
ATOM   3571  O   ASN A 469     -14.380 -56.964  -0.700  1.00  0.00           O  
ATOM   3572  CG  ASN A 469     -11.760 -54.884   0.274  1.00  0.00           C  
ATOM   3573  ND2 ASN A 469     -10.866 -55.005   1.250  1.00  0.00           N  
ATOM   3574  OD1 ASN A 469     -11.444 -54.854  -0.917  1.00  0.00           O  
ATOM   3575  N   VAL A 470     -14.622 -55.748  -2.566  1.00  0.00           N  
ATOM   3576  CA  VAL A 470     -14.826 -56.918  -3.413  1.00  0.00           C  
ATOM   3577  C   VAL A 470     -13.561 -57.198  -4.221  1.00  0.00           C  
ATOM   3578  CB  VAL A 470     -16.033 -56.729  -4.359  1.00  0.00           C  
ATOM   3579  O   VAL A 470     -12.970 -56.282  -4.797  1.00  0.00           O  
ATOM   3580  CG1 VAL A 470     -16.354 -58.031  -5.091  1.00  0.00           C  
ATOM   3581  CG2 VAL A 470     -17.251 -56.237  -3.579  1.00  0.00           C  
ATOM   3582  N   THR A 471     -12.905 -58.223  -4.124  1.00  0.00           N  
ATOM   3583  CA  THR A 471     -11.743 -58.673  -4.884  1.00  0.00           C  
ATOM   3584  C   THR A 471     -12.152 -59.688  -5.948  1.00  0.00           C  
ATOM   3585  CB  THR A 471     -10.678 -59.293  -3.961  1.00  0.00           C  
ATOM   3586  O   THR A 471     -13.164 -60.376  -5.800  1.00  0.00           O  
ATOM   3587  CG2 THR A 471      -9.812 -58.215  -3.319  1.00  0.00           C  
ATOM   3588  OG1 THR A 471     -11.328 -60.045  -2.930  1.00  0.00           O  
ATOM   3589  N   ASN A 472     -11.813 -59.658  -7.164  1.00  0.00           N  
ATOM   3590  CA  ASN A 472     -11.987 -60.613  -8.254  1.00  0.00           C  
ATOM   3591  C   ASN A 472     -13.345 -60.452  -8.930  1.00  0.00           C  
ATOM   3592  CB  ASN A 472     -11.814 -62.046  -7.745  1.00  0.00           C  
ATOM   3593  O   ASN A 472     -13.932 -61.430  -9.395  1.00  0.00           O  
ATOM   3594  CG  ASN A 472     -10.366 -62.498  -7.755  1.00  0.00           C  
ATOM   3595  ND2 ASN A 472     -10.106 -63.663  -7.173  1.00  0.00           N  
ATOM   3596  OD1 ASN A 472      -9.491 -61.807  -8.280  1.00  0.00           O  
ATOM   3597  N   SER A 473     -13.903 -59.210  -8.999  1.00  0.00           N  
ATOM   3598  CA  SER A 473     -15.216 -59.043  -9.615  1.00  0.00           C  
ATOM   3599  C   SER A 473     -15.172 -58.012 -10.738  1.00  0.00           C  
ATOM   3600  CB  SER A 473     -16.250 -58.627  -8.569  1.00  0.00           C  
ATOM   3601  O   SER A 473     -14.376 -57.072 -10.693  1.00  0.00           O  
ATOM   3602  OG  SER A 473     -16.202 -57.228  -8.342  1.00  0.00           O  
ATOM   3603  N   TYR A 474     -15.552 -58.368 -11.898  1.00  0.00           N  
ATOM   3604  CA  TYR A 474     -15.940 -57.592 -13.071  1.00  0.00           C  
ATOM   3605  C   TYR A 474     -17.246 -56.846 -12.823  1.00  0.00           C  
ATOM   3606  CB  TYR A 474     -16.083 -58.502 -14.294  1.00  0.00           C  
ATOM   3607  O   TYR A 474     -18.239 -57.443 -12.401  1.00  0.00           O  
ATOM   3608  CG  TYR A 474     -14.765 -58.983 -14.851  1.00  0.00           C  
ATOM   3609  CD1 TYR A 474     -14.013 -58.179 -15.705  1.00  0.00           C  
ATOM   3610  CD2 TYR A 474     -14.269 -60.241 -14.524  1.00  0.00           C  
ATOM   3611  CE1 TYR A 474     -12.798 -58.619 -16.222  1.00  0.00           C  
ATOM   3612  CE2 TYR A 474     -13.057 -60.690 -15.035  1.00  0.00           C  
ATOM   3613  OH  TYR A 474     -11.127 -60.313 -16.390  1.00  0.00           O  
ATOM   3614  CZ  TYR A 474     -12.329 -59.873 -15.881  1.00  0.00           C  
ATOM   3615  N   GLY A 475     -17.356 -55.714 -12.065  1.00  0.00           N  
ATOM   3616  CA  GLY A 475     -18.399 -54.701 -12.066  1.00  0.00           C  
ATOM   3617  C   GLY A 475     -19.572 -55.051 -11.170  1.00  0.00           C  
ATOM   3618  O   GLY A 475     -20.255 -56.052 -11.395  1.00  0.00           O  
ATOM   3619  N   TYR A 476     -19.525 -54.817  -9.923  1.00  0.00           N  
ATOM   3620  CA  TYR A 476     -20.581 -55.076  -8.950  1.00  0.00           C  
ATOM   3621  C   TYR A 476     -21.378 -53.809  -8.660  1.00  0.00           C  
ATOM   3622  CB  TYR A 476     -19.990 -55.629  -7.650  1.00  0.00           C  
ATOM   3623  O   TYR A 476     -20.817 -52.712  -8.618  1.00  0.00           O  
ATOM   3624  CG  TYR A 476     -19.455 -57.034  -7.776  1.00  0.00           C  
ATOM   3625  CD1 TYR A 476     -20.279 -58.136  -7.557  1.00  0.00           C  
ATOM   3626  CD2 TYR A 476     -18.124 -57.263  -8.112  1.00  0.00           C  
ATOM   3627  CE1 TYR A 476     -19.789 -59.434  -7.671  1.00  0.00           C  
ATOM   3628  CE2 TYR A 476     -17.625 -58.556  -8.228  1.00  0.00           C  
ATOM   3629  OH  TYR A 476     -17.974 -60.915  -8.120  1.00  0.00           O  
ATOM   3630  CZ  TYR A 476     -18.463 -59.633  -8.006  1.00  0.00           C  
ATOM   3631  N   VAL A 477     -22.696 -53.733  -8.959  1.00  0.00           N  
ATOM   3632  CA  VAL A 477     -23.678 -52.777  -8.459  1.00  0.00           C  
ATOM   3633  C   VAL A 477     -24.337 -53.326  -7.195  1.00  0.00           C  
ATOM   3634  CB  VAL A 477     -24.751 -52.456  -9.523  1.00  0.00           C  
ATOM   3635  O   VAL A 477     -24.739 -54.490  -7.154  1.00  0.00           O  
ATOM   3636  CG1 VAL A 477     -25.679 -51.345  -9.036  1.00  0.00           C  
ATOM   3637  CG2 VAL A 477     -24.092 -52.065 -10.844  1.00  0.00           C  
ATOM   3638  N   SER A 478     -23.938 -52.812  -6.059  1.00  0.00           N  
ATOM   3639  CA  SER A 478     -24.567 -53.204  -4.801  1.00  0.00           C  
ATOM   3640  C   SER A 478     -25.887 -52.470  -4.591  1.00  0.00           C  
ATOM   3641  CB  SER A 478     -23.629 -52.930  -3.625  1.00  0.00           C  
ATOM   3642  O   SER A 478     -25.982 -51.268  -4.846  1.00  0.00           O  
ATOM   3643  OG  SER A 478     -23.419 -51.538  -3.462  1.00  0.00           O  
ATOM   3644  N   LYS A 479     -26.939 -53.114  -4.691  1.00  0.00           N  
ATOM   3645  CA  LYS A 479     -28.274 -52.622  -4.363  1.00  0.00           C  
ATOM   3646  C   LYS A 479     -28.802 -53.275  -3.089  1.00  0.00           C  
ATOM   3647  CB  LYS A 479     -29.239 -52.877  -5.521  1.00  0.00           C  
ATOM   3648  O   LYS A 479     -28.539 -54.451  -2.833  1.00  0.00           O  
ATOM   3649  CG  LYS A 479     -29.405 -51.692  -6.461  1.00  0.00           C  
ATOM   3650  CD  LYS A 479     -30.448 -51.972  -7.536  1.00  0.00           C  
ATOM   3651  CE  LYS A 479     -30.580 -50.806  -8.506  1.00  0.00           C  
ATOM   3652  NZ  LYS A 479     -31.622 -51.063  -9.544  1.00  0.00           N  
ATOM   3653  N   SER A 480     -29.187 -52.498  -2.104  1.00  0.00           N  
ATOM   3654  CA  SER A 480     -29.953 -53.016  -0.975  1.00  0.00           C  
ATOM   3655  C   SER A 480     -31.356 -53.434  -1.404  1.00  0.00           C  
ATOM   3656  CB  SER A 480     -30.042 -51.970   0.137  1.00  0.00           C  
ATOM   3657  O   SER A 480     -32.025 -52.712  -2.145  1.00  0.00           O  
ATOM   3658  OG  SER A 480     -30.971 -50.954  -0.201  1.00  0.00           O  
ATOM   3659  N   GLN A 481     -31.567 -54.683  -1.658  1.00  0.00           N  
ATOM   3660  CA  GLN A 481     -32.820 -55.190  -2.210  1.00  0.00           C  
ATOM   3661  C   GLN A 481     -33.372 -56.332  -1.361  1.00  0.00           C  
ATOM   3662  CB  GLN A 481     -32.623 -55.655  -3.653  1.00  0.00           C  
ATOM   3663  O   GLN A 481     -32.639 -57.254  -1.001  1.00  0.00           O  
ATOM   3664  CG  GLN A 481     -33.645 -55.088  -4.628  1.00  0.00           C  
ATOM   3665  CD  GLN A 481     -33.356 -55.465  -6.069  1.00  0.00           C  
ATOM   3666  NE2 GLN A 481     -34.071 -54.841  -6.999  1.00  0.00           N  
ATOM   3667  OE1 GLN A 481     -32.497 -56.308  -6.342  1.00  0.00           O  
ATOM   3668  N   ASP A 482     -34.036 -56.185  -0.260  1.00  0.00           N  
ATOM   3669  CA  ASP A 482     -35.038 -56.865   0.556  1.00  0.00           C  
ATOM   3670  C   ASP A 482     -34.881 -56.505   2.032  1.00  0.00           C  
ATOM   3671  CB  ASP A 482     -34.941 -58.381   0.371  1.00  0.00           C  
ATOM   3672  O   ASP A 482     -33.802 -56.665   2.604  1.00  0.00           O  
ATOM   3673  CG  ASP A 482     -35.692 -58.878  -0.852  1.00  0.00           C  
ATOM   3674  OD1 ASP A 482     -36.560 -58.147  -1.373  1.00  0.00           O  
ATOM   3675  OD2 ASP A 482     -35.415 -60.013  -1.295  1.00  0.00           O  
ATOM   3676  N   SER A 483     -35.625 -55.498   2.508  1.00  0.00           N  
ATOM   3677  CA  SER A 483     -35.565 -55.092   3.909  1.00  0.00           C  
ATOM   3678  C   SER A 483     -36.917 -55.267   4.594  1.00  0.00           C  
ATOM   3679  CB  SER A 483     -35.110 -53.637   4.026  1.00  0.00           C  
ATOM   3680  O   SER A 483     -37.963 -55.056   3.977  1.00  0.00           O  
ATOM   3681  OG  SER A 483     -36.069 -52.865   4.730  1.00  0.00           O  
ATOM   3682  N   ASN A 484     -37.006 -55.934   5.640  1.00  0.00           N  
ATOM   3683  CA  ASN A 484     -38.194 -55.863   6.486  1.00  0.00           C  
ATOM   3684  C   ASN A 484     -38.087 -54.736   7.509  1.00  0.00           C  
ATOM   3685  CB  ASN A 484     -38.432 -57.200   7.191  1.00  0.00           C  
ATOM   3686  O   ASN A 484     -38.918 -54.632   8.413  1.00  0.00           O  
ATOM   3687  CG  ASN A 484     -37.318 -57.558   8.155  1.00  0.00           C  
ATOM   3688  ND2 ASN A 484     -37.435 -58.718   8.791  1.00  0.00           N  
ATOM   3689  OD1 ASN A 484     -36.362 -56.798   8.327  1.00  0.00           O  
ATOM   3690  N   CYS A 485     -37.045 -53.832   7.314  1.00  0.00           N  
ATOM   3691  CA  CYS A 485     -36.855 -52.695   8.208  1.00  0.00           C  
ATOM   3692  C   CYS A 485     -37.633 -51.479   7.718  1.00  0.00           C  
ATOM   3693  CB  CYS A 485     -35.371 -52.348   8.326  1.00  0.00           C  
ATOM   3694  O   CYS A 485     -37.868 -51.330   6.518  1.00  0.00           O  
ATOM   3695  SG  CYS A 485     -34.375 -53.656   9.076  1.00  0.00           S  
ATOM   3696  N   PRO A 486     -38.281 -50.700   8.576  1.00  0.00           N  
ATOM   3697  CA  PRO A 486     -39.010 -49.492   8.184  1.00  0.00           C  
ATOM   3698  C   PRO A 486     -38.098 -48.417   7.596  1.00  0.00           C  
ATOM   3699  CB  PRO A 486     -39.637 -49.017   9.498  1.00  0.00           C  
ATOM   3700  O   PRO A 486     -38.555 -47.310   7.298  1.00  0.00           O  
ATOM   3701  CG  PRO A 486     -38.754 -49.576  10.567  1.00  0.00           C  
ATOM   3702  CD  PRO A 486     -38.106 -50.826  10.044  1.00  0.00           C  
ATOM   3703  N   PHE A 487     -36.807 -48.650   7.336  1.00  0.00           N  
ATOM   3704  CA  PHE A 487     -35.849 -47.721   6.745  1.00  0.00           C  
ATOM   3705  C   PHE A 487     -34.882 -48.455   5.823  1.00  0.00           C  
ATOM   3706  CB  PHE A 487     -35.073 -46.980   7.838  1.00  0.00           C  
ATOM   3707  O   PHE A 487     -34.816 -49.685   5.837  1.00  0.00           O  
ATOM   3708  CG  PHE A 487     -34.535 -47.880   8.917  1.00  0.00           C  
ATOM   3709  CD1 PHE A 487     -35.175 -47.973  10.148  1.00  0.00           C  
ATOM   3710  CD2 PHE A 487     -33.389 -48.635   8.702  1.00  0.00           C  
ATOM   3711  CE1 PHE A 487     -34.680 -48.805  11.148  1.00  0.00           C  
ATOM   3712  CE2 PHE A 487     -32.888 -49.468   9.697  1.00  0.00           C  
ATOM   3713  CZ  PHE A 487     -33.534 -49.552  10.921  1.00  0.00           C  
ATOM   3714  N   THR A 488     -34.256 -47.806   4.854  1.00  0.00           N  
ATOM   3715  CA  THR A 488     -33.170 -48.306   4.017  1.00  0.00           C  
ATOM   3716  C   THR A 488     -31.817 -47.850   4.557  1.00  0.00           C  
ATOM   3717  CB  THR A 488     -33.328 -47.838   2.559  1.00  0.00           C  
ATOM   3718  O   THR A 488     -31.754 -47.037   5.481  1.00  0.00           O  
ATOM   3719  CG2 THR A 488     -34.694 -48.224   2.002  1.00  0.00           C  
ATOM   3720  OG1 THR A 488     -33.187 -46.413   2.502  1.00  0.00           O  
ATOM   3721  N   LEU A 489     -30.706 -48.590   4.207  1.00  0.00           N  
ATOM   3722  CA  LEU A 489     -29.390 -48.159   4.667  1.00  0.00           C  
ATOM   3723  C   LEU A 489     -29.150 -46.690   4.330  1.00  0.00           C  
ATOM   3724  CB  LEU A 489     -28.293 -49.024   4.041  1.00  0.00           C  
ATOM   3725  O   LEU A 489     -28.441 -45.990   5.057  1.00  0.00           O  
ATOM   3726  CG  LEU A 489     -27.891 -50.278   4.819  1.00  0.00           C  
ATOM   3727  CD1 LEU A 489     -27.337 -51.335   3.871  1.00  0.00           C  
ATOM   3728  CD2 LEU A 489     -26.870 -49.933   5.898  1.00  0.00           C  
ATOM   3729  N   GLN A 490     -29.898 -46.193   3.253  1.00  0.00           N  
ATOM   3730  CA  GLN A 490     -29.798 -44.800   2.831  1.00  0.00           C  
ATOM   3731  C   GLN A 490     -30.694 -43.902   3.681  1.00  0.00           C  
ATOM   3732  CB  GLN A 490     -30.166 -44.658   1.353  1.00  0.00           C  
ATOM   3733  O   GLN A 490     -30.275 -42.824   4.107  1.00  0.00           O  
ATOM   3734  CG  GLN A 490     -29.023 -44.157   0.481  1.00  0.00           C  
ATOM   3735  CD  GLN A 490     -29.093 -44.686  -0.940  1.00  0.00           C  
ATOM   3736  NE2 GLN A 490     -28.193 -44.210  -1.794  1.00  0.00           N  
ATOM   3737  OE1 GLN A 490     -29.947 -45.515  -1.266  1.00  0.00           O  
ATOM   3738  N   SER A 491     -31.894 -44.363   4.060  1.00  0.00           N  
ATOM   3739  CA  SER A 491     -32.905 -43.569   4.750  1.00  0.00           C  
ATOM   3740  C   SER A 491     -32.595 -43.451   6.239  1.00  0.00           C  
ATOM   3741  CB  SER A 491     -34.292 -44.182   4.557  1.00  0.00           C  
ATOM   3742  O   SER A 491     -33.084 -42.541   6.910  1.00  0.00           O  
ATOM   3743  OG  SER A 491     -34.393 -45.422   5.236  1.00  0.00           O  
ATOM   3744  N   VAL A 492     -31.638 -44.461   6.837  1.00  0.00           N  
ATOM   3745  CA  VAL A 492     -31.323 -44.450   8.262  1.00  0.00           C  
ATOM   3746  C   VAL A 492     -30.565 -43.172   8.614  1.00  0.00           C  
ATOM   3747  CB  VAL A 492     -30.496 -45.690   8.669  1.00  0.00           C  
ATOM   3748  O   VAL A 492     -30.615 -42.708   9.755  1.00  0.00           O  
ATOM   3749  CG1 VAL A 492     -29.050 -45.300   8.969  1.00  0.00           C  
ATOM   3750  CG2 VAL A 492     -31.128 -46.379   9.878  1.00  0.00           C  
ATOM   3751  N   ASN A 493     -29.864 -42.528   7.561  1.00  0.00           N  
ATOM   3752  CA  ASN A 493     -29.123 -41.285   7.749  1.00  0.00           C  
ATOM   3753  C   ASN A 493     -30.019 -40.064   7.559  1.00  0.00           C  
ATOM   3754  CB  ASN A 493     -27.929 -41.221   6.793  1.00  0.00           C  
ATOM   3755  O   ASN A 493     -29.561 -38.927   7.682  1.00  0.00           O  
ATOM   3756  CG  ASN A 493     -26.833 -42.201   7.162  1.00  0.00           C  
ATOM   3757  ND2 ASN A 493     -26.029 -42.588   6.179  1.00  0.00           N  
ATOM   3758  OD1 ASN A 493     -26.710 -42.607   8.320  1.00  0.00           O  
ATOM   3759  N   ASP A 494     -31.453 -40.162   7.220  1.00  0.00           N  
ATOM   3760  CA  ASP A 494     -32.416 -39.120   6.876  1.00  0.00           C  
ATOM   3761  C   ASP A 494     -33.173 -38.643   8.113  1.00  0.00           C  
ATOM   3762  CB  ASP A 494     -33.400 -39.625   5.819  1.00  0.00           C  
ATOM   3763  O   ASP A 494     -34.405 -38.594   8.113  1.00  0.00           O  
ATOM   3764  CG  ASP A 494     -32.759 -39.816   4.455  1.00  0.00           C  
ATOM   3765  OD1 ASP A 494     -31.641 -39.304   4.230  1.00  0.00           O  
ATOM   3766  OD2 ASP A 494     -33.379 -40.481   3.598  1.00  0.00           O  
ATOM   3767  N   TYR A 495     -32.678 -38.310   9.317  1.00  0.00           N  
ATOM   3768  CA  TYR A 495     -33.237 -37.698  10.517  1.00  0.00           C  
ATOM   3769  C   TYR A 495     -34.208 -38.646  11.211  1.00  0.00           C  
ATOM   3770  CB  TYR A 495     -33.945 -36.385  10.171  1.00  0.00           C  
ATOM   3771  O   TYR A 495     -35.203 -38.208  11.792  1.00  0.00           O  
ATOM   3772  CG  TYR A 495     -33.006 -35.280   9.752  1.00  0.00           C  
ATOM   3773  CD1 TYR A 495     -32.307 -34.537  10.701  1.00  0.00           C  
ATOM   3774  CD2 TYR A 495     -32.817 -34.977   8.408  1.00  0.00           C  
ATOM   3775  CE1 TYR A 495     -31.441 -33.516  10.319  1.00  0.00           C  
ATOM   3776  CE2 TYR A 495     -31.954 -33.959   8.015  1.00  0.00           C  
ATOM   3777  OH  TYR A 495     -30.416 -32.227   8.594  1.00  0.00           O  
ATOM   3778  CZ  TYR A 495     -31.272 -33.236   8.977  1.00  0.00           C  
ATOM   3779  N   LEU A 496     -34.034 -39.989  11.025  1.00  0.00           N  
ATOM   3780  CA  LEU A 496     -34.856 -40.907  11.807  1.00  0.00           C  
ATOM   3781  C   LEU A 496     -34.415 -40.921  13.267  1.00  0.00           C  
ATOM   3782  CB  LEU A 496     -34.783 -42.321  11.225  1.00  0.00           C  
ATOM   3783  O   LEU A 496     -33.234 -40.727  13.565  1.00  0.00           O  
ATOM   3784  CG  LEU A 496     -35.313 -42.497   9.801  1.00  0.00           C  
ATOM   3785  CD1 LEU A 496     -35.049 -43.916   9.310  1.00  0.00           C  
ATOM   3786  CD2 LEU A 496     -36.802 -42.173   9.741  1.00  0.00           C  
ATOM   3787  N   SER A 497     -35.394 -40.883  14.284  1.00  0.00           N  
ATOM   3788  CA  SER A 497     -35.125 -40.813  15.716  1.00  0.00           C  
ATOM   3789  C   SER A 497     -35.278 -42.181  16.375  1.00  0.00           C  
ATOM   3790  CB  SER A 497     -36.061 -39.807  16.389  1.00  0.00           C  
ATOM   3791  O   SER A 497     -36.279 -42.868  16.166  1.00  0.00           O  
ATOM   3792  OG  SER A 497     -37.144 -39.479  15.536  1.00  0.00           O  
ATOM   3793  N   PHE A 498     -34.186 -42.595  17.087  1.00  0.00           N  
ATOM   3794  CA  PHE A 498     -34.162 -43.877  17.782  1.00  0.00           C  
ATOM   3795  C   PHE A 498     -33.812 -43.688  19.253  1.00  0.00           C  
ATOM   3796  CB  PHE A 498     -33.161 -44.829  17.121  1.00  0.00           C  
ATOM   3797  O   PHE A 498     -33.087 -42.758  19.610  1.00  0.00           O  
ATOM   3798  CG  PHE A 498     -33.395 -45.030  15.649  1.00  0.00           C  
ATOM   3799  CD1 PHE A 498     -34.365 -45.919  15.200  1.00  0.00           C  
ATOM   3800  CD2 PHE A 498     -32.645 -44.331  14.712  1.00  0.00           C  
ATOM   3801  CE1 PHE A 498     -34.584 -46.107  13.838  1.00  0.00           C  
ATOM   3802  CE2 PHE A 498     -32.858 -44.514  13.349  1.00  0.00           C  
ATOM   3803  CZ  PHE A 498     -33.828 -45.403  12.913  1.00  0.00           C  
ATOM   3804  N   SER A 499     -34.370 -44.391  20.152  1.00  0.00           N  
ATOM   3805  CA  SER A 499     -33.950 -44.466  21.548  1.00  0.00           C  
ATOM   3806  C   SER A 499     -32.802 -45.454  21.728  1.00  0.00           C  
ATOM   3807  CB  SER A 499     -35.125 -44.869  22.441  1.00  0.00           C  
ATOM   3808  O   SER A 499     -31.937 -45.259  22.584  1.00  0.00           O  
ATOM   3809  OG  SER A 499     -35.554 -46.186  22.142  1.00  0.00           O  
ATOM   3810  N   LYS A 500     -32.690 -46.617  20.962  1.00  0.00           N  
ATOM   3811  CA  LYS A 500     -31.657 -47.643  20.856  1.00  0.00           C  
ATOM   3812  C   LYS A 500     -31.486 -48.104  19.411  1.00  0.00           C  
ATOM   3813  CB  LYS A 500     -31.992 -48.837  21.751  1.00  0.00           C  
ATOM   3814  O   LYS A 500     -32.471 -48.321  18.703  1.00  0.00           O  
ATOM   3815  CG  LYS A 500     -31.387 -48.755  23.145  1.00  0.00           C  
ATOM   3816  CD  LYS A 500     -31.590 -50.050  23.920  1.00  0.00           C  
ATOM   3817  CE  LYS A 500     -31.013 -49.958  25.326  1.00  0.00           C  
ATOM   3818  NZ  LYS A 500     -31.215 -51.224  26.092  1.00  0.00           N  
ATOM   3819  N   PHE A 501     -30.212 -47.984  18.894  1.00  0.00           N  
ATOM   3820  CA  PHE A 501     -29.955 -48.434  17.531  1.00  0.00           C  
ATOM   3821  C   PHE A 501     -28.723 -49.329  17.478  1.00  0.00           C  
ATOM   3822  CB  PHE A 501     -29.774 -47.236  16.593  1.00  0.00           C  
ATOM   3823  O   PHE A 501     -27.622 -48.899  17.826  1.00  0.00           O  
ATOM   3824  CG  PHE A 501     -29.737 -47.606  15.135  1.00  0.00           C  
ATOM   3825  CD1 PHE A 501     -28.526 -47.837  14.493  1.00  0.00           C  
ATOM   3826  CD2 PHE A 501     -30.913 -47.723  14.406  1.00  0.00           C  
ATOM   3827  CE1 PHE A 501     -28.488 -48.180  13.144  1.00  0.00           C  
ATOM   3828  CE2 PHE A 501     -30.883 -48.065  13.057  1.00  0.00           C  
ATOM   3829  CZ  PHE A 501     -29.669 -48.293  12.427  1.00  0.00           C  
ATOM   3830  N   CYS A 502     -28.865 -50.648  17.167  1.00  0.00           N  
ATOM   3831  CA  CYS A 502     -27.780 -51.620  17.097  1.00  0.00           C  
ATOM   3832  C   CYS A 502     -27.769 -52.329  15.748  1.00  0.00           C  
ATOM   3833  CB  CYS A 502     -27.905 -52.646  18.222  1.00  0.00           C  
ATOM   3834  O   CYS A 502     -28.825 -52.580  15.166  1.00  0.00           O  
ATOM   3835  SG  CYS A 502     -27.846 -51.923  19.877  1.00  0.00           S  
ATOM   3836  N   VAL A 503     -26.557 -52.571  15.099  1.00  0.00           N  
ATOM   3837  CA  VAL A 503     -26.380 -53.334  13.868  1.00  0.00           C  
ATOM   3838  C   VAL A 503     -25.541 -54.579  14.147  1.00  0.00           C  
ATOM   3839  CB  VAL A 503     -25.718 -52.482  12.762  1.00  0.00           C  
ATOM   3840  O   VAL A 503     -24.553 -54.517  14.882  1.00  0.00           O  
ATOM   3841  CG1 VAL A 503     -25.295 -53.359  11.585  1.00  0.00           C  
ATOM   3842  CG2 VAL A 503     -26.668 -51.380  12.297  1.00  0.00           C  
ATOM   3843  N   SER A 504     -26.026 -55.728  13.757  1.00  0.00           N  
ATOM   3844  CA  SER A 504     -25.320 -56.980  14.011  1.00  0.00           C  
ATOM   3845  C   SER A 504     -25.235 -57.832  12.749  1.00  0.00           C  
ATOM   3846  CB  SER A 504     -26.012 -57.769  15.123  1.00  0.00           C  
ATOM   3847  O   SER A 504     -26.091 -57.734  11.869  1.00  0.00           O  
ATOM   3848  OG  SER A 504     -25.326 -58.983  15.380  1.00  0.00           O  
ATOM   3849  N   THR A 505     -24.062 -58.565  12.548  1.00  0.00           N  
ATOM   3850  CA  THR A 505     -23.922 -59.525  11.458  1.00  0.00           C  
ATOM   3851  C   THR A 505     -24.551 -60.864  11.833  1.00  0.00           C  
ATOM   3852  CB  THR A 505     -22.443 -59.735  11.086  1.00  0.00           C  
ATOM   3853  O   THR A 505     -24.629 -61.772  11.004  1.00  0.00           O  
ATOM   3854  CG2 THR A 505     -21.809 -58.438  10.597  1.00  0.00           C  
ATOM   3855  OG1 THR A 505     -21.728 -60.199  12.237  1.00  0.00           O  
ATOM   3856  N   SER A 506     -25.104 -61.120  13.114  1.00  0.00           N  
ATOM   3857  CA  SER A 506     -25.757 -62.333  13.597  1.00  0.00           C  
ATOM   3858  C   SER A 506     -27.209 -62.065  13.979  1.00  0.00           C  
ATOM   3859  CB  SER A 506     -25.003 -62.906  14.798  1.00  0.00           C  
ATOM   3860  O   SER A 506     -27.574 -60.931  14.292  1.00  0.00           O  
ATOM   3861  OG  SER A 506     -24.261 -61.894  15.456  1.00  0.00           O  
ATOM   3862  N   LEU A 507     -28.060 -62.995  13.758  1.00  0.00           N  
ATOM   3863  CA  LEU A 507     -29.497 -62.923  14.004  1.00  0.00           C  
ATOM   3864  C   LEU A 507     -29.782 -62.485  15.437  1.00  0.00           C  
ATOM   3865  CB  LEU A 507     -30.155 -64.278  13.732  1.00  0.00           C  
ATOM   3866  O   LEU A 507     -29.208 -63.031  16.383  1.00  0.00           O  
ATOM   3867  CG  LEU A 507     -31.685 -64.301  13.728  1.00  0.00           C  
ATOM   3868  CD1 LEU A 507     -32.221 -63.621  12.473  1.00  0.00           C  
ATOM   3869  CD2 LEU A 507     -32.199 -65.733  13.828  1.00  0.00           C  
ATOM   3870  N   LEU A 508     -30.444 -61.281  15.592  1.00  0.00           N  
ATOM   3871  CA  LEU A 508     -30.917 -60.758  16.869  1.00  0.00           C  
ATOM   3872  C   LEU A 508     -32.430 -60.914  16.993  1.00  0.00           C  
ATOM   3873  CB  LEU A 508     -30.530 -59.285  17.021  1.00  0.00           C  
ATOM   3874  O   LEU A 508     -33.149 -60.845  15.993  1.00  0.00           O  
ATOM   3875  CG  LEU A 508     -29.033 -58.981  17.089  1.00  0.00           C  
ATOM   3876  CD1 LEU A 508     -28.781 -57.500  16.828  1.00  0.00           C  
ATOM   3877  CD2 LEU A 508     -28.463 -59.395  18.442  1.00  0.00           C  
ATOM   3878  N   ALA A 509     -32.970 -61.496  18.051  1.00  0.00           N  
ATOM   3879  CA  ALA A 509     -34.404 -61.651  18.283  1.00  0.00           C  
ATOM   3880  C   ALA A 509     -35.147 -60.343  18.023  1.00  0.00           C  
ATOM   3881  CB  ALA A 509     -34.663 -62.132  19.709  1.00  0.00           C  
ATOM   3882  O   ALA A 509     -34.734 -59.283  18.498  1.00  0.00           O  
ATOM   3883  N   SER A 510     -36.111 -60.152  17.117  1.00  0.00           N  
ATOM   3884  CA  SER A 510     -37.019 -59.047  16.827  1.00  0.00           C  
ATOM   3885  C   SER A 510     -36.347 -57.995  15.951  1.00  0.00           C  
ATOM   3886  CB  SER A 510     -37.512 -58.404  18.124  1.00  0.00           C  
ATOM   3887  O   SER A 510     -36.744 -56.828  15.959  1.00  0.00           O  
ATOM   3888  OG  SER A 510     -37.904 -59.394  19.059  1.00  0.00           O  
ATOM   3889  N   ALA A 511     -35.102 -58.382  15.358  1.00  0.00           N  
ATOM   3890  CA  ALA A 511     -34.377 -57.448  14.500  1.00  0.00           C  
ATOM   3891  C   ALA A 511     -34.930 -57.467  13.077  1.00  0.00           C  
ATOM   3892  CB  ALA A 511     -32.887 -57.779  14.493  1.00  0.00           C  
ATOM   3893  O   ALA A 511     -35.530 -58.455  12.652  1.00  0.00           O  
ATOM   3894  N   CYS A 512     -35.120 -56.284  12.509  1.00  0.00           N  
ATOM   3895  CA  CYS A 512     -35.411 -56.288  11.080  1.00  0.00           C  
ATOM   3896  C   CYS A 512     -34.150 -56.554  10.267  1.00  0.00           C  
ATOM   3897  CB  CYS A 512     -36.031 -54.957  10.656  1.00  0.00           C  
ATOM   3898  O   CYS A 512     -33.037 -56.432  10.781  1.00  0.00           O  
ATOM   3899  SG  CYS A 512     -34.882 -53.565  10.721  1.00  0.00           S  
ATOM   3900  N   THR A 513     -34.196 -57.026   9.036  1.00  0.00           N  
ATOM   3901  CA  THR A 513     -33.060 -57.532   8.274  1.00  0.00           C  
ATOM   3902  C   THR A 513     -32.930 -56.796   6.943  1.00  0.00           C  
ATOM   3903  CB  THR A 513     -33.190 -59.045   8.016  1.00  0.00           C  
ATOM   3904  O   THR A 513     -33.934 -56.474   6.306  1.00  0.00           O  
ATOM   3905  CG2 THR A 513     -31.820 -59.713   7.962  1.00  0.00           C  
ATOM   3906  OG1 THR A 513     -33.957 -59.639   9.070  1.00  0.00           O  
ATOM   3907  N   ILE A 514     -31.675 -56.342   6.608  1.00  0.00           N  
ATOM   3908  CA  ILE A 514     -31.358 -55.809   5.288  1.00  0.00           C  
ATOM   3909  C   ILE A 514     -30.299 -56.683   4.619  1.00  0.00           C  
ATOM   3910  CB  ILE A 514     -30.871 -54.345   5.371  1.00  0.00           C  
ATOM   3911  O   ILE A 514     -29.223 -56.903   5.180  1.00  0.00           O  
ATOM   3912  CG1 ILE A 514     -31.988 -53.440   5.902  1.00  0.00           C  
ATOM   3913  CG2 ILE A 514     -30.377 -53.861   4.004  1.00  0.00           C  
ATOM   3914  CD1 ILE A 514     -31.573 -51.987   6.086  1.00  0.00           C  
ATOM   3915  N   ASP A 515     -30.627 -57.256   3.446  1.00  0.00           N  
ATOM   3916  CA  ASP A 515     -29.709 -58.113   2.702  1.00  0.00           C  
ATOM   3917  C   ASP A 515     -28.831 -57.291   1.761  1.00  0.00           C  
ATOM   3918  CB  ASP A 515     -30.483 -59.170   1.911  1.00  0.00           C  
ATOM   3919  O   ASP A 515     -29.317 -56.381   1.088  1.00  0.00           O  
ATOM   3920  CG  ASP A 515     -31.168 -60.193   2.801  1.00  0.00           C  
ATOM   3921  OD1 ASP A 515     -30.750 -60.365   3.966  1.00  0.00           O  
ATOM   3922  OD2 ASP A 515     -32.131 -60.835   2.330  1.00  0.00           O  
ATOM   3923  N   LEU A 516     -27.473 -57.545   1.781  1.00  0.00           N  
ATOM   3924  CA  LEU A 516     -26.534 -56.895   0.873  1.00  0.00           C  
ATOM   3925  C   LEU A 516     -26.159 -57.824  -0.278  1.00  0.00           C  
ATOM   3926  CB  LEU A 516     -25.273 -56.461   1.625  1.00  0.00           C  
ATOM   3927  O   LEU A 516     -25.748 -58.964  -0.051  1.00  0.00           O  
ATOM   3928  CG  LEU A 516     -25.471 -55.442   2.749  1.00  0.00           C  
ATOM   3929  CD1 LEU A 516     -24.158 -55.207   3.487  1.00  0.00           C  
ATOM   3930  CD2 LEU A 516     -26.019 -54.132   2.192  1.00  0.00           C  
ATOM   3931  N   PHE A 517     -26.484 -57.372  -1.528  1.00  0.00           N  
ATOM   3932  CA  PHE A 517     -26.242 -58.196  -2.706  1.00  0.00           C  
ATOM   3933  C   PHE A 517     -25.113 -57.616  -3.550  1.00  0.00           C  
ATOM   3934  CB  PHE A 517     -27.516 -58.320  -3.548  1.00  0.00           C  
ATOM   3935  O   PHE A 517     -24.906 -56.401  -3.569  1.00  0.00           O  
ATOM   3936  CG  PHE A 517     -28.570 -59.197  -2.928  1.00  0.00           C  
ATOM   3937  CD1 PHE A 517     -28.684 -60.534  -3.290  1.00  0.00           C  
ATOM   3938  CD2 PHE A 517     -29.448 -58.684  -1.981  1.00  0.00           C  
ATOM   3939  CE1 PHE A 517     -29.658 -61.347  -2.718  1.00  0.00           C  
ATOM   3940  CE2 PHE A 517     -30.424 -59.491  -1.405  1.00  0.00           C  
ATOM   3941  CZ  PHE A 517     -30.530 -60.823  -1.775  1.00  0.00           C  
ATOM   3942  N   GLY A 518     -24.299 -58.349  -4.142  1.00  0.00           N  
ATOM   3943  CA  GLY A 518     -23.385 -57.990  -5.215  1.00  0.00           C  
ATOM   3944  C   GLY A 518     -23.855 -58.456  -6.579  1.00  0.00           C  
ATOM   3945  O   GLY A 518     -24.352 -59.575  -6.722  1.00  0.00           O  
ATOM   3946  N   TYR A 519     -23.953 -57.535  -7.540  1.00  0.00           N  
ATOM   3947  CA  TYR A 519     -24.411 -57.879  -8.882  1.00  0.00           C  
ATOM   3948  C   TYR A 519     -23.247 -57.910  -9.865  1.00  0.00           C  
ATOM   3949  CB  TYR A 519     -25.472 -56.883  -9.359  1.00  0.00           C  
ATOM   3950  O   TYR A 519     -22.615 -56.883 -10.120  1.00  0.00           O  
ATOM   3951  CG  TYR A 519     -26.744 -56.915  -8.548  1.00  0.00           C  
ATOM   3952  CD1 TYR A 519     -27.795 -57.762  -8.896  1.00  0.00           C  
ATOM   3953  CD2 TYR A 519     -26.899 -56.100  -7.432  1.00  0.00           C  
ATOM   3954  CE1 TYR A 519     -28.970 -57.793  -8.152  1.00  0.00           C  
ATOM   3955  CE2 TYR A 519     -28.069 -56.123  -6.681  1.00  0.00           C  
ATOM   3956  OH  TYR A 519     -30.258 -56.999  -6.308  1.00  0.00           O  
ATOM   3957  CZ  TYR A 519     -29.097 -56.972  -7.048  1.00  0.00           C  
ATOM   3958  N   PRO A 520     -22.810 -59.122 -10.198  1.00  0.00           N  
ATOM   3959  CA  PRO A 520     -21.767 -59.214 -11.222  1.00  0.00           C  
ATOM   3960  C   PRO A 520     -22.230 -58.701 -12.584  1.00  0.00           C  
ATOM   3961  CB  PRO A 520     -21.460 -60.712 -11.279  1.00  0.00           C  
ATOM   3962  O   PRO A 520     -23.435 -58.599 -12.832  1.00  0.00           O  
ATOM   3963  CG  PRO A 520     -22.625 -61.367 -10.610  1.00  0.00           C  
ATOM   3964  CD  PRO A 520     -23.358 -60.331  -9.807  1.00  0.00           C  
ATOM   3965  N   GLU A 521     -21.366 -57.976 -13.418  1.00  0.00           N  
ATOM   3966  CA  GLU A 521     -21.613 -57.423 -14.747  1.00  0.00           C  
ATOM   3967  C   GLU A 521     -22.393 -58.404 -15.617  1.00  0.00           C  
ATOM   3968  CB  GLU A 521     -20.294 -57.049 -15.428  1.00  0.00           C  
ATOM   3969  O   GLU A 521     -23.272 -58.002 -16.381  1.00  0.00           O  
ATOM   3970  CG  GLU A 521     -20.311 -55.680 -16.091  1.00  0.00           C  
ATOM   3971  CD  GLU A 521     -18.956 -55.262 -16.642  1.00  0.00           C  
ATOM   3972  OE1 GLU A 521     -18.832 -54.126 -17.151  1.00  0.00           O  
ATOM   3973  OE2 GLU A 521     -18.013 -56.079 -16.564  1.00  0.00           O  
ATOM   3974  N   PHE A 522     -22.441 -59.666 -15.499  1.00  0.00           N  
ATOM   3975  CA  PHE A 522     -23.136 -60.701 -16.257  1.00  0.00           C  
ATOM   3976  C   PHE A 522     -23.638 -61.804 -15.332  1.00  0.00           C  
ATOM   3977  CB  PHE A 522     -22.216 -61.293 -17.329  1.00  0.00           C  
ATOM   3978  O   PHE A 522     -22.842 -62.545 -14.753  1.00  0.00           O  
ATOM   3979  CG  PHE A 522     -21.677 -60.274 -18.296  1.00  0.00           C  
ATOM   3980  CD1 PHE A 522     -22.473 -59.779 -19.322  1.00  0.00           C  
ATOM   3981  CD2 PHE A 522     -20.372 -59.811 -18.179  1.00  0.00           C  
ATOM   3982  CE1 PHE A 522     -21.976 -58.836 -20.218  1.00  0.00           C  
ATOM   3983  CE2 PHE A 522     -19.869 -58.869 -19.071  1.00  0.00           C  
ATOM   3984  CZ  PHE A 522     -20.671 -58.382 -20.091  1.00  0.00           C  
ATOM   3985  N   GLY A 523     -24.617 -61.631 -14.399  1.00  0.00           N  
ATOM   3986  CA  GLY A 523     -25.188 -62.640 -13.521  1.00  0.00           C  
ATOM   3987  C   GLY A 523     -26.211 -62.078 -12.553  1.00  0.00           C  
ATOM   3988  O   GLY A 523     -26.548 -60.894 -12.615  1.00  0.00           O  
ATOM   3989  N   SER A 524     -26.832 -62.984 -11.899  1.00  0.00           N  
ATOM   3990  CA  SER A 524     -27.838 -62.704 -10.879  1.00  0.00           C  
ATOM   3991  C   SER A 524     -27.189 -62.280  -9.565  1.00  0.00           C  
ATOM   3992  CB  SER A 524     -28.723 -63.930 -10.649  1.00  0.00           C  
ATOM   3993  O   SER A 524     -26.012 -62.559  -9.330  1.00  0.00           O  
ATOM   3994  OG  SER A 524     -27.934 -65.078 -10.389  1.00  0.00           O  
ATOM   3995  N   GLY A 525     -27.647 -61.247  -8.991  1.00  0.00           N  
ATOM   3996  CA  GLY A 525     -27.209 -60.716  -7.710  1.00  0.00           C  
ATOM   3997  C   GLY A 525     -26.803 -61.794  -6.725  1.00  0.00           C  
ATOM   3998  O   GLY A 525     -27.441 -62.846  -6.649  1.00  0.00           O  
ATOM   3999  N   VAL A 526     -25.628 -61.812  -6.168  1.00  0.00           N  
ATOM   4000  CA  VAL A 526     -25.125 -62.728  -5.150  1.00  0.00           C  
ATOM   4001  C   VAL A 526     -25.214 -62.072  -3.774  1.00  0.00           C  
ATOM   4002  CB  VAL A 526     -23.670 -63.158  -5.442  1.00  0.00           C  
ATOM   4003  O   VAL A 526     -24.755 -60.943  -3.586  1.00  0.00           O  
ATOM   4004  CG1 VAL A 526     -23.180 -64.154  -4.393  1.00  0.00           C  
ATOM   4005  CG2 VAL A 526     -23.561 -63.756  -6.843  1.00  0.00           C  
ATOM   4006  N   LYS A 527     -26.005 -62.701  -2.888  1.00  0.00           N  
ATOM   4007  CA  LYS A 527     -26.150 -62.186  -1.530  1.00  0.00           C  
ATOM   4008  C   LYS A 527     -24.839 -62.301  -0.756  1.00  0.00           C  
ATOM   4009  CB  LYS A 527     -27.262 -62.929  -0.789  1.00  0.00           C  
ATOM   4010  O   LYS A 527     -24.295 -63.396  -0.606  1.00  0.00           O  
ATOM   4011  CG  LYS A 527     -27.538 -62.397   0.610  1.00  0.00           C  
ATOM   4012  CD  LYS A 527     -28.636 -63.192   1.304  1.00  0.00           C  
ATOM   4013  CE  LYS A 527     -28.854 -62.715   2.734  1.00  0.00           C  
ATOM   4014  NZ  LYS A 527     -29.961 -63.460   3.404  1.00  0.00           N  
ATOM   4015  N   PHE A 528     -24.158 -61.086  -0.370  1.00  0.00           N  
ATOM   4016  CA  PHE A 528     -22.912 -61.039   0.387  1.00  0.00           C  
ATOM   4017  C   PHE A 528     -23.148 -61.426   1.842  1.00  0.00           C  
ATOM   4018  CB  PHE A 528     -22.288 -59.642   0.310  1.00  0.00           C  
ATOM   4019  O   PHE A 528     -22.479 -62.317   2.369  1.00  0.00           O  
ATOM   4020  CG  PHE A 528     -21.811 -59.265  -1.067  1.00  0.00           C  
ATOM   4021  CD1 PHE A 528     -21.227 -60.213  -1.899  1.00  0.00           C  
ATOM   4022  CD2 PHE A 528     -21.947 -57.962  -1.529  1.00  0.00           C  
ATOM   4023  CE1 PHE A 528     -20.785 -59.867  -3.173  1.00  0.00           C  
ATOM   4024  CE2 PHE A 528     -21.508 -57.609  -2.801  1.00  0.00           C  
ATOM   4025  CZ  PHE A 528     -20.926 -58.562  -3.623  1.00  0.00           C  
ATOM   4026  N   THR A 529     -24.093 -60.791   2.465  1.00  0.00           N  
ATOM   4027  CA  THR A 529     -24.361 -60.942   3.891  1.00  0.00           C  
ATOM   4028  C   THR A 529     -25.699 -60.308   4.260  1.00  0.00           C  
ATOM   4029  CB  THR A 529     -23.241 -60.313   4.740  1.00  0.00           C  
ATOM   4030  O   THR A 529     -26.398 -59.774   3.397  1.00  0.00           O  
ATOM   4031  CG2 THR A 529     -23.303 -58.791   4.691  1.00  0.00           C  
ATOM   4032  OG1 THR A 529     -23.381 -60.743   6.099  1.00  0.00           O  
ATOM   4033  N   SER A 530     -26.259 -60.681   5.409  1.00  0.00           N  
ATOM   4034  CA  SER A 530     -27.453 -60.080   5.995  1.00  0.00           C  
ATOM   4035  C   SER A 530     -27.111 -59.277   7.246  1.00  0.00           C  
ATOM   4036  CB  SER A 530     -28.484 -61.157   6.336  1.00  0.00           C  
ATOM   4037  O   SER A 530     -26.310 -59.717   8.072  1.00  0.00           O  
ATOM   4038  OG  SER A 530     -28.896 -61.847   5.169  1.00  0.00           O  
ATOM   4039  N   LEU A 531     -27.562 -57.978   7.296  1.00  0.00           N  
ATOM   4040  CA  LEU A 531     -27.387 -57.131   8.470  1.00  0.00           C  
ATOM   4041  C   LEU A 531     -28.657 -57.101   9.314  1.00  0.00           C  
ATOM   4042  CB  LEU A 531     -27.004 -55.709   8.053  1.00  0.00           C  
ATOM   4043  O   LEU A 531     -29.757 -56.929   8.782  1.00  0.00           O  
ATOM   4044  CG  LEU A 531     -25.632 -55.540   7.398  1.00  0.00           C  
ATOM   4045  CD1 LEU A 531     -25.496 -54.141   6.807  1.00  0.00           C  
ATOM   4046  CD2 LEU A 531     -24.521 -55.811   8.406  1.00  0.00           C  
ATOM   4047  N   TYR A 532     -28.586 -57.437  10.618  1.00  0.00           N  
ATOM   4048  CA  TYR A 532     -29.711 -57.459  11.547  1.00  0.00           C  
ATOM   4049  C   TYR A 532     -29.733 -56.199  12.405  1.00  0.00           C  
ATOM   4050  CB  TYR A 532     -29.645 -58.700  12.442  1.00  0.00           C  
ATOM   4051  O   TYR A 532     -28.717 -55.824  12.993  1.00  0.00           O  
ATOM   4052  CG  TYR A 532     -29.610 -60.000  11.676  1.00  0.00           C  
ATOM   4053  CD1 TYR A 532     -30.787 -60.659  11.330  1.00  0.00           C  
ATOM   4054  CD2 TYR A 532     -28.399 -60.572  11.297  1.00  0.00           C  
ATOM   4055  CE1 TYR A 532     -30.759 -61.859  10.625  1.00  0.00           C  
ATOM   4056  CE2 TYR A 532     -28.360 -61.770  10.593  1.00  0.00           C  
ATOM   4057  OH  TYR A 532     -29.509 -63.592   9.565  1.00  0.00           O  
ATOM   4058  CZ  TYR A 532     -29.543 -62.405  10.262  1.00  0.00           C  
ATOM   4059  N   PHE A 533     -30.856 -55.347  12.308  1.00  0.00           N  
ATOM   4060  CA  PHE A 533     -31.004 -54.063  12.985  1.00  0.00           C  
ATOM   4061  C   PHE A 533     -31.989 -54.172  14.143  1.00  0.00           C  
ATOM   4062  CB  PHE A 533     -31.468 -52.986  12.000  1.00  0.00           C  
ATOM   4063  O   PHE A 533     -33.107 -54.660  13.970  1.00  0.00           O  
ATOM   4064  CG  PHE A 533     -30.493 -52.722  10.885  1.00  0.00           C  
ATOM   4065  CD1 PHE A 533     -29.570 -51.687  10.980  1.00  0.00           C  
ATOM   4066  CD2 PHE A 533     -30.500 -53.509   9.740  1.00  0.00           C  
ATOM   4067  CE1 PHE A 533     -28.667 -51.441   9.949  1.00  0.00           C  
ATOM   4068  CE2 PHE A 533     -29.600 -53.268   8.706  1.00  0.00           C  
ATOM   4069  CZ  PHE A 533     -28.684 -52.233   8.811  1.00  0.00           C  
ATOM   4070  N   GLN A 534     -31.662 -53.903  15.380  1.00  0.00           N  
ATOM   4071  CA  GLN A 534     -32.503 -53.772  16.565  1.00  0.00           C  
ATOM   4072  C   GLN A 534     -32.618 -52.314  17.000  1.00  0.00           C  
ATOM   4073  CB  GLN A 534     -31.951 -54.620  17.712  1.00  0.00           C  
ATOM   4074  O   GLN A 534     -31.609 -51.620  17.136  1.00  0.00           O  
ATOM   4075  CG  GLN A 534     -32.928 -54.808  18.864  1.00  0.00           C  
ATOM   4076  CD  GLN A 534     -32.392 -55.726  19.946  1.00  0.00           C  
ATOM   4077  NE2 GLN A 534     -33.245 -56.075  20.904  1.00  0.00           N  
ATOM   4078  OE1 GLN A 534     -31.222 -56.119  19.921  1.00  0.00           O  
ATOM   4079  N   PHE A 535     -33.808 -51.772  17.072  1.00  0.00           N  
ATOM   4080  CA  PHE A 535     -33.980 -50.366  17.416  1.00  0.00           C  
ATOM   4081  C   PHE A 535     -35.298 -50.146  18.150  1.00  0.00           C  
ATOM   4082  CB  PHE A 535     -33.928 -49.493  16.159  1.00  0.00           C  
ATOM   4083  O   PHE A 535     -36.191 -50.993  18.100  1.00  0.00           O  
ATOM   4084  CG  PHE A 535     -35.015 -49.796  15.164  1.00  0.00           C  
ATOM   4085  CD1 PHE A 535     -34.820 -50.745  14.167  1.00  0.00           C  
ATOM   4086  CD2 PHE A 535     -36.234 -49.131  15.224  1.00  0.00           C  
ATOM   4087  CE1 PHE A 535     -35.825 -51.028  13.245  1.00  0.00           C  
ATOM   4088  CE2 PHE A 535     -37.242 -49.408  14.306  1.00  0.00           C  
ATOM   4089  CZ  PHE A 535     -37.036 -50.356  13.316  1.00  0.00           C  
ATOM   4090  N   THR A 536     -35.458 -49.156  18.995  1.00  0.00           N  
ATOM   4091  CA  THR A 536     -36.685 -48.625  19.579  1.00  0.00           C  
ATOM   4092  C   THR A 536     -36.942 -47.200  19.094  1.00  0.00           C  
ATOM   4093  CB  THR A 536     -36.625 -48.644  21.117  1.00  0.00           C  
ATOM   4094  O   THR A 536     -36.018 -46.389  19.018  1.00  0.00           O  
ATOM   4095  CG2 THR A 536     -36.991 -50.019  21.665  1.00  0.00           C  
ATOM   4096  OG1 THR A 536     -35.298 -48.311  21.542  1.00  0.00           O  
ATOM   4097  N   LYS A 537     -38.029 -46.878  18.411  1.00  0.00           N  
ATOM   4098  CA  LYS A 537     -38.398 -45.528  17.995  1.00  0.00           C  
ATOM   4099  C   LYS A 537     -38.288 -44.545  19.157  1.00  0.00           C  
ATOM   4100  CB  LYS A 537     -39.817 -45.510  17.425  1.00  0.00           C  
ATOM   4101  O   LYS A 537     -38.729 -44.840  20.270  1.00  0.00           O  
ATOM   4102  CG  LYS A 537     -40.030 -44.481  16.325  1.00  0.00           C  
ATOM   4103  CD  LYS A 537     -41.431 -44.574  15.735  1.00  0.00           C  
ATOM   4104  CE  LYS A 537     -41.656 -43.523  14.657  1.00  0.00           C  
ATOM   4105  NZ  LYS A 537     -43.004 -43.653  14.028  1.00  0.00           N  
ATOM   4106  N   GLY A 538     -37.418 -43.602  19.217  1.00  0.00           N  
ATOM   4107  CA  GLY A 538     -37.161 -42.734  20.355  1.00  0.00           C  
ATOM   4108  C   GLY A 538     -37.220 -41.260  20.006  1.00  0.00           C  
ATOM   4109  O   GLY A 538     -37.442 -40.898  18.849  1.00  0.00           O  
ATOM   4110  N   GLU A 539     -37.271 -40.493  21.049  1.00  0.00           N  
ATOM   4111  CA  GLU A 539     -37.186 -39.037  21.107  1.00  0.00           C  
ATOM   4112  C   GLU A 539     -35.739 -38.564  20.998  1.00  0.00           C  
ATOM   4113  CB  GLU A 539     -37.815 -38.512  22.400  1.00  0.00           C  
ATOM   4114  O   GLU A 539     -35.481 -37.424  20.606  1.00  0.00           O  
ATOM   4115  CG  GLU A 539     -39.324 -38.694  22.469  1.00  0.00           C  
ATOM   4116  CD  GLU A 539     -40.020 -37.629  23.302  1.00  0.00           C  
ATOM   4117  OE1 GLU A 539     -41.247 -37.439  23.142  1.00  0.00           O  
ATOM   4118  OE2 GLU A 539     -39.332 -36.980  24.120  1.00  0.00           O  
ATOM   4119  N   LEU A 540     -34.647 -39.584  21.035  1.00  0.00           N  
ATOM   4120  CA  LEU A 540     -33.331 -38.984  21.228  1.00  0.00           C  
ATOM   4121  C   LEU A 540     -32.235 -39.889  20.675  1.00  0.00           C  
ATOM   4122  CB  LEU A 540     -33.081 -38.708  22.713  1.00  0.00           C  
ATOM   4123  O   LEU A 540     -31.100 -39.447  20.478  1.00  0.00           O  
ATOM   4124  CG  LEU A 540     -33.671 -37.412  23.271  1.00  0.00           C  
ATOM   4125  CD1 LEU A 540     -34.082 -37.601  24.727  1.00  0.00           C  
ATOM   4126  CD2 LEU A 540     -32.673 -36.268  23.135  1.00  0.00           C  
ATOM   4127  N   ILE A 541     -31.729 -40.359  19.466  1.00  0.00           N  
ATOM   4128  CA  ILE A 541     -30.660 -40.753  18.555  1.00  0.00           C  
ATOM   4129  C   ILE A 541     -31.079 -40.468  17.114  1.00  0.00           C  
ATOM   4130  CB  ILE A 541     -30.297 -42.245  18.722  1.00  0.00           C  
ATOM   4131  O   ILE A 541     -32.053 -41.040  16.620  1.00  0.00           O  
ATOM   4132  CG1 ILE A 541     -29.823 -42.523  20.153  1.00  0.00           C  
ATOM   4133  CG2 ILE A 541     -29.231 -42.660  17.702  1.00  0.00           C  
ATOM   4134  CD1 ILE A 541     -29.550 -43.992  20.442  1.00  0.00           C  
ATOM   4135  N   THR A 542     -30.566 -39.510  16.565  1.00  0.00           N  
ATOM   4136  CA  THR A 542     -30.989 -39.108  15.228  1.00  0.00           C  
ATOM   4137  C   THR A 542     -29.896 -39.403  14.203  1.00  0.00           C  
ATOM   4138  CB  THR A 542     -31.349 -37.612  15.182  1.00  0.00           C  
ATOM   4139  O   THR A 542     -28.710 -39.403  14.536  1.00  0.00           O  
ATOM   4140  CG2 THR A 542     -32.574 -37.314  16.040  1.00  0.00           C  
ATOM   4141  OG1 THR A 542     -30.241 -36.845  15.669  1.00  0.00           O  
ATOM   4142  N   GLY A 543     -30.248 -40.143  13.001  1.00  0.00           N  
ATOM   4143  CA  GLY A 543     -29.384 -40.248  11.837  1.00  0.00           C  
ATOM   4144  C   GLY A 543     -29.087 -38.908  11.191  1.00  0.00           C  
ATOM   4145  O   GLY A 543     -29.699 -37.896  11.539  1.00  0.00           O  
ATOM   4146  N   THR A 544     -27.962 -38.590  10.695  1.00  0.00           N  
ATOM   4147  CA  THR A 544     -27.549 -37.333  10.080  1.00  0.00           C  
ATOM   4148  C   THR A 544     -28.283 -37.108   8.761  1.00  0.00           C  
ATOM   4149  CB  THR A 544     -26.029 -37.304   9.836  1.00  0.00           C  
ATOM   4150  O   THR A 544     -28.681 -38.066   8.096  1.00  0.00           O  
ATOM   4151  CG2 THR A 544     -25.261 -37.233  11.151  1.00  0.00           C  
ATOM   4152  OG1 THR A 544     -25.641 -38.491   9.133  1.00  0.00           O  
ATOM   4153  N   PRO A 545     -28.678 -35.837   8.535  1.00  0.00           N  
ATOM   4154  CA  PRO A 545     -29.353 -35.451   7.294  1.00  0.00           C  
ATOM   4155  C   PRO A 545     -28.542 -35.799   6.048  1.00  0.00           C  
ATOM   4156  CB  PRO A 545     -29.512 -33.935   7.436  1.00  0.00           C  
ATOM   4157  O   PRO A 545     -27.309 -35.829   6.097  1.00  0.00           O  
ATOM   4158  CG  PRO A 545     -28.826 -33.598   8.720  1.00  0.00           C  
ATOM   4159  CD  PRO A 545     -28.313 -34.868   9.335  1.00  0.00           C  
ATOM   4160  N   LYS A 546     -29.184 -36.429   5.114  1.00  0.00           N  
ATOM   4161  CA  LYS A 546     -28.690 -36.441   3.739  1.00  0.00           C  
ATOM   4162  C   LYS A 546     -28.205 -35.056   3.317  1.00  0.00           C  
ATOM   4163  CB  LYS A 546     -29.777 -36.930   2.782  1.00  0.00           C  
ATOM   4164  O   LYS A 546     -28.790 -34.044   3.705  1.00  0.00           O  
ATOM   4165  CG  LYS A 546     -29.273 -37.878   1.705  1.00  0.00           C  
ATOM   4166  CD  LYS A 546     -30.392 -38.299   0.760  1.00  0.00           C  
ATOM   4167  CE  LYS A 546     -29.885 -39.237  -0.326  1.00  0.00           C  
ATOM   4168  NZ  LYS A 546     -30.979 -39.654  -1.253  1.00  0.00           N  
ATOM   4169  N   PRO A 547     -27.057 -34.877   2.896  1.00  0.00           N  
ATOM   4170  CA  PRO A 547     -26.775 -33.559   2.323  1.00  0.00           C  
ATOM   4171  C   PRO A 547     -27.908 -33.045   1.438  1.00  0.00           C  
ATOM   4172  CB  PRO A 547     -25.505 -33.796   1.502  1.00  0.00           C  
ATOM   4173  O   PRO A 547     -28.447 -33.796   0.621  1.00  0.00           O  
ATOM   4174  CG  PRO A 547     -25.250 -35.266   1.608  1.00  0.00           C  
ATOM   4175  CD  PRO A 547     -26.386 -35.893   2.363  1.00  0.00           C  
ATOM   4176  N   LEU A 548     -28.804 -32.158   2.088  1.00  0.00           N  
ATOM   4177  CA  LEU A 548     -29.831 -31.357   1.430  1.00  0.00           C  
ATOM   4178  C   LEU A 548     -29.220 -30.475   0.345  1.00  0.00           C  
ATOM   4179  CB  LEU A 548     -30.573 -30.491   2.451  1.00  0.00           C  
ATOM   4180  O   LEU A 548     -28.209 -29.809   0.579  1.00  0.00           O  
ATOM   4181  CG  LEU A 548     -31.686 -31.180   3.243  1.00  0.00           C  
ATOM   4182  CD1 LEU A 548     -31.886 -30.488   4.586  1.00  0.00           C  
ATOM   4183  CD2 LEU A 548     -32.984 -31.191   2.443  1.00  0.00           C  
ATOM   4184  N   GLU A 549     -29.458 -30.833  -0.748  1.00  0.00           N  
ATOM   4185  CA  GLU A 549     -29.704 -29.916  -1.857  1.00  0.00           C  
ATOM   4186  C   GLU A 549     -30.578 -28.743  -1.421  1.00  0.00           C  
ATOM   4187  CB  GLU A 549     -30.359 -30.652  -3.029  1.00  0.00           C  
ATOM   4188  O   GLU A 549     -31.659 -28.942  -0.862  1.00  0.00           O  
ATOM   4189  CG  GLU A 549     -29.381 -31.070  -4.117  1.00  0.00           C  
ATOM   4190  CD  GLU A 549     -30.051 -31.761  -5.294  1.00  0.00           C  
ATOM   4191  OE1 GLU A 549     -29.353 -32.104  -6.274  1.00  0.00           O  
ATOM   4192  OE2 GLU A 549     -31.285 -31.960  -5.235  1.00  0.00           O  
ATOM   4193  N   GLY A 550     -30.133 -27.700  -0.728  1.00  0.00           N  
ATOM   4194  CA  GLY A 550     -30.766 -26.489  -0.229  1.00  0.00           C  
ATOM   4195  C   GLY A 550     -30.955 -25.431  -1.298  1.00  0.00           C  
ATOM   4196  O   GLY A 550     -30.025 -25.121  -2.045  1.00  0.00           O  
ATOM   4197  N   VAL A 551     -32.225 -25.374  -1.981  1.00  0.00           N  
ATOM   4198  CA  VAL A 551     -33.516 -24.752  -2.258  1.00  0.00           C  
ATOM   4199  C   VAL A 551     -33.787 -23.647  -1.239  1.00  0.00           C  
ATOM   4200  CB  VAL A 551     -34.661 -25.789  -2.237  1.00  0.00           C  
ATOM   4201  O   VAL A 551     -33.646 -23.859  -0.033  1.00  0.00           O  
ATOM   4202  CG1 VAL A 551     -36.013 -25.105  -2.437  1.00  0.00           C  
ATOM   4203  CG2 VAL A 551     -34.435 -26.856  -3.307  1.00  0.00           C  
ATOM   4204  N   GLY A 552     -33.765 -22.312  -1.662  1.00  0.00           N  
ATOM   4205  CA  GLY A 552     -34.700 -21.209  -1.806  1.00  0.00           C  
ATOM   4206  C   GLY A 552     -35.818 -21.237  -0.781  1.00  0.00           C  
ATOM   4207  O   GLY A 552     -36.345 -22.304  -0.459  1.00  0.00           O  
ATOM   4208  N   GLY A 553     -35.917 -20.336   0.162  1.00  0.00           N  
ATOM   4209  CA  GLY A 553     -36.672 -19.234   0.735  1.00  0.00           C  
ATOM   4210  C   GLY A 553     -37.930 -19.683   1.454  1.00  0.00           C  
ATOM   4211  O   GLY A 553     -38.605 -20.615   1.013  1.00  0.00           O  
ATOM   4212  N   SER A 554     -38.200 -19.509   2.699  1.00  0.00           N  
ATOM   4213  CA  SER A 554     -39.500 -19.332   3.337  1.00  0.00           C  
ATOM   4214  C   SER A 554     -39.460 -18.214   4.373  1.00  0.00           C  
ATOM   4215  CB  SER A 554     -39.955 -20.634   3.997  1.00  0.00           C  
ATOM   4216  O   SER A 554     -38.499 -18.102   5.136  1.00  0.00           O  
ATOM   4217  OG  SER A 554     -40.507 -21.519   3.037  1.00  0.00           O  
ATOM   4218  N   GLY A 555     -40.303 -17.276   4.301  1.00  0.00           N  
ATOM   4219  CA  GLY A 555     -41.427 -17.217   5.221  1.00  0.00           C  
ATOM   4220  C   GLY A 555     -42.120 -15.867   5.230  1.00  0.00           C  
ATOM   4221  O   GLY A 555     -41.462 -14.825   5.206  1.00  0.00           O  
ATOM   4222  N   GLY A 556     -43.389 -15.930   4.834  1.00  0.00           N  
ATOM   4223  CA  GLY A 556     -44.734 -16.083   5.364  1.00  0.00           C  
ATOM   4224  C   GLY A 556     -45.294 -14.802   5.950  1.00  0.00           C  
ATOM   4225  O   GLY A 556     -44.564 -14.024   6.567  1.00  0.00           O  
ATOM   4226  N   SER A 557     -46.454 -14.405   5.454  1.00  0.00           N  
ATOM   4227  CA  SER A 557     -47.743 -14.640   6.096  1.00  0.00           C  
ATOM   4228  C   SER A 557     -48.819 -13.720   5.528  1.00  0.00           C  
ATOM   4229  CB  SER A 557     -47.635 -14.439   7.608  1.00  0.00           C  
ATOM   4230  O   SER A 557     -48.574 -12.533   5.305  1.00  0.00           O  
ATOM   4231  OG  SER A 557     -46.395 -14.924   8.092  1.00  0.00           O  
ATOM   4232  N   GLY A 558     -49.840 -14.300   5.018  1.00  0.00           N  
ATOM   4233  CA  GLY A 558     -51.194 -14.425   5.532  1.00  0.00           C  
ATOM   4234  C   GLY A 558     -52.249 -13.930   4.561  1.00  0.00           C  
ATOM   4235  O   GLY A 558     -52.064 -12.903   3.905  1.00  0.00           O  
ATOM   4236  N   GLY A 559     -53.018 -14.791   3.976  1.00  0.00           N  
ATOM   4237  CA  GLY A 559     -54.424 -15.136   4.111  1.00  0.00           C  
ATOM   4238  C   GLY A 559     -55.165 -15.149   2.788  1.00  0.00           C  
ATOM   4239  O   GLY A 559     -54.962 -14.270   1.948  1.00  0.00           O  
ATOM   4240  N   SER A 560     -55.525 -16.329   2.136  1.00  0.00           N  
ATOM   4241  CA  SER A 560     -56.452 -17.231   1.460  1.00  0.00           C  
ATOM   4242  C   SER A 560     -57.796 -16.555   1.207  1.00  0.00           C  
ATOM   4243  CB  SER A 560     -56.658 -18.503   2.283  1.00  0.00           C  
ATOM   4244  O   SER A 560     -58.346 -15.906   2.098  1.00  0.00           O  
ATOM   4245  OG  SER A 560     -55.448 -18.904   2.902  1.00  0.00           O  
ATOM   4246  N   GLY A 561     -58.159 -16.375  -0.000  1.00  0.00           N  
ATOM   4247  CA  GLY A 561     -59.397 -16.766  -0.655  1.00  0.00           C  
ATOM   4248  C   GLY A 561     -59.291 -16.786  -2.168  1.00  0.00           C  
ATOM   4249  O   GLY A 561     -58.604 -15.950  -2.759  1.00  0.00           O  
ATOM   4250  N   GLY A 562     -59.214 -18.059  -2.800  1.00  0.00           N  
ATOM   4251  CA  GLY A 562     -59.871 -18.897  -3.790  1.00  0.00           C  
ATOM   4252  C   GLY A 562     -60.001 -18.229  -5.145  1.00  0.00           C  
ATOM   4253  O   GLY A 562     -60.368 -17.056  -5.232  1.00  0.00           O  
ATOM   4254  N   SER A 563     -59.198 -18.569  -6.299  1.00  0.00           N  
ATOM   4255  CA  SER A 563     -58.528 -19.017  -7.515  1.00  0.00           C  
ATOM   4256  C   SER A 563     -59.186 -18.428  -8.759  1.00  0.00           C  
ATOM   4257  CB  SER A 563     -58.534 -20.544  -7.600  1.00  0.00           C  
ATOM   4258  O   SER A 563     -60.394 -18.575  -8.956  1.00  0.00           O  
ATOM   4259  OG  SER A 563     -59.811 -21.061  -7.267  1.00  0.00           O  
ATOM   4260  N   ASN A 564     -58.463 -17.506  -9.658  1.00  0.00           N  
ATOM   4261  CA  ASN A 564     -58.360 -17.112 -11.059  1.00  0.00           C  
ATOM   4262  C   ASN A 564     -57.106 -17.686 -11.712  1.00  0.00           C  
ATOM   4263  CB  ASN A 564     -58.376 -15.587 -11.190  1.00  0.00           C  
ATOM   4264  O   ASN A 564     -56.107 -17.935 -11.036  1.00  0.00           O  
ATOM   4265  CG  ASN A 564     -59.696 -14.978 -10.759  1.00  0.00           C  
ATOM   4266  ND2 ASN A 564     -59.677 -13.688 -10.441  1.00  0.00           N  
ATOM   4267  OD1 ASN A 564     -60.722 -15.660 -10.711  1.00  0.00           O  
ATOM   4268  N   GLY A 565     -57.123 -18.551 -12.838  1.00  0.00           N  
ATOM   4269  CA  GLY A 565     -56.078 -19.028 -13.729  1.00  0.00           C  
ATOM   4270  C   GLY A 565     -54.863 -18.121 -13.763  1.00  0.00           C  
ATOM   4271  O   GLY A 565     -54.979 -16.911 -13.559  1.00  0.00           O  
ATOM   4272  N   LEU A 566     -53.573 -18.484 -13.564  1.00  0.00           N  
ATOM   4273  CA  LEU A 566     -52.299 -17.774 -13.560  1.00  0.00           C  
ATOM   4274  C   LEU A 566     -52.134 -16.944 -14.829  1.00  0.00           C  
ATOM   4275  CB  LEU A 566     -51.136 -18.761 -13.427  1.00  0.00           C  
ATOM   4276  O   LEU A 566     -52.560 -17.362 -15.908  1.00  0.00           O  
ATOM   4277  CG  LEU A 566     -50.979 -19.445 -12.068  1.00  0.00           C  
ATOM   4278  CD1 LEU A 566     -50.019 -20.625 -12.176  1.00  0.00           C  
ATOM   4279  CD2 LEU A 566     -50.493 -18.449 -11.020  1.00  0.00           C  
ATOM   4280  N   PRO A 567     -51.854 -15.557 -14.815  1.00  0.00           N  
ATOM   4281  CA  PRO A 567     -51.423 -14.737 -15.949  1.00  0.00           C  
ATOM   4282  C   PRO A 567     -50.412 -15.451 -16.843  1.00  0.00           C  
ATOM   4283  CB  PRO A 567     -50.791 -13.514 -15.279  1.00  0.00           C  
ATOM   4284  O   PRO A 567     -49.597 -16.237 -16.354  1.00  0.00           O  
ATOM   4285  CG  PRO A 567     -51.196 -13.612 -13.844  1.00  0.00           C  
ATOM   4286  CD  PRO A 567     -51.617 -15.025 -13.563  1.00  0.00           C  
ATOM   4287  N   GLY A 568     -50.665 -15.579 -18.234  1.00  0.00           N  
ATOM   4288  CA  GLY A 568     -49.719 -16.088 -19.213  1.00  0.00           C  
ATOM   4289  C   GLY A 568     -48.324 -15.517 -19.048  1.00  0.00           C  
ATOM   4290  O   GLY A 568     -48.144 -14.481 -18.405  1.00  0.00           O  
ATOM   4291  N   PRO A 569     -47.230 -16.137 -19.203  1.00  0.00           N  
ATOM   4292  CA  PRO A 569     -45.842 -15.670 -19.183  1.00  0.00           C  
ATOM   4293  C   PRO A 569     -45.646 -14.364 -19.949  1.00  0.00           C  
ATOM   4294  CB  PRO A 569     -45.075 -16.815 -19.850  1.00  0.00           C  
ATOM   4295  O   PRO A 569     -46.470 -14.014 -20.799  1.00  0.00           O  
ATOM   4296  CG  PRO A 569     -46.132 -17.676 -20.464  1.00  0.00           C  
ATOM   4297  CD  PRO A 569     -47.466 -17.259 -19.914  1.00  0.00           C  
ATOM   4298  N   ILE A 570     -44.640 -13.327 -19.513  1.00  0.00           N  
ATOM   4299  CA  ILE A 570     -44.196 -12.111 -20.186  1.00  0.00           C  
ATOM   4300  C   ILE A 570     -43.794 -12.436 -21.624  1.00  0.00           C  
ATOM   4301  CB  ILE A 570     -43.019 -11.448 -19.437  1.00  0.00           C  
ATOM   4302  O   ILE A 570     -43.241 -13.504 -21.894  1.00  0.00           O  
ATOM   4303  CG1 ILE A 570     -43.509 -10.230 -18.645  1.00  0.00           C  
ATOM   4304  CG2 ILE A 570     -41.909 -11.053 -20.416  1.00  0.00           C  
ATOM   4305  CD1 ILE A 570     -42.483  -9.673 -17.668  1.00  0.00           C  
ATOM   4306  N   GLY A 571     -44.376 -11.758 -22.712  1.00  0.00           N  
ATOM   4307  CA  GLY A 571     -43.983 -11.883 -24.106  1.00  0.00           C  
ATOM   4308  C   GLY A 571     -42.486 -11.760 -24.317  1.00  0.00           C  
ATOM   4309  O   GLY A 571     -41.774 -11.230 -23.462  1.00  0.00           O  
ATOM   4310  N   PRO A 572     -41.817 -12.434 -25.213  1.00  0.00           N  
ATOM   4311  CA  PRO A 572     -40.412 -12.254 -25.585  1.00  0.00           C  
ATOM   4312  C   PRO A 572     -40.022 -10.784 -25.723  1.00  0.00           C  
ATOM   4313  CB  PRO A 572     -40.307 -12.975 -26.930  1.00  0.00           C  
ATOM   4314  O   PRO A 572     -40.883  -9.933 -25.962  1.00  0.00           O  
ATOM   4315  CG  PRO A 572     -41.720 -13.118 -27.398  1.00  0.00           C  
ATOM   4316  CD  PRO A 572     -42.633 -12.940 -26.220  1.00  0.00           C  
ATOM   4317  N   PRO A 573     -38.754 -10.351 -25.286  1.00  0.00           N  
ATOM   4318  CA  PRO A 573     -38.238  -9.004 -25.537  1.00  0.00           C  
ATOM   4319  C   PRO A 573     -38.407  -8.568 -26.991  1.00  0.00           C  
ATOM   4320  CB  PRO A 573     -36.756  -9.121 -25.170  1.00  0.00           C  
ATOM   4321  O   PRO A 573     -38.346  -9.401 -27.900  1.00  0.00           O  
ATOM   4322  CG  PRO A 573     -36.666 -10.357 -24.334  1.00  0.00           C  
ATOM   4323  CD  PRO A 573     -37.807 -11.262 -24.697  1.00  0.00           C  
ATOM   4324  N   GLY A 574     -38.969  -7.341 -27.328  1.00  0.00           N  
ATOM   4325  CA  GLY A 574     -38.999  -6.749 -28.656  1.00  0.00           C  
ATOM   4326  C   GLY A 574     -37.657  -6.794 -29.360  1.00  0.00           C  
ATOM   4327  O   GLY A 574     -36.619  -6.974 -28.719  1.00  0.00           O  
ATOM   4328  N   PRO A 575     -37.479  -6.956 -30.665  1.00  0.00           N  
ATOM   4329  CA  PRO A 575     -36.231  -6.853 -31.424  1.00  0.00           C  
ATOM   4330  C   PRO A 575     -35.409  -5.623 -31.045  1.00  0.00           C  
ATOM   4331  CB  PRO A 575     -36.709  -6.763 -32.876  1.00  0.00           C  
ATOM   4332  O   PRO A 575     -35.957  -4.643 -30.533  1.00  0.00           O  
ATOM   4333  CG  PRO A 575     -38.195  -6.633 -32.782  1.00  0.00           C  
ATOM   4334  CD  PRO A 575     -38.601  -6.829 -31.350  1.00  0.00           C  
ATOM   4335  N   ARG A 576     -34.077  -5.679 -31.021  1.00  0.00           N  
ATOM   4336  CA  ARG A 576     -33.132  -4.583 -30.831  1.00  0.00           C  
ATOM   4337  C   ARG A 576     -33.436  -3.427 -31.779  1.00  0.00           C  
ATOM   4338  CB  ARG A 576     -31.696  -5.069 -31.041  1.00  0.00           C  
ATOM   4339  O   ARG A 576     -33.852  -3.646 -32.918  1.00  0.00           O  
ATOM   4340  CG  ARG A 576     -30.642  -4.006 -30.777  1.00  0.00           C  
ATOM   4341  CD  ARG A 576     -29.232  -4.569 -30.890  1.00  0.00           C  
ATOM   4342  NE  ARG A 576     -28.221  -3.550 -30.618  1.00  0.00           N  
ATOM   4343  NH1 ARG A 576     -26.486  -5.051 -30.347  1.00  0.00           N  
ATOM   4344  NH2 ARG A 576     -26.106  -2.801 -30.131  1.00  0.00           N  
ATOM   4345  CZ  ARG A 576     -26.940  -3.803 -30.366  1.00  0.00           C  
ATOM   4346  N   GLY A 577     -33.564  -2.152 -31.316  1.00  0.00           N  
ATOM   4347  CA  GLY A 577     -33.656  -0.970 -32.159  1.00  0.00           C  
ATOM   4348  C   GLY A 577     -32.597  -0.928 -33.243  1.00  0.00           C  
ATOM   4349  O   GLY A 577     -31.557  -1.581 -33.130  1.00  0.00           O  
ATOM   4350  N   ARG A 578     -32.763  -0.423 -34.431  1.00  0.00           N  
ATOM   4351  CA  ARG A 578     -31.813  -0.224 -35.521  1.00  0.00           C  
ATOM   4352  C   ARG A 578     -30.596   0.565 -35.050  1.00  0.00           C  
ATOM   4353  CB  ARG A 578     -32.483   0.497 -36.693  1.00  0.00           C  
ATOM   4354  O   ARG A 578     -30.697   1.384 -34.134  1.00  0.00           O  
ATOM   4355  CG  ARG A 578     -33.282  -0.420 -37.605  1.00  0.00           C  
ATOM   4356  CD  ARG A 578     -33.837   0.326 -38.810  1.00  0.00           C  
ATOM   4357  NE  ARG A 578     -34.585  -0.562 -39.696  1.00  0.00           N  
ATOM   4358  NH1 ARG A 578     -34.912   1.022 -41.345  1.00  0.00           N  
ATOM   4359  NH2 ARG A 578     -35.743  -1.099 -41.605  1.00  0.00           N  
ATOM   4360  CZ  ARG A 578     -35.078  -0.211 -40.880  1.00  0.00           C  
ATOM   4361  N   THR A 579     -29.342   0.189 -35.360  1.00  0.00           N  
ATOM   4362  CA  THR A 579     -28.114   0.945 -35.142  1.00  0.00           C  
ATOM   4363  C   THR A 579     -28.250   2.366 -35.681  1.00  0.00           C  
ATOM   4364  CB  THR A 579     -26.908   0.254 -35.805  1.00  0.00           C  
ATOM   4365  O   THR A 579     -28.853   2.580 -36.734  1.00  0.00           O  
ATOM   4366  CG2 THR A 579     -25.607   0.976 -35.469  1.00  0.00           C  
ATOM   4367  OG1 THR A 579     -26.824  -1.098 -35.341  1.00  0.00           O  
ATOM   4368  N   GLY A 580     -27.990   3.490 -34.884  1.00  0.00           N  
ATOM   4369  CA  GLY A 580     -27.990   4.886 -35.291  1.00  0.00           C  
ATOM   4370  C   GLY A 580     -27.198   5.136 -36.561  1.00  0.00           C  
ATOM   4371  O   GLY A 580     -26.324   4.345 -36.920  1.00  0.00           O  
ATOM   4372  N   ASP A 581     -27.533   6.037 -37.495  1.00  0.00           N  
ATOM   4373  CA  ASP A 581     -26.820   6.510 -38.678  1.00  0.00           C  
ATOM   4374  C   ASP A 581     -25.408   6.970 -38.322  1.00  0.00           C  
ATOM   4375  CB  ASP A 581     -27.591   7.649 -39.349  1.00  0.00           C  
ATOM   4376  O   ASP A 581     -25.138   7.328 -37.174  1.00  0.00           O  
ATOM   4377  CG  ASP A 581     -28.908   7.197 -39.957  1.00  0.00           C  
ATOM   4378  OD1 ASP A 581     -29.009   6.031 -40.393  1.00  0.00           O  
ATOM   4379  OD2 ASP A 581     -29.850   8.016 -40.002  1.00  0.00           O  
ATOM   4380  N   ALA A 582     -24.331   6.765 -39.181  1.00  0.00           N  
ATOM   4381  CA  ALA A 582     -22.978   7.301 -39.060  1.00  0.00           C  
ATOM   4382  C   ALA A 582     -23.004   8.810 -38.832  1.00  0.00           C  
ATOM   4383  CB  ALA A 582     -22.161   6.969 -40.307  1.00  0.00           C  
ATOM   4384  O   ALA A 582     -23.890   9.505 -39.334  1.00  0.00           O  
ATOM   4385  N   GLY A 583     -22.285   9.397 -37.824  1.00  0.00           N  
ATOM   4386  CA  GLY A 583     -22.121  10.818 -37.567  1.00  0.00           C  
ATOM   4387  C   GLY A 583     -21.653  11.594 -38.783  1.00  0.00           C  
ATOM   4388  O   GLY A 583     -21.174  11.006 -39.755  1.00  0.00           O  
ATOM   4389  N   PRO A 584     -21.927  12.859 -39.026  1.00  0.00           N  
ATOM   4390  CA  PRO A 584     -21.414  13.738 -40.079  1.00  0.00           C  
ATOM   4391  C   PRO A 584     -19.888  13.768 -40.131  1.00  0.00           C  
ATOM   4392  CB  PRO A 584     -21.975  15.110 -39.698  1.00  0.00           C  
ATOM   4393  O   PRO A 584     -19.226  13.365 -39.171  1.00  0.00           O  
ATOM   4394  CG  PRO A 584     -22.486  14.940 -38.304  1.00  0.00           C  
ATOM   4395  CD  PRO A 584     -22.577  13.471 -38.005  1.00  0.00           C  
ATOM   4396  N   VAL A 585     -19.183  14.107 -41.390  1.00  0.00           N  
ATOM   4397  CA  VAL A 585     -17.760  14.326 -41.630  1.00  0.00           C  
ATOM   4398  C   VAL A 585     -17.239  15.412 -40.690  1.00  0.00           C  
ATOM   4399  CB  VAL A 585     -17.485  14.716 -43.099  1.00  0.00           C  
ATOM   4400  O   VAL A 585     -17.951  16.371 -40.384  1.00  0.00           O  
ATOM   4401  CG1 VAL A 585     -16.095  15.333 -43.244  1.00  0.00           C  
ATOM   4402  CG2 VAL A 585     -17.629  13.498 -44.010  1.00  0.00           C  
ATOM   4403  N   GLY A 586     -16.121  15.193 -39.882  1.00  0.00           N  
ATOM   4404  CA  GLY A 586     -15.456  16.149 -39.012  1.00  0.00           C  
ATOM   4405  C   GLY A 586     -15.069  17.433 -39.721  1.00  0.00           C  
ATOM   4406  O   GLY A 586     -15.091  17.499 -40.952  1.00  0.00           O  
ATOM   4407  N   PRO A 587     -14.936  18.585 -39.158  1.00  0.00           N  
ATOM   4408  CA  PRO A 587     -14.420  19.842 -39.704  1.00  0.00           C  
ATOM   4409  C   PRO A 587     -13.026  19.693 -40.312  1.00  0.00           C  
ATOM   4410  CB  PRO A 587     -14.388  20.769 -38.486  1.00  0.00           C  
ATOM   4411  O   PRO A 587     -12.323  18.722 -40.021  1.00  0.00           O  
ATOM   4412  CG  PRO A 587     -14.347  19.850 -37.308  1.00  0.00           C  
ATOM   4413  CD  PRO A 587     -14.943  18.532 -37.710  1.00  0.00           C  
ATOM   4414  N   PRO A 588     -12.551  20.559 -41.406  1.00  0.00           N  
ATOM   4415  CA  PRO A 588     -11.188  20.611 -41.937  1.00  0.00           C  
ATOM   4416  C   PRO A 588     -10.135  20.789 -40.845  1.00  0.00           C  
ATOM   4417  CB  PRO A 588     -11.219  21.826 -42.868  1.00  0.00           C  
ATOM   4418  O   PRO A 588     -10.413  21.396 -39.807  1.00  0.00           O  
ATOM   4419  CG  PRO A 588     -12.668  22.051 -43.155  1.00  0.00           C  
ATOM   4420  CD  PRO A 588     -13.469  21.536 -41.994  1.00  0.00           C  
ATOM   4421  N   GLY A 589      -8.996  20.052 -40.789  1.00  0.00           N  
ATOM   4422  CA  GLY A 589      -7.847  20.167 -39.905  1.00  0.00           C  
ATOM   4423  C   GLY A 589      -7.287  21.575 -39.836  1.00  0.00           C  
ATOM   4424  O   GLY A 589      -7.678  22.444 -40.617  1.00  0.00           O  
ATOM   4425  N   PRO A 590      -6.670  22.034 -38.912  1.00  0.00           N  
ATOM   4426  CA  PRO A 590      -5.954  23.307 -38.812  1.00  0.00           C  
ATOM   4427  C   PRO A 590      -4.953  23.512 -39.947  1.00  0.00           C  
ATOM   4428  CB  PRO A 590      -5.238  23.203 -37.463  1.00  0.00           C  
ATOM   4429  O   PRO A 590      -4.585  22.554 -40.631  1.00  0.00           O  
ATOM   4430  CG  PRO A 590      -5.143  21.736 -37.193  1.00  0.00           C  
ATOM   4431  CD  PRO A 590      -6.242  21.041 -37.943  1.00  0.00           C  
ATOM   4432  N   PRO A 591      -4.548  24.885 -40.392  1.00  0.00           N  
ATOM   4433  CA  PRO A 591      -3.463  25.180 -41.330  1.00  0.00           C  
ATOM   4434  C   PRO A 591      -2.155  24.485 -40.957  1.00  0.00           C  
ATOM   4435  CB  PRO A 591      -3.318  26.701 -41.234  1.00  0.00           C  
ATOM   4436  O   PRO A 591      -1.893  24.249 -39.774  1.00  0.00           O  
ATOM   4437  CG  PRO A 591      -4.615  27.173 -40.659  1.00  0.00           C  
ATOM   4438  CD  PRO A 591      -5.186  26.076 -39.807  1.00  0.00           C  
ATOM   4439  N   GLY A 592      -1.476  23.829 -41.810  1.00  0.00           N  
ATOM   4440  CA  GLY A 592      -0.161  23.222 -41.673  1.00  0.00           C  
ATOM   4441  C   GLY A 592       0.869  24.160 -41.074  1.00  0.00           C  
ATOM   4442  O   GLY A 592       0.620  25.359 -40.937  1.00  0.00           O  
ATOM   4443  N   PRO A 593       1.812  23.815 -40.403  1.00  0.00           N  
ATOM   4444  CA  PRO A 593       2.935  24.621 -39.919  1.00  0.00           C  
ATOM   4445  C   PRO A 593       3.538  25.507 -41.007  1.00  0.00           C  
ATOM   4446  CB  PRO A 593       3.945  23.572 -39.447  1.00  0.00           C  
ATOM   4447  O   PRO A 593       3.322  25.262 -42.197  1.00  0.00           O  
ATOM   4448  CG  PRO A 593       3.568  22.323 -40.177  1.00  0.00           C  
ATOM   4449  CD  PRO A 593       2.117  22.410 -40.552  1.00  0.00           C  
ATOM   4450  N   PRO A 594       4.150  26.801 -40.643  1.00  0.00           N  
ATOM   4451  CA  PRO A 594       4.964  27.582 -41.576  1.00  0.00           C  
ATOM   4452  C   PRO A 594       6.004  26.733 -42.305  1.00  0.00           C  
ATOM   4453  CB  PRO A 594       5.641  28.617 -40.674  1.00  0.00           C  
ATOM   4454  O   PRO A 594       6.502  25.749 -41.750  1.00  0.00           O  
ATOM   4455  CG  PRO A 594       4.808  28.644 -39.433  1.00  0.00           C  
ATOM   4456  CD  PRO A 594       4.147  27.305 -39.273  1.00  0.00           C  
ATOM   4457  N   GLY A 595       6.078  26.812 -43.637  1.00  0.00           N  
ATOM   4458  CA  GLY A 595       7.091  26.195 -44.478  1.00  0.00           C  
ATOM   4459  C   GLY A 595       8.503  26.409 -43.967  1.00  0.00           C  
ATOM   4460  O   GLY A 595       8.733  27.254 -43.100  1.00  0.00           O  
ATOM   4461  N   PRO A 596       9.410  25.569 -43.983  1.00  0.00           N  
ATOM   4462  CA  PRO A 596      10.835  25.735 -43.692  1.00  0.00           C  
ATOM   4463  C   PRO A 596      11.391  27.063 -44.202  1.00  0.00           C  
ATOM   4464  CB  PRO A 596      11.483  24.556 -44.422  1.00  0.00           C  
ATOM   4465  O   PRO A 596      10.821  27.664 -45.116  1.00  0.00           O  
ATOM   4466  CG  PRO A 596      10.434  24.069 -45.369  1.00  0.00           C  
ATOM   4467  CD  PRO A 596       9.105  24.610 -44.927  1.00  0.00           C  
ATOM   4468  N   PRO A 597      12.322  27.727 -43.376  1.00  0.00           N  
ATOM   4469  CA  PRO A 597      13.123  28.828 -43.915  1.00  0.00           C  
ATOM   4470  C   PRO A 597      13.695  28.519 -45.298  1.00  0.00           C  
ATOM   4471  CB  PRO A 597      14.244  28.986 -42.884  1.00  0.00           C  
ATOM   4472  O   PRO A 597      13.921  27.352 -45.630  1.00  0.00           O  
ATOM   4473  CG  PRO A 597      13.737  28.293 -41.660  1.00  0.00           C  
ATOM   4474  CD  PRO A 597      12.741  27.251 -42.080  1.00  0.00           C  
ATOM   4475  N   GLY A 598      13.436  29.328 -46.364  1.00  0.00           N  
ATOM   4476  CA  GLY A 598      13.956  29.250 -47.720  1.00  0.00           C  
ATOM   4477  C   GLY A 598      15.335  28.623 -47.794  1.00  0.00           C  
ATOM   4478  O   GLY A 598      16.130  28.747 -46.861  1.00  0.00           O  
ATOM   4479  N   PRO A 599      15.536  27.488 -48.529  1.00  0.00           N  
ATOM   4480  CA  PRO A 599      16.808  26.854 -48.881  1.00  0.00           C  
ATOM   4481  C   PRO A 599      17.889  27.865 -49.253  1.00  0.00           C  
ATOM   4482  CB  PRO A 599      16.444  25.976 -50.081  1.00  0.00           C  
ATOM   4483  O   PRO A 599      17.580  28.945 -49.764  1.00  0.00           O  
ATOM   4484  CG  PRO A 599      15.092  26.452 -50.506  1.00  0.00           C  
ATOM   4485  CD  PRO A 599      14.537  27.337 -49.428  1.00  0.00           C  
ATOM   4486  N   PRO A 600      18.979  27.844 -48.440  1.00  0.00           N  
ATOM   4487  CA  PRO A 600      20.158  28.457 -49.057  1.00  0.00           C  
ATOM   4488  C   PRO A 600      20.376  27.999 -50.497  1.00  0.00           C  
ATOM   4489  CB  PRO A 600      21.307  27.996 -48.157  1.00  0.00           C  
ATOM   4490  O   PRO A 600      19.961  26.898 -50.868  1.00  0.00           O  
ATOM   4491  CG  PRO A 600      20.668  27.082 -47.160  1.00  0.00           C  
ATOM   4492  CD  PRO A 600      19.201  26.995 -47.465  1.00  0.00           C  
ATOM   4493  N   SER A 601      20.032  28.733 -51.576  1.00  0.00           N  
ATOM   4494  CA  SER A 601      20.364  28.597 -52.991  1.00  0.00           C  
ATOM   4495  C   SER A 601      21.178  27.334 -53.248  1.00  0.00           C  
ATOM   4496  CB  SER A 601      21.138  29.822 -53.480  1.00  0.00           C  
ATOM   4497  O   SER A 601      22.120  27.035 -52.512  1.00  0.00           O  
ATOM   4498  OG  SER A 601      21.071  30.872 -52.531  1.00  0.00           O  
ATOM   4499  N   ALA A 602      20.407  25.972 -53.595  1.00  0.00           N  
ATOM   4500  CA  ALA A 602      20.681  24.982 -54.634  1.00  0.00           C  
ATOM   4501  C   ALA A 602      20.607  23.564 -54.073  1.00  0.00           C  
ATOM   4502  CB  ALA A 602      22.051  25.232 -55.260  1.00  0.00           C  
ATOM   4503  O   ALA A 602      21.290  23.239 -53.099  1.00  0.00           O  
ATOM   4504  N   GLY A 603      19.295  22.677 -54.282  1.00  0.00           N  
ATOM   4505  CA  GLY A 603      18.742  21.670 -55.173  1.00  0.00           C  
ATOM   4506  C   GLY A 603      19.025  20.251 -54.719  1.00  0.00           C  
ATOM   4507  O   GLY A 603      20.156  19.923 -54.356  1.00  0.00           O  
ATOM   4508  N   PHE A 604      18.023  19.373 -54.169  1.00  0.00           N  
ATOM   4509  CA  PHE A 604      17.354  18.207 -54.735  1.00  0.00           C  
ATOM   4510  C   PHE A 604      16.617  17.427 -53.652  1.00  0.00           C  
ATOM   4511  CB  PHE A 604      18.363  17.298 -55.442  1.00  0.00           C  
ATOM   4512  O   PHE A 604      17.196  17.095 -52.616  1.00  0.00           O  
ATOM   4513  CG  PHE A 604      19.086  17.964 -56.582  1.00  0.00           C  
ATOM   4514  CD1 PHE A 604      18.465  18.133 -57.813  1.00  0.00           C  
ATOM   4515  CD2 PHE A 604      20.388  18.420 -56.422  1.00  0.00           C  
ATOM   4516  CE1 PHE A 604      19.131  18.749 -58.869  1.00  0.00           C  
ATOM   4517  CE2 PHE A 604      21.061  19.037 -57.473  1.00  0.00           C  
ATOM   4518  CZ  PHE A 604      20.431  19.200 -58.697  1.00  0.00           C  
ATOM   4519  N   ASP A 605      15.068  17.356 -53.610  1.00  0.00           N  
ATOM   4520  CA  ASP A 605      13.732  16.841 -53.324  1.00  0.00           C  
ATOM   4521  C   ASP A 605      13.638  15.350 -53.640  1.00  0.00           C  
ATOM   4522  CB  ASP A 605      12.678  17.615 -54.118  1.00  0.00           C  
ATOM   4523  O   ASP A 605      13.996  14.920 -54.738  1.00  0.00           O  
ATOM   4524  CG  ASP A 605      11.280  17.477 -53.540  1.00  0.00           C  
ATOM   4525  OD1 ASP A 605      11.114  16.801 -52.502  1.00  0.00           O  
ATOM   4526  OD2 ASP A 605      10.337  18.048 -54.129  1.00  0.00           O  
ATOM   4527  N   PHE A 606      13.140  14.391 -52.694  1.00  0.00           N  
ATOM   4528  CA  PHE A 606      12.171  13.347 -53.006  1.00  0.00           C  
ATOM   4529  C   PHE A 606      11.206  13.139 -51.844  1.00  0.00           C  
ATOM   4530  CB  PHE A 606      12.884  12.032 -53.337  1.00  0.00           C  
ATOM   4531  O   PHE A 606      11.630  12.877 -50.717  1.00  0.00           O  
ATOM   4532  CG  PHE A 606      13.121  11.825 -54.809  1.00  0.00           C  
ATOM   4533  CD1 PHE A 606      12.115  11.318 -55.624  1.00  0.00           C  
ATOM   4534  CD2 PHE A 606      14.350  12.136 -55.377  1.00  0.00           C  
ATOM   4535  CE1 PHE A 606      12.332  11.125 -56.986  1.00  0.00           C  
ATOM   4536  CE2 PHE A 606      14.573  11.945 -56.738  1.00  0.00           C  
ATOM   4537  CZ  PHE A 606      13.563  11.439 -57.542  1.00  0.00           C  
ATOM   4538  N   SER A 607       9.930  13.576 -51.716  1.00  0.00           N  
ATOM   4539  CA  SER A 607       8.576  13.209 -51.313  1.00  0.00           C  
ATOM   4540  C   SER A 607       8.172  11.859 -51.895  1.00  0.00           C  
ATOM   4541  CB  SER A 607       7.577  14.282 -51.750  1.00  0.00           C  
ATOM   4542  O   SER A 607       8.376  11.604 -53.084  1.00  0.00           O  
ATOM   4543  OG  SER A 607       8.143  15.575 -51.630  1.00  0.00           O  
ATOM   4544  N   PHE A 608       7.809  10.826 -51.034  1.00  0.00           N  
ATOM   4545  CA  PHE A 608       6.636   9.979 -51.212  1.00  0.00           C  
ATOM   4546  C   PHE A 608       6.472   9.026 -50.033  1.00  0.00           C  
ATOM   4547  CB  PHE A 608       6.738   9.185 -52.518  1.00  0.00           C  
ATOM   4548  O   PHE A 608       7.402   8.298 -49.684  1.00  0.00           O  
ATOM   4549  CG  PHE A 608       6.237   9.933 -53.724  1.00  0.00           C  
ATOM   4550  CD1 PHE A 608       4.886   9.931 -54.049  1.00  0.00           C  
ATOM   4551  CD2 PHE A 608       7.118  10.639 -54.534  1.00  0.00           C  
ATOM   4552  CE1 PHE A 608       4.420  10.622 -55.164  1.00  0.00           C  
ATOM   4553  CE2 PHE A 608       6.660  11.332 -55.650  1.00  0.00           C  
ATOM   4554  CZ  PHE A 608       5.310  11.322 -55.965  1.00  0.00           C  
ATOM   4555  N   LEU A 609       5.586   9.224 -48.932  1.00  0.00           N  
ATOM   4556  CA  LEU A 609       4.808   8.300 -48.114  1.00  0.00           C  
ATOM   4557  C   LEU A 609       3.918   7.420 -48.985  1.00  0.00           C  
ATOM   4558  CB  LEU A 609       3.954   9.069 -47.103  1.00  0.00           C  
ATOM   4559  O   LEU A 609       3.373   7.883 -49.990  1.00  0.00           O  
ATOM   4560  CG  LEU A 609       4.705   9.737 -45.950  1.00  0.00           C  
ATOM   4561  CD1 LEU A 609       3.759  10.619 -45.142  1.00  0.00           C  
ATOM   4562  CD2 LEU A 609       5.358   8.687 -45.057  1.00  0.00           C  
ATOM   4563  N   PRO A 610       3.446   6.154 -48.541  1.00  0.00           N  
ATOM   4564  CA  PRO A 610       2.878   5.512 -47.354  1.00  0.00           C  
ATOM   4565  C   PRO A 610       2.590   4.027 -47.566  1.00  0.00           C  
ATOM   4566  CB  PRO A 610       1.581   6.291 -47.119  1.00  0.00           C  
ATOM   4567  O   PRO A 610       2.638   3.542 -48.699  1.00  0.00           O  
ATOM   4568  CG  PRO A 610       1.084   6.629 -48.488  1.00  0.00           C  
ATOM   4569  CD  PRO A 610       2.102   6.169 -49.491  1.00  0.00           C  
ATOM   4570  N   GLN A 611       2.668   3.111 -46.439  1.00  0.00           N  
ATOM   4571  CA  GLN A 611       1.845   2.065 -45.839  1.00  0.00           C  
ATOM   4572  C   GLN A 611       2.397   0.679 -46.162  1.00  0.00           C  
ATOM   4573  CB  GLN A 611       0.398   2.178 -46.319  1.00  0.00           C  
ATOM   4574  O   GLN A 611       2.715   0.385 -47.315  1.00  0.00           O  
ATOM   4575  CG  GLN A 611      -0.476   3.060 -45.436  1.00  0.00           C  
ATOM   4576  CD  GLN A 611      -1.904   3.162 -45.938  1.00  0.00           C  
ATOM   4577  NE2 GLN A 611      -2.758   3.822 -45.163  1.00  0.00           N  
ATOM   4578  OE1 GLN A 611      -2.236   2.653 -47.012  1.00  0.00           O  
ATOM   4579  N   PRO A 612       2.688  -0.229 -45.122  1.00  0.00           N  
ATOM   4580  CA  PRO A 612       3.037  -1.613 -45.447  1.00  0.00           C  
ATOM   4581  C   PRO A 612       1.809  -2.504 -45.630  1.00  0.00           C  
ATOM   4582  CB  PRO A 612       3.861  -2.062 -44.238  1.00  0.00           C  
ATOM   4583  O   PRO A 612       0.795  -2.310 -44.954  1.00  0.00           O  
ATOM   4584  CG  PRO A 612       3.418  -1.172 -43.122  1.00  0.00           C  
ATOM   4585  CD  PRO A 612       2.376  -0.228 -43.649  1.00  0.00           C  
ATOM   4586  N   PRO A 613       1.541  -3.114 -46.871  1.00  0.00           N  
ATOM   4587  CA  PRO A 613       0.624  -4.256 -46.869  1.00  0.00           C  
ATOM   4588  C   PRO A 613       1.346  -5.592 -46.704  1.00  0.00           C  
ATOM   4589  CB  PRO A 613      -0.054  -4.166 -48.238  1.00  0.00           C  
ATOM   4590  O   PRO A 613       2.484  -5.743 -47.158  1.00  0.00           O  
ATOM   4591  CG  PRO A 613       0.843  -3.290 -49.052  1.00  0.00           C  
ATOM   4592  CD  PRO A 613       2.031  -2.914 -48.214  1.00  0.00           C  
ATOM   4593  N   GLN A 614       1.006  -6.502 -45.682  1.00  0.00           N  
ATOM   4594  CA  GLN A 614       0.428  -7.836 -45.558  1.00  0.00           C  
ATOM   4595  C   GLN A 614       0.985  -8.778 -46.622  1.00  0.00           C  
ATOM   4596  CB  GLN A 614      -1.097  -7.773 -45.660  1.00  0.00           C  
ATOM   4597  O   GLN A 614       0.984  -8.451 -47.810  1.00  0.00           O  
ATOM   4598  CG  GLN A 614      -1.798  -7.637 -44.315  1.00  0.00           C  
ATOM   4599  CD  GLN A 614      -3.310  -7.644 -44.437  1.00  0.00           C  
ATOM   4600  NE2 GLN A 614      -3.996  -7.734 -43.302  1.00  0.00           N  
ATOM   4601  OE1 GLN A 614      -3.856  -7.568 -45.541  1.00  0.00           O  
ATOM   4602  N   GLU A 615       1.903  -9.695 -46.283  1.00  0.00           N  
ATOM   4603  CA  GLU A 615       2.224 -11.117 -46.365  1.00  0.00           C  
ATOM   4604  C   GLU A 615       1.782 -11.706 -47.702  1.00  0.00           C  
ATOM   4605  CB  GLU A 615       1.572 -11.884 -45.212  1.00  0.00           C  
ATOM   4606  O   GLU A 615       0.616 -11.589 -48.082  1.00  0.00           O  
ATOM   4607  CG  GLU A 615       2.566 -12.590 -44.302  1.00  0.00           C  
ATOM   4608  CD  GLU A 615       1.907 -13.310 -43.136  1.00  0.00           C  
ATOM   4609  OE1 GLU A 615       2.621 -13.978 -42.354  1.00  0.00           O  
ATOM   4610  OE2 GLU A 615       0.668 -13.207 -43.005  1.00  0.00           O  
ATOM   4611  N   LYS A 616       2.724 -12.014 -48.568  1.00  0.00           N  
ATOM   4612  CA  LYS A 616       2.757 -13.236 -49.368  1.00  0.00           C  
ATOM   4613  C   LYS A 616       4.113 -13.413 -50.046  1.00  0.00           C  
ATOM   4614  CB  LYS A 616       1.645 -13.220 -50.418  1.00  0.00           C  
ATOM   4615  O   LYS A 616       4.635 -12.478 -50.655  1.00  0.00           O  
ATOM   4616  CG  LYS A 616       0.266 -13.547 -49.865  1.00  0.00           C  
ATOM   4617  CD  LYS A 616      -0.722 -13.867 -50.979  1.00  0.00           C  
ATOM   4618  CE  LYS A 616      -2.122 -14.115 -50.432  1.00  0.00           C  
ATOM   4619  NZ  LYS A 616      -3.118 -14.310 -51.528  1.00  0.00           N  
ATOM   4620  N   ALA A 617       4.987 -14.325 -49.576  1.00  0.00           N  
ATOM   4621  CA  ALA A 617       5.741 -15.502 -50.000  1.00  0.00           C  
ATOM   4622  C   ALA A 617       5.921 -15.522 -51.516  1.00  0.00           C  
ATOM   4623  CB  ALA A 617       5.043 -16.777 -49.534  1.00  0.00           C  
ATOM   4624  O   ALA A 617       4.945 -15.440 -52.264  1.00  0.00           O  
ATOM   4625  N   HIS A 618       7.062 -15.060 -52.002  1.00  0.00           N  
ATOM   4626  CA  HIS A 618       7.676 -15.667 -53.178  1.00  0.00           C  
ATOM   4627  C   HIS A 618       9.131 -15.234 -53.324  1.00  0.00           C  
ATOM   4628  CB  HIS A 618       6.891 -15.304 -54.440  1.00  0.00           C  
ATOM   4629  O   HIS A 618       9.437 -14.041 -53.263  1.00  0.00           O  
ATOM   4630  CG  HIS A 618       6.347 -16.490 -55.170  1.00  0.00           C  
ATOM   4631  CD2 HIS A 618       5.074 -16.905 -55.370  1.00  0.00           C  
ATOM   4632  ND1 HIS A 618       7.157 -17.413 -55.798  1.00  0.00           N  
ATOM   4633  CE1 HIS A 618       6.402 -18.345 -56.353  1.00  0.00           C  
ATOM   4634  NE2 HIS A 618       5.134 -18.060 -56.108  1.00  0.00           N  
ATOM   4635  N   ASP A 619      10.143 -16.028 -52.912  1.00  0.00           N  
ATOM   4636  CA  ASP A 619      11.253 -16.736 -53.542  1.00  0.00           C  
ATOM   4637  C   ASP A 619      11.819 -15.937 -54.714  1.00  0.00           C  
ATOM   4638  CB  ASP A 619      10.806 -18.121 -54.017  1.00  0.00           C  
ATOM   4639  O   ASP A 619      11.106 -15.647 -55.676  1.00  0.00           O  
ATOM   4640  CG  ASP A 619      11.964 -19.088 -54.197  1.00  0.00           C  
ATOM   4641  OD1 ASP A 619      13.093 -18.775 -53.764  1.00  0.00           O  
ATOM   4642  OD2 ASP A 619      11.744 -20.171 -54.781  1.00  0.00           O  
ATOM   4643  N   GLY A 620      12.794 -15.015 -54.501  1.00  0.00           N  
ATOM   4644  CA  GLY A 620      13.826 -14.757 -55.492  1.00  0.00           C  
ATOM   4645  C   GLY A 620      14.906 -13.813 -54.998  1.00  0.00           C  
ATOM   4646  O   GLY A 620      14.608 -12.715 -54.523  1.00  0.00           O  
ATOM   4647  N   GLY A 621      15.955 -14.300 -54.297  1.00  0.00           N  
ATOM   4648  CA  GLY A 621      17.405 -14.204 -54.351  1.00  0.00           C  
ATOM   4649  C   GLY A 621      17.894 -13.018 -55.159  1.00  0.00           C  
ATOM   4650  O   GLY A 621      17.718 -12.976 -56.379  1.00  0.00           O  
ATOM   4651  N   ARG A 622      17.765 -11.757 -54.645  1.00  0.00           N  
ATOM   4652  CA  ARG A 622      18.593 -10.672 -55.161  1.00  0.00           C  
ATOM   4653  C   ARG A 622      19.488 -10.099 -54.068  1.00  0.00           C  
ATOM   4654  CB  ARG A 622      17.720  -9.566 -55.757  1.00  0.00           C  
ATOM   4655  O   ARG A 622      19.003  -9.692 -53.011  1.00  0.00           O  
ATOM   4656  CG  ARG A 622      17.750  -9.508 -57.276  1.00  0.00           C  
ATOM   4657  CD  ARG A 622      16.941  -8.336 -57.813  1.00  0.00           C  
ATOM   4658  NE  ARG A 622      16.709  -8.453 -59.250  1.00  0.00           N  
ATOM   4659  NH1 ARG A 622      15.670  -6.401 -59.459  1.00  0.00           N  
ATOM   4660  NH2 ARG A 622      15.951  -7.741 -61.297  1.00  0.00           N  
ATOM   4661  CZ  ARG A 622      16.111  -7.531 -59.998  1.00  0.00           C  
ATOM   4662  N   TYR A 623      20.697 -10.615 -53.833  1.00  0.00           N  
ATOM   4663  CA  TYR A 623      21.974 -10.163 -53.290  1.00  0.00           C  
ATOM   4664  C   TYR A 623      22.156  -8.665 -53.502  1.00  0.00           C  
ATOM   4665  CB  TYR A 623      23.133 -10.927 -53.937  1.00  0.00           C  
ATOM   4666  O   TYR A 623      22.093  -8.179 -54.633  1.00  0.00           O  
ATOM   4667  CG  TYR A 623      23.266 -12.351 -53.455  1.00  0.00           C  
ATOM   4668  CD1 TYR A 623      23.968 -12.650 -52.289  1.00  0.00           C  
ATOM   4669  CD2 TYR A 623      22.690 -13.400 -54.164  1.00  0.00           C  
ATOM   4670  CE1 TYR A 623      24.095 -13.962 -51.842  1.00  0.00           C  
ATOM   4671  CE2 TYR A 623      22.811 -14.715 -53.726  1.00  0.00           C  
ATOM   4672  OH  TYR A 623      23.635 -16.285 -52.128  1.00  0.00           O  
ATOM   4673  CZ  TYR A 623      23.513 -14.985 -52.566  1.00  0.00           C  
ATOM   4674  N   TYR A 624      21.599  -7.699 -52.633  1.00  0.00           N  
ATOM   4675  CA  TYR A 624      21.988  -6.298 -52.516  1.00  0.00           C  
ATOM   4676  C   TYR A 624      23.290  -6.156 -51.736  1.00  0.00           C  
ATOM   4677  CB  TYR A 624      20.880  -5.488 -51.834  1.00  0.00           C  
ATOM   4678  O   TYR A 624      23.501  -6.849 -50.739  1.00  0.00           O  
ATOM   4679  CG  TYR A 624      19.652  -5.299 -52.691  1.00  0.00           C  
ATOM   4680  CD1 TYR A 624      19.626  -4.342 -53.704  1.00  0.00           C  
ATOM   4681  CD2 TYR A 624      18.515  -6.074 -52.489  1.00  0.00           C  
ATOM   4682  CE1 TYR A 624      18.496  -4.163 -54.495  1.00  0.00           C  
ATOM   4683  CE2 TYR A 624      17.380  -5.903 -53.274  1.00  0.00           C  
ATOM   4684  OH  TYR A 624      16.258  -4.774 -55.052  1.00  0.00           O  
ATOM   4685  CZ  TYR A 624      17.380  -4.947 -54.273  1.00  0.00           C  
ATOM   4686  N   ARG A 625      24.403  -5.751 -52.343  1.00  0.00           N  
ATOM   4687  CA  ARG A 625      25.745  -5.308 -51.975  1.00  0.00           C  
ATOM   4688  C   ARG A 625      25.691  -4.262 -50.866  1.00  0.00           C  
ATOM   4689  CB  ARG A 625      26.478  -4.742 -53.193  1.00  0.00           C  
ATOM   4690  O   ARG A 625      24.914  -3.309 -50.942  1.00  0.00           O  
ATOM   4691  CG  ARG A 625      27.322  -5.766 -53.934  1.00  0.00           C  
ATOM   4692  CD  ARG A 625      28.181  -5.117 -55.010  1.00  0.00           C  
ATOM   4693  NE  ARG A 625      29.127  -6.067 -55.591  1.00  0.00           N  
ATOM   4694  NH1 ARG A 625      28.155  -6.069 -57.687  1.00  0.00           N  
ATOM   4695  NH2 ARG A 625      30.002  -7.362 -57.274  1.00  0.00           N  
ATOM   4696  CZ  ARG A 625      29.092  -6.497 -56.849  1.00  0.00           C  
ATOM   4697  N   ALA A 626      25.808  -4.414 -49.558  1.00  0.00           N  
ATOM   4698  CA  ALA A 626      26.096  -3.759 -48.284  1.00  0.00           C  
ATOM   4699  C   ALA A 626      26.877  -2.465 -48.497  1.00  0.00           C  
ATOM   4700  CB  ALA A 626      26.873  -4.700 -47.366  1.00  0.00           C  
ATOM   4701  O   ALA A 626      26.989  -1.643 -47.585  1.00  0.00           O  
ATOM   4702  N   ASP A 627      27.058  -1.869 -49.830  1.00  0.00           N  
ATOM   4703  CA  ASP A 627      27.856  -0.666 -50.046  1.00  0.00           C  
ATOM   4704  C   ASP A 627      27.009   0.455 -50.645  1.00  0.00           C  
ATOM   4705  CB  ASP A 627      29.048  -0.968 -50.956  1.00  0.00           C  
ATOM   4706  O   ASP A 627      27.542   1.471 -51.094  1.00  0.00           O  
ATOM   4707  CG  ASP A 627      29.822  -2.204 -50.528  1.00  0.00           C  
ATOM   4708  OD1 ASP A 627      29.705  -2.622 -49.357  1.00  0.00           O  
ATOM   4709  OD2 ASP A 627      30.558  -2.761 -51.370  1.00  0.00           O  
ATOM   4710  N   ASP A 628      25.555   0.520 -50.507  1.00  0.00           N  
ATOM   4711  CA  ASP A 628      24.799   1.645 -51.048  1.00  0.00           C  
ATOM   4712  C   ASP A 628      24.708   2.784 -50.034  1.00  0.00           C  
ATOM   4713  CB  ASP A 628      23.396   1.198 -51.464  1.00  0.00           C  
ATOM   4714  O   ASP A 628      24.267   2.580 -48.902  1.00  0.00           O  
ATOM   4715  CG  ASP A 628      23.151   1.326 -52.958  1.00  0.00           C  
ATOM   4716  OD1 ASP A 628      23.877   2.088 -53.631  1.00  0.00           O  
ATOM   4717  OD2 ASP A 628      22.222   0.660 -53.464  1.00  0.00           O  
ATOM   4718  N   ALA A 629      25.539   3.812 -50.025  1.00  0.00           N  
ATOM   4719  CA  ALA A 629      25.579   5.032 -49.222  1.00  0.00           C  
ATOM   4720  C   ALA A 629      24.172   5.480 -48.836  1.00  0.00           C  
ATOM   4721  CB  ALA A 629      26.300   6.144 -49.979  1.00  0.00           C  
ATOM   4722  O   ALA A 629      23.963   6.019 -47.747  1.00  0.00           O  
ATOM   4723  N   ASN A 630      23.151   5.142 -49.645  1.00  0.00           N  
ATOM   4724  CA  ASN A 630      21.769   5.541 -49.396  1.00  0.00           C  
ATOM   4725  C   ASN A 630      21.116   4.669 -48.328  1.00  0.00           C  
ATOM   4726  CB  ASN A 630      20.955   5.493 -50.691  1.00  0.00           C  
ATOM   4727  O   ASN A 630      20.303   5.151 -47.539  1.00  0.00           O  
ATOM   4728  CG  ASN A 630      21.267   6.650 -51.620  1.00  0.00           C  
ATOM   4729  ND2 ASN A 630      21.007   6.462 -52.909  1.00  0.00           N  
ATOM   4730  OD1 ASN A 630      21.738   7.703 -51.184  1.00  0.00           O  
ATOM   4731  N   VAL A 631      21.528   3.356 -48.196  1.00  0.00           N  
ATOM   4732  CA  VAL A 631      21.015   2.401 -47.219  1.00  0.00           C  
ATOM   4733  C   VAL A 631      21.570   2.729 -45.835  1.00  0.00           C  
ATOM   4734  CB  VAL A 631      21.370   0.948 -47.606  1.00  0.00           C  
ATOM   4735  O   VAL A 631      20.841   2.687 -44.841  1.00  0.00           O  
ATOM   4736  CG1 VAL A 631      20.918  -0.026 -46.518  1.00  0.00           C  
ATOM   4737  CG2 VAL A 631      20.739   0.583 -48.948  1.00  0.00           C  
ATOM   4738  N   VAL A 632      22.837   3.174 -45.686  1.00  0.00           N  
ATOM   4739  CA  VAL A 632      23.479   3.543 -44.428  1.00  0.00           C  
ATOM   4740  C   VAL A 632      22.857   4.829 -43.889  1.00  0.00           C  
ATOM   4741  CB  VAL A 632      25.004   3.718 -44.599  1.00  0.00           C  
ATOM   4742  O   VAL A 632      22.584   4.939 -42.692  1.00  0.00           O  
ATOM   4743  CG1 VAL A 632      25.641   4.204 -43.299  1.00  0.00           C  
ATOM   4744  CG2 VAL A 632      25.644   2.408 -45.054  1.00  0.00           C  
ATOM   4745  N   ARG A 633      22.538   5.808 -44.756  1.00  0.00           N  
ATOM   4746  CA  ARG A 633      21.914   7.065 -44.358  1.00  0.00           C  
ATOM   4747  C   ARG A 633      20.489   6.838 -43.866  1.00  0.00           C  
ATOM   4748  CB  ARG A 633      21.915   8.058 -45.523  1.00  0.00           C  
ATOM   4749  O   ARG A 633      20.067   7.434 -42.874  1.00  0.00           O  
ATOM   4750  CG  ARG A 633      23.266   8.705 -45.781  1.00  0.00           C  
ATOM   4751  CD  ARG A 633      23.194   9.736 -46.899  1.00  0.00           C  
ATOM   4752  NE  ARG A 633      24.501  10.330 -47.169  1.00  0.00           N  
ATOM   4753  NH1 ARG A 633      23.792  11.567 -48.987  1.00  0.00           N  
ATOM   4754  NH2 ARG A 633      25.980  11.667 -48.309  1.00  0.00           N  
ATOM   4755  CZ  ARG A 633      24.754  11.186 -48.154  1.00  0.00           C  
ATOM   4756  N   ASP A 634      19.712   5.953 -44.562  1.00  0.00           N  
ATOM   4757  CA  ASP A 634      18.344   5.614 -44.179  1.00  0.00           C  
ATOM   4758  C   ASP A 634      18.307   4.941 -42.809  1.00  0.00           C  
ATOM   4759  CB  ASP A 634      17.703   4.705 -45.229  1.00  0.00           C  
ATOM   4760  O   ASP A 634      17.450   5.254 -41.981  1.00  0.00           O  
ATOM   4761  CG  ASP A 634      17.207   5.464 -46.448  1.00  0.00           C  
ATOM   4762  OD1 ASP A 634      17.188   6.713 -46.422  1.00  0.00           O  
ATOM   4763  OD2 ASP A 634      16.830   4.807 -47.442  1.00  0.00           O  
ATOM   4764  N   ARG A 635      19.212   4.093 -42.528  1.00  0.00           N  
ATOM   4765  CA  ARG A 635      19.317   3.411 -41.242  1.00  0.00           C  
ATOM   4766  C   ARG A 635      19.697   4.388 -40.134  1.00  0.00           C  
ATOM   4767  CB  ARG A 635      20.342   2.278 -41.317  1.00  0.00           C  
ATOM   4768  O   ARG A 635      19.162   4.316 -39.026  1.00  0.00           O  
ATOM   4769  CG  ARG A 635      20.428   1.441 -40.050  1.00  0.00           C  
ATOM   4770  CD  ARG A 635      19.113   0.736 -39.749  1.00  0.00           C  
ATOM   4771  NE  ARG A 635      19.192  -0.051 -38.521  1.00  0.00           N  
ATOM   4772  NH1 ARG A 635      16.913  -0.388 -38.347  1.00  0.00           N  
ATOM   4773  NH2 ARG A 635      18.330  -1.267 -36.774  1.00  0.00           N  
ATOM   4774  CZ  ARG A 635      18.145  -0.567 -37.884  1.00  0.00           C  
ATOM   4775  N   ASP A 636      20.668   5.274 -40.374  1.00  0.00           N  
ATOM   4776  CA  ASP A 636      21.062   6.279 -39.392  1.00  0.00           C  
ATOM   4777  C   ASP A 636      19.880   7.170 -39.014  1.00  0.00           C  
ATOM   4778  CB  ASP A 636      22.213   7.133 -39.930  1.00  0.00           C  
ATOM   4779  O   ASP A 636      19.707   7.516 -37.844  1.00  0.00           O  
ATOM   4780  CG  ASP A 636      23.546   6.406 -39.916  1.00  0.00           C  
ATOM   4781  OD1 ASP A 636      23.657   5.347 -39.263  1.00  0.00           O  
ATOM   4782  OD2 ASP A 636      24.496   6.900 -40.561  1.00  0.00           O  
ATOM   4783  N   LEU A 637      19.037   7.501 -39.968  1.00  0.00           N  
ATOM   4784  CA  LEU A 637      17.851   8.316 -39.728  1.00  0.00           C  
ATOM   4785  C   LEU A 637      16.836   7.561 -38.875  1.00  0.00           C  
ATOM   4786  CB  LEU A 637      17.210   8.735 -41.053  1.00  0.00           C  
ATOM   4787  O   LEU A 637      16.217   8.142 -37.980  1.00  0.00           O  
ATOM   4788  CG  LEU A 637      16.062   9.741 -40.964  1.00  0.00           C  
ATOM   4789  CD1 LEU A 637      16.583  11.100 -40.511  1.00  0.00           C  
ATOM   4790  CD2 LEU A 637      15.346   9.857 -42.305  1.00  0.00           C  
ATOM   4791  N   GLU A 638      16.664   6.278 -39.160  1.00  0.00           N  
ATOM   4792  CA  GLU A 638      15.772   5.426 -38.379  1.00  0.00           C  
ATOM   4793  C   GLU A 638      16.225   5.339 -36.924  1.00  0.00           C  
ATOM   4794  CB  GLU A 638      15.695   4.025 -38.991  1.00  0.00           C  
ATOM   4795  O   GLU A 638      15.405   5.418 -36.008  1.00  0.00           O  
ATOM   4796  CG  GLU A 638      14.659   3.123 -38.334  1.00  0.00           C  
ATOM   4797  CD  GLU A 638      14.598   1.733 -38.948  1.00  0.00           C  
ATOM   4798  OE1 GLU A 638      13.888   0.860 -38.401  1.00  0.00           O  
ATOM   4799  OE2 GLU A 638      15.266   1.517 -39.983  1.00  0.00           O  
ATOM   4800  N   VAL A 639      17.542   5.139 -36.643  1.00  0.00           N  
ATOM   4801  CA  VAL A 639      18.121   5.060 -35.306  1.00  0.00           C  
ATOM   4802  C   VAL A 639      17.921   6.387 -34.577  1.00  0.00           C  
ATOM   4803  CB  VAL A 639      19.624   4.702 -35.359  1.00  0.00           C  
ATOM   4804  O   VAL A 639      17.508   6.407 -33.416  1.00  0.00           O  
ATOM   4805  CG1 VAL A 639      20.258   4.829 -33.976  1.00  0.00           C  
ATOM   4806  CG2 VAL A 639      19.817   3.291 -35.911  1.00  0.00           C  
ATOM   4807  N   ASP A 640      18.138   7.556 -35.240  1.00  0.00           N  
ATOM   4808  CA  ASP A 640      17.979   8.878 -34.641  1.00  0.00           C  
ATOM   4809  C   ASP A 640      16.524   9.135 -34.254  1.00  0.00           C  
ATOM   4810  CB  ASP A 640      18.467   9.964 -35.602  1.00  0.00           C  
ATOM   4811  O   ASP A 640      16.249   9.698 -33.193  1.00  0.00           O  
ATOM   4812  CG  ASP A 640      19.982  10.033 -35.699  1.00  0.00           C  
ATOM   4813  OD1 ASP A 640      20.675   9.461 -34.831  1.00  0.00           O  
ATOM   4814  OD2 ASP A 640      20.485  10.669 -36.650  1.00  0.00           O  
ATOM   4815  N   THR A 641      15.587   8.735 -35.138  1.00  0.00           N  
ATOM   4816  CA  THR A 641      14.160   8.884 -34.877  1.00  0.00           C  
ATOM   4817  C   THR A 641      13.745   8.069 -33.654  1.00  0.00           C  
ATOM   4818  CB  THR A 641      13.321   8.450 -36.093  1.00  0.00           C  
ATOM   4819  O   THR A 641      12.975   8.544 -32.818  1.00  0.00           O  
ATOM   4820  CG2 THR A 641      11.836   8.694 -35.853  1.00  0.00           C  
ATOM   4821  OG1 THR A 641      13.736   9.197 -37.243  1.00  0.00           O  
ATOM   4822  N   THR A 642      14.250   6.801 -33.547  1.00  0.00           N  
ATOM   4823  CA  THR A 642      13.943   5.926 -32.420  1.00  0.00           C  
ATOM   4824  C   THR A 642      14.534   6.481 -31.127  1.00  0.00           C  
ATOM   4825  CB  THR A 642      14.474   4.500 -32.659  1.00  0.00           C  
ATOM   4826  O   THR A 642      13.888   6.447 -30.078  1.00  0.00           O  
ATOM   4827  CG2 THR A 642      14.033   3.556 -31.546  1.00  0.00           C  
ATOM   4828  OG1 THR A 642      13.972   4.014 -33.910  1.00  0.00           O  
ATOM   4829  N   LEU A 643      15.821   6.963 -31.143  1.00  0.00           N  
ATOM   4830  CA  LEU A 643      16.478   7.539 -29.975  1.00  0.00           C  
ATOM   4831  C   LEU A 643      15.706   8.749 -29.458  1.00  0.00           C  
ATOM   4832  CB  LEU A 643      17.916   7.944 -30.313  1.00  0.00           C  
ATOM   4833  O   LEU A 643      15.529   8.906 -28.247  1.00  0.00           O  
ATOM   4834  CG  LEU A 643      18.916   6.802 -30.498  1.00  0.00           C  
ATOM   4835  CD1 LEU A 643      20.265   7.347 -30.952  1.00  0.00           C  
ATOM   4836  CD2 LEU A 643      19.062   6.004 -29.206  1.00  0.00           C  
ATOM   4837  N   LYS A 644      15.216   9.624 -30.374  1.00  0.00           N  
ATOM   4838  CA  LYS A 644      14.424  10.795 -30.009  1.00  0.00           C  
ATOM   4839  C   LYS A 644      13.088  10.385 -29.394  1.00  0.00           C  
ATOM   4840  CB  LYS A 644      14.188  11.685 -31.229  1.00  0.00           C  
ATOM   4841  O   LYS A 644      12.634  10.991 -28.422  1.00  0.00           O  
ATOM   4842  CG  LYS A 644      15.399  12.511 -31.637  1.00  0.00           C  
ATOM   4843  CD  LYS A 644      15.087  13.413 -32.825  1.00  0.00           C  
ATOM   4844  CE  LYS A 644      16.325  14.160 -33.301  1.00  0.00           C  
ATOM   4845  NZ  LYS A 644      16.049  14.965 -34.528  1.00  0.00           N  
ATOM   4846  N   SER A 645      12.517   9.323 -29.990  1.00  0.00           N  
ATOM   4847  CA  SER A 645      11.258   8.777 -29.492  1.00  0.00           C  
ATOM   4848  C   SER A 645      11.414   8.227 -28.078  1.00  0.00           C  
ATOM   4849  CB  SER A 645      10.745   7.677 -30.422  1.00  0.00           C  
ATOM   4850  O   SER A 645      10.571   8.474 -27.214  1.00  0.00           O  
ATOM   4851  OG  SER A 645       9.587   7.063 -29.884  1.00  0.00           O  
ATOM   4852  N   LEU A 646      12.527   7.462 -27.814  1.00  0.00           N  
ATOM   4853  CA  LEU A 646      12.798   6.893 -26.498  1.00  0.00           C  
ATOM   4854  C   LEU A 646      13.045   7.994 -25.471  1.00  0.00           C  
ATOM   4855  CB  LEU A 646      14.006   5.955 -26.558  1.00  0.00           C  
ATOM   4856  O   LEU A 646      12.566   7.909 -24.338  1.00  0.00           O  
ATOM   4857  CG  LEU A 646      13.786   4.609 -27.250  1.00  0.00           C  
ATOM   4858  CD1 LEU A 646      15.106   3.856 -27.378  1.00  0.00           C  
ATOM   4859  CD2 LEU A 646      12.762   3.776 -26.486  1.00  0.00           C  
ATOM   4860  N   SER A 647      13.815   8.986 -25.916  1.00  0.00           N  
ATOM   4861  CA  SER A 647      14.069  10.129 -25.043  1.00  0.00           C  
ATOM   4862  C   SER A 647      12.769  10.818 -24.643  1.00  0.00           C  
ATOM   4863  CB  SER A 647      14.997  11.132 -25.730  1.00  0.00           C  
ATOM   4864  O   SER A 647      12.586  11.182 -23.480  1.00  0.00           O  
ATOM   4865  OG  SER A 647      15.356  12.176 -24.840  1.00  0.00           O  
ATOM   4866  N   GLN A 648      11.838  10.989 -25.598  1.00  0.00           N  
ATOM   4867  CA  GLN A 648      10.534  11.592 -25.340  1.00  0.00           C  
ATOM   4868  C   GLN A 648       9.696  10.713 -24.415  1.00  0.00           C  
ATOM   4869  CB  GLN A 648       9.787  11.836 -26.652  1.00  0.00           C  
ATOM   4870  O   GLN A 648       9.016  11.218 -23.520  1.00  0.00           O  
ATOM   4871  CG  GLN A 648       8.474  12.588 -26.481  1.00  0.00           C  
ATOM   4872  CD  GLN A 648       8.659  13.956 -25.850  1.00  0.00           C  
ATOM   4873  NE2 GLN A 648       7.861  14.250 -24.829  1.00  0.00           N  
ATOM   4874  OE1 GLN A 648       9.511  14.740 -26.276  1.00  0.00           O  
ATOM   4875  N   GLN A 649       9.736   9.376 -24.593  1.00  0.00           N  
ATOM   4876  CA  GLN A 649       9.008   8.445 -23.736  1.00  0.00           C  
ATOM   4877  C   GLN A 649       9.487   8.540 -22.290  1.00  0.00           C  
ATOM   4878  CB  GLN A 649       9.162   7.012 -24.247  1.00  0.00           C  
ATOM   4879  O   GLN A 649       8.680   8.498 -21.360  1.00  0.00           O  
ATOM   4880  CG  GLN A 649       8.382   6.727 -25.523  1.00  0.00           C  
ATOM   4881  CD  GLN A 649       8.454   5.271 -25.943  1.00  0.00           C  
ATOM   4882  NE2 GLN A 649       8.467   5.031 -27.250  1.00  0.00           N  
ATOM   4883  OE1 GLN A 649       8.499   4.370 -25.101  1.00  0.00           O  
ATOM   4884  N   ILE A 650      10.788   8.669 -22.097  1.00  0.00           N  
ATOM   4885  CA  ILE A 650      11.381   8.803 -20.771  1.00  0.00           C  
ATOM   4886  C   ILE A 650      10.909  10.104 -20.124  1.00  0.00           C  
ATOM   4887  CB  ILE A 650      12.924   8.765 -20.836  1.00  0.00           C  
ATOM   4888  O   ILE A 650      10.562  10.125 -18.942  1.00  0.00           O  
ATOM   4889  CG1 ILE A 650      13.409   7.361 -21.213  1.00  0.00           C  
ATOM   4890  CG2 ILE A 650      13.532   9.216 -19.504  1.00  0.00           C  
ATOM   4891  CD1 ILE A 650      14.909   7.266 -21.452  1.00  0.00           C  
ATOM   4892  N   GLU A 651      10.850  11.213 -20.959  1.00  0.00           N  
ATOM   4893  CA  GLU A 651      10.379  12.499 -20.453  1.00  0.00           C  
ATOM   4894  C   GLU A 651       8.906  12.432 -20.062  1.00  0.00           C  
ATOM   4895  CB  GLU A 651      10.597  13.599 -21.496  1.00  0.00           C  
ATOM   4896  O   GLU A 651       8.497  13.019 -19.058  1.00  0.00           O  
ATOM   4897  CG  GLU A 651      12.044  14.054 -21.616  1.00  0.00           C  
ATOM   4898  CD  GLU A 651      12.644  14.504 -20.293  1.00  0.00           C  
ATOM   4899  OE1 GLU A 651      13.796  14.122 -19.988  1.00  0.00           O  
ATOM   4900  OE2 GLU A 651      11.955  15.243 -19.556  1.00  0.00           O  
ATOM   4901  N   ASN A 652       8.076  11.636 -20.804  1.00  0.00           N  
ATOM   4902  CA  ASN A 652       6.657  11.466 -20.506  1.00  0.00           C  
ATOM   4903  C   ASN A 652       6.444  10.655 -19.231  1.00  0.00           C  
ATOM   4904  CB  ASN A 652       5.937  10.803 -21.683  1.00  0.00           C  
ATOM   4905  O   ASN A 652       5.405  10.775 -18.581  1.00  0.00           O  
ATOM   4906  CG  ASN A 652       5.777  11.735 -22.869  1.00  0.00           C  
ATOM   4907  ND2 ASN A 652       5.551  11.162 -24.046  1.00  0.00           N  
ATOM   4908  OD1 ASN A 652       5.856  12.957 -22.729  1.00  0.00           O  
ATOM   4909  N   ILE A 653       7.412   9.818 -18.874  1.00  0.00           N  
ATOM   4910  CA  ILE A 653       7.378   9.070 -17.622  1.00  0.00           C  
ATOM   4911  C   ILE A 653       7.707  10.000 -16.456  1.00  0.00           C  
ATOM   4912  CB  ILE A 653       8.360   7.877 -17.650  1.00  0.00           C  
ATOM   4913  O   ILE A 653       7.046   9.959 -15.416  1.00  0.00           O  
ATOM   4914  CG1 ILE A 653       7.867   6.802 -18.624  1.00  0.00           C  
ATOM   4915  CG2 ILE A 653       8.547   7.298 -16.244  1.00  0.00           C  
ATOM   4916  CD1 ILE A 653       8.861   5.673 -18.857  1.00  0.00           C  
ATOM   4917  N   ARG A 654       8.629  10.911 -16.655  1.00  0.00           N  
ATOM   4918  CA  ARG A 654       9.074  11.829 -15.612  1.00  0.00           C  
ATOM   4919  C   ARG A 654       8.070  12.960 -15.413  1.00  0.00           C  
ATOM   4920  CB  ARG A 654      10.450  12.405 -15.954  1.00  0.00           C  
ATOM   4921  O   ARG A 654       7.775  13.342 -14.279  1.00  0.00           O  
ATOM   4922  CG  ARG A 654      11.589  11.407 -15.810  1.00  0.00           C  
ATOM   4923  CD  ARG A 654      12.935  12.034 -16.145  1.00  0.00           C  
ATOM   4924  NE  ARG A 654      14.041  11.130 -15.843  1.00  0.00           N  
ATOM   4925  NH1 ARG A 654      15.694  12.597 -16.515  1.00  0.00           N  
ATOM   4926  NH2 ARG A 654      16.252  10.521 -15.718  1.00  0.00           N  
ATOM   4927  CZ  ARG A 654      15.326  11.418 -16.026  1.00  0.00           C  
ATOM   4928  N   SER A 655       7.527  13.480 -16.547  1.00  0.00           N  
ATOM   4929  CA  SER A 655       6.584  14.594 -16.546  1.00  0.00           C  
ATOM   4930  C   SER A 655       5.423  14.336 -17.501  1.00  0.00           C  
ATOM   4931  CB  SER A 655       7.290  15.895 -16.929  1.00  0.00           C  
ATOM   4932  O   SER A 655       5.422  14.825 -18.632  1.00  0.00           O  
ATOM   4933  OG  SER A 655       8.361  16.166 -16.042  1.00  0.00           O  
ATOM   4934  N   PRO A 656       4.479  13.526 -17.085  1.00  0.00           N  
ATOM   4935  CA  PRO A 656       3.387  13.103 -17.963  1.00  0.00           C  
ATOM   4936  C   PRO A 656       2.559  14.276 -18.483  1.00  0.00           C  
ATOM   4937  CB  PRO A 656       2.543  12.196 -17.063  1.00  0.00           C  
ATOM   4938  O   PRO A 656       2.405  15.284 -17.787  1.00  0.00           O
[truncated: 361,380 more chars]
