# Supplementary material for: Spike 1 trimer, a nanoparticle vaccine against porcine epidemic diarrhea virus induces protective immunity challenge in piglets
Source: Front Microbiol. 2024 Apr 8;15:1386136. doi: 10.3389/fmicb.2024.1386136 (PMC11033347; doi:10.3389/fmicb.2024.1386136)
Supplement: Supplementary file 9 [file Data_Sheet_7.ZIP]

Archive with 4 entries (3 files):
- cytotoxicity/
- cytotoxicity/Cytotoxicity(BMDC).xlsx
- cytotoxicity/Cytotoxicity(Vero and RAW).xlsx
- cytotoxicity/Cytotoxicity(BMDC,RAW,Vero).pzfx
