# Supplementary material for: Spike 1 trimer, a nanoparticle vaccine against porcine epidemic diarrhea virus induces protective immunity challenge in piglets
Source: Front Microbiol. 2024 Apr 8;15:1386136. doi: 10.3389/fmicb.2024.1386136 (PMC11033347; doi:10.3389/fmicb.2024.1386136)
Supplement: Supplementary file 9 [file Data_Sheet_7.ZIP › cytotoxicity/Cytotoxicity(BMDC).xlsx]

## Sheet: 板 1 - Sheet1
软件版本	3.05.11
实验文件路径:	F:\李林杰\细胞毒DC.xpt
方案文件路径:
板编号	板 1
日期	2023-09-01
时间	14:34:17
检测仪类型:	Synergy H1
检测仪序列号:	190401D
检测类型	检测仪
程序详细信息
板类型	96 WELL PLATE
完成后弹出板
检测	吸收光 终点
	全板
	波长: 490
	检测速度: 正常, 延迟: 100 msec, 测量值/数据点: 8
结果
实际温度:	24.6
		1	2	3	4	5	6	7	8	9	10	11	12
	A	0.928	0.891	0.923	0.93	0.928	1.001	0.967	0.96	1.138	1.262	1.057	1.251	490
	B	1.515	1.658	1.662	1.082	1.476	1.321	1.105	0.831	0.797	0.801	0.825	0.832	490
	C	1.865	0.877	0.863	0.965	0.899	0.799	0.861	0.804	0.942	0.877	0.949	0.741	490
	D	0.915	0.857	0.879	0.918	0.877	0.854	0.876	0.043	0.042	0.042	0.042	0.041	490
	E	0.048	0.052	0.056	0.051	0.051	0.051	0.054	0.05	0.054	0.052	0.052	0.053	490
	F	0.047	0.058	0.052	0.054	0.058	0.051	0.051	0.061	0.058	0.056	0.049	0.049	490
	G	0.051	0.048	0.055	0.055	0.054	0.049	0.051	0.051	0.049	0.054	0.051	0.05	490
	H	0.05	0.047	0.05	0.05	0.048	0.049	0.048	0.051	0.051	0.051	0.049	0.051	490
		PBS	RBD	RBD-T	COE	COE-T	s1	s1-T
		0.892	0.928	0.891	0.923	0.93	0.928	0.901
		0.915	0.967	0.96	0.836	0.808	0.809	0.83
		1.05	0.877	0.863	0.965	0.899	0.799	0.861
		1.05	0.804	0.942	0.877	0.949	0.934	0.902
		0.92	0.921	0.858	0.908	0.889	0.891	0.896
		0.915	0.857	0.879	0.918	0.877	0.854	0.876
		0.957
		0.923969	0.96126	0.922933	0.95608	0.963331	0.96126	0.933292
		0.947794	1.00166	0.994406	0.865962	0.836959	0.837995	0.859747
		1.08763	0.908432	0.89393	0.999586	0.93122	0.827636	0.891858
		1.08763	0.832815	0.975761	0.908432	0.983012	0.967475	0.934328
		0.952973	0.954009	0.888751	0.940543	0.920862	0.922933	0.928113
		0.947794	0.887715	0.910503	0.950901	0.908432	0.884607	0.907396
		7.60307	3.87404	7.70665	4.39196	3.66687	3.87404	6.67081
		5.22063	-0.165734	0.559354	13.4038	16.3041	16.2005	14.0253
		-8.76321	9.15683	10.607	0.0414336	6.87798	17.2364	10.8142
		-8.76321	16.7185	2.42387	9.15683	1.69878	3.25254	6.56723
		4.70271	4.59913	11.1249	5.94572	7.91382	7.70665	7.18873
		5.22063	11.2285	8.94966	4.90988	9.15683	11.5393	9.26041
