# Supplementary material for: Spike 1 trimer, a nanoparticle vaccine against porcine epidemic diarrhea virus induces protective immunity challenge in piglets
Source: Front Microbiol. 2024 Apr 8;15:1386136. doi: 10.3389/fmicb.2024.1386136 (PMC11033347; doi:10.3389/fmicb.2024.1386136)
Supplement: Supplementary file 9 [file Data_Sheet_7.ZIP › cytotoxicity/Cytotoxicity(Vero and RAW).xlsx]

## Sheet: 板 1 - Sheet1
软件版本	3.05.11
实验文件路径:	F:\李林杰\细胞毒.xpt
方案文件路径:
板编号	板 1
日期	2023-05-12
时间	14:26:36
检测仪类型:	Synergy H1
检测仪序列号:	190401D
检测类型	检测仪
程序详细信息
板类型	96 WELL PLATE
完成后弹出板
检测	吸收光 终点
	全板
	波长: 490
	检测速度: 正常, 延迟: 100 msec, 测量值/数据点: 8
结果
实际温度:	23.1
		1	2	3	4	5	6	7	8	9	10	11	12
	A	0.708	0.593	0.612	0.615	0.69	0.7	0.68	0.778	0.739	0.762	0.707	0.74	490
	B	0.783	0.729	0.738	0.797	0.782	0.835	0.911	0.754	0.817	0.764	0.816	0.8	490
	C	0.803	0.812	0.897	0.88	0.875	0.899	0.905	0.887	0.905	0.901	0.861	0.812	490
	D	0.804	0.817	1.545	0.942	0.931	0.605	1.01	0.982	0.971	0.995	0.971	0.88	490
	E	0.266	0.051	0.054	0.05	0.05	0.051	0.051	0.05	0.052	0.051	0.051	0.048	490
	F	0.275	0.051	0.053	0.053	0.054	0.051	0.052	0.056	0.051	0.055	0.049	0.048	490
	G	0.241	0.048	0.054	0.053	0.053	0.05	0.051	0.051	0.048	0.051	0.049	0.05	490
	H	0.078	0.048	0.049	0.049	0.048	0.048	0.048	0.048	0.048	0.05	0.048	0.051	490

## Sheet: 板 1 - Sheet1 (1)
软件版本	3.05.11
实验文件路径:	F:\李林杰\细胞毒.xpt
方案文件路径:
板编号	板 1
日期	2023-05-12
时间	14:26:36
检测仪类型:	Synergy H1
检测仪序列号:	190401D
检测类型	检测仪
程序详细信息
板类型	96 WELL PLATE
完成后弹出板
检测	吸收光 终点
	全板
	波长: 490
	检测速度: 正常, 延迟: 100 msec, 测量值/数据点: 8
结果
实际温度:	23.1					Vero
			PBS	RBD-Trimer	RBD-Monomer	COE-Trimer	COE-Monomer	S1-Trimer	S1-Monomer		PBS	RBD-Trimer	RBD-Monomer
		1	2	3	4	5	6	7	8	9	10	11	12
	A	0.905	0.818	0.854	0.76	0.851	0.898	0.809	0.899	0.921	0.759	0.737	0.804	490
	B	0.971	0.826	0.905	0.806	0.803	0.899	0.903	0.786	0.915	0.813	0.72	0.797	490
	C	0.982	0.794	0.802	0.803	0.838	0.866	0.797	0.895	0.908	0.824	0.795	0.791	490
	D	0.901	0.923	0.896	0.895	0.836	0.922	0.832	0.894	0.891	0.795	0.851	0.841	490
	E	0.995	0.803	0.898	0.801	0.902	0.794	0.854	0.803	0.896	0.749	0.738	0.742	490
	F	0.911	0.895	0.9	0.822	0.803	0.839	0.895	0.803	0.892	0.734	0.738	0.841	490
	G	0.813	0.813	0.674	0.843	0.811	0.823	0.794	0.869	0.86	0.776	0.878	0.822	490
	H	0.755	0.818	0.734	0.737	0.818	0.795	0.772	0.802	0.832	0.738	0.818	0.753	490
		COE-Trimer			COE-Monomer			S1-Trimer			S1-Monomer
