# Supplementary material for: Spike 1 trimer, a nanoparticle vaccine against porcine epidemic diarrhea virus induces protective immunity challenge in piglets
Source: Front Microbiol. 2024 Apr 8;15:1386136. doi: 10.3389/fmicb.2024.1386136 (PMC11033347; doi:10.3389/fmicb.2024.1386136)
Supplement: Supplementary file 10 [file Data_Sheet_8.ZIP]

Archive with 4 entries (3 files):
- DSL/
- DSL/DSL.xlsx
- DSL/DSL(NPs).pzfx
- DSL/thermal stability(DSL).pzfx
