# Supplementary material for: Spike 1 trimer, a nanoparticle vaccine against porcine epidemic diarrhea virus induces protective immunity challenge in piglets
Source: Front Microbiol. 2024 Apr 8;15:1386136. doi: 10.3389/fmicb.2024.1386136 (PMC11033347; doi:10.3389/fmicb.2024.1386136)
Supplement: Supplementary file 10 [file Data_Sheet_8.ZIP › DSL/DSL.xlsx]

## Sheet: Sheet1
Size	Mean	Std Dev		Size	Mean	Std Dev		Size	Mean	Std Dev		Size	Mean	Std Dev
r.nm	Volume %	Volume %		r.nm	Volume %	Volume %		r.nm	Volume %	Volume %		r.nm	Volume %	Volume %	*
0.2	0			2.807	0			39.41	0			553.2	0
0.2316	0			3.251	0			45.64	0			640.7	0
0.2682	0			3.765	5.1			52.85	0			741.9	0
0.3106	0			4.36	18.6			61.21	0			859.2	0
0.3597	0			5.05	28.8			70.89	0			995.1	0
0.4166	0			5.848	26			82.09	0			1152	0
0.4825	0			6.772	15.1			95.07	0			1335	0				S1-Monomer
0.5587	0			7.843	5.4			110.1	0			1545	0
0.647	0			9.083	0.9			127.5	0			1790	0
0.7493	0			10.52	0			147.7	0			2073	0
0.8678	0			12.18	0			171	0			2400	0
1.005	0			14.11	0			198	0			2780	0
1.164	0			16.34	0			229.3	0			3219	0
1.348	0			18.92	0			265.6	0			3728	0
1.561	0			21.91	0			307.6	0			4317	0
1.808	0			25.37	0			356.2	0			5000	0
2.093	0			29.39	0			412.5	0
2.424	0			34.03	0			477.7	0
Size	MP43ean	Std Dev		Size	Mean	Std Dev		Size	Mean	Std Dev		Size	Mean	Std Dev
r.nm	Volume %	Volume %		r.nm	Volume %	Volume %		r.nm	Volume %	Volume %		r.nm	Volume %	Volume %
0.2	0			2.807	2.2			39.41	0			553.2	0
0.2316	0			3.251	11.8			45.64	0			640.7	0
0.2682	0			3.765	23.7			52.85	0			741.9	0
0.3106	0			4.36	27.2			61.21	0			859.2	0
0.3597	0			5.05	20.1			70.89	0			995.1	0				COE-Monomer
0.4166	0			5.848	10.4			82.09	0			1152	0
0.4825	0			6.772	2.9			95.07	0			1335	0
0.5587	0			7.843	1.6			110.1	0			1545	0
0.647	0			9.083	0			127.5	0			1790	0
0.7493	0			10.52	0			147.7	0			2073	0
0.8678	0			12.18	0			171	0			2400	0
1.005	0			14.11	0			198	0			2780	0
1.164	0			16.34	0			229.3	0			3219	0
1.348	0			18.92	0			265.6	0			3728	0
1.561	0			21.91	0			307.6	0			4317	0
1.808	0			25.37	0			356.2	0			5000	0
2.093	0			29.39	0			412.5	0
2.424	0			34.03	0			477.7	0
Size	Mean	Std Dev		Size	Mean	Std Dev		Size	Mean	Std Dev		Size	Mean	Std Dev
r.nm	Volume %	Volume %		r.nm	Volume %	Volume %		r.nm	Volume %	Volume %		r.nm	Volume %	Volume %
0.2	0			2.807	5.8			39.41	0			553.2	0
0.2316	0			3.251	10.3			45.64	0			640.7	0
0.2682	0			3.765	21.9			52.85	0			741.9	0				RBD-Mrimer
0.3106	0			4.36	25.2			61.21	0			859.2	0
0.3597	0			5.05	18.4			70.89	0			995.1	0
0.4166	0			5.848	10.3			82.09	0			1152	0
0.4825	0			6.772	3.7			95.07	0			1335	0
0.5587	0			7.843	1.5			110.1	0			1545	0
0.647	0			9.083	0.9			127.5	0			1790	0
0.7493	0			10.52	0.1			147.7	0			2073	0
0.8678	0			12.18	0			171	0			2400	0
1.005	0			14.11	0			198	0			2780	0
1.164	0			16.34	0			229.3	0			3219	0
1.348	0			18.92	0			265.6	0			3728	0
1.561	0			21.91	0			307.6	0			4317	0
1.808	0			25.37	0			356.2	0			5000	0
2.093	0			29.39	0			412.5	0
2.424	2.1			34.03	0			477.7	0
Size	Mean	Std Dev		Size	Mean	Std Dev		Size	Mean	Std Dev		Size	Mean	Std Dev
r.nm	Volume %	Volume %		r.nm	Volume %	Volume %		r.nm	Volume %	Volume %		r.nm	Volume %	Volume %			COLIA1-Monomer
0.2	0			2.807	7.2			39.41	0			553.2	0
0.2316	0			3.251	16.3			45.64	0			640.7	0
0.2682	0			3.765	26.8			52.85	0			741.9	0
0.3106	0			4.36	18.9			61.21	0			859.2	0
0.3597	0			5.05	14.1			70.89	0			995.1	0
0.4166	0			5.848	8.5			82.09	0			1152	0
0.4825	0			6.772	3.9			95.07	0			1335	0
0.5587	0			7.843	2			110.1	0			1545	0
0.647	0			9.083	0.6			127.5	0			1790	0
0.7493	0			10.52	0			147.7	0			2073	0
0.8678	0			12.18	0			171	0			2400	0
1.005	0			14.11	0			198	0			2780	0
1.164	0			16.34	0			229.3	0			3219	0
1.348	0			18.92	0			265.6	0			3728	0
1.561	0			21.91	0			307.6	0			4317	0
1.808	0			25.37	0			356.2	0			5000	0
2.093	0			29.39	0			412.5	0
2.424	4			34.03	0			477.7	0
Size	Mean	Std Dev		Size	Mean	Std Dev		Size	Mean	Std Dev		Size	Mean	Std Dev
r.nm	Volume %	Volume %		r.nm	Volume %	Volume %		r.nm	Volume %	Volume %		r.nm	Volume %	Volume %
0.2	0			2.807	0			39.41	0			553.2	0
0.2316	0			3.251	0			45.64	0			640.7	0
0.2682	0			3.765	0			52.85	0			741.9	0
0.3106	0			4.36	0			61.21	0			859.2	0
0.3597	0			5.05	0			70.89	0			995.1	0				25℃
0.4166	0			5.848	0			82.09	0			1152	0
0.4825	0			6.772	0			95.07	0			1335	0				COLIA1-Trimer
0.5587	0			7.843	0			110.1	0			1545	0
0.647	0			9.083	0			127.5	0			1790	0
0.7493	0			10.52	0.6			147.7	0			2073	0
0.8678	0			12.18	4.5			171	0			2400	0
1.005	0			14.11	14.2			198	0			2780	0
1.164	0			16.34	24.6			229.3	0			3219	0
1.348	0			18.92	26.5			265.6	0			3728	0
1.561	0			21.91	19			307.6	0			4317	0
1.808	0			25.37	8.6			356.2	0			5000	0
2.093	0			29.39	1.9			412.5	0
2.424	0			34.03	0			477.7	0
Size	Mean	Std Dev		Size	Mean	Std Dev		Size	Mean	Std Dev		Size	Mean	Std Dev					Size	Mean	Std Dev		Size	Mean	Std Dev		Size	Mean	Std Dev		Size	Mean	Std Dev			Size	Mean	Std Dev		Size	Mean	Std Dev		Size	Mean	Std Dev		Size	Mean
r.nm	Volume %	Volume %		r.nm	Volume %	Volume %		r.nm	Volume %	Volume %		r.nm	Volume %	Volume %					r.nm	Volume %	Volume %		r.nm	Volume %	Volume %		r.nm	Volume %	Volume %		r.nm	Volume %	Volume %			r.nm	Volume %	Volume %		r.nm	Volume %	Volume %		r.nm	Volume %	Volume %		r.nm	Volume %
0.2	0			2.807	0			39.41	0.1			553.2	0				25℃		0.2	0			2.807	0			39.41	1			553.2	0				0.2	0			2.807	0			39.41	5.6			553.2	0
0.2316	0			3.251	0			45.64	0			640.7	0						0.2316	0			3.251	0			45.64	0.4			640.7	0				0.2316	0			3.251	0			45.64	2.5			640.7	0
0.2682	0			3.765	0			52.85	0			741.9	0				COE-Trimer		0.2682	0			3.765	0			52.85	0			741.9	0				0.2682	0			3.765	0			52.85	1			741.9	0
0.3106	0			4.36	0			61.21	0			859.2	0						0.3106	0			4.36	0			61.21	0			859.2	0				0.3106	0			4.36	0			61.21	0.3			859.2	0
0.3597	0			5.05	0			70.89	0			995.1	0						0.3597	0			5.05	0			70.89	0			995.1	0				0.3597	0			5.05	0			70.89	0.1			995.1	0
0.4166	0			5.848	0			82.09	0			1152	0						0.4166	0			5.848	0			82.09	0			1152	0				0.4166	0			5.848	0			82.09	0			1152	0
0.4825	0			6.772	0			95.07	0			1335	0						0.4825	0			6.772	0			95.07	0			1335	0		35℃		0.4825	0			6.772	0			95.07	0			1335	0
0.5587	0			7.843	0			110.1	0			1545	0						0.5587	0			7.843	0			110.1	0			1545	0				0.5587	0			7.843	0			110.1	0			1545	0
0.647	0			9.083	0			127.5	0			1790	0						0.647	0			9.083	0			127.5	0			1790	0		COE-Trimer		0.647	0			9.083	0			127.5	0			1790	0
0.7493	0			10.52	0			147.7	0			2073	0						0.7493	0			10.52	0			147.7	0			2073	0				0.7493	0			10.52	0			147.7	0			2073	0
0.8678	0			12.18	0.9			171	0			2400	0						0.8678	0			12.18	1.7			171	0			2400	0				0.8678	0			12.18	0			171	0			2400	0
1.005	0			14.11	3.4			198	0			2780	0						1.005	0			14.11	2.5			198	0			2780	0				1.005	0			14.11	0			198	0			2780	0
1.164	0			16.34	10.7			229.3	0			3219	0						1.164	0			16.34	11.8			229.3	0			3219	0				1.164	0			16.34	2			229.3	0			3219	0
1.348	0			18.92	26.4			265.6	0			3728	0						1.348	0			18.92	23.7			265.6	0			3728	0				1.348	0			18.92	10.6			265.6	0			3728	0
1.561	0			21.91	24.7			307.6	0			4317	0						1.561	0			21.91	26.8			307.6	0			4317	0				1.561	0			21.91	22.2			307.6	0			4317	0
1.808	0			25.37	18.7			356.2	0			5000	0						1.808	0			25.37	19.5			356.2	0			5000	0				1.808	0			25.37	25.2			356.2	0			5000	0
2.093	0			29.39	7.7			412.5	0										2.093	0			29.39	9.5			412.5	0								2.093	0			29.39	19.1			412.5	0
2.424	0			34.03	1.6			477.7	0										2.424	0			34.03	2.9			477.7	0								2.424	0			34.03	11.3			477.7	0
Size	Mean	Std Dev		Size	Mean	Std Dev		Size	Mean	Std Dev		Size	Mean	Std Dev					Size	Mean	Std Dev		Size	Mean	Std Dev		Size	Mean	Std Dev		Size	Mean	Std Dev			Size	Mean	Std Dev		Size	Mean	Std Dev		Size	Mean	Std Dev		Size	Mean
r.nm	Volume %	Volume %		r.nm	Volume %	Volume %		r.nm	Volume %	Volume %		r.nm	Volume %	Volume %					r.nm	Volume %	Volume %		r.nm	Volume %	Volume %		r.nm	Volume %	Volume %		r.nm	Volume %	Volume %			r.nm	Volume %	Volume %		r.nm	Volume %	Volume %		r.nm	Volume %	Volume %		r.nm	Volume %
0.2	0			2.807	0			39.41	0			553.2	0						0.2	0			2.807	0			39.41	2			553.2	0				0.2	0			2.807	0			39.41	2.2			553.2	0
0.2316	0			3.251	0			45.64	0			640.7	0						0.2316	0			3.251	0			45.64	1			640.7	0				0.2316	0			3.251	0			45.64	0.9			640.7	0
0.2682	0			3.765	0			52.85	0			741.9	0						0.2682	0			3.765	0			52.85	0.7			741.9	0				0.2682	0			3.765	0			52.85	0.3			741.9	0
0.3106	0			4.36	0			61.21	0			859.2	0						0.3106	0			4.36	0			61.21	0.5			859.2	0				0.3106	0			4.36	0			61.21	0.1			859.2	0
0.3597	0			5.05	0			70.89	0			995.1	0						0.3597	0			5.05	0			70.89	0.3			995.1	0				0.3597	0			5.05	0			70.89	0			995.1	0
0.4166	0			5.848	0			82.09	0			1152	0				25℃		0.4166	0			5.848	0			82.09	0.2			1152	0				0.4166	0			5.848	0			82.09	0			1152	0
0.4825	0			6.772	0			95.07	0			1335	0						0.4825	0			6.772	0			95.07	0			1335	0		35℃		0.4825	0			6.772	0			95.07	0			1335	0
0.5587	0			7.843	0			110.1	0			1545	0				RBD-Trimer		0.5587	0			7.843	0			110.1	0			1545	0				0.5587	0			7.843	0			110.1	0			1545	0
0.647	0			9.083	0			127.5	0			1790	0						0.647	0			9.083	0			127.5	0			1790	0		RBD-Trimer		0.647	0			9.083	0			127.5	0			1790	0
0.7493	0			10.52	0.1			147.7	0			2073	0						0.7493	0			10.52	0			147.7	0			2073	0				0.7493	0			10.52	0			147.7	0			2073	0
0.8678	0			12.18	3			171	0			2400	0						0.8678	0			12.18	0.1			171	0			2400	0				0.8678	0			12.18	0			171	0			2400	0
1.005	0			14.11	12			198	0			2780	0						1.005	0			14.11	4			198	0			2780	0				1.005	0			14.11	3.3			198	0			2780	0
1.164	0			16.34	24			229.3	0			3219	0						1.164	0			16.34	14.2			229.3	0			3219	0				1.164	0			16.34	13.5			229.3	0			3219	0
1.348	0			18.92	28.9			265.6	0			3728	0						1.348	0			18.92	27.1			265.6	0			3728	0				1.348	0			18.92	23.4			265.6	0			3728	0
1.561	0			21.91	21.3			307.6	0			4317	0						1.561	0			21.91	21.4			307.6	0			4317	0				1.561	0			21.91	24			307.6	0			4317	0
1.808	0			25.37	9			356.2	0			5000	0						1.808	0			25.37	15.3			356.2	0			5000	0				1.808	0			25.37	17.3			356.2	0			5000	0
2.093	0			29.39	1.7			412.5	0										2.093	0			29.39	8.8			412.5	0								2.093	0			29.39	10			412.5	0
2.424	0			34.03	0			477.7	0										2.424	0			34.03	4.3			477.7	0								2.424	0			34.03	4.9			477.7	0
	Mean	Std Dev		Size	Mean	Std Dev		Size	Mean	Std Dev		Size	Mean	Std Dev					Size	Mean	Std Dev		Size	Mean	Std Dev		Size	Mean	Std Dev		Size	Mean	Std Dev			Size	Mean	Std Dev		Size	Mean	Std Dev		Size	Mean	Std Dev		Size	Mean
r.nm	Volume %	Volume %		r.nm	Volume %	Volume %		r.nm	Volume %	Volume %		r.nm	Volume %	Volume %					r.nm	Volume %	Volume %		r.nm	Volume %	Volume %		r.nm	Volume %	Volume %		r.nm	Volume %	Volume %			r.nm	Volume %	Volume %		r.nm	Volume %	Volume %		r.nm	Volume %	Volume %		r.nm	Volume %
0.2	0			2.807	0			39.41	0			553.2	0						0.2	0			2.807	0			39.41	4.9			553.2	0				0.2	0			2.807	0			39.41	6.5			553.2	0
0.2316	0			3.251	0			45.64	0			640.7	0						0.2316	0			3.251	0			45.64	2			640.7	0				0.2316	0			3.251	0			45.64	0.4			640.7	0
0.2682	0			3.765	0			52.85	0			741.9	0				25℃		0.2682	0			3.765	0			52.85	0.6			741.9	0				0.2682	0			3.765	0			52.85	0			741.9	0
0.3106	0			4.36	0			61.21	0			859.2	0						0.3106	0			4.36	0			61.21	0.1			859.2	0				0.3106	0			4.36	0			61.21	0			859.2	0
0.3597	0			5.05	0			70.89	0			995.1	0				S1-Trimer		0.3597	0			5.05	0			70.89	0			995.1	0				0.3597	0			5.05	0			70.89	0			995.1	0
0.4166	0			5.848	0			82.09	0			1152	0						0.4166	0			5.848	0			82.09	0			1152	0				0.4166	0			5.848	0			82.09	0			1152	0
0.4825	0			6.772	0			95.07	0			1335	0						0.4825	0			6.772	0			95.07	0			1335	0		35℃		0.4825	0			6.772	0			95.07	0			1335	0
0.5587	0			7.843	0			110.1	0			1545	0						0.5587	0			7.843	0			110.1	0			1545	0				0.5587	0			7.843	0			110.1	0			1545	0
0.647	0			9.083	0			127.5	0			1790	0						0.647	0			9.083	0			127.5	0			1790	0		S1-Trimer		0.647	0			9.083	0			127.5	0			1790	0
0.7493	0			10.52	0			147.7	0			2073	0						0.7493	0			10.52	0			147.7	0			2073	0				0.7493	0			10.52	0			147.7	0			2073	0
0.8678	0			12.18	0			171	0			2400	0						0.8678	0			12.18	0			171	0			2400	0				0.8678	0			12.18	0			171	0			2400	0
1.005	0			14.11	0.7			198	0			2780	0						1.005	0			14.11	1.9			198	0			2780	0				1.005	0			14.11	0			198	0			2780	0
1.164	0			16.34	14			229.3	0			3219	0						1.164	0			16.34	8.2			229.3	0			3219	0				1.164	0			16.34	2.9			229.3	0			3219	0
1.348	0			18.92	28			265.6	0			3728	0						1.348	0			18.92	16.3			265.6	0			3728	0				1.348	0			18.92	10.2			265.6	0			3728	0
1.561	0			21.91	30.4			307.6	0			4317	0						1.561	0			21.91	25.8			307.6	0			4317	0				1.561	0			21.91	18.5			307.6	0			4317	0
1.808	0			25.37	20.1			356.2	0			5000	0						1.808	0			25.37	17.9			356.2	0			5000	0				1.808	0			25.37	23.5			356.2	0			5000	0
2.093	0			29.39	6.4			412.5	0										2.093	0			29.39	13.1			412.5	0								2.093	0			29.39	22.4			412.5	0
2.424	0			34.03	0			477.7	0										2.424	0			34.03	9.5			477.7	0								2.424	0			34.03	15.6			477.7	0
[truncated: 25 more columns]
