# Supplementary material for: Spike 1 trimer, a nanoparticle vaccine against porcine epidemic diarrhea virus induces protective immunity challenge in piglets
Source: Front Microbiol. 2024 Apr 8;15:1386136. doi: 10.3389/fmicb.2024.1386136 (PMC11033347; doi:10.3389/fmicb.2024.1386136)
Supplement: Supplementary file 11 [file Data_Sheet_9.ZIP]

Archive with 18 entries (17 files):
- mouse/
- mouse/cytokine IL-4 IFN-r(mouse).xls
- mouse/cytokine IL-4 (mouse).xls
- mouse/cytokine IL-4-  1(mouse).xlsx
- mouse/cytokine-IFN-r-1(mouse).xlsx
- mouse/cytokine-IFN-r(mouse).xlsx
- mouse/IFN-r IL-4(mouse).pzfx
- mouse/lymphocyte proliferation.pzfx
- mouse/lymphocyte proliferation.xlsx
- mouse/mouse-IGAxlsx.xlsx
- mouse/mouse-IgG IgA.pzfx
- mouse/mouse-IgG.xlsx
- mouse/mouse-serum ifn-r IL-4.pzfx
- mouse/mouse-serum IFN-r.xlsx
- mouse/mouse-serum IL-4.xlsx
- mouse/NAbs(mouse).pzfx
- mouse/rato of IFN-r and IL-4.xlsx
- mouse/rato of IFNr and IL-4(serum).xlsx
