# Supplementary material for: Spike 1 trimer, a nanoparticle vaccine against porcine epidemic diarrhea virus induces protective immunity challenge in piglets
Source: Front Microbiol. 2024 Apr 8;15:1386136. doi: 10.3389/fmicb.2024.1386136 (PMC11033347; doi:10.3389/fmicb.2024.1386136)
Supplement: Supplementary file 11 [file Data_Sheet_9.ZIP › mouse/cytokine IL-4 IFN-r(mouse).xls]

## Sheet: 0
	Well	Fluor	Target	Content	Sample	Biological Set Name	Cq	Cq Mean	Cq Std. Dev	Starting Quantity (SQ)	Log Starting Quantity	SQ Mean	SQ Std. Dev	Set Point	Well Note
	A01	SYBR		Unkn			19.1086	19.1086	0				0	55
	A02	SYBR		Unkn			19.7289	19.7289	0				0	55
	A03	SYBR		Unkn			19.1221	19.1221	0				0	55
	A04	SYBR		Unkn			19.2238	19.2238	0				0	55
	A05	SYBR		Unkn			19.0108	19.0108	0			0	0	55
	A06	SYBR		Unkn			19.2163	19.2163	0			0	0	55
	A07	SYBR		Unkn			19.0156	19.0156	0			0	0	55
	A08	SYBR		Unkn			19.1895	19.1895	0			0	0	55
	A09	SYBR		Unkn			19.976	19.976	0			0	0	55
	A10	SYBR		Unkn			19.2944	19.2944	0				0	55
	A11	SYBR		Unkn			29.0105	29.0105	0				0	55
	A12	SYBR		Unkn			28.7567	28.7567	0				0	55
	B01	SYBR		Unkn			28.7182	28.7182	0				0	55
	B02	SYBR		Unkn			28.6965	28.6965	0				0	55
	B03	SYBR		Unkn			28.7641	28.7641	0				0	55
	B04	SYBR		Unkn			28.72	28.72	0			0	0	55
	B05	SYBR		Unkn			28.6817	28.6817	0				0	55
	B06	SYBR		Unkn			28.3564	28.3564	0			0	0	55
	B07	SYBR		Unkn			29.0513	29.0513	0			0	0	55
	B08	SYBR		Unkn			29.5909	29.5909	0			0	0	55
	B09	SYBR		Unkn			16.1457	16.1457	0			0	0	55
	B10	SYBR		Unkn			16.1574	16.1574	0			0	0	55
	B11	SYBR		Unkn			16.7668	16.7668	0				0	55
	B12	SYBR		Unkn			16.7359	16.7359	0				0	55
	C01	SYBR		Unkn			15.4631	15.4631	0				0	55
	C02	SYBR		Unkn			16.4234	16.4234	0				0	55
	C03	SYBR		Unkn			16.2026	16.2026	0				0	55
	C04	SYBR		Unkn			16.3055	16.3055	0			0	0	55
	C05	SYBR		Unkn			16.3889	16.3889	0			0	0	55
	C06	SYBR		Unkn			16.2515	16.2515	0			0	0	55
	C07	SYBR		Unkn			26.1991	26.1991	0			0	0	55
	C08	SYBR		Unkn			26.1744	26.1744	0			0	0	55
	C09	SYBR		Unkn			27.0232	27.0232	0			0	0	55
	C10	SYBR		Unkn			26.2347	26.2347	0				0	55
	C11	SYBR		Unkn			25.4801	25.4801	0			0	0	55
	C12	SYBR		Unkn			25.7801	25.7801	0				0	55
	D01	SYBR		Unkn			26.207	26.207	0				0	55
	D02	SYBR		Unkn			26.1936	26.1936	0				0	55
	D03	SYBR		Unkn			26.1834	26.1834	0				0	55
	D04	SYBR		Unkn			26.4581	26.4581	0			0	0	55
	D05	SYBR		Unkn				0	0			0	0	55
	D06	SYBR		Unkn				0	0			0	0	55
	D07	SYBR		Unkn				0	0			0	0	55
	D08	SYBR		Unkn				0	0			0	0	55
	D09	SYBR		Unkn				0	0			0	0	55
	D10	SYBR		Unkn				0	0				0	55
	D11	SYBR		Unkn				0	0			0	0	55
	D12	SYBR		Unkn				0	0				0	55
	E01	SYBR		Unkn				0	0				0	55
	E02	SYBR		Unkn				0	0				0	55
	E03	SYBR		Unkn				0	0				0	55
	E04	SYBR		Unkn				0	0			0	0	55
	E05	SYBR		Unkn				0	0			0	0	55
	E06	SYBR		Unkn				0	0			0	0	55
	E07	SYBR		Unkn				0	0			0	0	55
	E08	SYBR		Unkn				0	0			0	0	55
	E09	SYBR		Unkn				0	0			0	0	55
	E10	SYBR		Unkn				0	0			0	0	55
	E11	SYBR		Unkn				0	0			0	0	55
	E12	SYBR		Unkn				0	0				0	55
	F01	SYBR		Unkn				0	0				0	55
	F02	SYBR		Unkn				0	0				0	55
	F03	SYBR		Unkn				0	0				0	55
	F04	SYBR		Unkn				0	0			0	0	55
	F05	SYBR		Unkn				0	0			0	0	55
	F06	SYBR		Unkn				0	0			0	0	55
	F07	SYBR		Unkn				0	0			0	0	55
	F08	SYBR		Unkn				0	0			0	0	55
	F09	SYBR		Unkn				0	0			0	0	55
	F10	SYBR		Unkn				0	0				0	55
	F11	SYBR		Unkn				0	0			0	0	55
	F12	SYBR		Unkn				0	0			0	0	55
	G01	SYBR		Unkn				0	0				0	55
	G02	SYBR		Unkn				0	0				0	55
	G03	SYBR		Unkn				0	0				0	55
	G04	SYBR		Unkn				0	0			0	0	55
	G05	SYBR		Unkn				0	0			0	0	55
	G06	SYBR		Unkn				0	0			0	0	55
	G07	SYBR		Unkn				0	0			0	0	55
	G08	SYBR		Unkn				0	0			0	0	55
	G09	SYBR		Unkn				0	0			0	0	55
	G10	SYBR		Unkn				0	0				0	55
	G11	SYBR		Unkn				0	0			0	0	55
	G12	SYBR		Unkn				0	0			0	0	55
	H01	SYBR		Unkn				0	0				0	55
	H02	SYBR		Unkn				0	0				0	55
	H03	SYBR		Unkn				0	0			0	0	55
	H04	SYBR		Unkn				0	0			0	0	55
	H05	SYBR		Unkn				0	0			0	0	55
	H06	SYBR		Unkn				0	0			0	0	55
	H07	SYBR		Unkn				0	0			0	0	55
	H08	SYBR		Unkn				0	0			0	0	55
	H09	SYBR		Unkn				0	0			0	0	55
	H10	SYBR		Unkn				0	0				0	55
	H11	SYBR		Unkn				0	0				0	55
	H12	SYBR		Unkn				0	0			0	0	55

## Sheet: Run Information
File Name	2.pcrd
Created By User	admin
Notes
ID
Run Started	04/13/2023 02:16:47 UTC
Run Ended	04/13/2023 03:29:59 UTC
Sample Vol	20
Lid Temp	105
Protocol File Name	PrimePCR.prcl
Plate Setup File Name	Default_PrimePCR_96_runfile.pltd
Base Serial Number	CC017945
Optical Head Serial Number	785BR15377
CFX Manager Version	3.1.1517.0823.
