# Supplementary material for: Spike 1 trimer, a nanoparticle vaccine against porcine epidemic diarrhea virus induces protective immunity challenge in piglets
Source: Front Microbiol. 2024 Apr 8;15:1386136. doi: 10.3389/fmicb.2024.1386136 (PMC11033347; doi:10.3389/fmicb.2024.1386136)
Supplement: Supplementary file 11 [file Data_Sheet_9.ZIP › mouse/cytokine IL-4 (mouse).xls]

## Sheet: 0
	Well	Fluor	Target	Content	Sample	Biological Set Name	Cq	Cq Mean	Cq Std. Dev	Starting Quantity (SQ)	Log Starting Quantity	SQ Mean	SQ Std. Dev	Set Point	Well Note
	A01	SYBR		Unkn			19.6589	19.6589	0				0	55
	A02	SYBR		Unkn			19.9591	19.9591	0				0	55
	A03	SYBR		Unkn			19.2438	19.2438	0				0	55
	A04	SYBR		Unkn			19.826	19.826	0				0	55
	A05	SYBR		Unkn			19.0702	19.0702	0			0	0	55
	A06	SYBR		Unkn			19.5224	19.5224	0			0	0	55
	A07	SYBR		Unkn			19.682	19.682	0			0	0	55
	A08	SYBR		Unkn			19.6585	19.6585	0			0	0	55
	A09	SYBR		Unkn			19.3953	19.3953	0			0	0	55
	A10	SYBR		Unkn			19.4534	19.4534	0				0	55
	A11	SYBR		Unkn			19.4745	19.4745	0				0	55
	A12	SYBR		Unkn			19.5827	19.5827	0				0	55
	B01	SYBR		Unkn			19.7839	19.7839	0				0	55
	B02	SYBR		Unkn			19.037	19.037	0				0	55
	B03	SYBR		Unkn			19.0602	19.0602	0				0	55
	B04	SYBR		Unkn			19.8349	19.8349	0			0	0	55
	B05	SYBR		Unkn			19.6269	19.6269	0				0	55
	B06	SYBR		Unkn			19.2187	19.2187	0			0	0	55
	B07	SYBR		Unkn			19.5531	19.5531	0			0	0	55
	B08	SYBR		Unkn			19.2686	19.2686	0			0	0	55
	B09	SYBR		Unkn			19.265	19.265	0			0	0	55
	B10	SYBR		Unkn			19.4736	19.4736	0			0	0	55
	B11	SYBR		Unkn			19.735	19.735	0				0	55
	B12	SYBR		Unkn			19.8384	19.8384	0				0	55
	C01	SYBR		Unkn			19.2687	19.2687	0				0	55
	C02	SYBR		Unkn			19.9068	19.9068	0				0	55
	C03	SYBR		Unkn			19.7683	19.7683	0				0	55
	C04	SYBR		Unkn			19.5545	19.5545	0			0	0	55
	C05	SYBR		Unkn			19.1293	19.1293	0			0	0	55
	C06	SYBR		Unkn			19.5388	19.5388	0			0	0	55
	C07	SYBR		Unkn			19.2413	19.2413	0			0	0	55
	C08	SYBR		Unkn			19.6462	19.6462	0			0	0	55
	C09	SYBR		Unkn			19.2413	19.2413	0			0	0	55
	C10	SYBR		Unkn			19.6462	19.6462	0				0	55
	C11	SYBR		Unkn			19.6822	19.6822	0			0	0	55
	C12	SYBR		Unkn			19.1985	19.1985	0				0	55
	D01	SYBR		Unkn			19.9661	19.9661	0				0	55
	D02	SYBR		Unkn			19.8811	19.8811	0				0	55
	D03	SYBR		Unkn			19.9044	19.9044	0				0	55
	D04	SYBR		Unkn			19.5118	19.5118	0			0	0	55
	D05	SYBR		Unkn			29.9536	29.9536	0			0	0	55
	D06	SYBR		Unkn			29.6954	29.6954	0			0	0	55
	D07	SYBR		Unkn			28.4324	28.4324	0			0	0	55
	D08	SYBR		Unkn			28.5964	28.5964	0			0	0	55
	D09	SYBR		Unkn			28.7734	28.7734	0			0	0	55
	D10	SYBR		Unkn			28.7037	28.7037	0				0	55
	D11	SYBR		Unkn			28.6859	28.6859	0			0	0	55
	D12	SYBR		Unkn			28.7959	28.7959	0				0	55
	E01	SYBR		Unkn			28.5516	28.5516	0				0	55
	E02	SYBR		Unkn			28.5269	28.5269	0				0	55
	E03	SYBR		Unkn			29.061	29.061	0				0	55
	E04	SYBR		Unkn			28.6767	28.6767	0			0	0	55
	E05	SYBR		Unkn			28.1773	28.1773	0			0	0	55
	E06	SYBR		Unkn			28.2932	28.2932	0			0	0	55
	E07	SYBR		Unkn			28.8312	28.8312	0			0	0	55
	E08	SYBR		Unkn			28.5549	28.5549	0			0	0	55
	E09	SYBR		Unkn			28.3709	28.3709	0			0	0	55
	E10	SYBR		Unkn			28.1711	28.1711	0			0	0	55
	E11	SYBR		Unkn			28.4955	28.4955	0			0	0	55
	E12	SYBR		Unkn			28.6515	28.6515	0				0	55
	F01	SYBR		Unkn			28.4805	28.4805	0				0	55
	F02	SYBR		Unkn			28.3714	28.3714	0				0	55
	F03	SYBR		Unkn			27.7053	27.7053	0				0	55
	F04	SYBR		Unkn			27.937	27.937	0			0	0	55
	F05	SYBR		Unkn			27.5645	27.5645	0			0	0	55
	F06	SYBR		Unkn			27.5788	27.5788	0			0	0	55
	F07	SYBR		Unkn			27.4929	27.4929	0			0	0	55
	F08	SYBR		Unkn			27.615	27.615	0			0	0	55
	F09	SYBR		Unkn			27.3249	27.3249	0			0	0	55
	F10	SYBR		Unkn			27.5319	27.5319	0				0	55
	F11	SYBR		Unkn			27.3627	27.3627	0			0	0	55
	F12	SYBR		Unkn			27.5717	27.5717	0			0	0	55
	G01	SYBR		Unkn			29.3641	29.3641	0				0	55
	G02	SYBR		Unkn			29.2971	29.2971	0				0	55
	G03	SYBR		Unkn			29.6262	29.6262	0				0	55
	G04	SYBR		Unkn			29.5385	29.5385	0			0	0	55
	G05	SYBR		Unkn			29.62	29.62	0			0	0	55
	G06	SYBR		Unkn			29.8437	29.8437	0			0	0	55
	G07	SYBR		Unkn			30.2241	30.2241	0			0	0	55
	G08	SYBR		Unkn			30.5128	30.5128	0			0	0	55
	G09	SYBR		Unkn				0	0			0	0	55
	G10	SYBR		Unkn				0	0				0	55
	G11	SYBR		Unkn				0	0			0	0	55
	G12	SYBR		Unkn				0	0			0	0	55
	H01	SYBR		Unkn				0	0				0	55
	H02	SYBR		Unkn				0	0				0	55
	H03	SYBR		Unkn				0	0			0	0	55
	H04	SYBR		Unkn				0	0			0	0	55
	H05	SYBR		Unkn				0	0			0	0	55
	H06	SYBR		Unkn				0	0			0	0	55
	H07	SYBR		Unkn				0	0			0	0	55
	H08	SYBR		Unkn				0	0			0	0	55
	H09	SYBR		Unkn				0	0			0	0	55
	H10	SYBR		Unkn				0	0				0	55
	H11	SYBR		Unkn				0	0				0	55
	H12	SYBR		Unkn				0	0			0	0	55

## Sheet: Run Information
File Name	1.pcrd
Created By User	admin
Notes
ID
Run Started	04/14/2023 09:44:47 UTC
Run Ended	04/14/2023 10:59:59 UTC
Sample Vol	20
Lid Temp	105
Protocol File Name	PrimePCR.prcl
Plate Setup File Name	Default_PrimePCR_96_runfile.pltd
Base Serial Number	CC017945
Optical Head Serial Number	785BR15377
CFX Manager Version	3.1.1517.0823.
