# Supplementary material for: Spike 1 trimer, a nanoparticle vaccine against porcine epidemic diarrhea virus induces protective immunity challenge in piglets
Source: Front Microbiol. 2024 Apr 8;15:1386136. doi: 10.3389/fmicb.2024.1386136 (PMC11033347; doi:10.3389/fmicb.2024.1386136)
Supplement: Supplementary file 11 [file Data_Sheet_9.ZIP › mouse/cytokine IL-4- 1(mouse).xlsx]

## Sheet: Run Information
File Name	admin_2022-11-04 09-50-33_BR007325.pcrd
Created By User	admin
Notes
ID
Run Started	11/04/2022 01:50:43 UTC
Run Ended	11/04/2022 02:48:57 UTC
Sample Vol	20
Lid Temp	105
Protocol File Name	CWBIO.prcl
Plate Setup File Name	123.pltd
Base Serial Number	BR007325
Optical Head Serial Number	788BR07346
CFX Maestro Version	4.1.2433.1219.

## Sheet: Sheet1
	PBS	RBD					COE					S1					COLIA1					PBS
	19.6589	19.2438	19.0702	19.682	19.3953	19.4745	19.7839	19.0602	19.6269	19.5531	19.265	19.735	19.2687	19.7683	19.1293	19.2413	19.1086	19.1221	19.0108	19.0156	19.976	19.3036	19.6822	19.9661	19.9044
	19.9591	19.826	19.5224	19.6585	19.4534	19.5827	19.037	19.8349	19.2187	19.2686	19.4736	19.8384	19.9068	19.5545	19.5388	19.6462	19.7289	19.2238	19.2163	19.1895	19.2944	19.3036	19.1985	19.8811	19.5118
	19.809	19.5349	19.2963	19.6702	19.4243	19.5286	19.4105	19.4476	19.4228	19.4108	19.3693	19.7867	19.5877	19.6614	19.334	19.4438	19.4188	19.173	19.1136	19.1025	19.6352	19.3036	19.4403	19.9236	19.7081
	29.9536	28.4324	28.7734	28.6859	28.5516	29.061	28.1773	28.8312	28.3709	28.4955	28.4805	27.7053	27.5645	27.4929	27.3249	27.3627	29.0105	28.7182	28.7641	28.6817	29.0513	29.3641	29.6262	29.62	30.2241
	29.6954	28.5964	28.7037	28.7959	28.5269	28.6767	28.2932	28.5549	28.1711	28.6515	28.3714	27.937	27.5788	27.615	27.5319	27.5717	28.7567	28.6965	28.72	28.3564	29.5909	29.2971	29.5385	29.8437	30.5128
	10.1446	8.89756	9.4771	9.01567	9.12722	9.53243	8.76687	9.38365	8.94807	9.08472	9.11124	7.91862	7.97674	7.83145	7.99086	7.91892	9.59174	9.54525	9.65056	9.57914	9.41615	10.0604	10.1858	9.69643	10.516
	9.88633	9.06148	9.40738	9.12569	9.10255	9.14808	8.88279	9.10739	8.74826	9.24068	9.00209	8.15032	7.99102	7.9536	8.19787	8.12794	9.33792	9.52356	9.6064	9.2539	9.95576	9.99349	10.0981	9.92015	10.8047
	10.0155
	0.914388	2.17029	1.45231	1.9997	1.8509	1.39766	2.37608	1.5495	2.09563	1.90624	1.87152	4.27768	4.1088	4.54411	4.06876	4.2768	1.34138	1.3853	1.28778	1.35314	1.51498	0.969296	0.888607	1.24748	0.706829
	1.09363	1.93719	1.52422	1.85287	1.88282	1.82433	2.19263	1.87653	2.40692	1.71092	2.01861	3.643	4.06832	4.1752	3.52489	3.69996	1.59941	1.40628	1.32782	1.69532	1.04224	1.01534	0.94429	1.06829	0.57864
	1.00401	2.05374	1.48827	1.92629	1.86686	1.611	2.28435	1.71301	2.25127	1.80858	1.94506	3.96034	4.08856	4.35966	3.79683	3.98838	1.47039	1.39579	1.3078	1.52423	1.27861	0.992317	0.916448	1.15788	0.642734
