# Supplementary material for: Spike 1 trimer, a nanoparticle vaccine against porcine epidemic diarrhea virus induces protective immunity challenge in piglets
Source: Front Microbiol. 2024 Apr 8;15:1386136. doi: 10.3389/fmicb.2024.1386136 (PMC11033347; doi:10.3389/fmicb.2024.1386136)
Supplement: Supplementary file 11 [file Data_Sheet_9.ZIP › mouse/cytokine-IFN-r-1(mouse).xlsx]

## Sheet: Run Information
File Name	admin_2022-11-04 09-50-33_BR007325.pcrd
Created By User	admin
Notes
ID
Run Started	11/04/2022 01:50:43 UTC
Run Ended	11/04/2022 02:48:57 UTC
Sample Vol	20
Lid Temp	105
Protocol File Name	CWBIO.prcl
Plate Setup File Name	123.pltd
Base Serial Number	BR007325
Optical Head Serial Number	788BR07346
CFX Maestro Version	4.1.2433.1219.

## Sheet: Sheet1
	PBS	RBD					COE					S1					COLIA1					PBS
	16.7098	16.6738	16.3374	16.5234	16.5465	16.5718	16.3858	16.6733	16.2584	16.3619	16.4886	16.7463	16.8292	16.7768	16.1337	16.8599	16.1457	16.7668	15.4631	16.2026	16.3889	16.2278	16.1006	16.4737	16.3858
	16.5688	16.3873	16.175	16.3381	16.375	16.4195	16.9937	17.0763	16.9119	16.4885	16.7371	16.7818	16.0442	16.271	16.1225	16.8599	16.1574	16.7359	16.4234	16.3055	16.2515	16.3434	16.6152	16.9638	16.6733
	16.6393	16.5305	16.2562	16.4307	16.4608	16.4957	16.6898	16.8748	16.5851	16.4252	16.6128	16.764	16.4367	16.5239	16.1281	16.8599	16.1515	16.7513	15.9433	16.254	16.3202	16.2856	16.3579	16.7187	16.5296
	27.1215	25.8218	25.9296	25.8252	25.6605	26.3229	25.7463	25.8292	25.7768	25.1337	25.8599	25.7463	24.7818	24.3442	24.271	24.9225	26.1991	27.0232	25.4801	26.207	26.1834	26.1362	27.7781	26.8545	27.3619
	27.243	25.6767	26.0121	26.3056	25.6115	26.5489	25.8818	25.3442	25.371	25.1225	25.8599	24.7818	24.477	24.2201	24.284	24.8351	26.1744	26.2347	25.7801	26.1936	26.4581	26.8838	26.7034	26.8244	27.4886
	10.4822	9.29128	9.67343	9.39449	9.19973	9.82725	9.05649	8.95435	9.19169	8.70846	9.24702	8.98225	8.34507	7.82031	8.14291	8.06266	10.0476	10.2719	9.53685	9.95301	9.86317	9.8506	11.4202	10.1358	10.8324
	10.6037	9.14621	9.75591	9.87483	9.15077	10.0533	9.192	8.46942	8.78588	8.6973	9.24702	8.01775	8.04034	7.69619	8.15587	7.9752	10.0228	9.4834	9.83685	9.93956	10.1379	10.5982	10.3455	10.1057	10.959
	10.5429
	1.04302	2.38113	1.82703	2.21673	2.53712	1.64225	2.80197	3.00753	2.5513	3.56639	2.45531	2.94993	4.58798	6.60067	5.27809	5.58001	1.40966	1.20667	2.00845	1.50516	1.60187	1.61589	0.544388	1.32605	0.818228
	0.958759	2.63301	1.7255	1.58897	2.62471	1.4041	2.55077	4.20909	3.38006	3.59409	2.45531	5.75641	5.66701	7.1937	5.23089	5.92872	1.43405	2.08424	1.63137	1.51925	1.32407	0.962422	1.14661	1.354	0.749449
	1.00089	2.50707	1.77626	1.90285	2.58092	1.52317	2.67637	3.60831	2.96568	3.58024	2.45531	4.35317	5.12749	6.89718	5.25449	5.75437	1.42186	1.64545	1.81991	1.51221	1.46297	1.28916	0.8455	1.34003	0.783838
