# Supplementary material for: Spike 1 trimer, a nanoparticle vaccine against porcine epidemic diarrhea virus induces protective immunity challenge in piglets
Source: Front Microbiol. 2024 Apr 8;15:1386136. doi: 10.3389/fmicb.2024.1386136 (PMC11033347; doi:10.3389/fmicb.2024.1386136)
Supplement: Supplementary file 11 [file Data_Sheet_9.ZIP › mouse/cytokine-IFN-r(mouse).xlsx]

## Sheet: 0
	Well	Fluor	Target	Content	Sample	Biological Set Name	Cq	Cq Mean	Cq Std. Dev	Starting Quantity (SQ)	Log Starting Quantity	SQ Mean	SQ Std. Dev	Set Point	Well Note
	A01	SYBR		Unkn			16.7098	16.7098	0			0	0	55
	A02	SYBR		Unkn			16.5688	16.5688	0			0	0	55
	A03	SYBR		Unkn			16.6738	16.6738	0			0	0	55
	A04	SYBR		Unkn			16.3873	16.3873	0			0	0	55
	A05	SYBR		Unkn			16.3374	16.3374	0			0	0	55
	A06	SYBR		Unkn			16.175	16.175	0				0	55
	A07	SYBR		Unkn			16.5234	16.5234	0				0	55
	A08	SYBR		Unkn			16.3381	16.3381	0				0	55
	A09	SYBR		Unkn			16.5465	16.5465	0				0	55
	A10	SYBR		Unkn			16.375	16.375	0				0	55
	A11	SYBR		Unkn			16.5718	16.5718	0			0	0	55
	A12	SYBR		Unkn			16.4195	16.4195	0			0	0	55
	B01	SYBR		Unkn			16.3858	16.8292	0			0	0	55
	B02	SYBR		Unkn			16.9937	16.0442	0			0	0	55
	B03	SYBR		Unkn			16.6733	16.7768	0			0	0	55
	B04	SYBR		Unkn			17.0763	16.271	0				0	55
	B05	SYBR		Unkn			16.2584	16.1337	0				0	55
	B06	SYBR		Unkn			16.9119	16.1225	0				0	55
	B07	SYBR		Unkn			16.3619	16.8599	0				0	55
	B08	SYBR		Unkn			16.4885	16.8599	0				0	55
	B09	SYBR		Unkn			16.4886	16.1457	0				0	55
	B10	SYBR		Unkn			16.7371	16.1574	0			0	0	55
	B11	SYBR		Unkn			16.7463	16.7668	0				0	55
	B12	SYBR		Unkn			16.7818	16.7359	0			0	0	55
	C01	SYBR		Unkn			16.8292	15.4631	0			0	0	55
	C02	SYBR		Unkn			16.0442	16.4234	0			0	0	55
	C03	SYBR		Unkn			16.7768	16.2026	0			0	0	55
	C04	SYBR		Unkn			16.271	16.3055	0			0	0	55
	C05	SYBR		Unkn			16.1337	16.3889	0			0	0	55
	C06	SYBR		Unkn			16.1225	16.2515	0				0	55
	C07	SYBR		Unkn			16.8599	16.2278	0				0	55
	C08	SYBR		Unkn			16.8599	16.3434	0				0	55
	C09	SYBR		Unkn			16.3889	16.1006	0				0	55
	C10	SYBR		Unkn			16.2515	16.6152	0			0	0	55
	C11	SYBR		Unkn			16.2278	16.4737	0			0	0	55
	C12	SYBR		Unkn			16.3434	16.9638	0			0	0	55
	D01	SYBR		Unkn			16.1006	16.3858	0			0	0	55
	D02	SYBR		Unkn			16.6152	16.67	0			0	0	55
	D03	SYBR		Unkn			16.4737	27.1215	0			0	0	55
	D04	SYBR		Unkn			16.9638	27.243	0			0	0	55
	D05	SYBR		Unkn			16.3858	25.8218	0				0	55
	D06	SYBR		Unkn			16.6733	25.6767	0				0	55
	D07	SYBR		Unkn			27.1215	25.9296	0				0	55
	D08	SYBR		Unkn			27.243	26.0121	0				0	55
	D09	SYBR		Unkn			25.8218	25.8252	0			0	0	55
	D10	SYBR		Unkn			25.6767	26.3056	0				0	55
	D11	SYBR		Unkn			25.9296	25.6605	0			0	0	55
	D12	SYBR		Unkn			26.0121	25.6115	0			0	0	55
	E01	SYBR		Unkn			25.8252	26.3229	0			0	0	55
	E02	SYBR		Unkn			26.3056	26.5489	0				0	55
	E03	SYBR		Unkn			25.6605	25.7463	0				0	55
	E04	SYBR		Unkn			25.6115	25.8818	0				0	55
	E05	SYBR		Unkn			26.3229	25.8292	0				0	55
	E06	SYBR		Unkn			26.5489	25.3442	0				0	55
	E07	SYBR		Unkn			25.7463	25.7768	0				0	55
	E08	SYBR		Unkn			25.8818	25.371	0				0	55
	E09	SYBR		Unkn			25.8292	25.1337	0			0	0	55
	E10	SYBR		Unkn			25.3442	25.1225	0				0	55
	E11	SYBR		Unkn			25.7768	25.8599	0			0	0	55
	E12	SYBR		Unkn			25.371	25.8599	0			0	0	55
	F01	SYBR		Unkn			25.1337	25.7463	0			0	0	55
	F02	SYBR		Unkn			25.1225	24.7818	0				0	55
	F03	SYBR		Unkn			25.8599	24.7818	0				0	55
	F04	SYBR		Unkn			25.8599	24.477	0			0	0	55
	F05	SYBR		Unkn			25.7463	24.3442	0				0	55
	F06	SYBR		Unkn			24.7818	24.2201	0				0	55
	F07	SYBR		Unkn			24.7818	24.271	0				0	55
	F08	SYBR		Unkn			24.477	24.284	0				0	55
	F09	SYBR		Unkn			24.3442	24.9225	0				0	55
	F10	SYBR		Unkn			24.2201	24.8351	0				0	55
	F11	SYBR		Unkn			24.271	26.1991	0				0	55
	F12	SYBR		Unkn			24.284	26.1744	0			0	0	55
	G01	SYBR		Unkn			24.9225	27.0232	0			0	0	55
	G02	SYBR		Unkn			24.8351	26.2347	0				0	55
	G03	SYBR		Unkn			26.1362	25.4801	0				0	55
	G04	SYBR		Unkn			26.8838	25.7801	0				0	55
	G05	SYBR		Unkn			27.7781	26.207	0				0	55
	G06	SYBR		Unkn			26.7034	26.1936	0				0	55
	G07	SYBR		Unkn			26.8545	26.1834	0				0	55
	G08	SYBR		Unkn			26.8244	26.4581	0				0	55
	G09	SYBR		Unkn			27.3619	26.1362	0				0	55
	G10	SYBR		Unkn			27.4886	26.8838	0				0	55
	G11	SYBR		Unkn			26.1834	27.7781	0			0	0	55
	G12	SYBR		Unkn			26.4581	26.7034	0			0	0	55
	H01	SYBR		Unkn				0	0			0	0	55
	H02	SYBR		Unkn				0	0				0	55
	H03	SYBR		Unkn				0	0				0	55
	H04	SYBR		Unkn				0	0				0	55
	H05	SYBR		Unkn				0	0				0	55
	H06	SYBR		Unkn				0	0				0	55
	H07	SYBR		Unkn				0	0				0	55
	H08	SYBR		Unkn				0	0				0	55
	H09	SYBR		Unkn				0	0				0	55
	H10	SYBR		Unkn				0	0				0	55
	H11	SYBR		Unkn				0	0			0	0	55
	H12	SYBR		Unkn				0	0			0	0	55

## Sheet: Run Information
File Name	admin_2023-04-15 10-21-04_CC017945.pcrd
Created By User	admin
Notes
ID
Run Started	04/15/2023 02:21:24 UTC
Run Ended	04/15/2023 03:34:39 UTC
Sample Vol	20
Lid Temp	105
Protocol File Name	PrimePCR.prcl
Plate Setup File Name	Default_PrimePCR_96_runfile.pltd
Base Serial Number	CC017945
Optical Head Serial Number	785BR15377
CFX Manager Version	3.1.1517.0823.
