# Supplementary material for: Spike 1 trimer, a nanoparticle vaccine against porcine epidemic diarrhea virus induces protective immunity challenge in piglets
Source: Front Microbiol. 2024 Apr 8;15:1386136. doi: 10.3389/fmicb.2024.1386136 (PMC11033347; doi:10.3389/fmicb.2024.1386136)
Supplement: Supplementary file 11 [file Data_Sheet_9.ZIP › mouse/lymphocyte proliferation.xlsx]

## Sheet: 板 1 - Sheet1
软件版本	3.05.11
实验文件路径:
方案文件路径:
板编号	板 1
日期	2023-04-11
时间	11:24:05
检测仪类型:	Synergy H1
检测仪序列号:	190401D
检测类型	检测仪
程序详细信息
板类型	96 WELL PLATE
完成后弹出板
检测	吸收光 终点
	全板
	波长: 490
	检测速度: 正常, 延迟: 100 msec, 测量值/数据点: 8
结果
实际温度:	28.4
		12	14	17	22	54	Control	PBS	RBD	s1		COE	COLIA1
		1	2	3	4	5	6	7	8	9	10	11	12			r
	A	0.15	0.269	0.191	0.318	0.227	0.131	0.15	0.182	0.335	0.171	0.233	0.1566	490				0
	B	0.151	0.356	0.202	0.247	0.16	0.143	0.151	0.189	0.293	0.174	0.221	0.155	490
	C	0.155	0.332	0.188	0.212	0.145	0.136	0.155	0.154	0.3	0.191	0.246	0.1656	490
	D	0.142	0.32	0.163	0.203	0.151	0.152	0.149	0.175	0.3	0.173	0.239	0.186	490
	E	0.149	0.352	0.185	0.189	0.159	0.116	0.142	0.174	0.308	0.225	0.241	0.172	490
	F	0.055	0.268	0.168	0.221	0.148	0.049	0.05	0.05	0.05	0.052	0.05	0.05	490
	G	0.187	0.309	0.191	0.248	0.151	0.049	0.05	0.049	0.05	0.05	0.048	0.05	490
	H	0.263	0.336	0.219	0.284	0.204	0.05	0.049	0.049	0.049	0.051	0.049	0.049	490
			0.31775	0.188375	0.24025	0.168125	0.1356								0
													PBS		RBD		S1				COE		COLIA1
	0.15	1.10294	0.269	1.97794	0.191	1.40441	0.318	2.33824	0.227	1.66912		0	0.15	1.11029	0.182	1.33824	0.335	2.46324	0.171	1.25735	0.233	1.71324	0.1566	1.15147
	0.151	1.11029	0.356	2.61765	0.202	1.48529	0.247	1.81618	0.16	1.17647		0	0.151	1.13971	0.189	1.38971	0.293	2.15441	0.174	1.27941	0.221	1.625	0.155	1.13971
	0.155	1.13971	0.332	2.44118	0.188	1.38235	0.212	1.55882	0.145	1.06618		0	0.155	1.09559	0.154	1.13235	0.3	2.20588	0.191	1.40441	0.246	1.80882	0.1656	1.21765
	0.142	1.04412	0.32	2.35294	0.163	1.19853	0.203	1.49265	0.151	1.11029		0	0.149	1.04412	0.175	1.28676	0.3	2.20588	0.173	1.27206	0.239	1.75735	0.186	1.36765
	0.149	1.09559	0.352	2.58824	0.185	1.36029	0.189	1.38971	0.159	1.16912		0	0.142	0.367647	0.174	1.27941	0.308	2.26471	0.225	1.65441	0.241	1.77206	0.172	1.26471
	0.187	1.375	0.268	1.97059	0.168	1.23529	0.221	1.625	0.148	1.08824		0	0.05	0.367647	0.05	0.367647	0.05	0.367647	0.052	0.382353	0.05	0.367647	0.05	0.367647
	0.263	1.93382	0.309	2.27206	0.191	1.40441	0.248	1.82353	0.151	1.11029		0	0.05	0.360294	0.049	0.360294	0.05	0.367647	0.05	0.367647	0.048	0.352941	0.05	0.367647
	0.171	1.25735	0.336	2.47059	0.219	1.61029	0.284	2.08824	0.204	1.5		0	0.049	0.823529	0.049	0.360294	0.049	0.360294	0.051	0.375	0.049	0.360294	0.049	0.360294
			0.31775	2.3364	0.188375	1.06577	0.24025	1.76654	0.168125	1.23621	#DIV/0!	#DIV/0!	0.112	0	0.12775	0.939338	0.210625	1.54871	0.135875	0.999081	0.165875	1.21967	0.123025	0.904596
	PBS										骨架蛋白						S1
															#DIV/0!
