# Supplementary material for: Spike 1 trimer, a nanoparticle vaccine against porcine epidemic diarrhea virus induces protective immunity challenge in piglets
Source: Front Microbiol. 2024 Apr 8;15:1386136. doi: 10.3389/fmicb.2024.1386136 (PMC11033347; doi:10.3389/fmicb.2024.1386136)
Supplement: Supplementary file 11 [file Data_Sheet_9.ZIP › mouse/mouse-IGAxlsx.xlsx]

## Sheet: 板 1 - Sheet1
软件版本	3.05.11
实验文件路径:
方案文件路径:
板编号	板 1
日期	2023-04-04
时间	17:59:32
检测仪类型:	Synergy H1
检测仪序列号:	190401D
检测类型	检测仪
程序详细信息
板类型	96 WELL PLATE
完成后弹出板
检测	吸收光 终点
	全板
	波长: 450
	检测速度: 正常, 延迟: 100 msec, 测量值/数据点: 8
结果
实际温度:	27.3
		1	2	3	4	5	6	7	8	9	10	11	12
	A	0.273	0.289	0.631	0.689	2.197	2.115	OVRFLW	0.323	0.133	2.629	0.12	3.139	450
	B	0.205	0.237	0.635	0.613	1.612	2.026	3.017	0.192	0.155	2.151	0.108	2.36	450
	C	0.295	0.21	0.48	0.333	1.597	1.993	2.994	0.138	0.18	1.817	0.119	2.209	450
	D	0.211	0.21	0.308	0.248	1.481	1.724	1.861	0.121	0.168	1.663	0.112	2.312	450
	E	0.205	0.162	0.172	0.182	1.245	1.421	1.291	0.127	0.133	1.481	0.116	2.112	450
	F	0.181	0.192	0.145	0.162	0.616	0.942	0.646	0.096	0.087	1.126	0.107	1.996	450
	G	0.217	0.175	0.152	0.136	0.391	0.484	0.46	0.091	0.099	0.904	0.091	1.482	450
	H	0.184	0.214	0.149	0.349	0.299	0.504	0.347	0.132	0.109	0.567	0.136	0.952	450

## Sheet: 板 2 - Sheet1
软件版本	3.05.11
实验文件路径:
方案文件路径:
板编号	板 2
日期	2023-04-04
时间	18:12:58
检测仪类型:	Synergy H1
检测仪序列号:	190401D
检测类型	检测仪
程序详细信息
板类型	96 WELL PLATE									30	0.5525
完成后弹出板										20	0.32
检测	吸收光 终点									10	0.1575
	全板									5	0.121
	波长: 450									2.5	0.079
	检测速度: 正常, 延迟: 100 msec, 测量值/数据点: 8
结果
实际温度:	27.4
		RBD					COE
		1	2	3	4	5	6	7	8	9	10	11	12
	A	0.482	0.44	0.461	0.394	0.349	0.512	0.6	0.556	0.473	0.483	0.051	0.044	450
	B	0.328	0.327	0.3275	0.374	0.326	0.432	0.434	0.445	0.472	0.447	0.05	0.043	450
S1	C	0.581	0.571	0.576	0.618	0.582	0.141	0.23	0.2355	0.222	0.227	0.042	0.046	450	COLIA1
	D	0.559	0.497	0.502	0.511	0.4885	0.192	0.169	0.1805	0.235	0.193	0.047	0.047	450
PBS	E	0.178	0.195	0.1865	0.251	0.164	0.045	0.047	0.055	0.06	0.063	0.047	0.064	450
	F	0.23	0.223	0.2265	0.153	0.223	0.052	0.047	0.043	0.036	0.058	0.034	0.051	450
	G	0.557	0.318	0.16	0.119	0.085	0.059	0.055	0.053	0.052	0.051	0.052	0.055	450
	H	0.548	0.322	0.155	0.23	0.073	0.083	0.065	0.059	0.055	0.056	0.061	0.055	450
		standard
