# Supplementary material for: Spike 1 trimer, a nanoparticle vaccine against porcine epidemic diarrhea virus induces protective immunity challenge in piglets
Source: Front Microbiol. 2024 Apr 8;15:1386136. doi: 10.3389/fmicb.2024.1386136 (PMC11033347; doi:10.3389/fmicb.2024.1386136)
Supplement: Supplementary file 11 [file Data_Sheet_9.ZIP › mouse/mouse-IgG.xlsx]

## Sheet: 板 1 - Sheet1
软件版本	3.05.11
实验文件路径:	F:\李林杰\2w.xpt
方案文件路径:
板编号	板 1
日期	2023-03-21
时间	15:55:46
检测仪类型:	Synergy H1
检测仪序列号:	190401D
检测类型	检测仪
程序详细信息
板类型	96 WELL PLATE
完成后弹出板
检测	吸收光 终点
	全板
	波长: 450
	检测速度: 正常, 延迟: 100 msec, 测量值/数据点: 8
结果
实际温度:	25.8
			RBD				COE					S1
		1	2	3	4	5	6	7	8	9	10	11	12
	A	0.096	0.123	0.098	0.097	0.097	0.149	0.157	0.111	0.178	0.154	0.13	0.124	450
	B	0.107	0.12	0.091	0.097	0.097	0.255	0.199	0.161	0.126	0.194	0.325	0.341	450
	C	0.315	0.283	0.361	0.329	0.363	0.559	0.644	0.627	0.579	0.582	0.914	0.823	450
	D	0.513	0.499	0.578	0.499	0.528	1.286	1.342	1.249	1.118	1.093	1.77	1.77	450
	E	0.103	0.184	0.168	0.06	0.057	0.055	0.054	0.057	0.055	0.053	0.061	0.058	450	0.055
	F	0.306	0.308	0.376	0.062	0.064	0.057	0.058	0.062	0.057	0.077	0.065	0.056	450	0.055
	G	0.897	0.887	0.892	0.06	0.059	0.055	0.067	0.057	0.057	0.057	0.057	0.059	450	0.06
	H	1.642	1.606	1.665	0.056	0.059	0.054	0.063	0.061	0.053	0.058	0.056	0.057	450	0.056
					COLIA1					PBS
