# Supplementary material for: Spike 1 trimer, a nanoparticle vaccine against porcine epidemic diarrhea virus induces protective immunity challenge in piglets
Source: Front Microbiol. 2024 Apr 8;15:1386136. doi: 10.3389/fmicb.2024.1386136 (PMC11033347; doi:10.3389/fmicb.2024.1386136)
Supplement: Supplementary file 11 [file Data_Sheet_9.ZIP › mouse/mouse-serum IFN-r.xlsx]

## Sheet: 板 1 - Sheet1
软件版本	3.05.11
实验文件路径:
方案文件路径:
板编号	板 1
日期	2023-08-18
时间	17:24:35
检测仪类型:	Synergy H1									2.447	2.234	600	2.3405
检测仪序列号:	190401D									1.763	1.668	300	1.7155
检测类型	检测仪									0.905	0.913	150	0.909
										0.836	0.796	75	0.816
程序详细信息										0.36	0.371	37.5	0.3655
板类型	96 WELL PLATE									0.313	0.339	18.8	0.326
完成后弹出板										0.175	0.168	9.4	0.1715
检测	吸收光 终点
	全板
	波长: 450
	检测速度: 正常, 延迟: 100 msec, 测量值/数据点: 8
结果
实际温度:	26.5
		1	2	3	4	5	6	7	8	9	10	11	12
RBD	A	0	0	0	0	1.28	1.264	1.14	1.256	1.231	0.078	0.063	0.067	450
COE	B	0	0	0	0	1.561	1.504	1.603	1.553	1.512	0.071	0.175	0.168	450
S1	C	0	0	0	0	2.032	1.99	1.817	1.751	1.95	0.077	0.313	0.339	450
COLIA1	D	0	0	0	0	0.867	0.95	0.95	0.826	0.892	0.082	0.36	0.371	450
PBS	E	0	0	0	0	0.434	0.413	0.413	0.454	0.405	0.081	0.836	0.796	450
	F	0	0	0	0	0.096	0.085	0.088	0.078	0.079	0.076	0.905	0.913	450
	G	0	0	0	0	0.09	0.078	0.072	0.063	0.084	0.087	1.763	1.668	450
	H	0	0	0	0	0.098	0.079	0.072	0.082	0.088	0.085	2.447	2.234	450
												standard
			1.28	1.264	1.14	1.256	1.231
			1.561	1.504	1.603	1.553	1.512
			2.032	1.99	1.817	1.751	1.95
			0.867	0.95	0.95	0.826	0.892
			0.434	0.413	0.413	0.454	0.405
			263.556	259.111	224.667	256.889	249.944
			341.611	325.778	353.278	339.389	328
			472.444	460.778	412.722	394.389	449.667
			148.833	171.889	171.889	137.444	155.778
			28.5556	22.7222	22.7222	34.1111	20.5
