# Supplementary material for: Spike 1 trimer, a nanoparticle vaccine against porcine epidemic diarrhea virus induces protective immunity challenge in piglets
Source: Front Microbiol. 2024 Apr 8;15:1386136. doi: 10.3389/fmicb.2024.1386136 (PMC11033347; doi:10.3389/fmicb.2024.1386136)
Supplement: Supplementary file 11 [file Data_Sheet_9.ZIP › mouse/mouse-serum IL-4.xlsx]

## Sheet: 板 1 - Sheet1
软件版本	3.05.11
实验文件路径:
方案文件路径:
板编号	板 1
日期	2023-08-18
时间	21:39:42
检测仪类型:	Synergy H1
检测仪序列号:	190401D
检测类型	检测仪
程序详细信息
板类型	96 WELL PLATE
完成后弹出板							0.718	0.661	0.6895	250
检测	吸收光 终点						0.39	0.372	0.381	125
	全板						0.285	0.27	0.2775	62.5
	波长: 450						0.253	0.234	0.2435	31.3
	检测速度: 正常, 延迟: 100 msec, 测量值/数据点: 8						0.206	0.202	0.204	15.6
							0.172	0.181	0.1765	7.8
结果
实际温度:	27.3
		standard
		1	2	3	4	5	6	7	8	9	10	11	12
rbd	A	0.718	0.661	0.34	0.328	0.337	0.316	0.313	0.049	0.069	0.052	0.052	0.048	450
coe	B	0.39	0.372	0.415	0.409	0.412	0.421	0.406	0.049	0.067	0.049	0.052	0.048	450
s1	C	0.285	0.27	0.493	0.448	0.46	0.48	0.463	0.052	0.047	0.053	0.053	0.049	450
colia1	D	0.253	0.234	0.307	0.288	0.3	0.31	0.288	0.049	0.051	0.056	0.051	0.056	450
pbs	E	0.206	0.202	0.231	0.249	0.228	0.237	0.235	0.049	0.049	0.05	0.051	0.048	450
	F	0.172	0.181	0.049	0.05	0.05	0.049	0.049	0.049	0.046	0.05	0.053	0.057	450
	G	0.049	0.049	0.049	0.049	0.049	0.049	0.049	0.05	0.07	0.052	0.051	0.048	450
	H	0.049	0.05	0.05	0.049	0.049	0.051	0.05	0.05	0.075	0.054	0.053	0.051	450
			0.34	0.328	0.337	0.316	0.313
			0.415	0.409	0.412	0.421	0.406
			0.493	0.448	0.46	0.48	0.463
			0.307	0.288	0.3	0.31	0.288
			0.231	0.249	0.228	0.237	0.235
			87.5132	81.7114	86.0628	75.9097	74.4592
			123.774	120.873	122.324	126.675	119.423
			161.486	139.729	145.531	155.2	146.981
			71.5584	62.3722	68.174	73.0088	62.3722
			34.8139	43.5165	33.3634	37.7148	36.7478
