# Supplementary material for: Spike 1 trimer, a nanoparticle vaccine against porcine epidemic diarrhea virus induces protective immunity challenge in piglets
Source: Front Microbiol. 2024 Apr 8;15:1386136. doi: 10.3389/fmicb.2024.1386136 (PMC11033347; doi:10.3389/fmicb.2024.1386136)
Supplement: Supplementary file 11 [file Data_Sheet_9.ZIP › mouse/rato of IFN-r and IL-4.xlsx]

## Sheet: Sheet1
		2.51	1.78	1.9	2.58	1.52	2.68	3.61	2.97	3.58	2.46	4.35	5.13	6.9	5.25	5.75
		2.05	1.49	1.93	1.87	1.61	2.28	1.71	2.25	1.81	1.95	3.96	4.09	4.36	3.8	3.99
		1.22439	1.19463	0.984456	1.37968	0.944099	1.17544	2.11111	1.32	1.9779	1.26154	1.09848	1.25428	1.58257	1.38158	1.4411
		1.14545					1.5692					1.3516
