# Supplementary material for: Spike 1 trimer, a nanoparticle vaccine against porcine epidemic diarrhea virus induces protective immunity challenge in piglets
Source: Front Microbiol. 2024 Apr 8;15:1386136. doi: 10.3389/fmicb.2024.1386136 (PMC11033347; doi:10.3389/fmicb.2024.1386136)
Supplement: Supplementary file 11 [file Data_Sheet_9.ZIP › mouse/rato of IFNr and IL-4(serum).xlsx]

## Sheet: Sheet1
263.556	259.111	224.667	256.889	249.944	341.611	325.778	353.278	339.389	328	472.444	460.778	412.722	394.389	449.667
87.5132	81.7114	86.0628	75.9097	74.4592	123.774	120.873	122.324	126.675	119.423	161.486	139.729	145.531	155.2	146.981
3.01161	3.17105	2.6105	3.38414	3.35679	2.75995	2.6952	2.88805	2.67921	2.74654	2.92561	3.29765	2.83598	2.54116	3.05935
