# Supplementary material for: Spike 1 trimer, a nanoparticle vaccine against porcine epidemic diarrhea virus induces protective immunity challenge in piglets
Source: Front Microbiol. 2024 Apr 8;15:1386136. doi: 10.3389/fmicb.2024.1386136 (PMC11033347; doi:10.3389/fmicb.2024.1386136)
Supplement: Supplementary file 12 [file Data_Sheet_10.ZIP › storage stability/Thermal stability(protein concentration).xlsx]

## Sheet: 板 1 - Sheet1
软件版本	3.05.11
实验文件路径:	C:\Users\Public\Documents\Experiments\Experiment1.xpt
方案文件路径:
板编号	板 1
日期	2023-08-02
时间	15:50:31									0.748	0.511	0.6295	1
检测仪类型:	Synergy H1									0.365	0.379	0.372	0.5
检测仪序列号:	190401D									0.242	0.241	0.2415	0.25
检测类型	检测仪									0.169	0.166	0.1675	0.125
										0.132	0.124	0.128	0.0625
程序详细信息
板类型	96 WELL PLATE
完成后弹出板
检测	吸收光 终点
	全板
	波长: 562
	检测速度: 正常, 延迟: 100 msec, 测量值/数据点: 8
结果
实际温度:	26
		1	2	3	4	5	6	7	8	9	10	11	12
	A	0.748	0.511	0.355	0.356	0.347	0.299	0.283	0.296	0.347	0.354	0.359	0.286	562
	B	0.365	0.379	0.309	0.321	0.315	0.216	0.215	0.217	0.322	0.315	0.315	0.23	562
	C	0.242	0.241	0.27	0.275	0.27	0.166	0.164	0.158	0.275	0.282	0.275	0.165	562
	D	0.169	0.166	0.222	0.23	0.217	0.147	0.141	0.152	0.216	0.222	0.23	0.14	562
	E	0.132	0.124	0.162	0.165	0.159	0.113	0.128	0.136	0.156	0.164	0.19	0.11	562
	F	0.286	0.285	0.358	0.348	0.354	0.302	0.299	0.305	0.149	0.149	0.222	0.222	562
	G	0.214	0.222	0.326	0.328	0.328	0.224	0.224	0.225	0.131	0.123	0.164	0.165	562
	H	0.167	0.164	0.278	0.273	0.273	0.166	0.169	0.169	0.217	0.142	0.148	0.151	562
		0.355	0.356	0.347	0.299	0.283	0.296	0.347	0.354	0.359	0.286	0.286	0.285	0.358	0.348	0.354	0.302	0.299	0.305
		0.309	0.321	0.315	0.216	0.215	0.217	0.322	0.315	0.315	0.23	0.214	0.222	0.326	0.328	0.328	0.224	0.224	0.225
		0.27	0.275	0.27	0.166	0.164	0.158	0.275	0.282	0.275	0.165	0.167	0.164	0.278	0.273	0.273	0.166	0.169	0.169
		0.222	0.23	0.217	0.147	0.141	0.152	0.216	0.222	0.23	0.14	0.149	0.149	0.222	0.222	0.217	0.142	0.148	0.151
		0.162	0.165	0.159	0.113	0.128	0.136	0.156	0.164	0.19	0.11	0.131	0.123	0.164	0.165	0.169	0.155	0.123	0.129
		0.476503	0.478385	0.46145	0.371128	0.341021	0.365483	0.46145	0.474622	0.48403	0.346666	0.346666	0.344784	0.482149	0.463332	0.474622	0.376773	0.371128	0.382418
		0.389945	0.412526	0.401235	0.214947	0.213065	0.216829	0.414407	0.401235	0.401235	0.241291	0.211184	0.226237	0.421934	0.425698	0.425698	0.230001	0.230001	0.231882
		0.316559	0.325967	0.316559	0.120862	0.117099	0.105809	0.325967	0.339139	0.325967	0.11898	0.122744	0.117099	0.331613	0.322204	0.322204	0.120862	0.126507	0.126507
		0.226237	0.241291	0.216829	0.0851099	0.0738197	0.0945184	0.214947	0.226237	0.241291	0.071938	0.0888733	0.0888733	0.226237	0.226237	0.216829	0.0757014	0.0869916	0.0926367
		0.113335	0.11898	0.10769	0.0211321	0.0493576	0.0644112	0.102045	0.117099	0.166023	0.015487	0.0550027	0.0399491	0.117099	0.11898	0.126507	0.100163	0.0399491	0.0512393
		95.3007	95.677	92.29	74.2257	68.2042	73.0966	92.29	94.9244	96.8061	69.3332	69.3332	68.9569	96.4297	92.6663	94.9244	75.3547	74.2257	76.4837
		77.9891	82.5051	80.2471	42.9894	42.6131	43.3658	82.8815	80.2471	80.2471	48.2582	42.2368	45.2475	84.3868	85.1395	85.1395	46.0002	46.0002	46.3765
		63.3118	65.1935	63.3118	24.1724	23.4198	21.1617	65.1935	67.8279	65.1935	23.7961	24.5488	23.4198	66.3225	64.4408	64.4408	24.1724	25.3015	25.3015
		45.2475	48.2582	43.3658	17.022	14.7639	18.9037	42.9894	45.2475	48.2582	14.3876	17.7747	17.7747	45.2475	45.2475	43.3658	15.1403	17.3983	18.5273
		22.6671	23.7961	21.5381	4.22642	9.87152	12.8822	20.409	23.4198	33.2046	3.0974	11.0005	7.98982	23.4198	23.7961	25.3015	20.0327	7.98982	10.2479
