# Supplementary material for: Spike 1 trimer, a nanoparticle vaccine against porcine epidemic diarrhea virus induces protective immunity challenge in piglets
Source: Front Microbiol. 2024 Apr 8;15:1386136. doi: 10.3389/fmicb.2024.1386136 (PMC11033347; doi:10.3389/fmicb.2024.1386136)
Supplement: Supplementary file 13 [file Data_Sheet_11.ZIP]

Archive with 16 entries (15 files):
- sow/
- sow/cytokine IFN-r, IL-4-1(sow).xlsx
- sow/cytokine IFN-r, IL-4(sow).xlsx
- sow/pig (igg,Iga,Nabs,Viral load, cytokine).pzfx
- sow/Piglets small intestine and serum-IgA.xlsx
- sow/sow piglet- serum-IgG.xlsx
- sow/sow-IgA-saliva, milk.xlsx
- sow/sow-serum-IgA.xlsx
- sow/Virus load feces and intestine -2  Quantification Cq Results.xlsx
- sow/Virus load feces.xlsx
- sow/Virus load intestine.xlsx
- sow/Virus load (feces) -  Quantification Cq Results.xls
- sow/Virus load (feces)1 -  Quantification Cq Results.xls
- sow/Virus load (feces)2 -  Quantification Cq Results.xls
- sow/Virus load (intestine) -  Quantification Cq Results.xls
- sow/Virus load (intestine)1 -  Quantification Cq Results.xls
