# Supplementary material for: Spike 1 trimer, a nanoparticle vaccine against porcine epidemic diarrhea virus induces protective immunity challenge in piglets
Source: Front Microbiol. 2024 Apr 8;15:1386136. doi: 10.3389/fmicb.2024.1386136 (PMC11033347; doi:10.3389/fmicb.2024.1386136)
Supplement: Supplementary file 13 [file Data_Sheet_11.ZIP › sow/cytokine IFN-r, IL-4-1(sow).xlsx]

## Sheet: Run Information
File Name	admin_2022-11-04 09-50-33_BR007325.pcrd
Created By User	admin
Notes
ID
Run Started	11/04/2022 01:50:43 UTC
Run Ended	11/04/2022 02:48:57 UTC
Sample Vol	20
Lid Temp	105
Protocol File Name	CWBIO.prcl
Plate Setup File Name	123.pltd
Base Serial Number	BR007325
Optical Head Serial Number	788BR07346
CFX Maestro Version	4.1.2433.1219.

## Sheet: Sheet1
																				IL-4
		PBS								S1					inactivation
		17.8709	17.3059	17.4471	17.3303	17.4214	17.1805	17.9848	17.1647	17.1717	17.3655	17.8286	17.0099	17.1502	17.2741	17.2135	17.2851	17.8654	17.6479	17.8709	17.3059	17.4471	17.8709	17.4214	17.1805	17.9848	17.1647	17.1717	17.3655	17.8286	17.0099	17.1502	17.2741	17.2135	17.2851	17.8654	17.6479
		17.6864	17.8089	17.4681	17.4972	17.4946	17.1424	17.2573	17.1604	17.9808	17.5951	17.2121	17.764	17.475	17.2657	17.3253	17.3776	17.4483	17.6761	17.6864	17.8089	17.4681	17.6864	17.4946	17.1424	17.2573	17.1604	17.9808	17.5951	17.2121	17.764	17.475	17.2657	17.3253	17.3776	17.4483	17.6761
		17.7787	17.5574	17.4576	17.4137	17.458	17.1615	17.6211	17.1626	17.5762	17.4803	17.5203	17.3869	17.3126	17.2699	17.2694	17.3313	17.6568	17.662	17.7787	17.5574	17.4576	17.7787	17.458	17.1615	17.6211	17.1626	17.5762	17.4803	17.5203	17.3869	17.3126	17.2699	17.2694	17.3313	17.6568	17.662
		29.1518	29.3376	28.6664	25.4235	25.8825	24.9901	25.119	25.1068	23.0807	22.9339	23.0762	22.9196	23.1187	23.7503	23.1813	23.5394	23.7691	23.6105	28.236	28.1565	27.1886	23.8406	23.1826	23.1426	23.5226	23.1251	22.3501	22.3697	22.1489	22.3297	22.038	21.9487	21.9535	22.2361	22.2008	22.1653
		29.0174	29.1908	29.0757	25.4724	25.3755	24.8245	25.4412	25.2763	23.3548	23.033	22.8399	22.9765	23.3985	23.505	23.1562	23.3875	23.7216	23.296	28.0115	28.3642	27.157	23.6018	23.3946	23.3536	23.5658	23.0658	22.4988	22.3161	22.26	22.5135	22.0902	21.706	21.9199	22.0081	22.5168	22.3612
		11.3731	11.7802	11.2088	8.00972	8.42458	7.82865	7.49795	7.9442	5.50449	5.45354	5.55585	5.53269	5.80613	6.48038	5.91188	6.20809	6.11231	5.94849	10.4573	10.5991	9.73102	6.06188	5.72462	5.98117	5.90155	5.96256	4.77393	4.88937	4.6286	4.94272	4.72538	4.67885	4.68411	4.90471	4.54397	4.50336
		11.2388	11.6334	11.6181	8.05867	7.91756	7.66305	7.82018	8.11377	5.77856	5.55267	5.31955	5.58958	6.08593	6.23507	5.88673	6.05618	6.06479	5.63398	10.2328	10.8068	9.69943	5.82308	5.93663	6.19211	5.94468	5.90328	4.92255	4.8358	4.73965	5.12652	4.77762	4.43614	4.65044	4.6767	4.86	4.69918
		11.306																		10.3451
		0.954495	0.719848	1.06965	9.82345	7.3685	11.1371	14.0063	10.2799	55.7716	57.7766	53.8211	54.6921	45.2493	28.3559	42.0511	34.246	36.5968	40.9975	0.925157	0.838548	1.53054	19.4701	24.5977	20.5904	21.7587	20.8577	47.5423	43.8863	52.5809	42.2929	49.1693	50.7809	50.5963	43.4222	55.7576	57.3496
		1.04767	0.796964	0.805434	9.49577	10.4715	12.4917	11.2027	9.13993	46.1223	53.9401	63.3997	52.5775	37.2719	33.6114	42.7905	38.0485	37.8221	50.9839	1.0809	0.726115	1.56443	22.9749	21.236	17.7896	21.1177	21.7326	42.8884	45.5464	48.6853	37.2341	47.4208	60.0849	51.7908	50.8566	44.7888	50.0704
		1.00108	0.758406	0.937542	9.65961	8.91998	11.8144	12.6045	9.70991	50.947	55.8583	58.6104	53.6348	41.2606	30.9836	42.4208	36.1472	37.2095	45.9907	1.00303	0.782332	1.54749	21.2225	22.9168	19.19	21.4382	21.2951	45.2153	44.7163	50.6331	39.7635	48.2951	55.4329	51.1935	47.1394	50.2732	53.71
