# Supplementary material for: Spike 1 trimer, a nanoparticle vaccine against porcine epidemic diarrhea virus induces protective immunity challenge in piglets
Source: Front Microbiol. 2024 Apr 8;15:1386136. doi: 10.3389/fmicb.2024.1386136 (PMC11033347; doi:10.3389/fmicb.2024.1386136)
Supplement: Supplementary file 13 [file Data_Sheet_11.ZIP › sow/cytokine IFN-r, IL-4(sow).xlsx]

## Sheet: 0
	Well	Fluor	Target	Content	Sample	Biological Set Name	Cq	Cq Mean	Cq Std. Dev	Starting Quantity (SQ)	Log Starting Quantity	SQ Mean	SQ Std. Dev	Set Point	Well Note
	A01	SYBR		Unkn			17.8709	17.8709	0				0	55
	A02	SYBR		Unkn			17.6864	17.6864	0				0	55
	A03	SYBR		Unkn			17.3059	17.3059	0			0	0	55
	A04	SYBR		Unkn			17.8089	17.8089	0			0	0	55
	A05	SYBR		Unkn			17.4471	17.4471	0				0	55
	A06	SYBR		Unkn			17.4681	17.4681	0				0	55
	A07	SYBR		Unkn			17.3303	17.3303	0				0	55
	A08	SYBR		Unkn			17.4972	17.4972	0				0	55
	A09	SYBR		Unkn			17.4214	17.4214	0				0	55
	A10	SYBR		Unkn			17.4946	17.4946	0				0	55
	A11	SYBR		Unkn			17.1805	17.1805	0				0	55
	A12	SYBR		Unkn			17.1424	17.1424	0			0	0	55
	B01	SYBR		Unkn			17.9848	17.9848	0				0	55
	B02	SYBR		Unkn			17.2573	17.2573	0				0	55
	B03	SYBR		Unkn			17.1647	17.1647	0			0	0	55
	B04	SYBR		Unkn			17.1604	17.1604	0			0	0	55
	B05	SYBR		Unkn			17.1717	17.1717	0				0	55
	B06	SYBR		Unkn			17.9808	17.9808	0				0	55
	B07	SYBR		Unkn			17.3655	17.3655	0				0	55
	B08	SYBR		Unkn			17.5951	17.5951	0				0	55
	B09	SYBR		Unkn			17.8286	17.8286	0				0	55
	B10	SYBR		Unkn			17.2121	17.2121	0				0	55
	B11	SYBR		Unkn			17.0099	17.0099	0			0	0	55
	B12	SYBR		Unkn			17.764	17.764	0			0	0	55
	C01	SYBR		Unkn			17.1502	17.1502	0				0	55
	C02	SYBR		Unkn			17.475	17.475	0				0	55
	C03	SYBR		Unkn			17.2741	17.2741	0			0	0	55
	C04	SYBR		Unkn			17.2657	17.2657	0			0	0	55
	C05	SYBR		Unkn			17.2135	17.2135	0				0	55
	C06	SYBR		Unkn			17.3253	17.3253	0				0	55
	C07	SYBR		Unkn			29.1518	29.1518	0				0	55
	C08	SYBR		Unkn			29.0174	29.0174	0				0	55
	C09	SYBR		Unkn			29.3376	29.3376	0				0	55
	C10	SYBR		Unkn			29.1908	29.1908	0				0	55
	C11	SYBR		Unkn			28.6664	28.6664	0				0	55
	C12	SYBR		Unkn			29.0757	29.0757	0			0	0	55
	D01	SYBR		Unkn			25.4235	25.4235	0			0	0	55
	D02	SYBR		Unkn			25.4724	25.4724	0				0	55
	D03	SYBR		Unkn			25.8825	25.8825	0			0	0	55
	D04	SYBR		Unkn			25.3755	25.3755	0			0	0	55
	D05	SYBR		Unkn			24.9901	24.9901	0				0	55
	D06	SYBR		Unkn			24.8245	24.8245	0				0	55
	D07	SYBR		Unkn			25.119	25.119	0				0	55
	D08	SYBR		Unkn			25.4412	25.4412	0				0	55
	D09	SYBR		Unkn			25.1068	25.1068	0				0	55
	D10	SYBR		Unkn			25.2763	25.2763	0				0	55
	D11	SYBR		Unkn			21.196	21.196	0				0	55
	D12	SYBR		Unkn			23.0807	23.0807	0			0	0	55
	E01	SYBR		Unkn			23.3548	23.3548	0				0	55
	E02	SYBR		Unkn			22.9339	22.9339	0				0	55
	E03	SYBR		Unkn			23.033	23.033	0			0	0	55
	E04	SYBR		Unkn			23.0762	23.0762	0			0	0	55
	E05	SYBR		Unkn			22.8399	22.8399	0				0	55
	E06	SYBR		Unkn			22.9196	22.9196	0				0	55
	E07	SYBR		Unkn			22.9765	22.9765	0				0	55
	E08	SYBR		Unkn			23.1187	23.1187	0				0	55
	E09	SYBR		Unkn			23.3985	23.3985	0				0	55
	E10	SYBR		Unkn			23.7503	23.7503	0				0	55
	E11	SYBR		Unkn			23.505	23.505	0				0	55
	E12	SYBR		Unkn			23.1813	23.1813	0			0	0	55
	F01	SYBR		Unkn			23.1562	23.1562	0				0	55
	F02	SYBR		Unkn			28.236	28.236	0				0	55
	F03	SYBR		Unkn			28.0115	28.0115	0			0	0	55
	F04	SYBR		Unkn			28.1565	28.1565	0				0	55
	F05	SYBR		Unkn			28.3642	28.3642	0				0	55
	F06	SYBR		Unkn			27.1886	27.1886	0				0	55
	F07	SYBR		Unkn			27.157	27.157	0			0	0	55
	F08	SYBR		Unkn			23.8406	23.8406	0				0	55
	F09	SYBR		Unkn			23.6018	23.6018	0				0	55
	F10	SYBR		Unkn			23.1826	23.1826	0				0	55
	F11	SYBR		Unkn			23.3946	23.3946	0				0	55
	F12	SYBR		Unkn			23.1426	23.1426	0			0	0	55
	G01	SYBR		Unkn			23.3536	23.3536	0				0	55
	G02	SYBR		Unkn			23.5226	23.5226	0				0	55
	G03	SYBR		Unkn			23.5658	23.5658	0			0	0	55
	G04	SYBR		Unkn			23.1251	23.1251	0			0	0	55
	G05	SYBR		Unkn			23.0658	23.0658	0				0	55
	G06	SYBR		Unkn			33.5548	33.5548	0				0	55
	G07	SYBR		Unkn			22.3501	22.3501	0				0	55
	G08	SYBR		Unkn			22.4988	22.4988	0				0	55
	G09	SYBR		Unkn			22.3697	22.3697	0				0	55
	G10	SYBR		Unkn			22.3161	22.3161	0				0	55
	G11	SYBR		Unkn			22.1489	22.1489	0				0	55
	G12	SYBR		Unkn			22.26	22.26	0			0	0	55
	H01	SYBR		Unkn			22.3297	22.3297	0			0	0	55
	H02	SYBR		Unkn			22.5135	22.5135	0			0	0	55
	H03	SYBR		Unkn			22.038	22.038	0			0	0	55
	H04	SYBR		Unkn			22.0902	22.0902	0			0	0	55
	H05	SYBR		Unkn			21.9487	21.9487	0				0	55
	H06	SYBR		Unkn			21.706	21.706	0				0	55
	H07	SYBR		Unkn			21.9535	21.9535	0				0	55
	H08	SYBR		Unkn			21.9199	21.9199	0				0	55
	H09	SYBR		Unkn			0	0	0				0	55
	H10	SYBR		Unkn			0	0	0				0	55
	H11	SYBR		Unkn			0	0	0				0	55
	H12	SYBR		Unkn			0	0	0			0	0	55

## Sheet: Run Information
File Name	llj.pcrd
Created By User	admin
Notes
ID
Run Started	12/26/2023 03:18:52 UTC
Run Ended	12/26/2023 04:36:59 UTC
Sample Vol	20
Lid Temp	105
Protocol File Name	IFN OPTIMIZED.prcl
Plate Setup File Name	Quick Plate_96 wells_SYBR Only.pltd
Base Serial Number	CC017945
Optical Head Serial Number	785BR15377
CFX Manager Version	3.1.1517.0823.
