# Supplementary material for: Spike 1 trimer, a nanoparticle vaccine against porcine epidemic diarrhea virus induces protective immunity challenge in piglets
Source: Front Microbiol. 2024 Apr 8;15:1386136. doi: 10.3389/fmicb.2024.1386136 (PMC11033347; doi:10.3389/fmicb.2024.1386136)
Supplement: Supplementary file 13 [file Data_Sheet_11.ZIP › sow/Piglets small intestine and serum-IgA.xlsx]

## Sheet: 板 1 - Sheet1
软件版本	3.05.11
实验文件路径:
方案文件路径:
板编号	板 1
日期	2023-12-25
时间	12:57:03
检测仪类型:	Synergy H1
检测仪序列号:	190401D
检测类型	检测仪
程序详细信息
板类型	96 WELL PLATE
完成后弹出板
检测	吸收光 终点
	全板
	波长: 450
	检测速度: 正常, 延迟: 100 msec, 测量值/数据点: 8
结果
实际温度:	23.7
		PBS	S1	Inactivation PEDV		PBS	S1	Inactivation PEDV
		1	2	3	4	5	6	7	8	9	10	11	12
	A	0.14	1.083	1.121	0.058	0.129	1.216	1.145	0	0	0	0	0	450
	B	0.126	1.066	1.055	0.055	0.118	1.277	1.181	0	0	0	0	0	450
	C	0.046	1.056	0.955	0.078	0.073	1.269	1.056	0	0	0	0	0	450
	D	0.045	1.195	0.81	0.068	0.047	1.224	1.382	0	0	0	0	0	450
	E	0.046	1.186	1.048	0.089	0.045	1.364	1.193	0	0	0	0	0	450
	F	0	0	0	0	0	0	0	0	0	0	0	0	450
	G	0	0	0	0	0	0	0	0	0	0	0	0	450
	H	0	0	0	0	0	0	0	0	0	0	0	0	450
