# Supplementary material for: Spike 1 trimer, a nanoparticle vaccine against porcine epidemic diarrhea virus induces protective immunity challenge in piglets
Source: Front Microbiol. 2024 Apr 8;15:1386136. doi: 10.3389/fmicb.2024.1386136 (PMC11033347; doi:10.3389/fmicb.2024.1386136)
Supplement: Supplementary file 13 [file Data_Sheet_11.ZIP › sow/sow piglet- serum-IgG.xlsx]

## Sheet: 板 1 - Sheet1
软件版本	3.05.11
实验文件路径:
方案文件路径:
板编号	板 1
日期	2023-12-25
时间	18:02:02
检测仪类型:	Synergy H1
检测仪序列号:	190401D
检测类型	检测仪
程序详细信息
板类型	96 WELL PLATE
完成后弹出板
检测	吸收光 终点
	全板
	波长: 450
	检测速度: 正常, 延迟: 100 msec, 测量值/数据点: 8
结果
实际温度:	28.2
		PBS					s1
		1	2	3	4	5	6	7	8	9	10	11	12
-35	A	0.045	0.048	0.047	0.048	0.051	0.046	0.056	0.055	0.056	0.047	1.015	0.903	450
-15	B	0.046	0.045	0.043	0.046	0.046	0.513	0.42	0.372	0.602	0.51	1.109	1.364	450
5	C	0.05	0.044	0.048	0.045	0.046	1.361	0.99	1.127	0.918	0.888	1.099	1.197	450
15	D	0.047	0.046	0.049	0.046	0.047	0.719	0.897	0.703	0.832	0.837	1.155	1.027	450
25	E	0.05	0.046	0.045	0.048	0.046	0.485	0.681	0.519	0.67	0.58	1.226	0.931	450
	F	0.044	0.046	0.043	0.049	0.045	0.681	0.67	0.687	0.775	0.778	0.147	0.045	450
	G	0.458	0.494	0.422	0.37	0.51	0.465	0.559	0.524	0.553	0.617	0.117	0.043	450
	H	0.806	0.869	1.093	0.794	0.884	0.071	0.064	0.061	0.063	0.059	0.055	0.061	450
