# Supplementary material for: Spike 1 trimer, a nanoparticle vaccine against porcine epidemic diarrhea virus induces protective immunity challenge in piglets
Source: Front Microbiol. 2024 Apr 8;15:1386136. doi: 10.3389/fmicb.2024.1386136 (PMC11033347; doi:10.3389/fmicb.2024.1386136)
Supplement: Supplementary file 13 [file Data_Sheet_11.ZIP › sow/sow-IgA-saliva, milk.xlsx]

## Sheet: 板 1 - Sheet1
软件版本	3.05.11
实验文件路径:
方案文件路径:
板编号	板 1
日期	2023-12-25
时间	16:03:35
检测仪类型:	Synergy H1
检测仪序列号:	190401D
检测类型	检测仪
程序详细信息
板类型	96 WELL PLATE
完成后弹出板
检测	吸收光 终点
	全板
	波长: 450
	检测速度: 正常, 延迟: 100 msec, 测量值/数据点: 8
结果
实际温度:	27.4
		PBS					S1
		1	2	3	4	5	6	7	8	9	10	11	12
	A	0.088	0.075	0.063	0.07	0.059	1.478	1.473	1.36	1.486	1.362	1.306	0.658
	B	0.087	0.07	0.07	0.057	0.055	1.224	1.29	1.36	1.365	1.414	1.12	0.759
	C	0.057	0.056	0.056	0.056	0.048	1.18	1.289	1.106	0.92	1.049	1.048	0.758
Inactivation PEDV	D	1.203	1.42	1.267	1.331	1.392	0.045	0.048	0.047	0.048	0.051	0.976	0.659	450
	E	1.228	0.956	1.145	1.173	1.193	0.046	0.045	0.043	0.046	0.046	1.006	0.605	450
	F	0.837	0.701	0.898	1.097	1.027	0.05	0.044	0.048	0.045	0.046	0.049	0.051	450
	G	0.047	0.046	0.049	0.046	0.047	0.869	0.822	0.97	0.666	0.785	0.058	0.055	450
	H	1.159	1.214	1.277	1.124	1.175	0.05	0.046	0.045	0.048	0.046	0.047	0.059	450
