# Supplementary material for: Spike 1 trimer, a nanoparticle vaccine against porcine epidemic diarrhea virus induces protective immunity challenge in piglets
Source: Front Microbiol. 2024 Apr 8;15:1386136. doi: 10.3389/fmicb.2024.1386136 (PMC11033347; doi:10.3389/fmicb.2024.1386136)
Supplement: Supplementary file 13 [file Data_Sheet_11.ZIP › sow/sow-serum-IgA.xlsx]

## Sheet: 板 1 - Sheet1
软件版本	3.05.11
实验文件路径:
方案文件路径:
板编号	板 1
日期	2023-12-25
时间	14:07:20
检测仪类型:	Synergy H1
检测仪序列号:	190401D
检测类型	检测仪
程序详细信息
板类型	96 WELL PLATE
完成后弹出板
检测	吸收光 终点
	全板
	波长: 450
	检测速度: 正常, 延迟: 100 msec, 测量值/数据点: 8
结果
实际温度:	24.8
		PBS					S1
		1	2	3	4	5	6	7	8	9	10	11	12
	A	0.059	0.057	0.057	0.053	0.054	0.057	0.058	0.056	0.061	0.065	0	0	450
	B	0.06	0.058	0.055	0.059	0.055	0.794	0.58	0.648	0.489	0.667	0	0	450
	C	0.057	0.059	0.057	0.056	0.055	1.476	1.231	1.449	0.99	1.196	0	0	450
	D	0.053	0.046	0.052	0.051	0.044	0.776	0.818	0.926	0.801	0.918	0	0	450
	E	0.057	0.045	0.053	0.055	0.045	0.783	0.526	0.617	0.634	0.582	0	0	450
	F	0.06	0.051	0.066	0.058	0.055	0.991	0.655	0.744	0.773	0.886	0	0	450
	G	0.605	0.641	0.545	0.797	0.435	0.496	0.373	0.384	0.417	0.544	0	0	450
	H	1.037	1.044	1.587	0.909	0.976	0.122	0.058	0.074	0.054	0.081	0	0	450
