# Supplementary material for: Spike 1 trimer, a nanoparticle vaccine against porcine epidemic diarrhea virus induces protective immunity challenge in piglets
Source: Front Microbiol. 2024 Apr 8;15:1386136. doi: 10.3389/fmicb.2024.1386136 (PMC11033347; doi:10.3389/fmicb.2024.1386136)
Supplement: Supplementary file 13 [file Data_Sheet_11.ZIP › sow/Virus load feces and intestine -2 Quantification Cq Results.xlsx]

## Sheet: 0
	Well	Fluor	Target	Content	Sample	Biological Set Name	Cq	Cq Mean	Cq Std. Dev	Starting Quantity (SQ)	Log Starting Quantity	SQ Mean	SQ Std. Dev	Set Point	Well Note
	A01	SYBR		Unkn			37.8989	37.8989	0				0	55
	A02	SYBR		Unkn			37.8375	37.8375	0				0	55
	A03	SYBR		Unkn			38.1031	38.1031	0			0	0	55
	A04	SYBR		Unkn			38.1626	38.1626	0			0	0	55
	A05	SYBR		Unkn				0	0				0	55
	A06	SYBR		Unkn				0	0				0	55
	A07	SYBR		Unkn			38.7782	38.7782	0				0	55
	A08	SYBR		Unkn			38.4209	38.4209	0				0	55
	A09	SYBR		Unkn				0	0				0	55
	A10	SYBR		Unkn				0	0				0	55
	A11	SYBR		Unkn			37.8709	37.8709	0				0	55
	A12	SYBR		Unkn			37.6864	37.6864	0			0	0	55
	B01	SYBR		Unkn			39.1717	39.1717	0				0	55
	B02	SYBR		Unkn			38.9808	38.9808	0				0	55
	B03	SYBR		Unkn			37.2741	37.2741	0			0	0	55
	B04	SYBR		Unkn			37.2657	37.2657	0			0	0	55
	B05	SYBR		Unkn			38.6479	38.6479	0				0	55
	B06	SYBR		Unkn			38.6761	38.6761	0				0	55
	B07	SYBR		Unkn				0	0				0	55
	B08	SYBR		Unkn				0	0				0	55
	B09	SYBR		Unkn			38.7565	38.7565	0				0	55
	B10	SYBR		Unkn			38.6642	38.6642	0				0	55
	B11	SYBR		Unkn			38.5326	38.5326	0			0	0	55
	B12	SYBR		Unkn			38.6017	38.6017	0			0	0	55
	C01	SYBR		Unkn			37.4933	37.4933	0				0	55
	C02	SYBR		Unkn			37.4672	37.4672	0				0	55
	C03	SYBR		Unkn				0	0			0	0	55
	C04	SYBR		Unkn				0	0			0	0	55
	C05	SYBR		Unkn			38.3655	38.3655	0				0	55
	C06	SYBR		Unkn			38.5951	38.5951	0				0	55
	C07	SYBR		Unkn			39.2135	39.2135	0				0	55
	C08	SYBR		Unkn			39.3253	39.3253	0				0	55
	C09	SYBR		Unkn			39.3059	39.3059	0				0	55
	C10	SYBR		Unkn			39.8089	39.8089	0				0	55
	C11	SYBR		Unkn				0	0				0	55
	C12	SYBR		Unkn				0	0			0	0	55
	D01	SYBR		Unkn			37.1886	37.1886	0			0	0	55
	D02	SYBR		Unkn			37.157	37.157	0				0	55
	D03	SYBR		Unkn			38.1421	38.1421	0			0	0	55
	D04	SYBR		Unkn			37.6887	37.6887	0			0	0	55
	D05	SYBR		Unkn			38.1967	38.1967	0				0	55
	D06	SYBR		Unkn			38.1494	38.1494	0				0	55
	D07	SYBR		Unkn			38.7449	38.7449	0				0	55
	D08	SYBR		Unkn			38.2557	38.2557	0				0	55
	D09	SYBR		Unkn			37.6635	37.6635	0				0	55
	D10	SYBR		Unkn			37.0501	37.0501	0				0	55
	D11	SYBR		Unkn				0	0				0	55
	D12	SYBR		Unkn				0	0			0	0	55
	E01	SYBR		Unkn			39.2192	39.2192	0				0	55
	E02	SYBR		Unkn			39.326	39.326	0				0	55
	E03	SYBR		Unkn			37.6791	37.6791	0			0	0	55
	E04	SYBR		Unkn			37.0499	37.0499	0			0	0	55
	E05	SYBR		Unkn				0	0				0	55
	E06	SYBR		Unkn				0	0				0	55
	E07	SYBR		Unkn			37.5428	37.5428	0				0	55
	E08	SYBR		Unkn			37.8575	37.8575	0				0	55
	E09	SYBR		Unkn			38.3527	38.3527	0				0	55
	E10	SYBR		Unkn			38.1132	38.1132	0				0	55
	E11	SYBR		Unkn			37.2709	37.2709	0				0	55
	E12	SYBR		Unkn			37.7748	37.7748	0			0	0	55
	F01	SYBR		Unkn				0	0				0	55
	F02	SYBR		Unkn				0	0				0	55
	F03	SYBR		Unkn			37.9496	37.9496	0			0	0	55
	F04	SYBR		Unkn			37.8408	37.8408	0				0	55
	F05	SYBR		Unkn			37.913	37.913	0				0	55
	F06	SYBR		Unkn			37.8827	37.8827	0				0	55
	F07	SYBR		Unkn				0	0			0	0	55
	F08	SYBR		Unkn				0	0				0	55
	F09	SYBR		Unkn			38.4055	38.4055	0				0	55
	F10	SYBR		Unkn			38.7921	38.7921	0				0	55
	F11	SYBR		Unkn				0	0				0	55
	F12	SYBR		Unkn				0	0			0	0	55
	G01	SYBR		Unkn			37.218	37.218	0				0	55
	G02	SYBR		Unkn			37.982	37.982	0				0	55
	G03	SYBR		Unkn			39.6473	39.6473	0			0	0	55
	G04	SYBR		Unkn			39.2324	39.2324	0			0	0	55
	G05	SYBR		Unkn			37.3568	37.3568	0				0	55
	G06	SYBR		Unkn			37.2219	37.2219	0				0	55
	G07	SYBR		Unkn				0	0				0	55
	G08	SYBR		Unkn				0	0				0	55
	G09	SYBR		Unkn				0	0				0	55
	G10	SYBR		Unkn				0	0				0	55
	G11	SYBR		Unkn			39.4866	39.4866	0				0	55
	G12	SYBR		Unkn			39.9812	39.9812	0			0	0	55
	H01	SYBR		Unkn			37.5534	37.5534	0			0	0	55
	H02	SYBR		Unkn			37.9784	37.9784	0			0	0	55
	H03	SYBR		Unkn			37.421	37.421	0			0	0	55
	H04	SYBR		Unkn			37.3282	37.3282	0			0	0	55
	H05	SYBR		Unkn				0	0				0	55
	H06	SYBR		Unkn				0	0				0	55
	H07	SYBR		Unkn				0	0				0	55
	H08	SYBR		Unkn				0	0				0	55
	H09	SYBR		Unkn				0	0				0	55
	H10	SYBR		Unkn				0	0				0	55
	H11	SYBR		Unkn				0	0				0	55
	H12	SYBR		Unkn				0	0			0	0	55

## Sheet: Run Information
File Name	5.pcrd
Created By User	admin
Notes
ID
Run Started	12/28/2023 08:53:35 UTC
Run Ended	12/28/2023 10:11:51 UTC
Sample Vol	20
Lid Temp	105
Protocol File Name	IFN OPTIMIZED.prcl
Plate Setup File Name	Quick Plate_96 wells_SYBR Only.pltd
Base Serial Number	CC017945
Optical Head Serial Number	785BR15377
CFX Manager Version	3.1.1517.0823.
