# Supplementary material for: Spike 1 trimer, a nanoparticle vaccine against porcine epidemic diarrhea virus induces protective immunity challenge in piglets
Source: Front Microbiol. 2024 Apr 8;15:1386136. doi: 10.3389/fmicb.2024.1386136 (PMC11033347; doi:10.3389/fmicb.2024.1386136)
Supplement: Supplementary file 13 [file Data_Sheet_11.ZIP › sow/Virus load feces.xlsx]

## Sheet: Run Information
File Name	admin_2022-11-04 09-50-33_BR007325.pcrd
Created By User	admin
Notes
ID
Run Started	11/04/2022 01:50:43 UTC
Run Ended	11/04/2022 02:48:57 UTC
Sample Vol	20
Lid Temp	105
Protocol File Name	CWBIO.prcl
Plate Setup File Name	123.pltd
Base Serial Number	BR007325
Optical Head Serial Number	788BR07346
CFX Maestro Version	4.1.2433.1219.

## Sheet: Sheet1
				38.1031	37.8989	0	38.7782	0	37.8709	39.1717	37.2741	38.6479	0	38.7565	38.5326	37.4933	0	38.3655	39.2135	39.3059	0	37.1886	38.1421
				38.1626	37.8375	0	38.4209	0	37.6864	38.9808	37.2657	38.6761	0	38.6642	38.6017	37.4672	0	38.5951	39.3253	39.8089	0	37.157	37.6887
		C t = - 3 . 2 2 1 X l g C o p y n u m b e r + 3 6 . 7 0 2
				pbs					s1					PEDV					Control
				15.1158	15.7736	13.8291	14.0268	16.4532	24.7766	23.5004	27.3571	25.5702	25.4366	24.4632	19.9454	22.8454	23.4369	22.4043	39.6894	39.9456	38.3746	38.1137	0
				15.5486	15.0171	13.6849	14.7259	16.3834	24.4193	23.4026	27.5622	25.7073	25.1538	24.338	19.3179	22.8199	23.7907	22.2995	39.0395	39.791	38.976	37.4974	0
				14.4813	10.6175	11.8955	13.685	13.2019	22.2127	22.8549	24.7795	22.4097	23.9771	20.271	18.662	19.6312	19.3805	19.4921	38.827	38.3186	38.3797	38.4337	39.321
				15.5197	10.8426	11.8493	13.8261	13.1195	22.9555	22.4983	24.2406	22.0847	23.4337	20.0051	18.295	19.918	29.6677	19.0125	38.7655	38.2304	38.401	38.4337	39.7835
				11.8969	9.96908	8.03637	11.064	10.2452	19.6349	21.2404	20.2701	21.0005	20.4249	14.8012	17.0493	15.7675	15.9096	15.5707	38.8212	39.619	37.9977	39.2656	39.9203
				11.2626	9.94321	8.57345	11.2301	10.9206	19.0799	21.1105	20.5615	21.2207	20.3952	14.0031	17.577	15.7071	15.6746	15.3425	38.8111	39.3276	37.9814	39.8662	39.1385
				14.4754	13.1854	12.2209	13.4474	13.4317	22.5325	25.1107	20.9299	23.2393	23.8713	18.3428	20.9204	18.3426	19.044	19.356	37.5688	38.919	37.4304	37.4304	37.1783
				14.4855	13.1309	12.6764	13.0212	13.6764	22.0212	25.4855	21.1309	23.6764	23.0212	18.4855	20.1309	18.4855	19.1309	19.6764	37.0152	38.1888	37.4795	37.0071	37.7933
				12.8737	18.9859	10.6058	16.0864	14.9658	21.8864	24.1437	21.5559	23.9658	22.0864	19.3137	23.4959	20.2737	21.1359	21.9658	39.2824	38.4015	0	39.6137	0
				12.4897	17.5407	10.3097	16.9149	15.0212	21.8426	24.8305	21.7748	23.531	22.0143	19.4958	23.5486	20.6613	21.5197	21.2769	39.6345	38.5344	0	39.0353	0
				14.7992	19.6316	13.8397	17.1151	16.0864	22.8491	25.4252	24.1419	23.9327	24.2414	21.5626	24.7754	20.2736	21.0171	23.6575	39.5693	39.8278	39.3426	0	0
				14.9432	19.1654	14.0891	17.6849	15.8295	22.8493	25.4637	24.5734	23.0709	24.0166	21.0051	24.8012	20.0031	21.1028	23.0654	39.5693	39.9456	39.5414	0	0
				16.7293	20.2727	14.7955	16.7549	17.0799	24.1425	25.4304	24.7826	25.5749	25.4983	23.5004	25.4305	20.917	24.9104	22.1254	37.1405	37.579	37.3559	0	39.0264
				16.3807	19.1571	15.5622	16.4895	17.2406	24.2801	25.5615	24.1499	25.1532	25.338	23.901	25.3179	20.112	24.295	22.1993	37.9925	37.5106	37.777	0	39.0206
				6.7017	6.49748	7.10118	7.03979	6.28651	3.70238	4.09859	2.90125	3.45601	3.49747	3.79968	5.2023	4.30194	4.1183	4.4389
				6.56734	6.73236	7.14594	6.82275	6.30818	3.81332	4.12898	2.83757	3.41346	3.58527	3.83856	5.39713	4.30986	4.00847	4.47145
				6.8987	8.09827	7.7015	7.14591	7.29591	4.49837	4.299	3.70148	4.43722	3.95059	5.10122	5.60074	5.29984	5.37768	5.34304
				6.5763	8.02836	7.71582	7.10211	7.32148	4.26776	4.40971	3.86881	4.53812	4.11931	5.18378	5.71469	5.2108	2.1839	5.49194
				7.70105	8.29957	8.8996	7.95965	8.21386	5.29868	4.80024	5.1015	4.87471	5.05342	6.79939	6.10143	6.49936	6.45527	6.56047
				7.89798	8.3076	8.73286	7.90808	8.00418	5.47101	4.84059	5.01101	4.80636	5.06264	7.04716	5.93761	6.51814	6.52822	6.63133
				6.90053	7.30104	7.60046	7.21968	7.22455	4.39909	3.59867	4.89664	4.17967	3.98346	5.69986	4.8996	5.69991	5.48215	5.38528
				6.89738	7.31793	7.45906	7.352	7.14859	4.55784	3.4823	4.83423	4.04397	4.24737	5.65553	5.1447	5.65553	5.45516	5.28582
				7.39781	5.50018	8.10189	6.40037	6.74827	4.59968	3.8989	4.70229	3.95411	4.53759	5.39843	4.1	5.10039	4.83269	4.57504
				7.51701	5.94886	8.19381	6.14316	6.73107	4.61327	3.68566	4.63435	4.08909	4.55999	5.34188	4.08364	4.98005	4.71353	4.78891
				6.8	5.29973	7.09788	6.081	6.40037	4.30081	3.50101	3.89943	3.9644	3.86856	4.70022	3.70277	5.10039	4.86958	4.04984
				6.75529	5.44447	7.02046	5.90409	6.48012	4.30073	3.48906	3.76546	4.23194	3.93833	4.87331	3.69477	5.18438	4.84298	4.23366
				6.20078	5.10067	6.80114	6.19282	6.09194	3.89924	3.4994	3.70054	3.45455	3.47832	4.09859	3.49939	4.90066	3.66086	4.52548
				6.30901	5.44704	6.56312	6.27522	6.04205	3.85655	3.4587	3.89695	3.58546	3.5281	3.97424	3.53435	5.15057	3.85192	4.50255
				6.63452	6.61492	7.12356	6.93127	6.29734	3.75785	4.11378	2.86941	3.43473	3.54137	3.81912	5.29972	4.3059	4.06339	4.45518
				6.7375	8.06332	7.70866	7.12401	7.3087	4.38307	4.35436	3.78515	4.48767	4.03495	5.1425	5.65772	5.25532	3.78079	5.41749
				7.79951	8.30359	8.81623	7.93386	8.10902	5.38485	4.82041	5.05626	4.84054	5.05803	6.92328	6.01952	6.50875	6.49175	6.5959
				6.89896	7.30949	7.52976	7.28584	7.18657	4.47846	3.54048	4.86544	4.11182	4.11542	5.67769	5.02215	5.67772	5.46865	5.33555
				7.45741	5.72452	8.14785	6.27177	6.73967	4.60648	3.79228	4.66832	4.0216	4.54879	5.37015	4.09182	5.04022	4.77311	4.68197
				6.77765	5.3721	7.05917	5.99254	6.44024	4.30077	3.49504	3.83244	4.09817	3.90345	4.78677	3.69877	5.14239	4.85628	4.14175
				6.25489	5.27386	6.68213	6.23402	6.06699	3.8779	3.47905	3.79875	3.52	3.50321	4.03642	3.51687	5.02562	3.75639	4.51401
