# Supplementary material for: Spike 1 trimer, a nanoparticle vaccine against porcine epidemic diarrhea virus induces protective immunity challenge in piglets
Source: Front Microbiol. 2024 Apr 8;15:1386136. doi: 10.3389/fmicb.2024.1386136 (PMC11033347; doi:10.3389/fmicb.2024.1386136)
Supplement: Supplementary file 13 [file Data_Sheet_11.ZIP › sow/Virus load intestine.xlsx]

## Sheet: Run Information
File Name	admin_2022-11-04 09-50-33_BR007325.pcrd
Created By User	admin
Notes
ID
Run Started	11/04/2022 01:50:43 UTC
Run Ended	11/04/2022 02:48:57 UTC
Sample Vol	20
Lid Temp	105
Protocol File Name	CWBIO.prcl
Plate Setup File Name	123.pltd
Base Serial Number	BR007325
Optical Head Serial Number	788BR07346
CFX Maestro Version	4.1.2433.1219.

## Sheet: Sheet1
		C t = - 3 . 2 2 1 X l g C o p y n u m b e r + 3 6 . 7 0 2
				pbs					s1					PEDV					Control
				20.2724	16.4121	18.0151	19.4471	18.8235	22.5324	28.009	25.7471	27.2573	23.764	27.3554	24.7803	24.1351	25.1265	25.0256	38.1967	0	37.913	37.3568	0
				20.9848	16.0099	18.3776	19.4681	18.8724	22.0891	28.5457	25.3985	27.1647	23.1502	28.4483	24.4972	24.3776	25.9262	25.086	38.1494	0	37.8827	37.2219	0
				14.7969	11.9028	13.5102	12.6087	13.4892	22.8536	27.0384	24.4587	24.9289	24.1934	20.2721	21.5596	22.5296	21.5559	22.8744	38.7449	37.5428	0	0	37.581
				14.7364	11.8093	13.0411	12.6488	13.4722	22.6286	27.2429	24.8212	24.8156	24.2663	20.5157	21.3983	22.3717	21.5942	22.3511	38.2557	37.8575	0	0	37.3232
				15.1152	18.9906	16.7325	16.2098	16.9596	25.4287	29.938	27.6794	28.4575	26.6351	22.852	26.0674	28.3343	25.0646	24.31	37.6635	38.3527	38.4055	0	39.4753
				15.6294	18.0749	16.4682	16.7162	16.8767	25.2558	29.8862	27.563	28.8734	26.5082	22.9625	26.2312	27.9998	25.3745	24.4575	37.0501	38.1132	38.7921	0	39.6031
				16.0866	18.3362	15.7673	16.2594	17.0217	26.0733	24.4557	25.7459	25.2427	25.789	23.4979	24.7802	26.1167	25.9069	24.2231	0	37.2709	0	39.4866	0
				16.279	18.8858	15.0442	16.4039	17.3569	26.0875	24.0781	25.9613	25.8068	25.228	23.8347	24.6854	26.3854	25.4003	24.6119	0	37.7748	0	39.9812	0
				13.8285	15.1168	16.4084	14.1188	14.3261	25.4314	27.3638	24.7752	25.1454	25.8078	25.1059	29.2911	29.6239	27.7461	28.3969	39.2192	0	37.218	37.5534	37.1795
				13.2422	15.0314	16.1349	14.1723	14.247	25.0579	27.1035	24.9739	25.5971	25.1461	25.4389	29.6729	29.5779	27.3713	28.2652	39.326	0	37.982	37.9784	37.8903
				15.1213	18.9917	13.1855	15.3017	15.3048	28.0227	29.2934	24.137	27.4391	27.8876	25.4346	26.0728	27.3628	26.4254	26.5842	37.6791	37.9496	39.6473	37.421	39.2996
				15.0387	18.8026	13.5477	15.272	15.6158	28.6842	29.568	24.8127	27.8684	27.47	25.5152	26.1785	27.3927	26.8287	26.0655	37.0499	37.8408	39.2324	37.3282	39.9751
				5.10078	6.29927	5.80159	5.35701	5.55062	4.39912	2.69885	3.40108	2.93222	4.01678	2.90177	3.70125	3.90155	3.59375	3.62508
				4.8796	6.42412	5.68904	5.3505	5.53543	4.53674	2.53221	3.50932	2.96096	4.20733	2.56248	3.78914	3.82626	3.34547	3.60634
				6.80073	7.69922	7.20019	7.48008	7.20669	4.29941	3.0002	3.80108	3.65512	3.88345	5.10088	4.70114	4.4	4.70228	4.29294
				6.81948	7.72825	7.34583	7.46763	7.21199	4.36927	2.9367	3.68853	3.6903	3.86081	5.02523	4.75123	4.44903	4.6904	4.45542
				6.70188	5.49874	6.19979	6.36205	6.12927	3.49992	2.09998	2.80118	2.5596	3.12539	4.29991	3.30166	2.59785	3.61298	3.84727
				6.54225	5.78302	6.28185	6.20485	6.15502	3.55361	2.11604	2.8373	2.43049	3.16481	4.26561	3.25078	2.70171	3.51676	3.80147
				6.40032	5.7019	6.49945	6.34666	6.11001	3.29981	3.802	3.40147	3.55769	3.38807	4.09938	3.70127	3.28634	3.35148	3.87424
				6.34058	5.53128	6.72394	6.30181	6.00592	3.29541	3.91924	3.33459	3.38256	3.56224	3.99482	3.73069	3.2029	3.50875	3.75352
				7.10136	6.7014	6.30041	7.01124	6.9469	3.49911	2.89917	3.70283	3.5879	3.38225	3.60015	2.30081	2.19747	2.78046	2.57843
				7.28338	6.72791	6.3853	6.99461	6.97143	3.61505	2.97997	3.64115	3.44766	3.58768	3.49678	2.18227	2.21177	2.89683	2.6193
				6.7	5.49837	7.301	6.644	6.64304	2.69459	2.3001	3.90095	2.87577	2.73653	3.49811	3.29996	2.89948	3.1905	3.14119
				6.72565	5.5571	7.18853	6.65323	6.54646	2.48922	2.21483	3.69118	2.74251	2.8662	3.47308	3.26716	2.8902	3.06529	3.30223
				4.99019	6.36169	5.74531	5.35375	5.54302	4.46793	2.61553	3.4552	2.94659	4.11205	2.73212	3.74519	3.86391	3.46961	3.61571
				6.8101	7.71373	7.27301	7.47385	7.20934	4.33434	2.96845	3.74481	3.67271	3.87213	5.06305	4.72618	4.42451	4.69634	4.37418
				6.62207	5.64088	6.24082	6.28345	6.14214	3.52677	2.10801	2.81924	2.49505	3.1451	4.28276	3.27622	2.64978	3.56487	3.82437
				6.37045	5.61659	6.61169	6.32423	6.05796	3.29761	3.86062	3.36803	3.47012	3.47515	4.0471	3.71598	3.24462	3.43012	3.81388
				7.19237	6.71465	6.34285	7.00292	6.95916	3.55708	2.93957	3.67199	3.51778	3.48496	3.54846	2.24154	2.20462	2.83865	2.59886
				6.71283	5.52774	7.24476	6.64861	6.59475	2.5919	2.25746	3.79606	2.80914	2.80136	3.48559	3.28356	2.89484	3.1279	3.22171
