# Supplementary material for: Spike 1 trimer, a nanoparticle vaccine against porcine epidemic diarrhea virus induces protective immunity challenge in piglets
Source: Front Microbiol. 2024 Apr 8;15:1386136. doi: 10.3389/fmicb.2024.1386136 (PMC11033347; doi:10.3389/fmicb.2024.1386136)
Supplement: Supplementary file 13 [file Data_Sheet_11.ZIP › sow/Virus load (feces) - Quantification Cq Results.xls]

## Sheet: SYBR
	Well	Fluor	Target	Content	Sample	Biological Set Name	Cq	Cq Mean	Cq Std. Dev	Starting Quantity (SQ)	Log Starting Quantity	SQ Mean	SQ Std. Dev	Set Point	Well Note
	A01	SYBR		Unkn			15.1158	15.1158	0				0	55
	A02	SYBR		Unkn			15.5486	15.5486	0				0	55
	A03	SYBR		Unkn			14.4813	14.4813	0				0	55
	A04	SYBR		Unkn			15.5197	15.5197	0				0	55
	A05	SYBR		Unkn			11.8969	11.8969	0				0	55
	A06	SYBR		Unkn			11.2626	11.2626	0				0	55
	A07	SYBR		Unkn			14.4754	14.4754	0				0	55
	A08	SYBR		Unkn			14.4855	14.4855	0				0	55
	A09	SYBR		Unkn			12.8737	12.8737	0				0	55
	A10	SYBR		Unkn			12.4897	12.4897	0				0	55
	A11	SYBR		Unkn			14.7992	14.7992	0				0	55
	A12	SYBR		Unkn			14.9432	14.9432	0			0	0	55
	B01	SYBR		Unkn			16.7293	16.7293	0				0	55
	B02	SYBR		Unkn			16.3807	16.3807	0				0	55
	B03	SYBR		Unkn			15.7736	15.7736	0				0	55
	B04	SYBR		Unkn			15.0171	15.0171	0				0	55
	B05	SYBR		Unkn			10.6175	10.6175	0				0	55
	B06	SYBR		Unkn			10.8426	10.8426	0				0	55
	B07	SYBR		Unkn			9.96908	9.96908	0				0	55
	B08	SYBR		Unkn			9.94321	9.94321	0				0	55
	B09	SYBR		Unkn			13.1854	13.1854	0				0	55
	B10	SYBR		Unkn			13.1309	13.1309	0				0	55
	B11	SYBR		Unkn			18.9859	18.9859	0				0	55
	B12	SYBR		Unkn			17.5407	17.5407	0			0	0	55
	C01	SYBR		Unkn			19.6316	19.6316	0				0	55
	C02	SYBR		Unkn			19.1654	19.1654	0				0	55
	C03	SYBR		Unkn			20.2727	20.2727	0				0	55
	C04	SYBR		Unkn			19.1571	19.1571	0				0	55
	C05	SYBR		Unkn			13.8291	13.8291	0				0	55
	C06	SYBR		Unkn			13.6849	13.6849	0				0	55
	C07	SYBR		Unkn			11.8955	11.8955	0				0	55
	C08	SYBR		Unkn			11.8493	11.8493	0				0	55
	C09	SYBR		Unkn			8.03637	8.03637	0				0	55
	C10	SYBR		Unkn			8.57345	8.57345	0				0	55
	C11	SYBR		Unkn			12.2209	12.2209	0				0	55
	C12	SYBR		Unkn			12.6764	12.6764	0				0	55
	D01	SYBR		Unkn			10.6058	10.6058	0				0	55
	D02	SYBR		Unkn			10.3097	10.3097	0				0	55
	D03	SYBR		Unkn			13.8397	13.8397	0				0	55
	D04	SYBR		Unkn			14.0891	14.0891	0				0	55
	D05	SYBR		Unkn			14.7955	14.7955	0				0	55
	D06	SYBR		Unkn			15.5622	15.5622	0				0	55
	D07	SYBR		Unkn			14.0268	14.0268	0				0	55
	D08	SYBR		Unkn			14.7259	14.7259	0				0	55
	D09	SYBR		Unkn			13.685	13.685	0				0	55
	D10	SYBR		Unkn			13.8261	13.8261	0				0	55
	D11	SYBR		Unkn			11.064	11.064	0				0	55
	D12	SYBR		Unkn			11.2301	11.2301	0			0	0	55
	E01	SYBR		Unkn			13.4474	13.4474	0				0	55
	E02	SYBR		Unkn			13.0212	13.0212	0				0	55
	E03	SYBR		Unkn			16.0864	16.0864	0				0	55
	E04	SYBR		Unkn			16.9149	16.9149	0				0	55
	E05	SYBR		Unkn			17.1151	17.1151	0				0	55
	E06	SYBR		Unkn			17.6849	17.6849	0			0	0	55
	E07	SYBR		Unkn			16.7549	16.7549	0				0	55
	E08	SYBR		Unkn			16.4895	16.4895	0				0	55
	E09	SYBR		Unkn			16.4532	16.4532	0				0	55
	E10	SYBR		Unkn			16.3834	16.3834	0				0	55
	E11	SYBR		Unkn			13.2019	13.2019	0				0	55
	E12	SYBR		Unkn			13.1195	13.1195	0				0	55
	F01	SYBR		Unkn			10.2452	10.2452	0				0	55
	F02	SYBR		Unkn			10.9206	10.9206	0				0	55
	F03	SYBR		Unkn			13.4317	13.4317	0				0	55
	F04	SYBR		Unkn			13.6764	13.6764	0				0	55
	F05	SYBR		Unkn			14.9658	14.9658	0				0	55
	F06	SYBR		Unkn			15.0212	15.0212	0				0	55
	F07	SYBR		Unkn			16.0864	16.0864	0				0	55
	F08	SYBR		Unkn			15.8295	15.8295	0				0	55
	F09	SYBR		Unkn			17.0799	17.0799	0				0	55
	F10	SYBR		Unkn			17.2406	17.2406	0				0	55
	F11	SYBR		Unkn			24.7766	24.7766	0				0	55
	F12	SYBR		Unkn			24.4193	24.4193	0				0	55
	G01	SYBR		Unkn			22.2127	22.2127	0				0	55
	G02	SYBR		Unkn			22.9555	22.9555	0				0	55
	G03	SYBR		Unkn			19.6349	19.6349	0				0	55
	G04	SYBR		Unkn			19.0799	19.0799	0				0	55
	G05	SYBR		Unkn			22.5325	22.5325	0				0	55
	G06	SYBR		Unkn			22.0212	22.0212	0				0	55
	G07	SYBR		Unkn			21.8864	21.8864	0				0	55
	G08	SYBR		Unkn			21.8426	21.8426	0				0	55
	G09	SYBR		Unkn			22.8491	22.8491	0				0	55
	G10	SYBR		Unkn			22.8493	22.8493	0				0	55
	G11	SYBR		Unkn			24.1425	24.1425	0				0	55
	G12	SYBR		Unkn			24.2801	24.2801	0				0	55
	H01	SYBR		Unkn			23.5004	23.5004	0				0	55
	H02	SYBR		Unkn			23.4026	23.4026	0				0	55
	H03	SYBR		Unkn			22.8549	22.8549	0				0	55
	H04	SYBR		Unkn			22.4983	22.4983	0				0	55
	H05	SYBR		Unkn			21.2404	21.2404	0				0	55
	H06	SYBR		Unkn			21.1105	21.1105	0			0	0	55
	H07	SYBR		Unkn			25.1107	25.1107	0				0	55
	H08	SYBR		Unkn			25.4855	25.4855	0				0	55
	H09	SYBR		Unkn			24.1437	24.1437	0				0	55
	H10	SYBR		Unkn			24.8305	24.8305	0				0	55
	H11	SYBR		Unkn			25.4252	25.4252	0				0	55
	H12	SYBR		Unkn			25.4637	25.4637	0				0	55

## Sheet: Run Information
File Name	1.pcrd
Created By User	admin
Notes
ID
Run Started	12/26/2023 08:51:32 UTC
Run Ended	12/26/2023 10:09:48 UTC
Sample Vol	20
Lid Temp	105
Protocol File Name	IFN OPTIMIZED.prcl
Plate Setup File Name	Quick Plate_96 wells_SYBR Only.pltd
Base Serial Number	CC017945
Optical Head Serial Number	785BR15377
CFX Manager Version	3.1.1517.0823.
