# Supplementary material for: Spike 1 trimer, a nanoparticle vaccine against porcine epidemic diarrhea virus induces protective immunity challenge in piglets
Source: Front Microbiol. 2024 Apr 8;15:1386136. doi: 10.3389/fmicb.2024.1386136 (PMC11033347; doi:10.3389/fmicb.2024.1386136)
Supplement: Supplementary file 13 [file Data_Sheet_11.ZIP › sow/Virus load (feces)1 - Quantification Cq Results.xls]

## Sheet: 0
	Well	Fluor	Target	Content	Sample	Biological Set Name	Cq	Cq Mean	Cq Std. Dev	Starting Quantity (SQ)	Log Starting Quantity	SQ Mean	SQ Std. Dev	Set Point	Well Note
	A01	SYBR		Unkn			27.3571	27.3571	0				0	55
	A02	SYBR		Unkn			27.5622	27.5622	0				0	55
	A03	SYBR		Unkn			24.7795	24.7795	0				0	55
	A04	SYBR		Unkn			24.2406	24.2406	0				0	55
	A05	SYBR		Unkn			20.2701	20.2701	0				0	55
	A06	SYBR		Unkn			20.5615	20.5615	0				0	55
	A07	SYBR		Unkn			20.9299	20.9299	0				0	55
	A08	SYBR		Unkn			21.1309	21.1309	0				0	55
	A09	SYBR		Unkn			21.5559	21.5559	0				0	55
	A10	SYBR		Unkn			21.7748	21.7748	0				0	55
	A11	SYBR		Unkn			24.1419	24.1419	0				0	55
	A12	SYBR		Unkn			24.5734	24.5734	0			0	0	55
	B01	SYBR		Unkn			24.7826	24.7826	0				0	55
	B02	SYBR		Unkn			24.1499	24.1499	0				0	55
	B03	SYBR		Unkn			25.5702	25.5702	0				0	55
	B04	SYBR		Unkn			25.7073	25.7073	0				0	55
	B05	SYBR		Unkn			22.4097	22.4097	0				0	55
	B06	SYBR		Unkn			22.0847	22.0847	0				0	55
	B07	SYBR		Unkn			21.0005	21.0005	0				0	55
	B08	SYBR		Unkn			21.2207	21.2207	0				0	55
	B09	SYBR		Unkn			23.2393	23.2393	0				0	55
	B10	SYBR		Unkn			23.6764	23.6764	0				0	55
	B11	SYBR		Unkn			23.9658	23.9658	0				0	55
	B12	SYBR		Unkn			23.531	23.531	0			0	0	55
	C01	SYBR		Unkn			23.9327	23.9327	0				0	55
	C02	SYBR		Unkn			23.0709	23.0709	0				0	55
	C03	SYBR		Unkn			25.5749	25.5749	0				0	55
	C04	SYBR		Unkn			25.1532	25.1532	0				0	55
	C05	SYBR		Unkn			25.4366	25.4366	0				0	55
	C06	SYBR		Unkn			25.1538	25.1538	0				0	55
	C07	SYBR		Unkn			23.9771	23.9771	0				0	55
	C08	SYBR		Unkn			23.4337	23.4337	0				0	55
	C09	SYBR		Unkn			20.4249	20.4249	0				0	55
	C10	SYBR		Unkn			20.3952	20.3952	0				0	55
	C11	SYBR		Unkn			23.8713	23.8713	0				0	55
	C12	SYBR		Unkn			23.0212	23.0212	0				0	55
	D01	SYBR		Unkn			22.0864	22.0864	0				0	55
	D02	SYBR		Unkn			22.0143	22.0143	0				0	55
	D03	SYBR		Unkn			24.2414	24.2414	0				0	55
	D04	SYBR		Unkn			24.0166	24.0166	0				0	55
	D05	SYBR		Unkn			25.4983	25.4983	0				0	55
	D06	SYBR		Unkn			25.338	25.338	0				0	55
	D07	SYBR		Unkn			24.4632	24.4632	0				0	55
	D08	SYBR		Unkn			24.338	24.338	0				0	55
	D09	SYBR		Unkn			20.271	20.271	0				0	55
	D10	SYBR		Unkn			20.0051	20.0051	0				0	55
	D11	SYBR		Unkn			14.8012	14.8012	0				0	55
	D12	SYBR		Unkn			14.0031	14.0031	0			0	0	55
	E01	SYBR		Unkn			18.3428	18.3428	0				0	55
	E02	SYBR		Unkn			18.4855	18.4855	0				0	55
	E03	SYBR		Unkn			19.3137	19.3137	0				0	55
	E04	SYBR		Unkn			19.4958	19.4958	0				0	55
	E05	SYBR		Unkn			21.5626	21.5626	0				0	55
	E06	SYBR		Unkn			21.0051	21.0051	0			0	0	55
	E07	SYBR		Unkn			23.5004	23.5004	0				0	55
	E08	SYBR		Unkn			23.901	23.901	0				0	55
	E09	SYBR		Unkn			19.9454	19.9454	0				0	55
	E10	SYBR		Unkn			19.3179	19.3179	0				0	55
	E11	SYBR		Unkn			18.662	18.662	0				0	55
	E12	SYBR		Unkn			18.295	18.295	0				0	55
	F01	SYBR		Unkn			17.0493	17.0493	0				0	55
	F02	SYBR		Unkn			17.577	17.577	0				0	55
	F03	SYBR		Unkn			20.9204	20.9204	0				0	55
	F04	SYBR		Unkn			20.1309	20.1309	0				0	55
	F05	SYBR		Unkn			23.4959	23.4959	0				0	55
	F06	SYBR		Unkn			23.5486	23.5486	0				0	55
	F07	SYBR		Unkn			24.7754	24.7754	0				0	55
	F08	SYBR		Unkn			24.8012	24.8012	0				0	55
	F09	SYBR		Unkn			25.4305	25.4305	0				0	55
	F10	SYBR		Unkn			25.3179	25.3179	0				0	55
	F11	SYBR		Unkn			22.8454	22.8454	0				0	55
	F12	SYBR		Unkn			22.8199	22.8199	0				0	55
	G01	SYBR		Unkn			19.6312	19.6312	0				0	55
	G02	SYBR		Unkn			19.918	19.918	0				0	55
	G03	SYBR		Unkn			15.7675	15.7675	0				0	55
	G04	SYBR		Unkn			15.7071	15.7071	0				0	55
	G05	SYBR		Unkn			18.3426	18.3426	0				0	55
	G06	SYBR		Unkn			18.4855	18.4855	0				0	55
	G07	SYBR		Unkn			20.2737	20.2737	0				0	55
	G08	SYBR		Unkn			20.6613	20.6613	0				0	55
	G09	SYBR		Unkn			20.2736	20.2736	0				0	55
	G10	SYBR		Unkn			20.0031	20.0031	0				0	55
	G11	SYBR		Unkn			20.917	20.917	0				0	55
	G12	SYBR		Unkn			20.112	20.112	0				0	55
	H01	SYBR		Unkn			23.4369	23.4369	0				0	55
	H02	SYBR		Unkn			23.7907	23.7907	0				0	55
	H03	SYBR		Unkn			19.3805	19.3805	0				0	55
	H04	SYBR		Unkn			29.6677	29.6677	0				0	55
	H05	SYBR		Unkn			15.9096	15.9096	0				0	55
	H06	SYBR		Unkn			15.6746	15.6746	0			0	0	55
	H07	SYBR		Unkn			19.044	19.044	0				0	55
	H08	SYBR		Unkn			19.1309	19.1309	0				0	55
	H09	SYBR		Unkn			21.1359	21.1359	0				0	55
	H10	SYBR		Unkn			21.5197	21.5197	0				0	55
	H11	SYBR		Unkn			21.0171	21.0171	0				0	55
	H12	SYBR		Unkn			21.1028	21.1028	0				0	55

## Sheet: Run Information
File Name	2.pcrd
Created By User	admin
Notes
ID
Run Started	12/26/2023 11:31:42 UTC
Run Ended	12/26/2023 12:49:58 UTC
Sample Vol	20
Lid Temp	105
Protocol File Name	IFN OPTIMIZED.prcl
Plate Setup File Name	Quick Plate_96 wells_SYBR Only.pltd
Base Serial Number	CC017945
Optical Head Serial Number	785BR15377
CFX Manager Version	3.1.1517.0823.
