# Supplementary material for: Spike 1 trimer, a nanoparticle vaccine against porcine epidemic diarrhea virus induces protective immunity challenge in piglets
Source: Front Microbiol. 2024 Apr 8;15:1386136. doi: 10.3389/fmicb.2024.1386136 (PMC11033347; doi:10.3389/fmicb.2024.1386136)
Supplement: Supplementary file 13 [file Data_Sheet_11.ZIP › sow/Virus load (feces)2 - Quantification Cq Results.xls]

## Sheet: 0
	Well	Fluor	Target	Content	Sample	Biological Set Name	Cq	Cq Mean	Cq Std. Dev	Starting Quantity (SQ)	Log Starting Quantity	SQ Mean	SQ Std. Dev	Set Point	Well Note
	A01	SYBR		Unkn			22.4043	22.4043	0				0	55
	A02	SYBR		Unkn			22.2995	22.2995	0				0	55
	A03	SYBR		Unkn			19.4921	19.4921	0				0	55
	A04	SYBR		Unkn			19.0125	19.0125	0				0	55
	A05	SYBR		Unkn			15.5707	15.5707	0				0	55
	A06	SYBR		Unkn			15.3425	15.3425	0				0	55
	A07	SYBR		Unkn			19.356	19.356	0				0	55
	A08	SYBR		Unkn			19.6764	19.6764	0				0	55
	A09	SYBR		Unkn			21.9658	21.9658	0				0	55
	A10	SYBR		Unkn			21.2769	21.2769	0				0	55
	A11	SYBR		Unkn			23.6575	23.6575	0				0	55
	A12	SYBR		Unkn			23.0654	23.0654	0			0	0	55
	B01	SYBR		Unkn			22.1254	22.1254	0				0	55
	B02	SYBR		Unkn			22.1993	22.1993	0				0	55
	B03	SYBR		Unkn			39.6894	39.6894	0				0	55
	B04	SYBR		Unkn			39.0395	39.0395	0				0	55
	B05	SYBR		Unkn			38.827	38.827	0				0	55
	B06	SYBR		Unkn			38.7655	38.7655	0				0	55
	B07	SYBR		Unkn			38.8212	38.8212	0				0	55
	B08	SYBR		Unkn			38.8111	38.8111	0				0	55
	B09	SYBR		Unkn			37.5688	37.5688	0				0	55
	B10	SYBR		Unkn			37.0152	37.0152	0				0	55
	B11	SYBR		Unkn			39.2824	39.2824	0				0	55
	B12	SYBR		Unkn			39.6345	39.6345	0			0	0	55
	C01	SYBR		Unkn			39.5693	39.5693	0				0	55
	C02	SYBR		Unkn			39.5693	39.5693	0				0	55
	C03	SYBR		Unkn			37.1405	37.1405	0				0	55
	C04	SYBR		Unkn			37.9925	37.9925	0				0	55
	C05	SYBR		Unkn			39.9456	39.9456	0				0	55
	C06	SYBR		Unkn			39.791	39.791	0				0	55
	C07	SYBR		Unkn			38.3186	38.3186	0				0	55
	C08	SYBR		Unkn			38.2304	38.2304	0				0	55
	C09	SYBR		Unkn			39.619	39.619	0				0	55
	C10	SYBR		Unkn			39.3276	39.3276	0				0	55
	C11	SYBR		Unkn			38.919	38.919	0				0	55
	C12	SYBR		Unkn			38.1888	38.1888	0				0	55
	D01	SYBR		Unkn			38.4015	38.4015	0				0	55
	D02	SYBR		Unkn			38.5344	38.5344	0				0	55
	D03	SYBR		Unkn			39.8278	39.8278	0				0	55
	D04	SYBR		Unkn			39.9456	39.9456	0				0	55
	D05	SYBR		Unkn			37.579	37.579	0				0	55
	D06	SYBR		Unkn			37.5106	37.5106	0				0	55
	D07	SYBR		Unkn			38.3746	38.3746	0				0	55
	D08	SYBR		Unkn			38.976	38.976	0				0	55
	D09	SYBR		Unkn			38.3797	38.3797	0				0	55
	D10	SYBR		Unkn			38.401	38.401	0				0	55
	D11	SYBR		Unkn			37.9977	37.9977	0				0	55
	D12	SYBR		Unkn			37.9814	37.9814	0			0	0	55
	E01	SYBR		Unkn			37.4304	37.4304	0				0	55
	E02	SYBR		Unkn			37.4795	37.4795	0				0	55
	E03	SYBR		Unkn				0	0				0	55
	E04	SYBR		Unkn				0	0				0	55
	E05	SYBR		Unkn			39.3426	39.3426	0				0	55
	E06	SYBR		Unkn			39.5414	39.5414	0			0	0	55
	E07	SYBR		Unkn			37.3559	37.3559	0				0	55
	E08	SYBR		Unkn			37.777	37.777	0				0	55
	E09	SYBR		Unkn			38.1137	38.1137	0				0	55
	E10	SYBR		Unkn			37.4974	37.4974	0				0	55
	E11	SYBR		Unkn			38.4337	38.4337	0				0	55
	E12	SYBR		Unkn			38.4337	38.4337	0				0	55
	F01	SYBR		Unkn			39.2656	39.2656	0				0	55
	F02	SYBR		Unkn			39.8662	39.8662	0				0	55
	F03	SYBR		Unkn			37.4304	37.4304	0				0	55
	F04	SYBR		Unkn			37.0071	37.0071	0				0	55
	F05	SYBR		Unkn			39.6137	39.6137	0				0	55
	F06	SYBR		Unkn			39.0353	39.0353	0				0	55
	F07	SYBR		Unkn				0	0				0	55
	F08	SYBR		Unkn				0	0				0	55
	F09	SYBR		Unkn				0	0				0	55
	F10	SYBR		Unkn				0	0				0	55
	F11	SYBR		Unkn				0	0				0	55
	F12	SYBR		Unkn				0	0				0	55
	G01	SYBR		Unkn			39.321	39.321	0				0	55
	G02	SYBR		Unkn			39.7835	39.7835	0				0	55
	G03	SYBR		Unkn			39.9203	39.9203	0				0	55
	G04	SYBR		Unkn			39.1385	39.1385	0				0	55
	G05	SYBR		Unkn			37.1783	37.1783	0				0	55
	G06	SYBR		Unkn			37.7933	37.7933	0				0	55
	G07	SYBR		Unkn				0	0				0	55
	G08	SYBR		Unkn				0	0				0	55
	G09	SYBR		Unkn				0	0				0	55
	G10	SYBR		Unkn				0	0				0	55
	G11	SYBR		Unkn			39.0264	39.0264	0				0	55
	G12	SYBR		Unkn			39.0206	39.0206	0				0	55
	H01	SYBR		Unkn			38.1031	38.1031	0				0	55
	H02	SYBR		Unkn			38.1626	38.1626	0				0	55
	H03	SYBR		Unkn			25.4304	25.4304	0				0	55
	H04	SYBR		Unkn			25.5615	25.5615	0				0	55
	H05	SYBR		Unkn			24.9104	24.9104	0				0	55
	H06	SYBR		Unkn			24.295	24.295	0			0	0	55
	H07	SYBR		Unkn				0	0				0	55
	H08	SYBR		Unkn				0	0				0	55
	H09	SYBR		Unkn				0	0				0	55
	H10	SYBR		Unkn				0	0				0	55
	H11	SYBR		Unkn				0	0				0	55
	H12	SYBR		Unkn				0	0				0	55

## Sheet: Run Information
File Name	llj.pcrd
Created By User	admin
Notes
ID
Run Started	12/26/2023 01:27:38 UTC
Run Ended	12/26/2023 02:45:54 UTC
Sample Vol	20
Lid Temp	105
Protocol File Name	IFN OPTIMIZED.prcl
Plate Setup File Name	Quick Plate_96 wells_SYBR Only.pltd
Base Serial Number	CC017945
Optical Head Serial Number	785BR15377
CFX Manager Version	3.1.1517.0823.
