# Supplementary material for: Spike 1 trimer, a nanoparticle vaccine against porcine epidemic diarrhea virus induces protective immunity challenge in piglets
Source: Front Microbiol. 2024 Apr 8;15:1386136. doi: 10.3389/fmicb.2024.1386136 (PMC11033347; doi:10.3389/fmicb.2024.1386136)
Supplement: Supplementary file 13 [file Data_Sheet_11.ZIP › sow/Virus load (intestine) - Quantification Cq Results.xls]

## Sheet: 0
	Well	Fluor	Target	Content	Sample	Biological Set Name	Cq	Cq Mean	Cq Std. Dev	Starting Quantity (SQ)	Log Starting Quantity	SQ Mean	SQ Std. Dev	Set Point	Well Note
	A01	SYBR		Unkn				0	0				0	55
	A02	SYBR		Unkn				0	0				0	55
	A03	SYBR		Unkn			37.581	37.581	0				0	55
	A04	SYBR		Unkn			37.3232	37.3232	0				0	55
	A05	SYBR		Unkn			39.4753	39.4753	0				0	55
	A06	SYBR		Unkn			39.6031	39.6031	0				0	55
	A07	SYBR		Unkn				0	0				0	55
	A08	SYBR		Unkn				0	0				0	55
	A09	SYBR		Unkn			37.1795	37.1795	0				0	55
	A10	SYBR		Unkn			37.8903	37.8903	0				0	55
	A11	SYBR		Unkn			39.2996	39.2996	0				0	55
	A12	SYBR		Unkn			39.9751	39.9751	0			0	0	55
	B01	SYBR		Unkn			20.2724	20.2724	0				0	55
	B02	SYBR		Unkn			20.9848	20.9848	0				0	55
	B03	SYBR		Unkn			14.7969	14.7969	0				0	55
	B04	SYBR		Unkn			14.7364	14.7364	0				0	55
	B05	SYBR		Unkn			15.1152	15.1152	0				0	55
	B06	SYBR		Unkn			15.6294	15.6294	0				0	55
	B07	SYBR		Unkn			16.0866	16.0866	0				0	55
	B08	SYBR		Unkn			16.279	16.279	0				0	55
	B09	SYBR		Unkn			13.8285	13.8285	0				0	55
	B10	SYBR		Unkn			13.2422	13.2422	0				0	55
	B11	SYBR		Unkn			15.1213	15.1213	0				0	55
	B12	SYBR		Unkn			15.0387	15.0387	0			0	0	55
	C01	SYBR		Unkn			16.4121	16.4121	0				0	55
	C02	SYBR		Unkn			16.0099	16.0099	0				0	55
	C03	SYBR		Unkn			11.9028	11.9028	0				0	55
	C04	SYBR		Unkn			11.8093	11.8093	0				0	55
	C05	SYBR		Unkn			18.9906	18.9906	0				0	55
	C06	SYBR		Unkn			18.0749	18.0749	0				0	55
	C07	SYBR		Unkn			18.3362	18.3362	0				0	55
	C08	SYBR		Unkn			18.8858	18.8858	0				0	55
	C09	SYBR		Unkn			15.1168	15.1168	0				0	55
	C10	SYBR		Unkn			15.0314	15.0314	0				0	55
	C11	SYBR		Unkn			18.9917	18.9917	0				0	55
	C12	SYBR		Unkn			18.8026	18.8026	0				0	55
	D01	SYBR		Unkn			18.0151	18.0151	0				0	55
	D02	SYBR		Unkn			18.3776	18.3776	0				0	55
	D03	SYBR		Unkn			13.5102	13.5102	0				0	55
	D04	SYBR		Unkn			13.0411	13.0411	0				0	55
	D05	SYBR		Unkn			16.7325	16.7325	0				0	55
	D06	SYBR		Unkn			16.4682	16.4682	0				0	55
	D07	SYBR		Unkn			15.7673	15.7673	0				0	55
	D08	SYBR		Unkn			15.0442	15.0442	0				0	55
	D09	SYBR		Unkn			16.4084	16.4084	0				0	55
	D10	SYBR		Unkn			16.1349	16.1349	0				0	55
	D11	SYBR		Unkn			13.1855	13.1855	0				0	55
	D12	SYBR		Unkn			13.5477	13.5477	0			0	0	55
	E01	SYBR		Unkn			19.4471	19.4471	0				0	55
	E02	SYBR		Unkn			19.4681	19.4681	0				0	55
	E03	SYBR		Unkn			12.6087	12.6087	0				0	55
	E04	SYBR		Unkn			12.6488	12.6488	0				0	55
	E05	SYBR		Unkn			16.2098	16.2098	0				0	55
	E06	SYBR		Unkn			16.7162	16.7162	0			0	0	55
	E07	SYBR		Unkn			16.2594	16.2594	0				0	55
	E08	SYBR		Unkn			16.4039	16.4039	0				0	55
	E09	SYBR		Unkn			14.1188	14.1188	0				0	55
	E10	SYBR		Unkn			14.1723	14.1723	0				0	55
	E11	SYBR		Unkn			15.3017	15.3017	0				0	55
	E12	SYBR		Unkn			15.272	15.272	0				0	55
	F01	SYBR		Unkn			18.8235	18.8235	0				0	55
	F02	SYBR		Unkn			18.8724	18.8724	0				0	55
	F03	SYBR		Unkn			13.4892	13.4892	0				0	55
	F04	SYBR		Unkn			13.4722	13.4722	0				0	55
	F05	SYBR		Unkn			16.9596	16.9596	0				0	55
	F06	SYBR		Unkn			16.8767	16.8767	0				0	55
	F07	SYBR		Unkn			17.0217	17.0217	0				0	55
	F08	SYBR		Unkn			17.3569	17.3569	0				0	55
	F09	SYBR		Unkn			14.3261	14.3261	0				0	55
	F10	SYBR		Unkn			14.247	14.247	0				0	55
	F11	SYBR		Unkn			15.3048	15.3048	0				0	55
	F12	SYBR		Unkn			15.6158	15.6158	0				0	55
	G01	SYBR		Unkn			22.5324	22.5324	0				0	55
	G02	SYBR		Unkn			22.0891	22.0891	0				0	55
	G03	SYBR		Unkn			22.8536	22.8536	0				0	55
	G04	SYBR		Unkn			22.6286	22.6286	0				0	55
	G05	SYBR		Unkn			25.4287	25.4287	0				0	55
	G06	SYBR		Unkn			25.2558	25.2558	0				0	55
	G07	SYBR		Unkn			26.0733	26.0733	0				0	55
	G08	SYBR		Unkn			26.0875	26.0875	0				0	55
	G09	SYBR		Unkn			25.4314	25.4314	0				0	55
	G10	SYBR		Unkn			25.0579	25.0579	0				0	55
	G11	SYBR		Unkn			28.0227	28.0227	0				0	55
	G12	SYBR		Unkn			28.6842	28.6842	0				0	55
	H01	SYBR		Unkn			28.009	28.009	0				0	55
	H02	SYBR		Unkn			28.5457	28.5457	0				0	55
	H03	SYBR		Unkn			27.0384	27.0384	0				0	55
	H04	SYBR		Unkn			27.2429	27.2429	0				0	55
	H05	SYBR		Unkn			29.938	29.938	0				0	55
	H06	SYBR		Unkn			29.8862	29.8862	0			0	0	55
	H07	SYBR		Unkn			24.4557	24.4557	0				0	55
	H08	SYBR		Unkn			24.0781	24.0781	0				0	55
	H09	SYBR		Unkn			27.3638	27.3638	0				0	55
	H10	SYBR		Unkn			27.1035	27.1035	0				0	55
	H11	SYBR		Unkn			29.2934	29.2934	0				0	55
	H12	SYBR		Unkn			29.568	29.568	0				0	55

## Sheet: Run Information
File Name	6.pcrd
Created By User	admin
Notes
ID
Run Started	12/29/2023 04:13:15 UTC
Run Ended	12/29/2023 05:31:31 UTC
Sample Vol	20
Lid Temp	105
Protocol File Name	IFN OPTIMIZED.prcl
Plate Setup File Name	Quick Plate_96 wells_SYBR Only.pltd
Base Serial Number	CC017945
Optical Head Serial Number	785BR15377
CFX Manager Version	3.1.1517.0823.
