# Supplementary material for: Spike 1 trimer, a nanoparticle vaccine against porcine epidemic diarrhea virus induces protective immunity challenge in piglets
Source: Front Microbiol. 2024 Apr 8;15:1386136. doi: 10.3389/fmicb.2024.1386136 (PMC11033347; doi:10.3389/fmicb.2024.1386136)
Supplement: Supplementary file 13 [file Data_Sheet_11.ZIP › sow/Virus load (intestine)1 - Quantification Cq Results.xls]

## Sheet: 0
	Well	Fluor	Target	Content	Sample	Biological Set Name	Cq	Cq Mean	Cq Std. Dev	Starting Quantity (SQ)	Log Starting Quantity	SQ Mean	SQ Std. Dev	Set Point	Well Note
	A01	SYBR		Unkn			25.7471	25.7471	0				0	55
	A02	SYBR		Unkn			25.3985	25.3985	0				0	55
	A03	SYBR		Unkn			24.4587	24.4587	0				0	55
	A04	SYBR		Unkn			24.8212	24.8212	0				0	55
	A05	SYBR		Unkn			27.6794	27.6794	0				0	55
	A06	SYBR		Unkn			27.563	27.563	0				0	55
	A07	SYBR		Unkn			25.7459	25.7459	0				0	55
	A08	SYBR		Unkn			25.9613	25.9613	0				0	55
	A09	SYBR		Unkn			24.7752	24.7752	0				0	55
	A10	SYBR		Unkn			24.9739	24.9739	0				0	55
	A11	SYBR		Unkn			24.137	24.137	0				0	55
	A12	SYBR		Unkn			24.8127	24.8127	0			0	0	55
	B01	SYBR		Unkn			27.2573	27.2573	0				0	55
	B02	SYBR		Unkn			27.1647	27.1647	0				0	55
	B03	SYBR		Unkn			24.9289	24.9289	0				0	55
	B04	SYBR		Unkn			24.8156	24.8156	0				0	55
	B05	SYBR		Unkn			28.4575	28.4575	0				0	55
	B06	SYBR		Unkn			28.8734	28.8734	0				0	55
	B07	SYBR		Unkn			25.2427	25.2427	0				0	55
	B08	SYBR		Unkn			25.8068	25.8068	0				0	55
	B09	SYBR		Unkn			25.1454	25.1454	0				0	55
	B10	SYBR		Unkn			25.5971	25.5971	0				0	55
	B11	SYBR		Unkn			27.4391	27.4391	0				0	55
	B12	SYBR		Unkn			27.8684	27.8684	0			0	0	55
	C01	SYBR		Unkn			23.764	23.764	0				0	55
	C02	SYBR		Unkn			23.1502	23.1502	0				0	55
	C03	SYBR		Unkn			24.1934	24.1934	0				0	55
	C04	SYBR		Unkn			24.2663	24.2663	0				0	55
	C05	SYBR		Unkn			26.6351	26.6351	0				0	55
	C06	SYBR		Unkn			26.5082	26.5082	0				0	55
	C07	SYBR		Unkn			25.789	25.789	0				0	55
	C08	SYBR		Unkn			25.228	25.228	0				0	55
	C09	SYBR		Unkn			25.8078	25.8078	0				0	55
	C10	SYBR		Unkn			25.1461	25.1461	0				0	55
	C11	SYBR		Unkn			27.8876	27.8876	0				0	55
	C12	SYBR		Unkn			27.47	27.47	0				0	55
	D01	SYBR		Unkn			27.3554	27.3554	0				0	55
	D02	SYBR		Unkn			28.4483	28.4483	0				0	55
	D03	SYBR		Unkn			20.2721	20.2721	0				0	55
	D04	SYBR		Unkn			20.5157	20.5157	0				0	55
	D05	SYBR		Unkn			22.852	22.852	0				0	55
	D06	SYBR		Unkn			22.9625	22.9625	0				0	55
	D07	SYBR		Unkn			23.4979	23.4979	0				0	55
	D08	SYBR		Unkn			23.8347	23.8347	0				0	55
	D09	SYBR		Unkn			25.1059	25.1059	0				0	55
	D10	SYBR		Unkn			25.4389	25.4389	0				0	55
	D11	SYBR		Unkn			25.4346	25.4346	0				0	55
	D12	SYBR		Unkn			25.5152	25.5152	0			0	0	55
	E01	SYBR		Unkn			24.7803	24.7803	0				0	55
	E02	SYBR		Unkn			24.4972	24.4972	0				0	55
	E03	SYBR		Unkn			21.5596	21.5596	0				0	55
	E04	SYBR		Unkn			21.3983	21.3983	0				0	55
	E05	SYBR		Unkn			26.0674	26.0674	0				0	55
	E06	SYBR		Unkn			26.2312	26.2312	0			0	0	55
	E07	SYBR		Unkn			24.7802	24.7802	0				0	55
	E08	SYBR		Unkn			24.6854	24.6854	0				0	55
	E09	SYBR		Unkn			29.2911	29.2911	0				0	55
	E10	SYBR		Unkn			29.6729	29.6729	0				0	55
	E11	SYBR		Unkn			26.0728	26.0728	0				0	55
	E12	SYBR		Unkn			26.1785	26.1785	0				0	55
	F01	SYBR		Unkn			24.1351	24.1351	0				0	55
	F02	SYBR		Unkn			24.3776	24.3776	0				0	55
	F03	SYBR		Unkn			22.5296	22.5296	0				0	55
	F04	SYBR		Unkn			22.3717	22.3717	0				0	55
	F05	SYBR		Unkn			28.3343	28.3343	0				0	55
	F06	SYBR		Unkn			27.9998	27.9998	0				0	55
	F07	SYBR		Unkn			26.1167	26.1167	0				0	55
	F08	SYBR		Unkn			26.3854	26.3854	0				0	55
	F09	SYBR		Unkn			29.6239	29.6239	0				0	55
	F10	SYBR		Unkn			29.5779	29.5779	0				0	55
	F11	SYBR		Unkn			27.3628	27.3628	0				0	55
	F12	SYBR		Unkn			27.3927	27.3927	0				0	55
	G01	SYBR		Unkn			25.1265	25.1265	0				0	55
	G02	SYBR		Unkn			25.9262	25.9262	0				0	55
	G03	SYBR		Unkn			21.5559	21.5559	0				0	55
	G04	SYBR		Unkn			21.5942	21.5942	0				0	55
	G05	SYBR		Unkn			25.0646	25.0646	0				0	55
	G06	SYBR		Unkn			25.3745	25.3745	0				0	55
	G07	SYBR		Unkn			25.9069	25.9069	0				0	55
	G08	SYBR		Unkn			25.4003	25.4003	0				0	55
	G09	SYBR		Unkn			27.7461	27.7461	0				0	55
	G10	SYBR		Unkn			27.3713	27.3713	0				0	55
	G11	SYBR		Unkn			26.4254	26.4254	0				0	55
	G12	SYBR		Unkn			26.8287	26.8287	0				0	55
	H01	SYBR		Unkn			25.0256	25.0256	0				0	55
	H02	SYBR		Unkn			25.086	25.086	0				0	55
	H03	SYBR		Unkn			22.8744	22.8744	0				0	55
	H04	SYBR		Unkn			22.3511	22.3511	0				0	55
	H05	SYBR		Unkn			24.31	24.31	0				0	55
	H06	SYBR		Unkn			24.4575	24.4575	0			0	0	55
	H07	SYBR		Unkn			24.2231	24.2231	0				0	55
	H08	SYBR		Unkn			24.6119	24.6119	0				0	55
	H09	SYBR		Unkn			28.3969	28.3969	0				0	55
	H10	SYBR		Unkn			28.2652	28.2652	0				0	55
	H11	SYBR		Unkn			26.5842	26.5842	0				0	55
	H12	SYBR		Unkn			26.0655	26.0655	0				0	55

## Sheet: Run Information
File Name	6.pcrd
Created By User	admin
Notes
ID
Run Started	12/29/2023 09:28:54 UTC
Run Ended	12/29/2023 10:46:10 UTC
Sample Vol	20
Lid Temp	105
Protocol File Name	IFN OPTIMIZED.prcl
Plate Setup File Name	Quick Plate_96 wells_SYBR Only.pltd
Base Serial Number	CC017945
Optical Head Serial Number	785BR15377
CFX Manager Version	3.1.1517.0823.
